# Supplementary material for: HATS5m as an Example of GETAWAY Molecular Descriptor in Assessing the Similarity/Diversity of the Structural Features of 4-Thiazolidinone
Source: Int J Mol Sci. 2022 Jun 12;23(12):6576. doi: 10.3390/ijms23126576 (PMC9223869; doi:10.3390/ijms23126576)
Supplement: Supplementary file 1 [file ijms-23-06576-s001.zip]

Archive with 12 entries (12 files):
- Structure-1.sdf
- Structure-2.sdf
- Structure-3.sdf
- Structure-4.sdf
- Structure-5.sdf
- Supplementary file.pdf
- Video-1.mp4
- Video-2.mp4
- video-3.mp4
- Video-4.mp4
- Video-5.mp4
- Video-6.mp4
