# Supplementary material for: HATS5m as an Example of GETAWAY Molecular Descriptor in Assessing the Similarity/Diversity of the Structural Features of 4-Thiazolidinone
Source: Int J Mol Sci. 2022 Jun 12;23(12):6576. doi: 10.3390/ijms23126576 (PMC9223869; doi:10.3390/ijms23126576)
Supplement: Supplementary file 1 [file ijms-23-06576-s001.zip › Structure-1.sdf]

Les-229
                    3D
 Structure written by MMmdl.
 37 39  0  0  1  0            999 V2000
    6.5990    1.6870   -0.3270 N   0  0  0  0  0  0
    6.0630    0.5300   -0.6780 C   0  0  0  0  0  0
    5.6190    2.6160    0.2040 C   0  0  0  0  0  0
    4.2890    0.3680   -0.4080 S   0  0  0  0  0  0
    4.2370    2.0110    0.2390 C   0  0  0  0  0  0
    6.9130   -0.3840   -1.3110 N   0  0  0  0  0  0
    7.8870   -0.1830   -1.2270 H   0  0  0  0  0  0
    5.9380    3.7260    0.5620 O   0  0  0  0  0  0
    3.1930    2.7050    0.7240 C   0  0  0  0  0  0
    3.4000    3.7240    1.0930 H   0  0  0  0  0  0
    1.8060    2.2870    0.8420 C   0  0  0  0  0  0
    1.2700    1.1980    0.1510 C   0  0  0  0  0  0
    1.9070    0.6040   -0.5220 H   0  0  0  0  0  0
   -0.0680    0.8510    0.2900 C   0  0  0  0  0  0
   -0.4590   -0.0080   -0.2680 H   0  0  0  0  0  0
   -0.8870    1.6010    1.1390 C   0  0  0  0  0  0
   -0.3650    2.7020    1.8420 C   0  0  0  0  0  0
   -1.0090    3.2910    2.5060 H   0  0  0  0  0  0
    0.9670    3.0370    1.6850 C   0  0  0  0  0  0
    1.3730    3.8980    2.2300 H   0  0  0  0  0  0
    6.6270   -1.7970   -1.3870 C   0  0  0  0  0  0
    5.3900   -2.2580   -1.8550 C   0  0  0  0  0  0
    4.5850   -1.5480   -2.0970 H   0  0  0  0  0  0
    5.1650   -3.6170   -2.0080 C   0  0  0  0  0  0
    4.1960   -3.9800   -2.3720 H   0  0  0  0  0  0
    6.1880   -4.5240   -1.6980 C   0  0  0  0  0  0
    7.4290   -4.0720   -1.2310 C   0  0  0  0  0  0
    8.2310   -4.7790   -0.9870 H   0  0  0  0  0  0
    7.6440   -2.7090   -1.0760 C   0  0  0  0  0  0
    8.6200   -2.3630   -0.7130 H   0  0  0  0  0  0
    5.8950   -5.8460   -1.8810 O   0  0  0  0  0  0
    6.6590   -6.3530   -1.6380 H   0  0  0  0  0  0
   -2.2240    1.3690    1.3760 O   0  0  0  0  0  0
   -2.8250    0.2850    0.7090 C   0  0  0  0  0  0
   -3.8560    0.3350    1.0720 H   0  0  0  0  0  0
   -2.3740   -0.6750    0.9870 H   0  0  0  0  0  0
   -2.8030    0.4030   -0.3800 H   0  0  0  0  0  0
  1  2  2  0  0  0
  1  3  1  0  0  0
  2  4  1  0  0  0
  2  6  1  0  0  0
  3  5  1  0  0  0
  3  8  2  0  0  0
  4  5  1  0  0  0
  5  9  2  0  0  0
  6  7  1  0  0  0
  6 21  1  0  0  0
  9 10  1  0  0  0
  9 11  1  0  0  0
 11 12  1  0  0  0
 11 19  2  0  0  0
 12 13  1  0  0  0
 12 14  2  0  0  0
 14 15  1  0  0  0
 14 16  1  0  0  0
 16 17  2  0  0  0
 16 33  1  0  0  0
 17 18  1  0  0  0
 17 19  1  0  0  0
 19 20  1  0  0  0
 21 22  1  0  0  0
 21 29  2  0  0  0
 22 23  1  0  0  0
 22 24  2  0  0  0
 24 25  1  0  0  0
 24 26  1  0  0  0
 26 27  2  0  0  0
 26 31  1  0  0  0
 27 28  1  0  0  0
 27 29  1  0  0  0
 29 30  1  0  0  0
 31 32  1  0  0  0
 33 34  1  0  0  0
 34 35  1  0  0  0
 34 36  1  0  0  0
 34 37  1  0  0  0
M  END
$$$$
Les-230
                    3D
 Structure written by MMmdl.
 33 35  0  0  1  0            999 V2000
    6.9080    0.5220   -0.2480 N   0  0  0  0  0  0
    6.4580   -0.6940   -0.1700 C   0  0  0  0  0  0
    5.9240    1.4660   -0.4430 C   0  0  0  0  0  0
    4.7240   -0.8530   -0.3760 S   0  0  0  0  0  0
    4.5820    0.8480   -0.5450 C   0  0  0  0  0  0
    7.2970   -1.7580   -0.0080 N   0  0  0  0  0  0
    8.2760   -1.5250   -0.1360 H   0  0  0  0  0  0
    6.1160    2.6710   -0.5250 O   0  0  0  0  0  0
    3.4760    1.5720   -0.7260 C   0  0  0  0  0  0
    3.5350    2.6560   -0.7980 H   0  0  0  0  0  0
    2.1250    1.0230   -0.8210 C   0  0  0  0  0  0
    1.2540    1.1370    0.2690 C   0  0  0  0  0  0
    1.5720    1.6330    1.1820 H   0  0  0  0  0  0
   -0.0340    0.6050    0.1950 C   0  0  0  0  0  0
   -0.7070    0.6900    1.0440 H   0  0  0  0  0  0
   -0.4580   -0.0390   -0.9680 C   0  0  0  0  0  0
   -1.4590   -0.4560   -1.0230 H   0  0  0  0  0  0
    0.4030   -0.1480   -2.0600 C   0  0  0  0  0  0
    0.0700   -0.6480   -2.9650 H   0  0  0  0  0  0
    1.6920    0.3820   -1.9880 C   0  0  0  0  0  0
    2.3550    0.2860   -2.8440 H   0  0  0  0  0  0
    7.0610   -3.1020    0.3170 C   0  0  0  0  0  0
    5.9860   -3.5350    1.1020 C   0  0  0  0  0  0
    5.3050   -2.8250    1.5620 H   0  0  0  0  0  0
    5.7850   -4.8940    1.3610 C   0  0  0  0  0  0
    4.9520   -5.2130    1.9800 H   0  0  0  0  0  0
    6.6580   -5.8340    0.8320 C   0  0  0  0  0  0
    7.7340   -5.4380    0.0480 C   0  0  0  0  0  0
    8.4230   -6.1620   -0.3750 H   0  0  0  0  0  0
    7.9300   -4.0770   -0.2060 C   0  0  0  0  0  0
    8.7680   -3.7820   -0.8340 H   0  0  0  0  0  0
    6.4230   -7.1470    1.1110 O   0  0  0  0  0  0
    7.1110   -7.6910    0.6930 H   0  0  0  0  0  0
  1  2  2  0  0  0
  1  3  1  0  0  0
  2  4  1  0  0  0
  2  6  1  0  0  0
  3  5  1  0  0  0
  3  8  2  0  0  0
  4  5  1  0  0  0
  5  9  2  0  0  0
  6  7  1  0  0  0
  6 22  1  0  0  0
  9 10  1  0  0  0
  9 11  1  0  0  0
 11 12  1  0  0  0
 11 20  2  0  0  0
 12 13  1  0  0  0
 12 14  2  0  0  0
 14 15  1  0  0  0
 14 16  1  0  0  0
 16 17  1  0  0  0
 16 18  2  0  0  0
 18 19  1  0  0  0
 18 20  1  0  0  0
 20 21  1  0  0  0
 22 23  1  0  0  0
 22 30  2  0  0  0
 23 24  1  0  0  0
 23 25  2  0  0  0
 25 26  1  0  0  0
 25 27  1  0  0  0
 27 28  2  0  0  0
 27 32  1  0  0  0
 28 29  1  0  0  0
 28 30  1  0  0  0
 30 31  1  0  0  0
 32 33  1  0  0  0
M  END
$$$$
Les-316
                    3D
 Structure written by MMmdl.
 54 57  0  0  1  0            999 V2000
    3.4060   -4.5550   -0.4670 C   0  0  0  0  0  0
    4.7650   -4.5020   -0.7690 N   0  0  0  0  0  0
    5.3260   -3.2330   -0.7400 C   0  0  0  0  0  0
    4.0570   -2.0170   -0.6800 S   0  0  0  0  0  0
    2.8470   -3.1840   -0.3470 C   0  0  0  0  0  0
    2.6990   -5.5480   -0.3460 O   0  0  0  0  0  0
    6.5480   -2.8040   -0.6830 N   0  0  0  0  0  0
    1.5700   -2.9760   -0.0180 C   0  0  0  0  0  0
    0.9240   -3.8290    0.1880 H   0  0  0  0  0  0
    0.9050   -1.6790    0.1330 C   0  0  0  0  0  0
    0.7160   -0.8200   -0.9560 C   0  0  0  0  0  0
    1.0830   -1.0920   -1.9440 H   0  0  0  0  0  0
    0.0420    0.3980   -0.7980 C   0  0  0  0  0  0
   -0.0770    1.0310   -1.6710 H   0  0  0  0  0  0
   -0.4580    0.7670    0.4520 C   0  0  0  0  0  0
   -0.2710   -0.0910    1.5390 C   0  0  0  0  0  0
   -0.6570    0.1870    2.5170 H   0  0  0  0  0  0
    0.4000   -1.3080    1.3830 C   0  0  0  0  0  0
    0.5220   -1.9580    2.2460 H   0  0  0  0  0  0
    5.4740   -5.6960   -1.1130 C   0  0  0  0  0  0
    5.2400   -6.9060   -0.4420 C   0  0  0  0  0  0
    4.5440   -6.9580    0.3920 H   0  0  0  0  0  0
    5.9230   -8.0700   -0.8060 C   0  0  0  0  0  0
    5.7420   -8.9980   -0.2700 H   0  0  0  0  0  0
    6.8330   -8.0390   -1.8540 C   0  0  0  0  0  0
    7.0660   -6.8610   -2.5540 C   0  0  0  0  0  0
    7.7690   -6.8240   -3.3810 H   0  0  0  0  0  0
    6.3830   -5.6980   -2.1860 C   0  0  0  0  0  0
    6.5650   -4.7900   -2.7570 H   0  0  0  0  0  0
    7.4830   -9.1960   -2.1700 O   0  0  0  0  0  0
    8.0820   -9.0240   -2.9160 H   0  0  0  0  0  0
    7.5160   -3.7660   -0.4670 N   0  0  0  0  0  0
    8.7020   -3.2510   -0.4690 C   0  0  0  0  0  0
    8.8530   -2.1680   -0.6300 H   0  0  0  0  0  0
    9.8970   -4.0780   -0.2670 C   0  0  0  0  0  0
   11.1530   -3.4740   -0.3390 C   0  0  0  0  0  0
   11.2510   -2.4100   -0.5360 H   0  0  0  0  0  0
   12.3070   -4.2450   -0.1590 C   0  0  0  0  0  0
   13.2670   -3.7450   -0.2220 H   0  0  0  0  0  0
   12.2050   -5.6150    0.0930 C   0  0  0  0  0  0
   10.9410   -6.2080    0.1650 C   0  0  0  0  0  0
   10.8540   -7.2740    0.3630 H   0  0  0  0  0  0
    9.7870   -5.4450   -0.0130 C   0  0  0  0  0  0
    8.8150   -5.9280    0.0510 H   0  0  0  0  0  0
   -1.1410    1.9180    0.7410 O   0  0  0  0  0  0
   -1.4120    2.7980   -0.3430 C   0  0  0  0  0  0
   -1.9800    3.6470    0.0490 H   0  0  0  0  0  0
   -2.0280    2.3090   -1.1050 H   0  0  0  0  0  0
   -0.4840    3.1890   -0.7750 H   0  0  0  0  0  0
   13.2500   -6.4770    0.2860 O   0  0  0  0  0  0
   14.5590   -5.9260    0.2280 C   0  0  0  0  0  0
   15.2720   -6.7380    0.4020 H   0  0  0  0  0  0
   14.7080   -5.1780    1.0140 H   0  0  0  0  0  0
   14.7680   -5.5070   -0.7620 H   0  0  0  0  0  0
  1  2  1  0  0  0
  1  5  1  0  0  0
  1  6  2  0  0  0
  2  3  1  0  0  0
  2 20  1  0  0  0
  3  4  1  0  0  0
  3  7  2  0  0  0
  4  5  1  0  0  0
  5  8  2  0  0  0
  7 32  1  0  0  0
  8  9  1  0  0  0
  8 10  1  0  0  0
 10 11  1  0  0  0
 10 18  2  0  0  0
 11 12  1  0  0  0
 11 13  2  0  0  0
 13 14  1  0  0  0
 13 15  1  0  0  0
 15 16  2  0  0  0
 15 45  1  0  0  0
 16 17  1  0  0  0
 16 18  1  0  0  0
 18 19  1  0  0  0
 20 21  1  0  0  0
 20 28  2  0  0  0
 21 22  1  0  0  0
 21 23  2  0  0  0
 23 24  1  0  0  0
 23 25  1  0  0  0
 25 26  2  0  0  0
 25 30  1  0  0  0
 26 27  1  0  0  0
 26 28  1  0  0  0
 28 29  1  0  0  0
 30 31  1  0  0  0
 32 33  2  0  0  0
 33 34  1  0  0  0
 33 35  1  0  0  0
 35 36  1  0  0  0
 35 43  2  0  0  0
 36 37  1  0  0  0
 36 38  2  0  0  0
 38 39  1  0  0  0
 38 40  1  0  0  0
 40 41  2  0  0  0
 40 50  1  0  0  0
 41 42  1  0  0  0
 41 43  1  0  0  0
 43 44  1  0  0  0
 45 46  1  0  0  0
 46 47  1  0  0  0
 46 48  1  0  0  0
 46 49  1  0  0  0
 50 51  1  0  0  0
 51 52  1  0  0  0
 51 53  1  0  0  0
 51 54  1  0  0  0
M  END
$$$$
Les-772
                    3D
 Structure written by MMmdl.
 39 42  0  0  1  0            999 V2000
    8.0860   -5.5260   -0.5910 C   0  0  0  0  0  0
    7.6420   -6.6990   -1.4470 C   0  0  0  0  0  0
    7.4460   -6.3700   -2.4700 H   0  0  0  0  0  0
    6.7540   -7.1700   -1.0190 H   0  0  0  0  0  0
    9.0300   -7.8430   -1.4070 S   0  0  0  0  0  0
    9.9210   -6.7660   -0.3370 C   0  0  0  0  0  0
    9.2630   -5.6040   -0.0390 N   0  0  0  0  0  0
    6.0820   -4.8630    2.0030 O   0  0  0  0  0  0
    6.7590   -4.4650    1.4060 H   0  0  0  0  0  0
    5.0220   -5.3220    1.2700 C   0  0  0  0  0  0
    4.8890   -5.1040   -0.1130 C   0  0  0  0  0  0
    3.7510   -5.6290   -0.7550 C   0  0  0  0  0  0
    3.6070   -5.4730   -1.8230 H   0  0  0  0  0  0
    2.7970   -6.3530   -0.0350 C   0  0  0  0  0  0
    2.9480   -6.5610    1.3320 C   0  0  0  0  0  0
    2.2110   -7.1240    1.8980 H   0  0  0  0  0  0
    4.0630   -6.0400    1.9850 C   0  0  0  0  0  0
    4.1910   -6.1980    3.0530 H   0  0  0  0  0  0
    5.8800   -4.3140   -0.9510 C   0  0  2  0  0  0
    5.8420   -4.6490   -1.9940 H   0  0  0  0  0  0
    7.2400   -4.4350   -0.4220 N   0  0  0  0  0  0
    7.5940   -3.3180    0.2910 N   0  0  0  0  0  0
    6.7070   -2.3960    0.0570 C   0  0  0  0  0  0
    5.6120   -2.8100   -0.8830 C   0  0  0  0  0  0
    4.6170   -2.5510   -0.5120 H   0  0  0  0  0  0
    5.7900   -2.3350   -1.8530 H   0  0  0  0  0  0
    6.7680   -1.0510    0.6470 C   0  0  0  0  0  0
    7.7450   -0.7810    1.6130 C   0  0  0  0  0  0
    8.4480   -1.5500    1.9260 H   0  0  0  0  0  0
    7.8290    0.4870    2.1900 C   0  0  0  0  0  0
    8.5880    0.6930    2.9410 H   0  0  0  0  0  0
    6.9400    1.4860    1.8020 C   0  0  0  0  0  0
    7.0050    2.4740    2.2510 H   0  0  0  0  0  0
    5.9680    1.2210    0.8380 C   0  0  0  0  0  0
    5.2780    2.0060    0.5360 H   0  0  0  0  0  0
    5.8790   -0.0460    0.2590 C   0  0  0  0  0  0
    5.1160   -0.2170   -0.4940 H   0  0  0  0  0  0
    1.2890   -7.0580   -0.9300 Br  0  0  0  0  0  0
   11.0280   -7.0720    0.0790 O   0  0  0  0  0  0
  1  2  1  0  0  0
  1  7  2  0  0  0
  1 21  1  0  0  0
  2  3  1  0  0  0
  2  4  1  0  0  0
  2  5  1  0  0  0
  5  6  1  0  0  0
  6  7  1  0  0  0
  6 39  2  0  0  0
  8  9  1  0  0  0
  8 10  1  0  0  0
 10 11  1  0  0  0
 10 17  2  0  0  0
 11 12  2  0  0  0
 11 19  1  0  0  0
 12 13  1  0  0  0
 12 14  1  0  0  0
 14 15  2  0  0  0
 14 38  1  0  0  0
 15 16  1  0  0  0
 15 17  1  0  0  0
 17 18  1  0  0  0
 19 20  1  0  0  0
 19 21  1  0  0  0
 19 24  1  0  0  0
 21 22  1  0  0  0
 22 23  2  0  0  0
 23 24  1  0  0  0
 23 27  1  0  0  0
 24 25  1  0  0  0
 24 26  1  0  0  0
 27 28  1  0  0  0
 27 36  2  0  0  0
 28 29  1  0  0  0
 28 30  2  0  0  0
 30 31  1  0  0  0
 30 32  1  0  0  0
 32 33  1  0  0  0
 32 34  2  0  0  0
 34 35  1  0  0  0
 34 36  1  0  0  0
 36 37  1  0  0  0
M  END
$$$$
Les-799
                    3D
 Structure written by MMmdl.
 54 57  0  0  1  0            999 V2000
    2.8570    0.9680    0.7100 S   0  0  0  0  0  0
    4.3660    0.8120   -0.1500 C   0  0  0  0  0  0
    4.6950    1.9870   -0.7480 N   0  0  0  0  0  0
    5.5430    2.0660   -1.2890 H   0  0  0  0  0  0
    3.8570    3.0590   -0.6070 C   0  0  0  0  0  0
    2.6450    2.7140    0.2360 C   0  0  1  0  0  0
    2.7180    3.3140    1.1510 H   0  0  0  0  0  0
    4.0770    4.1660   -1.0810 O   0  0  0  0  0  0
    5.1370   -0.2160   -0.2640 N   0  0  0  0  0  0
    4.6860   -1.3430    0.3950 N   0  0  0  0  0  0
    5.4270   -2.3930    0.2430 C   0  0  0  0  0  0
    1.3250    3.0200   -0.4640 C   0  0  0  0  0  0
    0.5040    3.0110    0.2500 H   0  0  0  0  0  0
    1.3470    4.0530   -0.8370 H   0  0  0  0  0  0
    1.0650    2.1580   -1.6850 C   0  0  0  0  0  0
   -0.1490    1.5810   -1.9160 N   0  0  0  0  0  0
   -0.2430    1.3040   -2.8880 H   0  0  0  0  0  0
    1.9320    2.0550   -2.5600 O   0  0  0  0  0  0
   -1.2540    1.2950   -1.0940 C   0  0  0  0  0  0
   -2.4830    1.0840   -1.7370 C   0  0  0  0  0  0
   -2.5670    1.1810   -2.8180 H   0  0  0  0  0  0
   -3.6330    0.7730   -1.0060 C   0  0  0  0  0  0
   -4.5780    0.6330   -1.5240 H   0  0  0  0  0  0
   -3.5520    0.6460    0.3780 C   0  0  0  0  0  0
   -2.3320    0.8130    1.0280 C   0  0  0  0  0  0
   -2.2560    0.6850    2.1050 H   0  0  0  0  0  0
   -1.1840    1.1270    0.2900 C   0  0  0  0  0  0
   -0.2440    1.1720    0.8270 H   0  0  0  0  0  0
   -5.0990    0.2210    1.3760 Br  0  0  0  0  0  0
    4.9880   -3.7100    0.8550 C   0  0  0  0  0  0
    5.0240   -3.6560    1.9460 H   0  0  0  0  0  0
    3.9790   -3.9800    0.5300 H   0  0  0  0  0  0
    6.7330   -2.6110   -0.5440 C   0  0  1  0  0  0
    6.0830   -4.6190    0.2600 C   0  0  2  0  0  0
    6.1480   -5.5890    0.7580 H   0  0  0  0  0  0
    7.3670   -3.7500    0.3200 C   0  0  0  0  0  0
    6.2490   -3.3570   -1.8120 C   0  0  0  0  0  0
    5.4100   -2.8470   -2.2980 H   0  0  0  0  0  0
    7.0440   -3.4710   -2.5560 H   0  0  0  0  0  0
    5.8120   -4.7350   -1.2620 C   0  0  0  0  0  0
    6.4070   -5.5370   -1.7130 H   0  0  0  0  0  0
    4.7610   -4.9440   -1.4850 H   0  0  0  0  0  0
    7.6400   -1.4320   -0.8210 C   0  0  0  0  0  0
    7.2130   -0.7650   -1.5770 H   0  0  0  0  0  0
    8.6110   -1.7570   -1.2080 H   0  0  0  0  0  0
    7.8210   -0.8440    0.0850 H   0  0  0  0  0  0
    7.7770   -3.3130    1.7420 C   0  0  0  0  0  0
    7.9650   -4.1900    2.3720 H   0  0  0  0  0  0
    7.0320   -2.6970    2.2520 H   0  0  0  0  0  0
    8.6980   -2.7180    1.7150 H   0  0  0  0  0  0
    8.5980   -4.4460   -0.2960 C   0  0  0  0  0  0
    8.8420   -5.3540    0.2680 H   0  0  0  0  0  0
    9.4760   -3.7910   -0.2620 H   0  0  0  0  0  0
    8.4720   -4.7430   -1.3390 H   0  0  0  0  0  0
  1  2  1  0  0  0
  1  6  1  0  0  0
  2  3  1  0  0  0
  2  9  2  0  0  0
  3  4  1  0  0  0
  3  5  1  0  0  0
  5  6  1  0  0  0
  5  8  2  0  0  0
  6  7  1  0  0  0
  6 12  1  0  0  0
  9 10  1  0  0  0
 10 11  2  0  0  0
 11 30  1  0  0  0
 11 33  1  0  0  0
 12 13  1  0  0  0
 12 14  1  0  0  0
 12 15  1  0  0  0
 15 16  1  0  0  0
 15 18  2  0  0  0
 16 17  1  0  0  0
 16 19  1  0  0  0
 19 20  1  0  0  0
 19 27  2  0  0  0
 20 21  1  0  0  0
 20 22  2  0  0  0
 22 23  1  0  0  0
 22 24  1  0  0  0
 24 25  2  0  0  0
 24 29  1  0  0  0
 25 26  1  0  0  0
 25 27  1  0  0  0
 27 28  1  0  0  0
 30 31  1  0  0  0
 30 32  1  0  0  0
 30 34  1  0  0  0
 33 36  1  0  0  0
 33 37  1  0  0  0
 33 43  1  0  0  0
 34 35  1  0  0  0
 34 36  1  0  0  0
 34 40  1  0  0  0
 36 47  1  0  0  0
 36 51  1  0  0  0
 37 38  1  0  0  0
 37 39  1  0  0  0
 37 40  1  0  0  0
 40 41  1  0  0  0
 40 42  1  0  0  0
 43 44  1  0  0  0
 43 45  1  0  0  0
 43 46  1  0  0  0
 47 48  1  0  0  0
 47 49  1  0  0  0
 47 50  1  0  0  0
 51 52  1  0  0  0
 51 53  1  0  0  0
 51 54  1  0  0  0
M  END
$$$$
Les-827
                    3D
 Structure written by MMmdl.
 51 53  0  0  1  0            999 V2000
    3.2020   -3.6280   -1.2800 C   0  0  0  0  0  0
    4.4390   -3.4960   -0.6940 N   0  0  0  0  0  0
    4.8360   -2.2780   -0.5640 C   0  0  0  0  0  0
    3.7410   -1.0490   -1.1680 S   0  0  0  0  0  0
    2.5220   -2.3120   -1.6250 C   0  0  2  0  0  0
    2.4100   -2.2870   -2.7150 H   0  0  0  0  0  0
    5.9920   -1.7750   -0.0390 N   0  0  0  0  0  0
    6.0730   -0.7660   -0.0650 H   0  0  0  0  0  0
    2.6840   -4.7100   -1.5370 O   0  0  0  0  0  0
    7.0830   -2.4510    0.5330 C   0  0  0  0  0  0
    7.1240   -3.8340    0.7410 C   0  0  0  0  0  0
    6.2810   -4.4660    0.4760 H   0  0  0  0  0  0
    8.2480   -4.4570    1.3050 C   0  0  0  0  0  0
    8.2130   -5.5330    1.4410 H   0  0  0  0  0  0
    9.3610   -3.7040    1.6710 C   0  0  0  0  0  0
    9.3360   -2.3260    1.4670 C   0  0  0  0  0  0
   10.1980   -1.7240    1.7450 H   0  0  0  0  0  0
    8.2140   -1.7070    0.9050 C   0  0  0  0  0  0
    8.2410   -0.6300    0.7590 H   0  0  0  0  0  0
    1.1510   -2.1810   -0.9660 C   0  0  0  0  0  0
    0.5590   -1.3750   -1.3950 H   0  0  0  0  0  0
    0.5610   -3.0800   -1.1960 H   0  0  0  0  0  0
    1.2090   -2.1030    0.5390 C   0  0  0  0  0  0
    1.0570   -0.9540    1.2520 N   0  0  0  0  0  0
    1.0720   -1.1790    2.2430 H   0  0  0  0  0  0
    1.4080   -3.1440    1.1800 O   0  0  0  0  0  0
    0.8960    0.4170    0.9630 C   0  0  0  0  0  0
    0.9420    1.0160   -0.2950 C   0  0  0  0  0  0
    1.1270    0.4650   -1.2040 H   0  0  0  0  0  0
    0.7940    2.4060   -0.4440 C   0  0  0  0  0  0
    0.8500    2.8270   -1.4460 H   0  0  0  0  0  0
    0.6020    3.2250    0.6680 C   0  0  0  0  0  0
    0.5580    2.6400    1.9340 C   0  0  0  0  0  0
    0.4140    3.2510    2.8230 H   0  0  0  0  0  0
    0.7020    1.2540    2.0760 C   0  0  0  0  0  0
    0.6650    0.8400    3.0820 H   0  0  0  0  0  0
   10.5150   -4.1850    2.2250 O   0  0  0  0  0  0
   10.5750   -5.5860    2.4620 C   0  0  0  0  0  0
   11.5490   -5.8070    2.9090 H   0  0  0  0  0  0
   10.5040   -6.1480    1.5250 H   0  0  0  0  0  0
    9.8040   -5.9000    3.1730 H   0  0  0  0  0  0
    0.4670    4.6880    0.5640 C   0  0  0  0  0  0
    0.3530    5.0720   -0.7340 O   0  0  0  0  0  0
    0.4560    5.4260    1.5390 O   0  0  0  0  0  0
    0.1960    6.4830   -0.9670 C   0  0  0  0  0  0
   -0.3330    6.5930   -1.9190 H   0  0  0  0  0  0
   -0.4280    6.9450   -0.1930 H   0  0  0  0  0  0
    1.5560    7.1490   -1.0560 C   0  0  0  0  0  0
    2.1660    6.6750   -1.8310 H   0  0  0  0  0  0
    2.1040    7.0500   -0.1140 H   0  0  0  0  0  0
    1.4520    8.2130   -1.2900 H   0  0  0  0  0  0
  1  2  1  0  0  0
  1  5  1  0  0  0
  1  9  2  0  0  0
  2  3  2  0  0  0
  3  4  1  0  0  0
  3  7  1  0  0  0
  4  5  1  0  0  0
  5  6  1  0  0  0
  5 20  1  0  0  0
  7  8  1  0  0  0
  7 10  1  0  0  0
 10 11  1  0  0  0
 10 18  2  0  0  0
 11 12  1  0  0  0
 11 13  2  0  0  0
 13 14  1  0  0  0
 13 15  1  0  0  0
 15 16  2  0  0  0
 15 37  1  0  0  0
 16 17  1  0  0  0
 16 18  1  0  0  0
 18 19  1  0  0  0
 20 21  1  0  0  0
 20 22  1  0  0  0
 20 23  1  0  0  0
 23 24  1  0  0  0
 23 26  2  0  0  0
 24 25  1  0  0  0
 24 27  1  0  0  0
 27 28  1  0  0  0
 27 35  2  0  0  0
 28 29  1  0  0  0
 28 30  2  0  0  0
 30 31  1  0  0  0
 30 32  1  0  0  0
 32 33  2  0  0  0
 32 42  1  0  0  0
 33 34  1  0  0  0
 33 35  1  0  0  0
 35 36  1  0  0  0
 37 38  1  0  0  0
 38 39  1  0  0  0
 38 40  1  0  0  0
 38 41  1  0  0  0
 42 43  1  0  0  0
 42 44  2  0  0  0
 43 45  1  0  0  0
 45 46  1  0  0  0
 45 47  1  0  0  0
 45 48  1  0  0  0
 48 49  1  0  0  0
 48 50  1  0  0  0
 48 51  1  0  0  0
M  END
$$$$
Les-955
                    3D
 Structure written by MMmdl.
 54 57  0  0  1  0            999 V2000
    6.5200   -3.2410   -0.6830 C   0  0  0  0  0  0
    6.3880   -3.7200    0.2900 H   0  0  0  0  0  0
    6.4290   -3.9850   -1.4790 H   0  0  0  0  0  0
    5.5120   -2.1200   -0.8630 C   0  0  0  0  0  0
    6.2600   -0.7750   -0.9450 C   0  0  1  0  0  0
    7.8130   -2.4060   -0.7740 C   0  0  2  0  0  0
    8.6930   -2.9450   -0.4140 H   0  0  0  0  0  0
    7.4730   -1.0990   -0.0110 C   0  0  0  0  0  0
    6.8850   -0.8160   -2.3610 C   0  0  0  0  0  0
    6.1470   -1.0650   -3.1330 H   0  0  0  0  0  0
    7.3460    0.1380   -2.6400 H   0  0  0  0  0  0
    7.9540   -1.9260   -2.2420 C   0  0  0  0  0  0
    8.9530   -1.5230   -2.4360 H   0  0  0  0  0  0
    7.7820   -2.7320   -2.9630 H   0  0  0  0  0  0
    0.3610   -3.0960   -1.3740 C   0  0  0  0  0  0
    1.7050   -2.9010   -1.2310 N   0  0  0  0  0  0
    2.3530   -3.6560   -1.0530 H   0  0  0  0  0  0
    2.1960   -1.6410   -1.3260 C   0  0  0  0  0  0
    0.9260   -0.4980   -1.6180 S   0  0  0  0  0  0
   -0.3670   -1.7950   -1.6630 C   0  0  2  0  0  0
   -0.7650   -1.8570   -2.6810 H   0  0  0  0  0  0
    3.4370   -1.3130   -1.2100 N   0  0  0  0  0  0
    4.2540   -2.4070   -0.9730 N   0  0  0  0  0  0
   -0.1840   -4.1880   -1.2770 O   0  0  0  0  0  0
   -1.4540   -1.5400   -0.6250 C   0  0  0  0  0  0
   -2.0700   -2.4390   -0.4960 H   0  0  0  0  0  0
   -1.0170   -1.3190    0.3580 H   0  0  0  0  0  0
   -2.4030   -0.4290   -1.0430 C   0  0  0  0  0  0
   -2.5290   -0.1010   -2.2180 O   0  0  0  0  0  0
   -3.0940    0.0930    0.0410 N   0  0  0  0  0  0
   -2.9040   -0.3150    0.9500 H   0  0  0  0  0  0
   -4.0440    1.1380    0.0290 C   0  0  0  0  0  0
   -4.4380    1.8270   -1.1220 C   0  0  0  0  0  0
   -4.0240    1.5910   -2.0970 H   0  0  0  0  0  0
   -5.3870    2.8530   -1.0480 C   0  0  0  0  0  0
   -5.6830    3.3760   -1.9540 H   0  0  0  0  0  0
   -5.9450    3.1970    0.1810 C   0  0  0  0  0  0
   -5.5620    2.5230    1.3370 C   0  0  0  0  0  0
   -5.9920    2.7870    2.2990 H   0  0  0  0  0  0
   -4.6140    1.4970    1.2600 C   0  0  0  0  0  0
   -4.3300    0.9860    2.1760 H   0  0  0  0  0  0
   -7.1120    4.4580    0.2710 Cl  0  0  0  0  0  0
    5.5260    0.5080   -0.6220 C   0  0  0  0  0  0
    4.8200    0.7770   -1.4140 H   0  0  0  0  0  0
    6.2180    1.3510   -0.5250 H   0  0  0  0  0  0
    4.9670    0.4250    0.3160 H   0  0  0  0  0  0
    7.0950   -1.3030    1.4710 C   0  0  0  0  0  0
    6.2070   -1.9220    1.6240 H   0  0  0  0  0  0
    6.8840   -0.3420    1.9540 H   0  0  0  0  0  0
    7.9210   -1.7750    2.0150 H   0  0  0  0  0  0
    8.6220   -0.0700   -0.0320 C   0  0  0  0  0  0
    9.5040   -0.4760    0.4780 H   0  0  0  0  0  0
    8.3350    0.8490    0.4910 H   0  0  0  0  0  0
    8.9420    0.2290   -1.0330 H   0  0  0  0  0  0
  1  2  1  0  0  0
  1  3  1  0  0  0
  1  4  1  0  0  0
  1  6  1  0  0  0
  4  5  1  0  0  0
  4 23  2  0  0  0
  5  8  1  0  0  0
  5  9  1  0  0  0
  5 43  1  0  0  0
  6  7  1  0  0  0
  6  8  1  0  0  0
  6 12  1  0  0  0
  8 47  1  0  0  0
  8 51  1  0  0  0
  9 10  1  0  0  0
  9 11  1  0  0  0
  9 12  1  0  0  0
 12 13  1  0  0  0
 12 14  1  0  0  0
 15 16  1  0  0  0
 15 20  1  0  0  0
 15 24  2  0  0  0
 16 17  1  0  0  0
 16 18  1  0  0  0
 18 19  1  0  0  0
 18 22  2  0  0  0
 19 20  1  0  0  0
 20 21  1  0  0  0
 20 25  1  0  0  0
 22 23  1  0  0  0
 25 26  1  0  0  0
 25 27  1  0  0  0
 25 28  1  0  0  0
 28 29  2  0  0  0
 28 30  1  0  0  0
 30 31  1  0  0  0
 30 32  1  0  0  0
 32 33  1  0  0  0
 32 40  2  0  0  0
 33 34  1  0  0  0
 33 35  2  0  0  0
 35 36  1  0  0  0
 35 37  1  0  0  0
 37 38  2  0  0  0
 37 42  1  0  0  0
 38 39  1  0  0  0
 38 40  1  0  0  0
 40 41  1  0  0  0
 43 44  1  0  0  0
 43 45  1  0  0  0
 43 46  1  0  0  0
 47 48  1  0  0  0
 47 49  1  0  0  0
 47 50  1  0  0  0
 51 52  1  0  0  0
 51 53  1  0  0  0
 51 54  1  0  0  0
M  END
$$$$
Les-1029
                    3D
 Structure written by MMmdl.
 42 44  0  0  1  0            999 V2000
    3.3450   -1.4770    1.6730 C   0  0  0  0  0  0
    4.5250   -1.7490    1.0220 N   0  0  0  0  0  0
    4.9000   -0.8400    0.1720 C   0  0  0  0  0  0
    3.7980    0.5380    0.0790 S   0  0  0  0  0  0
    2.7540   -0.1990    1.2220 C   0  0  0  0  0  0
    6.0560   -0.8670   -0.6050 N   0  0  0  0  0  0
    6.8810   -2.0220   -0.6620 C   0  0  0  0  0  0
    6.3150   -3.3050   -0.7880 C   0  0  0  0  0  0
    5.2360   -3.4250   -0.8620 H   0  0  0  0  0  0
    7.1150   -4.4490   -0.8330 C   0  0  0  0  0  0
    6.6560   -5.4280   -0.9300 H   0  0  0  0  0  0
    8.4950   -4.3270   -0.7500 C   0  0  0  0  0  0
    9.0880   -3.0760   -0.6270 C   0  0  0  0  0  0
   10.1660   -2.9670   -0.5550 H   0  0  0  0  0  0
    8.2830   -1.9320   -0.5850 C   0  0  0  0  0  0
    8.7680   -0.9670   -0.4600 H   0  0  0  0  0  0
    1.5700    0.2270    1.6670 C   0  0  0  0  0  0
    0.9990   -0.3830    2.3640 H   0  0  0  0  0  0
    2.8440   -2.1890    2.5330 O   0  0  0  0  0  0
    0.8860    1.4560    1.2440 C   0  0  0  0  0  0
    9.2390   -5.4690   -0.7870 O   0  0  0  0  0  0
   10.1730   -5.2330   -0.6730 H   0  0  0  0  0  0
    1.4310    2.7050    1.5810 C   0  0  0  0  0  0
    2.3570    2.7590    2.1490 H   0  0  0  0  0  0
    0.7860    3.8750    1.1870 C   0  0  0  0  0  0
   -0.4040    3.8140    0.4680 C   0  0  0  0  0  0
   -0.9130    4.7230    0.1580 H   0  0  0  0  0  0
   -0.9610    2.5740    0.1410 C   0  0  0  0  0  0
   -1.8950    2.5660   -0.4120 H   0  0  0  0  0  0
   -0.3250    1.3880    0.5250 C   0  0  0  0  0  0
    6.5430    0.2680   -1.3880 C   0  0  0  0  0  0
    7.2240   -0.0360   -2.1940 H   0  0  0  0  0  0
    7.0670    0.9780   -0.7400 H   0  0  0  0  0  0
    5.7250    0.7950   -1.8910 H   0  0  0  0  0  0
    1.5310    5.5550    1.6350 Br  0  0  0  0  0  0
   -0.8010    0.1290    0.2580 O   0  0  0  0  0  0
   -1.9600    0.0160   -0.5780 C   0  0  0  0  0  0
   -2.8260    0.4730   -0.0850 H   0  0  0  0  0  0
   -1.7830    0.4970   -1.5480 H   0  0  0  0  0  0
   -2.2420   -1.4740   -0.8280 C   0  0  0  0  0  0
   -3.2550   -1.9380   -0.2260 O   0  5  0  0  0  0
   -1.4540   -2.0500   -1.6330 O   0  0  0  0  0  0
  1  2  1  0  0  0
  1  5  1  0  0  0
  1 19  2  0  0  0
  2  3  2  0  0  0
  3  4  1  0  0  0
  3  6  1  0  0  0
  4  5  1  0  0  0
  5 17  2  0  0  0
  6  7  1  0  0  0
  6 31  1  0  0  0
  7  8  1  0  0  0
  7 15  2  0  0  0
  8  9  1  0  0  0
  8 10  2  0  0  0
 10 11  1  0  0  0
 10 12  1  0  0  0
 12 13  2  0  0  0
 12 21  1  0  0  0
 13 14  1  0  0  0
 13 15  1  0  0  0
 15 16  1  0  0  0
 17 18  1  0  0  0
 17 20  1  0  0  0
 20 23  1  0  0  0
 20 30  2  0  0  0
 21 22  1  0  0  0
 23 24  1  0  0  0
 23 25  2  0  0  0
 25 26  1  0  0  0
 25 35  1  0  0  0
 26 27  1  0  0  0
 26 28  2  0  0  0
 28 29  1  0  0  0
 28 30  1  0  0  0
 30 36  1  0  0  0
 31 32  1  0  0  0
 31 33  1  0  0  0
 31 34  1  0  0  0
 36 37  1  0  0  0
 37 38  1  0  0  0
 37 39  1  0  0  0
 37 40  1  0  0  0
 40 41  1  0  0  0
 40 42  2  0  0  0
M  CHG  1  41  -1
M  END
$$$$
Les-1048
                    3D
 Structure written by MMmdl.
 57 61  0  0  1  0            999 V2000
    1.4200   -1.0290   -1.5350 C   0  0  0  0  0  0
    2.7180   -1.0840   -1.0170 N   0  0  0  0  0  0
    3.2670    0.1420   -0.6850 C   0  0  0  0  0  0
    2.0060    1.3600   -0.6080 S   0  0  0  0  0  0
    0.9630    0.4050   -1.7380 C   0  0  2  0  0  0
    1.2150    0.6770   -2.7700 H   0  0  0  0  0  0
    3.3630   -2.3480   -0.8140 C   0  0  0  0  0  0
    3.1600   -3.4200   -1.6990 C   0  0  0  0  0  0
    2.5450   -3.3050   -2.5880 H   0  0  0  0  0  0
    3.7730   -4.6590   -1.4830 C   0  0  0  0  0  0
    3.6170   -5.4740   -2.1840 H   0  0  0  0  0  0
    4.5890   -4.8400   -0.3750 C   0  0  0  0  0  0
    4.7910   -3.8070    0.5310 C   0  0  0  0  0  0
    5.4200   -3.9380    1.4060 H   0  0  0  0  0  0
    4.1710   -2.5710    0.3140 C   0  0  0  0  0  0
    4.3270   -1.7850    1.0500 H   0  0  0  0  0  0
    5.1760   -6.0600   -0.2070 O   0  0  0  0  0  0
    5.7760   -6.0110    0.5550 H   0  0  0  0  0  0
    0.6870   -1.9770   -1.8090 O   0  0  0  0  0  0
    4.4760    0.5600   -0.4840 N   0  0  0  0  0  0
    5.4970   -0.3210   -0.7670 N   0  0  0  0  0  0
   -0.5250    0.5900   -1.4510 C   0  0  0  0  0  0
   -1.0960   -0.1710   -1.9960 H   0  0  0  0  0  0
   -0.7140    0.4650   -0.3790 H   0  0  0  0  0  0
   -1.0340    1.9320   -1.9280 C   0  0  0  0  0  0
   -2.1810    2.4730   -1.4250 N   0  0  0  0  0  0
   -2.2870    3.4330   -1.7370 H   0  0  0  0  0  0
   -0.4080    2.5830   -2.7710 O   0  0  0  0  0  0
   -3.2050    1.9880   -0.5890 C   0  0  0  0  0  0
   -4.0870    2.9450   -0.0690 C   0  0  0  0  0  0
   -3.9550    4.0010   -0.2940 H   0  0  0  0  0  0
   -5.1420    2.5750    0.7720 C   0  0  0  0  0  0
   -5.7960    3.3450    1.1750 H   0  0  0  0  0  0
   -5.3520    1.2320    1.0900 C   0  0  0  0  0  0
   -4.4830    0.2730    0.5650 C   0  0  0  0  0  0
   -4.6250   -0.7800    0.7970 H   0  0  0  0  0  0
   -3.4260    0.6470   -0.2770 C   0  0  0  0  0  0
   -2.8290   -0.1550   -0.6900 H   0  0  0  0  0  0
   -6.4590    0.8320    2.0190 C   0  0  0  0  0  0
   -7.3070    1.5200    1.9370 H   0  0  0  0  0  0
   -6.1000    0.8350    3.0530 H   0  0  0  0  0  0
   -6.8300   -0.1700    1.7760 H   0  0  0  0  0  0
    6.6820    0.1890   -0.6650 C   0  0  0  0  0  0
    7.9200   -0.6500   -0.9190 C   0  0  0  0  0  0
    8.9940    0.1920   -0.7260 N   0  0  0  0  0  0
    9.9590   -0.0910   -0.8260 H   0  0  0  0  0  0
    7.9130   -1.8300   -1.2220 O   0  0  0  0  0  0
    7.1610    1.5300   -0.3210 C   0  0  0  0  0  0
    8.5570    1.4660   -0.3770 C   0  0  0  0  0  0
    9.3500    2.5620   -0.1090 C   0  0  0  0  0  0
   10.4320    2.5100   -0.1540 H   0  0  0  0  0  0
    8.7050    3.7550    0.2250 C   0  0  0  0  0  0
    9.2930    4.6440    0.4430 H   0  0  0  0  0  0
    7.3000    3.8240    0.2820 C   0  0  0  0  0  0
    6.8210    4.7650    0.5440 H   0  0  0  0  0  0
    6.5130    2.7010    0.0060 C   0  0  0  0  0  0
    5.4330    2.7700    0.0530 H   0  0  0  0  0  0
  1  2  1  0  0  0
  1  5  1  0  0  0
  1 19  2  0  0  0
  2  3  1  0  0  0
  2  7  1  0  0  0
  3  4  1  0  0  0
  3 20  2  0  0  0
  4  5  1  0  0  0
  5  6  1  0  0  0
  5 22  1  0  0  0
  7  8  1  0  0  0
  7 15  2  0  0  0
  8  9  1  0  0  0
  8 10  2  0  0  0
 10 11  1  0  0  0
 10 12  1  0  0  0
 12 13  2  0  0  0
 12 17  1  0  0  0
 13 14  1  0  0  0
 13 15  1  0  0  0
 15 16  1  0  0  0
 17 18  1  0  0  0
 20 21  1  0  0  0
 21 43  2  0  0  0
 22 23  1  0  0  0
 22 24  1  0  0  0
 22 25  1  0  0  0
 25 26  1  0  0  0
 25 28  2  0  0  0
 26 27  1  0  0  0
 26 29  1  0  0  0
 29 30  1  0  0  0
 29 37  2  0  0  0
 30 31  1  0  0  0
 30 32  2  0  0  0
 32 33  1  0  0  0
 32 34  1  0  0  0
 34 35  2  0  0  0
 34 39  1  0  0  0
 35 36  1  0  0  0
 35 37  1  0  0  0
 37 38  1  0  0  0
 39 40  1  0  0  0
 39 41  1  0  0  0
 39 42  1  0  0  0
 43 44  1  0  0  0
 43 48  1  0  0  0
 44 45  1  0  0  0
 44 47  2  0  0  0
 45 46  1  0  0  0
 45 49  1  0  0  0
 48 49  1  0  0  0
 48 56  2  0  0  0
 49 50  2  0  0  0
 50 51  1  0  0  0
 50 52  1  0  0  0
 52 53  1  0  0  0
 52 54  2  0  0  0
 54 55  1  0  0  0
 54 56  1  0  0  0
 56 57  1  0  0  0
M  END
$$$$
Les-1353
                    3D
 Structure written by MMmdl.
 39 41  0  0  1  0            999 V2000
    5.0800   -3.8060   -0.9450 C   0  0  0  0  0  0
    5.4680   -4.5640    0.0870 N   0  5  0  0  0  0
    5.6950   -3.8980    1.2160 C   0  0  0  0  0  0
    5.4560   -2.1740    1.0330 S   0  0  0  0  0  0
    4.9550   -2.3710   -0.5910 C   0  0  0  0  0  0
    4.7730   -4.5020   -2.4510 S   0  0  0  0  0  0
    4.4850   -1.4120   -1.3940 C   0  0  0  0  0  0
    4.1550   -1.6390   -2.4040 H   0  0  0  0  0  0
    6.0250   -4.3730    2.2940 O   0  0  0  0  0  0
    4.2750   -0.0120   -1.0060 C   0  0  0  0  0  0
    5.3460    0.8920   -1.0190 C   0  0  0  0  0  0
    6.3330    0.5450   -1.3200 H   0  0  0  0  0  0
    5.1280    2.2280   -0.6500 C   0  0  0  0  0  0
    3.8550    2.6690   -0.2660 C   0  0  0  0  0  0
    3.6730    3.7030    0.0170 H   0  0  0  0  0  0
    2.7900    1.7690   -0.2550 C   0  0  0  0  0  0
    1.7950    2.1130    0.0170 H   0  0  0  0  0  0
    3.0030    0.4350   -0.6110 C   0  0  0  0  0  0
    6.2420    3.1830   -0.6810 N   0  3  0  0  0  0
    7.3740    2.7410   -0.9230 O   0  5  0  0  0  0
    5.9850    4.3780   -0.4690 O   0  0  0  0  0  0
    1.9410   -0.4320   -0.6500 O   0  0  0  0  0  0
    1.5220   -0.7990    0.6690 C   0  0  0  0  0  0
    2.3760   -0.9690    1.3370 H   0  0  0  0  0  0
    0.9110    0.0030    1.1030 H   0  0  0  0  0  0
    0.7020   -2.0580    0.5610 C   0  0  0  0  0  0
   -0.6680   -1.9940    0.2780 C   0  0  0  0  0  0
   -1.1570   -1.0310    0.1530 H   0  0  0  0  0  0
   -1.4200   -3.1650    0.1480 C   0  0  0  0  0  0
   -2.4840   -3.0910   -0.0640 H   0  0  0  0  0  0
   -0.8110   -4.4190    0.2760 C   0  0  0  0  0  0
    0.5570   -4.4830    0.5620 C   0  0  0  0  0  0
    1.0530   -5.4450    0.6750 H   0  0  0  0  0  0
    1.3080   -3.3140    0.6960 C   0  0  0  0  0  0
    2.3730   -3.3940    0.9020 H   0  0  0  0  0  0
   -1.6230   -5.6740    0.1630 C   0  0  0  0  0  0
   -2.4640   -5.5350   -0.5240 H   0  0  0  0  0  0
   -2.0120   -5.9580    1.1460 H   0  0  0  0  0  0
   -1.0170   -6.4980   -0.2290 H   0  0  0  0  0  0
  1  2  1  0  0  0
  1  5  1  0  0  0
  1  6  2  0  0  0
  2  3  1  0  0  0
  3  4  1  0  0  0
  3  9  2  0  0  0
  4  5  1  0  0  0
  5  7  2  0  0  0
  7  8  1  0  0  0
  7 10  1  0  0  0
 10 11  1  0  0  0
 10 18  2  0  0  0
 11 12  1  0  0  0
 11 13  2  0  0  0
 13 14  1  0  0  0
 13 19  1  0  0  0
 14 15  1  0  0  0
 14 16  2  0  0  0
 16 17  1  0  0  0
 16 18  1  0  0  0
 18 22  1  0  0  0
 19 20  1  0  0  0
 19 21  2  0  0  0
 22 23  1  0  0  0
 23 24  1  0  0  0
 23 25  1  0  0  0
 23 26  1  0  0  0
 26 27  1  0  0  0
 26 34  2  0  0  0
 27 28  1  0  0  0
 27 29  2  0  0  0
 29 30  1  0  0  0
 29 31  1  0  0  0
 31 32  2  0  0  0
 31 36  1  0  0  0
 32 33  1  0  0  0
 32 34  1  0  0  0
 34 35  1  0  0  0
 36 37  1  0  0  0
 36 38  1  0  0  0
 36 39  1  0  0  0
M  CHG  3   2  -1  19   1  20  -1
M  END
$$$$
Les-1405
                    3D
 Structure written by MMmdl.
 56 59  0  0  1  0            999 V2000
    0.8480   -3.2800   -0.4650 C   0  0  0  0  0  0
    2.0840   -2.6410   -0.5750 N   0  0  0  0  0  0
    2.1520   -1.6120   -1.5000 C   0  0  0  0  0  0
    0.7350   -1.6200   -2.5410 S   0  0  0  0  0  0
   -0.1480   -2.7880   -1.4910 C   0  0  2  0  0  0
   -0.4070   -3.6460   -2.1230 H   0  0  0  0  0  0
    0.5380   -4.1800    0.3140 O   0  0  0  0  0  0
    3.0010   -0.6550   -1.7110 N   0  0  0  0  0  0
    4.0020   -0.4900   -0.7710 N   0  0  0  0  0  0
    4.7550    0.5140   -1.0770 C   0  0  0  0  0  0
    4.5760    1.1190   -1.9850 H   0  0  0  0  0  0
    5.8940    0.9050   -0.2330 C   0  0  0  0  0  0
    6.0510    0.3300    0.6720 H   0  0  0  0  0  0
   -1.4260   -2.2290   -0.8730 C   0  0  0  0  0  0
   -2.0880   -1.8490   -1.6610 H   0  0  0  0  0  0
   -1.9630   -3.0430   -0.3690 H   0  0  0  0  0  0
   -1.2240   -1.1380    0.1700 C   0  0  0  0  0  0
   -2.4320   -0.5730    0.5520 N   0  0  0  0  0  0
   -3.2700   -0.9270    0.1030 H   0  0  0  0  0  0
   -0.1130   -0.8510    0.6000 O   0  0  0  0  0  0
    6.6560    1.9380   -0.6030 C   0  0  0  0  0  0
    6.4360    2.4950   -1.5110 H   0  0  0  0  0  0
    7.8070    2.4230    0.1700 C   0  0  0  0  0  0
    8.6500    1.5640    0.8870 C   0  0  0  0  0  0
    8.4690    0.4920    0.9050 H   0  0  0  0  0  0
    9.7520    2.0680    1.5840 C   0  0  0  0  0  0
   10.3970    1.3930    2.1390 H   0  0  0  0  0  0
   10.0270    3.4340    1.5640 C   0  0  0  0  0  0
   10.8840    3.8250    2.1060 H   0  0  0  0  0  0
    9.2040    4.2970    0.8430 C   0  0  0  0  0  0
    9.4180    5.3620    0.8220 H   0  0  0  0  0  0
    8.1040    3.7930    0.1450 C   0  0  0  0  0  0
    7.4730    4.4840   -0.4100 H   0  0  0  0  0  0
   -2.6330    0.4500    1.5040 C   0  0  0  0  0  0
    3.1820   -3.0870    0.2230 C   0  0  0  0  0  0
   -1.6020    1.0570    2.2300 C   0  0  0  0  0  0
   -0.5640    0.7710    2.0990 H   0  0  0  0  0  0
   -1.8860    2.0620    3.1590 C   0  0  0  0  0  0
   -1.0870    2.5330    3.7220 H   0  0  0  0  0  0
   -3.2010    2.4590    3.3610 C   0  0  0  0  0  0
   -4.2410    1.8720    2.6520 C   0  0  0  0  0  0
   -5.2630    2.1950    2.8240 H   0  0  0  0  0  0
   -3.9550    0.8680    1.7240 C   0  0  0  0  0  0
   -4.7790    0.4180    1.1760 H   0  0  0  0  0  0
    3.0020   -3.4460    1.5680 C   0  0  0  0  0  0
    2.0340   -3.3310    2.0500 H   0  0  0  0  0  0
    4.0690   -3.9300    2.3290 C   0  0  0  0  0  0
    3.9200   -4.1960    3.3710 H   0  0  0  0  0  0
    5.3220   -4.0700    1.7470 C   0  0  0  0  0  0
    5.5280   -3.7360    0.4140 C   0  0  0  0  0  0
    6.5000   -3.8480   -0.0550 H   0  0  0  0  0  0
    4.4570   -3.2510   -0.3450 C   0  0  0  0  0  0
    4.6310   -3.0130   -1.3920 H   0  0  0  0  0  0
   -3.4710    3.4220    4.2530 F   0  0  0  0  0  0
    6.3340   -4.5490    2.5260 O   0  0  0  0  0  0
    7.1490   -4.5810    1.9990 H   0  0  0  0  0  0
  1  2  1  0  0  0
  1  5  1  0  0  0
  1  7  2  0  0  0
  2  3  1  0  0  0
  2 35  1  0  0  0
  3  4  1  0  0  0
  3  8  2  0  0  0
  4  5  1  0  0  0
  5  6  1  0  0  0
  5 14  1  0  0  0
  8  9  1  0  0  0
  9 10  2  0  0  0
 10 11  1  0  0  0
 10 12  1  0  0  0
 12 13  1  0  0  0
 12 21  2  0  0  0
 14 15  1  0  0  0
 14 16  1  0  0  0
 14 17  1  0  0  0
 17 18  1  0  0  0
 17 20  2  0  0  0
 18 19  1  0  0  0
 18 34  1  0  0  0
 21 22  1  0  0  0
 21 23  1  0  0  0
 23 24  1  0  0  0
 23 32  2  0  0  0
 24 25  1  0  0  0
 24 26  2  0  0  0
 26 27  1  0  0  0
 26 28  1  0  0  0
 28 29  1  0  0  0
 28 30  2  0  0  0
 30 31  1  0  0  0
 30 32  1  0  0  0
 32 33  1  0  0  0
 34 36  1  0  0  0
 34 43  2  0  0  0
 35 45  1  0  0  0
 35 52  2  0  0  0
 36 37  1  0  0  0
 36 38  2  0  0  0
 38 39  1  0  0  0
 38 40  1  0  0  0
 40 41  2  0  0  0
 40 54  1  0  0  0
 41 42  1  0  0  0
 41 43  1  0  0  0
 43 44  1  0  0  0
 45 46  1  0  0  0
 45 47  2  0  0  0
 47 48  1  0  0  0
 47 49  1  0  0  0
 49 50  2  0  0  0
 49 55  1  0  0  0
 50 51  1  0  0  0
 50 52  1  0  0  0
 52 53  1  0  0  0
 55 56  1  0  0  0
M  END
$$$$
Les-1569
                    3D
 Structure written by MMmdl.
 39 41  0  0  1  0            999 V2000
    2.0350   -3.3000    0.6170 C   0  0  0  0  0  0
    2.2940   -4.1170   -0.4100 N   0  5  0  0  0  0
    2.5100   -3.4920   -1.5650 C   0  0  0  0  0  0
    2.4300   -1.7500   -1.4270 S   0  0  0  0  0  0
    2.0190   -1.8760    0.2220 C   0  0  0  0  0  0
    1.8160   -3.6510    1.7710 O   0  0  0  0  0  0
    2.8140   -4.2600   -3.0180 S   0  0  0  0  0  0
    1.6770   -0.8980    1.0630 C   0  0  0  0  0  0
    1.4010   -1.1340    2.0870 H   0  0  0  0  0  0
    1.5560    0.5160    0.6940 C   0  0  0  0  0  0
    2.6980    1.3270    0.6350 C   0  0  0  0  0  0
    3.6690    0.8980    0.8760 H   0  0  0  0  0  0
    2.5730    2.6750    0.2650 C   0  0  0  0  0  0
    1.3210    3.2210   -0.0430 C   0  0  0  0  0  0
    1.2090    4.2660   -0.3240 H   0  0  0  0  0  0
    0.1850    2.4140    0.0170 C   0  0  0  0  0  0
   -0.7910    2.8390   -0.2000 H   0  0  0  0  0  0
    0.3050    1.0670    0.3680 C   0  0  0  0  0  0
    3.7650    3.5290    0.2110 N   0  3  0  0  0  0
    4.8570    3.0160    0.4920 O   0  5  0  0  0  0
    3.6110    4.7180   -0.1080 O   0  0  0  0  0  0
   -0.8210    0.2880    0.4620 O   0  0  0  0  0  0
   -1.3420   -0.0250   -0.8340 C   0  0  0  0  0  0
   -1.8890    0.8370   -1.2360 H   0  0  0  0  0  0
   -0.5430   -0.2780   -1.5440 H   0  0  0  0  0  0
   -2.2780   -1.1970   -0.6890 C   0  0  0  0  0  0
   -3.6290   -0.9950   -0.3790 C   0  0  0  0  0  0
   -4.0170    0.0120   -0.2510 H   0  0  0  0  0  0
   -4.4890   -2.0840   -0.2190 C   0  0  0  0  0  0
   -5.5330   -1.9050    0.0270 H   0  0  0  0  0  0
   -4.0150   -3.3930   -0.3670 C   0  0  0  0  0  0
   -2.6600   -3.5960   -0.6500 C   0  0  0  0  0  0
   -2.2590   -4.6030   -0.7410 H   0  0  0  0  0  0
   -1.8000   -2.5070   -0.8130 C   0  0  0  0  0  0
   -0.7500   -2.6940   -1.0260 H   0  0  0  0  0  0
   -4.9290   -4.5630   -0.1570 C   0  0  0  0  0  0
   -5.9550   -4.3140   -0.4460 H   0  0  0  0  0  0
   -4.9200   -4.8590    0.8970 H   0  0  0  0  0  0
   -4.6180   -5.4170   -0.7670 H   0  0  0  0  0  0
  1  2  1  0  0  0
  1  5  1  0  0  0
  1  6  2  0  0  0
  2  3  1  0  0  0
  3  4  1  0  0  0
  3  7  2  0  0  0
  4  5  1  0  0  0
  5  8  2  0  0  0
  8  9  1  0  0  0
  8 10  1  0  0  0
 10 11  1  0  0  0
 10 18  2  0  0  0
 11 12  1  0  0  0
 11 13  2  0  0  0
 13 14  1  0  0  0
 13 19  1  0  0  0
 14 15  1  0  0  0
 14 16  2  0  0  0
 16 17  1  0  0  0
 16 18  1  0  0  0
 18 22  1  0  0  0
 19 20  1  0  0  0
 19 21  2  0  0  0
 22 23  1  0  0  0
 23 24  1  0  0  0
 23 25  1  0  0  0
 23 26  1  0  0  0
 26 27  1  0  0  0
 26 34  2  0  0  0
 27 28  1  0  0  0
 27 29  2  0  0  0
 29 30  1  0  0  0
 29 31  1  0  0  0
 31 32  2  0  0  0
 31 36  1  0  0  0
 32 33  1  0  0  0
 32 34  1  0  0  0
 34 35  1  0  0  0
 36 37  1  0  0  0
 36 38  1  0  0  0
 36 39  1  0  0  0
M  CHG  3   2  -1  19   1  20  -1
M  END
$$$$
Les-1715
                    3D
 Structure written by MMmdl.
 39 40  0  0  1  0            999 V2000
    1.8730   -1.4280   -1.5980 C   0  0  0  0  0  0
    3.2300   -1.5170   -1.4730 N   0  0  0  0  0  0
    3.7110   -2.3990   -1.3630 H   0  0  0  0  0  0
    3.9630   -0.3770   -1.4910 C   0  0  0  0  0  0
    2.9500    1.0120   -1.6990 S   0  0  0  0  0  0
    1.4150    0.0110   -1.7420 C   0  0  2  0  0  0
    0.9510    0.1200   -2.7270 H   0  0  0  0  0  0
    1.1230   -2.3950   -1.5810 O   0  0  0  0  0  0
    5.2440   -0.3070   -1.3670 N   0  0  0  0  0  0
    5.8320   -1.5650   -1.2020 N   0  0  0  0  0  0
    7.1110   -1.4430   -1.0380 C   0  0  0  0  0  0
    7.6030   -0.4540   -1.0370 H   0  0  0  0  0  0
    7.9450   -2.5920   -0.8490 C   0  0  0  0  0  0
    7.6750   -3.9450   -0.8020 C   0  0  0  0  0  0
    6.7020   -4.4040   -0.9090 H   0  0  0  0  0  0
    8.9130   -4.5970   -0.5880 C   0  0  0  0  0  0
    9.0920   -5.6590   -0.4960 H   0  0  0  0  0  0
    9.8610   -3.6040   -0.5190 C   0  0  0  0  0  0
   10.9310   -3.5990   -0.3700 H   0  0  0  0  0  0
    9.2850   -2.3840   -0.6760 O   0  0  0  0  0  0
    0.4760    0.3840   -0.6030 C   0  0  0  0  0  0
   -0.3090   -0.3770   -0.4970 H   0  0  0  0  0  0
    1.0060    0.4210    0.3570 H   0  0  0  0  0  0
   -0.2320    1.6950   -0.8600 C   0  0  0  0  0  0
   -0.7910    2.2300    0.2820 N   0  0  0  0  0  0
   -0.6920    1.7520    1.1700 H   0  0  0  0  0  0
   -0.3210    2.1980   -1.9750 O   0  0  0  0  0  0
   -1.5480    3.4650    0.2640 C   0  0  0  0  0  0
   -1.4030    3.9450    1.2370 H   0  0  0  0  0  0
   -1.1430    4.1280   -0.5090 H   0  0  0  0  0  0
   -3.0270    3.1910    0.0170 C   0  0  0  0  0  0
   -3.1570    2.6830   -0.9480 H   0  0  0  0  0  0
   -3.3990    2.4930    0.7780 H   0  0  0  0  0  0
   -3.8410    4.4780    0.0360 C   0  0  0  0  0  0
   -3.5000    5.1630   -0.7480 H   0  0  0  0  0  0
   -3.7330    4.9950    0.9970 H   0  0  0  0  0  0
   -5.3090    4.1170   -0.1740 C   0  0  0  0  0  0
   -5.7790    4.4220   -1.3050 O   0  5  0  0  0  0
   -5.8730    3.5720    0.8160 O   0  0  0  0  0  0
  1  2  1  0  0  0
  1  6  1  0  0  0
  1  8  2  0  0  0
  2  3  1  0  0  0
  2  4  1  0  0  0
  4  5  1  0  0  0
  4  9  2  0  0  0
  5  6  1  0  0  0
  6  7  1  0  0  0
  6 21  1  0  0  0
  9 10  1  0  0  0
 10 11  2  0  0  0
 11 12  1  0  0  0
 11 13  1  0  0  0
 13 14  2  0  0  0
 13 20  1  0  0  0
 14 15  1  0  0  0
 14 16  1  0  0  0
 16 17  1  0  0  0
 16 18  2  0  0  0
 18 19  1  0  0  0
 18 20  1  0  0  0
 21 22  1  0  0  0
 21 23  1  0  0  0
 21 24  1  0  0  0
 24 25  1  0  0  0
 24 27  2  0  0  0
 25 26  1  0  0  0
 25 28  1  0  0  0
 28 29  1  0  0  0
 28 30  1  0  0  0
 28 31  1  0  0  0
 31 32  1  0  0  0
 31 33  1  0  0  0
 31 34  1  0  0  0
 34 35  1  0  0  0
 34 36  1  0  0  0
 34 37  1  0  0  0
 37 38  1  0  0  0
 37 39  2  0  0  0
M  CHG  1  38  -1
M  END
$$$$
Les-1753
                    3D
 Structure written by MMmdl.
 46 48  0  0  1  0            999 V2000
    3.3920   -3.9330   -0.4150 C   0  0  0  0  0  0
    4.7250   -4.0970   -0.1730 N   0  0  0  0  0  0
    5.2170   -4.9580   -0.3690 H   0  0  0  0  0  0
    5.4230   -3.0620    0.3540 C   0  0  0  0  0  0
    4.3970   -1.6870    0.6120 S   0  0  0  0  0  0
    2.9190   -2.5450   -0.0330 C   0  0  2  0  0  0
    2.6060   -2.0350   -0.9510 H   0  0  0  0  0  0
    2.6640   -4.7990   -0.8850 O   0  0  0  0  0  0
    1.7950   -2.6260    0.9940 C   0  0  0  0  0  0
    1.0300   -3.3450    0.6720 H   0  0  0  0  0  0
    2.1560   -2.9880    1.9650 H   0  0  0  0  0  0
    1.1210   -1.2830    1.1820 C   0  0  0  0  0  0
    0.3140   -0.9410    0.1080 N   0  0  0  0  0  0
    0.1870   -1.6350   -0.6200 H   0  0  0  0  0  0
    1.3220   -0.6220    2.1950 O   0  0  0  0  0  0
    6.6810   -3.0770    0.6360 N   0  0  0  0  0  0
    7.2750   -4.3010    0.3370 N   0  0  0  0  0  0
    8.5410   -4.3540    0.6240 C   0  0  0  0  0  0
    9.2800   -5.6490    0.3540 C   0  0  0  0  0  0
    9.5680   -6.0840    1.3170 H   0  0  0  0  0  0
    8.6230   -6.3600   -0.1570 H   0  0  0  0  0  0
   10.5120   -5.3630   -0.4960 C   0  0  0  0  0  0
   11.0940   -6.2830   -0.6240 H   0  0  0  0  0  0
   10.2000   -5.0370   -1.4960 H   0  0  0  0  0  0
   11.3910   -4.2810    0.1320 C   0  0  0  0  0  0
   12.2400   -4.0700   -0.5280 H   0  0  0  0  0  0
   11.8030   -4.6460    1.0800 H   0  0  0  0  0  0
   10.6020   -2.9940    0.3780 C   0  0  0  0  0  0
   10.2960   -2.5700   -0.5870 H   0  0  0  0  0  0
   11.2480   -2.2550    0.8640 H   0  0  0  0  0  0
    9.3670   -3.2390    1.2400 C   0  0  0  0  0  0
    8.8040   -2.3090    1.3430 H   0  0  0  0  0  0
    9.6630   -3.5600    2.2450 H   0  0  0  0  0  0
   -0.3670    0.2790   -0.0910 C   0  0  0  0  0  0
   -0.3100    1.3600    0.7950 C   0  0  0  0  0  0
    0.2700    1.3150    1.7120 H   0  0  0  0  0  0
   -1.0000    2.5460    0.5190 C   0  0  0  0  0  0
   -0.9340    3.3690    1.2280 H   0  0  0  0  0  0
   -1.7490    2.6500   -0.6570 C   0  0  0  0  0  0
   -1.8180    1.5790   -1.5520 C   0  0  0  0  0  0
   -2.3950    1.6400   -2.4720 H   0  0  0  0  0  0
   -1.1270    0.3990   -1.2640 C   0  0  0  0  0  0
   -1.1880   -0.4240   -1.9730 H   0  0  0  0  0  0
   -2.4610    3.8930   -0.9560 N   0  3  0  0  0  0
   -2.4230    4.7990   -0.1110 O   0  5  0  0  0  0
   -3.0610    3.9660   -2.0370 O   0  0  0  0  0  0
  1  2  1  0  0  0
  1  6  1  0  0  0
  1  8  2  0  0  0
  2  3  1  0  0  0
  2  4  1  0  0  0
  4  5  1  0  0  0
  4 16  2  0  0  0
  5  6  1  0  0  0
  6  7  1  0  0  0
  6  9  1  0  0  0
  9 10  1  0  0  0
  9 11  1  0  0  0
  9 12  1  0  0  0
 12 13  1  0  0  0
 12 15  2  0  0  0
 13 14  1  0  0  0
 13 34  1  0  0  0
 16 17  1  0  0  0
 17 18  2  0  0  0
 18 19  1  0  0  0
 18 31  1  0  0  0
 19 20  1  0  0  0
 19 21  1  0  0  0
 19 22  1  0  0  0
 22 23  1  0  0  0
 22 24  1  0  0  0
 22 25  1  0  0  0
 25 26  1  0  0  0
 25 27  1  0  0  0
 25 28  1  0  0  0
 28 29  1  0  0  0
 28 30  1  0  0  0
 28 31  1  0  0  0
 31 32  1  0  0  0
 31 33  1  0  0  0
 34 35  1  0  0  0
 34 42  2  0  0  0
 35 36  1  0  0  0
 35 37  2  0  0  0
 37 38  1  0  0  0
 37 39  1  0  0  0
 39 40  2  0  0  0
 39 44  1  0  0  0
 40 41  1  0  0  0
 40 42  1  0  0  0
 42 43  1  0  0  0
 44 45  1  0  0  0
 44 46  2  0  0  0
M  CHG  2  44   1  45  -1
M  END
$$$$
Les-1767
                    3D
 Structure written by MMmdl.
 46 49  0  0  1  0            999 V2000
    2.4120   -1.6260   -2.0300 C   0  0  0  0  0  0
    3.7130   -1.6840   -1.6130 N   0  0  0  0  0  0
    4.2550   -2.5360   -1.6340 H   0  0  0  0  0  0
    4.2970   -0.5540   -1.1410 C   0  0  0  0  0  0
    3.1730    0.7670   -1.1330 S   0  0  0  0  0  0
    1.8690   -0.2100   -1.9710 C   0  0  2  0  0  0
    1.7900    0.1430   -3.0060 H   0  0  0  0  0  0
    1.7760   -2.5990   -2.4150 O   0  0  0  0  0  0
    5.5180   -0.4560   -0.7370 N   0  0  0  0  0  0
    6.2160   -1.6640   -0.8450 N   0  0  0  0  0  0
    7.4490   -1.5100   -0.4760 C   0  0  0  0  0  0
    7.8320   -0.5320   -0.1330 H   0  0  0  0  0  0
    8.3690   -2.6070   -0.4980 C   0  0  0  0  0  0
    8.2320   -3.9320   -0.8610 C   0  0  0  0  0  0
    7.3280   -4.4020   -1.2210 H   0  0  0  0  0  0
    9.4980   -4.5350   -0.6680 C   0  0  0  0  0  0
    9.7720   -5.5650   -0.8490 H   0  0  0  0  0  0
   10.3270   -3.5430   -0.2000 C   0  0  0  0  0  0
   11.3680   -3.5110    0.0880 H   0  0  0  0  0  0
    9.6520   -2.3700   -0.0930 O   0  0  0  0  0  0
    0.5300   -0.1530   -1.2390 C   0  0  0  0  0  0
   -0.1080   -0.9770   -1.5820 H   0  0  0  0  0  0
    0.6790   -0.2680   -0.1590 H   0  0  0  0  0  0
   -0.2280    1.1320   -1.5250 C   0  0  0  0  0  0
   -1.4470    1.4410   -0.7310 C   0  0  0  0  0  0
    0.1260    1.9150   -2.4030 O   0  0  0  0  0  0
   -2.0070    2.7210   -0.8440 C   0  0  0  0  0  0
   -1.5440    3.4570   -1.5010 H   0  0  0  0  0  0
   -2.0510    0.5020    0.1060 C   0  0  0  0  0  0
   -1.6610   -0.5050    0.2170 H   0  0  0  0  0  0
   -3.2020    0.8420    0.8230 C   0  0  0  0  0  0
   -3.6610    0.1000    1.4730 H   0  0  0  0  0  0
   -3.7690    2.1200    0.7100 C   0  0  0  0  0  0
   -3.1560    3.0750   -0.1190 C   0  0  0  0  0  0
   -3.7400    4.4560   -0.2980 C   0  0  0  0  0  0
   -2.9360    5.2010   -0.3200 H   0  0  0  0  0  0
   -4.2470    4.4860   -1.2700 H   0  0  0  0  0  0
   -4.7320    4.8380    0.8000 C   0  0  0  0  0  0
   -4.1930    5.0600    1.7300 H   0  0  0  0  0  0
   -5.2650    5.7510    0.5120 H   0  0  0  0  0  0
   -5.7210    3.7050    1.0410 C   0  0  0  0  0  0
   -6.2610    3.4840    0.1110 H   0  0  0  0  0  0
   -6.4690    4.0070    1.7830 H   0  0  0  0  0  0
   -4.9920    2.4540    1.5280 C   0  0  0  0  0  0
   -5.6930    1.6110    1.5140 H   0  0  0  0  0  0
   -4.6740    2.6030    2.5680 H   0  0  0  0  0  0
  1  2  1  0  0  0
  1  6  1  0  0  0
  1  8  2  0  0  0
  2  3  1  0  0  0
  2  4  1  0  0  0
  4  5  1  0  0  0
  4  9  2  0  0  0
  5  6  1  0  0  0
  6  7  1  0  0  0
  6 21  1  0  0  0
  9 10  1  0  0  0
 10 11  2  0  0  0
 11 12  1  0  0  0
 11 13  1  0  0  0
 13 14  2  0  0  0
 13 20  1  0  0  0
 14 15  1  0  0  0
 14 16  1  0  0  0
 16 17  1  0  0  0
 16 18  2  0  0  0
 18 19  1  0  0  0
 18 20  1  0  0  0
 21 22  1  0  0  0
 21 23  1  0  0  0
 21 24  1  0  0  0
 24 25  1  0  0  0
 24 26  2  0  0  0
 25 27  1  0  0  0
 25 29  2  0  0  0
 27 28  1  0  0  0
 27 34  2  0  0  0
 29 30  1  0  0  0
 29 31  1  0  0  0
 31 32  1  0  0  0
 31 33  2  0  0  0
 33 34  1  0  0  0
 33 44  1  0  0  0
 34 35  1  0  0  0
 35 36  1  0  0  0
 35 37  1  0  0  0
 35 38  1  0  0  0
 38 39  1  0  0  0
 38 40  1  0  0  0
 38 41  1  0  0  0
 41 42  1  0  0  0
 41 43  1  0  0  0
 41 44  1  0  0  0
 44 45  1  0  0  0
 44 46  1  0  0  0
M  END
$$$$
Les-1890
                    3D
 Structure written by MMmdl.
 42 44  0  0  1  0            999 V2000
    1.8970  -10.7130   -0.6860 C   0  0  0  0  0  0
    3.2070  -10.6350   -0.3090 N   0  0  0  0  0  0
    3.8040  -11.4470   -0.2270 H   0  0  0  0  0  0
    3.7340   -9.4200   -0.0210 C   0  0  0  0  0  0
    2.5320   -8.1760   -0.1640 S   0  0  0  0  0  0
    1.2660   -9.3370   -0.8020 C   0  0  2  0  0  0
    1.1310   -9.1400   -1.8720 H   0  0  0  0  0  0
    1.3160  -11.7660   -0.9190 O   0  0  0  0  0  0
    4.9560   -9.1980    0.3260 N   0  0  0  0  0  0
    5.7170  -10.3660    0.3700 N   0  0  0  0  0  0
    6.9660  -10.1700    0.6650 C   0  0  0  0  0  0
    7.8760  -11.3780    0.7570 C   0  0  0  0  0  0
    8.1790  -11.4970    1.8030 H   0  0  0  0  0  0
    7.3360  -12.2820    0.4550 H   0  0  0  0  0  0
    9.0930  -11.1660   -0.1350 C   0  0  0  0  0  0
    9.7930  -11.9990   -0.0070 H   0  0  0  0  0  0
    8.7810  -11.1640   -1.1870 H   0  0  0  0  0  0
    9.8000   -9.8470    0.1810 C   0  0  0  0  0  0
   10.6400   -9.7080   -0.5090 H   0  0  0  0  0  0
   10.2180   -9.8870    1.1940 H   0  0  0  0  0  0
    8.8430   -8.6600    0.0680 C   0  0  0  0  0  0
    8.5230   -8.5540   -0.9770 H   0  0  0  0  0  0
    9.3690   -7.7380    0.3380 H   0  0  0  0  0  0
    7.6160   -8.8300    0.9600 C   0  0  0  0  0  0
    6.9350   -7.9910    0.8060 H   0  0  0  0  0  0
    7.9110   -8.8280    2.0150 H   0  0  0  0  0  0
   -0.0530   -9.2590   -0.0320 C   0  0  0  0  0  0
   -0.6210  -10.1830   -0.1970 H   0  0  0  0  0  0
    0.1320   -9.1630    1.0440 H   0  0  0  0  0  0
   -0.9320   -8.1160   -0.5060 C   0  0  0  0  0  0
   -0.6170   -7.3960   -1.4500 O   0  0  0  0  0  0
   -2.2300   -7.8670    0.1840 C   0  0  0  0  0  0
   -2.9860   -6.7510   -0.2100 C   0  0  0  0  0  0
   -2.6240   -6.0860   -0.9930 H   0  0  0  0  0  0
   -4.2140   -6.4790    0.3960 C   0  0  0  0  0  0
   -4.8030   -5.6180    0.0930 H   0  0  0  0  0  0
   -4.6850   -7.3220    1.3940 C   0  0  0  0  0  0
   -3.9500   -8.4320    1.7970 C   0  0  0  0  0  0
   -4.3400   -9.0780    2.5780 H   0  0  0  0  0  0
   -2.7190   -8.7070    1.1910 C   0  0  0  0  0  0
   -2.1730   -9.5850    1.5240 H   0  0  0  0  0  0
   -5.8630   -7.0640    1.9770 F   0  0  0  0  0  0
  1  2  1  0  0  0
  1  6  1  0  0  0
  1  8  2  0  0  0
  2  3  1  0  0  0
  2  4  1  0  0  0
  4  5  1  0  0  0
  4  9  2  0  0  0
  5  6  1  0  0  0
  6  7  1  0  0  0
  6 27  1  0  0  0
  9 10  1  0  0  0
 10 11  2  0  0  0
 11 12  1  0  0  0
 11 24  1  0  0  0
 12 13  1  0  0  0
 12 14  1  0  0  0
 12 15  1  0  0  0
 15 16  1  0  0  0
 15 17  1  0  0  0
 15 18  1  0  0  0
 18 19  1  0  0  0
 18 20  1  0  0  0
 18 21  1  0  0  0
 21 22  1  0  0  0
 21 23  1  0  0  0
 21 24  1  0  0  0
 24 25  1  0  0  0
 24 26  1  0  0  0
 27 28  1  0  0  0
 27 29  1  0  0  0
 27 30  1  0  0  0
 30 31  2  0  0  0
 30 32  1  0  0  0
 32 33  1  0  0  0
 32 40  2  0  0  0
 33 34  1  0  0  0
 33 35  2  0  0  0
 35 36  1  0  0  0
 35 37  1  0  0  0
 37 38  2  0  0  0
 37 42  1  0  0  0
 38 39  1  0  0  0
 38 40  1  0  0  0
 40 41  1  0  0  0
M  END
$$$$
Les-1906
                    3D
 Structure written by MMmdl.
 47 49  0  0  1  0            999 V2000
    3.9510   -3.1230   -2.8940 C   0  0  0  0  0  0
    5.1640   -3.1500   -2.2700 N   0  0  0  0  0  0
    5.8150   -3.9180   -2.3660 H   0  0  0  0  0  0
    5.5150   -2.1090   -1.4770 C   0  0  0  0  0  0
    4.2590   -0.9160   -1.4260 S   0  0  0  0  0  0
    3.1960   -1.8390   -2.5990 C   0  0  2  0  0  0
    3.1250   -1.2700   -3.5320 H   0  0  0  0  0  0
    3.5190   -4.0330   -3.5890 O   0  0  0  0  0  0
    6.6220   -2.0100   -0.8250 N   0  0  0  0  0  0
    7.4500   -3.1170   -1.0310 N   0  0  0  0  0  0
    8.5160   -3.0220   -0.3060 C   0  0  0  0  0  0
    8.6890   -2.1600    0.3650 H   0  0  0  0  0  0
    9.5550   -4.0600   -0.3340 C   0  0  0  0  0  0
    9.3890   -4.9060   -0.9910 H   0  0  0  0  0  0
   10.6330   -3.9310    0.4440 C   0  0  0  0  0  0
   10.7480   -3.0800    1.1100 H   0  0  0  0  0  0
   11.7100   -4.9260    0.4900 C   0  0  0  0  0  0
   12.3120   -5.2130    1.7220 C   0  0  0  0  0  0
   11.9680   -4.7260    2.6320 H   0  0  0  0  0  0
   13.3540   -6.1400    1.8040 C   0  0  0  0  0  0
   13.8080   -6.3610    2.7660 H   0  0  0  0  0  0
   13.8120   -6.7790    0.6540 C   0  0  0  0  0  0
   14.6230   -7.4990    0.7170 H   0  0  0  0  0  0
   13.2320   -6.4890   -0.5800 C   0  0  0  0  0  0
   13.5950   -6.9790   -1.4790 H   0  0  0  0  0  0
   12.1890   -5.5630   -0.6630 C   0  0  0  0  0  0
   11.7650   -5.3410   -1.6390 H   0  0  0  0  0  0
    1.8300   -2.1590   -2.0010 C   0  0  0  0  0  0
    1.3240   -2.8900   -2.6430 H   0  0  0  0  0  0
    1.9560   -2.5990   -1.0060 H   0  0  0  0  0  0
    0.9310   -0.9490   -1.9320 C   0  0  0  0  0  0
   -0.1520   -0.9290   -1.0990 N   0  0  0  0  0  0
   -0.5530    0.0030   -1.0650 H   0  0  0  0  0  0
    1.1620    0.0570   -2.6110 O   0  0  0  0  0  0
   -0.7990   -1.9000   -0.3080 C   0  0  0  0  0  0
   -0.6070   -3.2810   -0.4030 C   0  0  0  0  0  0
    0.0470   -3.7290   -1.1390 H   0  0  0  0  0  0
   -1.3050   -4.1650    0.4320 C   0  0  0  0  0  0
   -1.1240   -5.2330    0.3290 H   0  0  0  0  0  0
   -2.2170   -3.6650    1.3640 C   0  0  0  0  0  0
   -2.4450   -2.2910    1.4590 C   0  0  0  0  0  0
   -3.1560   -1.8770    2.1700 H   0  0  0  0  0  0
   -1.7410   -1.4200    0.6190 C   0  0  0  0  0  0
   -1.9280   -0.3520    0.7130 H   0  0  0  0  0  0
   -2.9440   -4.5880    2.2400 N   0  3  0  0  0  0
   -2.7720   -5.8030    2.0710 O   0  5  0  0  0  0
   -3.6900   -4.0980    3.1000 O   0  0  0  0  0  0
  1  2  1  0  0  0
  1  6  1  0  0  0
  1  8  2  0  0  0
  2  3  1  0  0  0
  2  4  1  0  0  0
  4  5  1  0  0  0
  4  9  2  0  0  0
  5  6  1  0  0  0
  6  7  1  0  0  0
  6 28  1  0  0  0
  9 10  1  0  0  0
 10 11  2  0  0  0
 11 12  1  0  0  0
 11 13  1  0  0  0
 13 14  1  0  0  0
 13 15  2  0  0  0
 15 16  1  0  0  0
 15 17  1  0  0  0
 17 18  1  0  0  0
 17 26  2  0  0  0
 18 19  1  0  0  0
 18 20  2  0  0  0
 20 21  1  0  0  0
 20 22  1  0  0  0
 22 23  1  0  0  0
 22 24  2  0  0  0
 24 25  1  0  0  0
 24 26  1  0  0  0
 26 27  1  0  0  0
 28 29  1  0  0  0
 28 30  1  0  0  0
 28 31  1  0  0  0
 31 32  1  0  0  0
 31 34  2  0  0  0
 32 33  1  0  0  0
 32 35  1  0  0  0
 35 36  1  0  0  0
 35 43  2  0  0  0
 36 37  1  0  0  0
 36 38  2  0  0  0
 38 39  1  0  0  0
 38 40  1  0  0  0
 40 41  2  0  0  0
 40 45  1  0  0  0
 41 42  1  0  0  0
 41 43  1  0  0  0
 43 44  1  0  0  0
 45 46  1  0  0  0
 45 47  2  0  0  0
M  CHG  2  45   1  46  -1
M  END
$$$$
Les-1908
                    3D
 Structure written by MMmdl.
 53 56  0  0  1  0            999 V2000
    4.7820   -4.2830   -2.0940 C   0  0  0  0  0  0
    6.0390   -4.1290   -1.5840 N   0  0  0  0  0  0
    6.6380   -4.9090   -1.3530 H   0  0  0  0  0  0
    6.5060   -2.8740   -1.3670 C   0  0  0  0  0  0
    5.3070   -1.6880   -1.7720 S   0  0  0  0  0  0
    4.1440   -2.9460   -2.4250 C   0  0  2  0  0  0
    4.1270   -2.8620   -3.5170 H   0  0  0  0  0  0
    4.2470   -5.3700   -2.2730 O   0  0  0  0  0  0
    7.6770   -2.5860   -0.9090 N   0  0  0  0  0  0
    8.4410   -3.7310   -0.6610 N   0  0  0  0  0  0
    9.6250   -3.4070   -0.2580 C   0  0  0  0  0  0
    9.9330   -2.3510   -0.1450 H   0  0  0  0  0  0
   10.6270   -4.4300    0.0710 C   0  0  0  0  0  0
   10.3280   -5.4660   -0.0420 H   0  0  0  0  0  0
   11.8440   -4.0530    0.4730 C   0  0  0  0  0  0
   12.1120   -3.0020    0.5460 H   0  0  0  0  0  0
   12.9070   -5.0070    0.8060 C   0  0  0  0  0  0
   12.6570   -6.1860    1.5210 C   0  0  0  0  0  0
   11.6510   -6.4360    1.8480 H   0  0  0  0  0  0
   13.7020   -7.0570    1.8390 C   0  0  0  0  0  0
   13.4960   -7.9710    2.3910 H   0  0  0  0  0  0
   15.0060   -6.7550    1.4530 C   0  0  0  0  0  0
   15.8170   -7.4340    1.7000 H   0  0  0  0  0  0
   15.2680   -5.5770    0.7550 C   0  0  0  0  0  0
   16.2850   -5.3370    0.4580 H   0  0  0  0  0  0
   14.2260   -4.7040    0.4390 C   0  0  0  0  0  0
   14.4510   -3.7910   -0.1070 H   0  0  0  0  0  0
    2.7480   -2.8290   -1.8150 C   0  0  0  0  0  0
    2.2010   -3.7670   -1.9760 H   0  0  0  0  0  0
    2.8140   -2.6580   -0.7340 H   0  0  0  0  0  0
    1.9260   -1.7300   -2.4640 C   0  0  0  0  0  0
    0.6190   -1.3550   -1.8590 C   0  0  0  0  0  0
    2.2970   -1.1520   -3.4830 O   0  0  0  0  0  0
   -0.0230   -0.2050   -2.3320 C   0  0  0  0  0  0
    0.4310    0.4000   -3.1130 H   0  0  0  0  0  0
   -1.2550    0.1820   -1.8030 C   0  0  0  0  0  0
   -1.7350    1.0820   -2.1810 H   0  0  0  0  0  0
    0.0130   -2.1140   -0.8540 C   0  0  0  0  0  0
    0.4760   -3.0230   -0.4800 H   0  0  0  0  0  0
   -1.2240   -1.7260   -0.3080 C   0  0  0  0  0  0
   -1.8710   -0.5780   -0.7990 C   0  0  0  0  0  0
   -3.1870   -0.1080   -0.2300 C   0  0  0  0  0  0
   -2.9860    0.7440    0.4310 H   0  0  0  0  0  0
   -3.8380    0.2480   -1.0380 H   0  0  0  0  0  0
   -3.9270   -1.1900    0.5540 C   0  0  0  0  0  0
   -4.7620   -0.7400    1.1030 H   0  0  0  0  0  0
   -4.3570   -1.9250   -0.1380 H   0  0  0  0  0  0
   -2.9790   -1.8900    1.5180 C   0  0  0  0  0  0
   -3.5270   -2.6200    2.1240 H   0  0  0  0  0  0
   -2.5510   -1.1540    2.2110 H   0  0  0  0  0  0
   -1.8620   -2.5940    0.7510 C   0  0  0  0  0  0
   -2.2680   -3.4870    0.2580 H   0  0  0  0  0  0
   -1.1010   -2.9280    1.4660 H   0  0  0  0  0  0
  1  2  1  0  0  0
  1  6  1  0  0  0
  1  8  2  0  0  0
  2  3  1  0  0  0
  2  4  1  0  0  0
  4  5  1  0  0  0
  4  9  2  0  0  0
  5  6  1  0  0  0
  6  7  1  0  0  0
  6 28  1  0  0  0
  9 10  1  0  0  0
 10 11  2  0  0  0
 11 12  1  0  0  0
 11 13  1  0  0  0
 13 14  1  0  0  0
 13 15  2  0  0  0
 15 16  1  0  0  0
 15 17  1  0  0  0
 17 18  1  0  0  0
 17 26  2  0  0  0
 18 19  1  0  0  0
 18 20  2  0  0  0
 20 21  1  0  0  0
 20 22  1  0  0  0
 22 23  1  0  0  0
 22 24  2  0  0  0
 24 25  1  0  0  0
 24 26  1  0  0  0
 26 27  1  0  0  0
 28 29  1  0  0  0
 28 30  1  0  0  0
 28 31  1  0  0  0
 31 32  1  0  0  0
 31 33  2  0  0  0
 32 34  2  0  0  0
 32 38  1  0  0  0
 34 35  1  0  0  0
 34 36  1  0  0  0
 36 37  1  0  0  0
 36 41  2  0  0  0
 38 39  1  0  0  0
 38 40  2  0  0  0
 40 41  1  0  0  0
 40 51  1  0  0  0
 41 42  1  0  0  0
 42 43  1  0  0  0
 42 44  1  0  0  0
 42 45  1  0  0  0
 45 46  1  0  0  0
 45 47  1  0  0  0
 45 48  1  0  0  0
 48 49  1  0  0  0
 48 50  1  0  0  0
 48 51  1  0  0  0
 51 52  1  0  0  0
 51 53  1  0  0  0
M  END
$$$$
Les-1930
                    3D
 Structure written by MMmdl.
 49 52  0  0  1  0            999 V2000
    0.4780   -2.6670   -0.1530 C   0  0  0  0  0  0
    1.8630   -2.6380   -0.2830 N   0  0  0  0  0  0
    2.4360   -1.4070   -0.5080 C   0  0  0  0  0  0
    1.2180   -0.1430   -0.4130 S   0  0  0  0  0  0
   -0.1590   -1.3060   -0.3120 C   0  0  2  0  0  0
   -0.6830   -1.3110   -1.2740 H   0  0  0  0  0  0
   -0.1940   -3.6760    0.0470 O   0  0  0  0  0  0
    2.5540   -3.9180   -0.1500 C   0  0  0  0  0  0
    1.9190   -4.7150   -0.5550 H   0  0  0  0  0  0
    3.4750   -3.9480   -0.7240 H   0  0  0  0  0  0
    2.8510   -4.1680    1.3020 C   0  0  0  0  0  0
    3.6040   -3.5430    1.7720 H   0  0  0  0  0  0
    2.2630   -5.1200    2.0380 C   0  0  0  0  0  0
    1.5020   -5.7730    1.6220 H   0  0  0  0  0  0
    2.5270   -5.2560    3.0820 H   0  0  0  0  0  0
    3.6360   -0.9990   -0.7560 N   0  0  0  0  0  0
    4.7510   -1.8280   -0.9140 C   0  0  0  0  0  0
    5.0010   -2.3790   -2.1790 C   0  0  0  0  0  0
    4.3210   -2.1710   -3.0010 H   0  0  0  0  0  0
    6.1070   -3.1970   -2.3900 C   0  0  0  0  0  0
    6.2850   -3.6310   -3.3710 H   0  0  0  0  0  0
    6.9870   -3.4550   -1.3420 C   0  0  0  0  0  0
    7.8450   -4.1000   -1.5260 H   0  0  0  0  0  0
    5.6710   -2.0380    0.1430 C   0  0  0  0  0  0
    6.7890   -2.8800   -0.0770 C   0  0  0  0  0  0
    7.6930   -3.1220    0.9710 C   0  0  0  0  0  0
    8.5520   -3.7720    0.8170 H   0  0  0  0  0  0
    7.5150   -2.5330    2.2220 C   0  0  0  0  0  0
    8.2260   -2.7280    3.0210 H   0  0  0  0  0  0
    6.4350   -1.6870    2.4430 C   0  0  0  0  0  0
    6.3000   -1.2170    3.4140 H   0  0  0  0  0  0
    5.5240   -1.4400    1.4150 C   0  0  0  0  0  0
    4.6890   -0.7700    1.6090 H   0  0  0  0  0  0
   -1.0990   -0.9990    0.8550 C   0  0  0  0  0  0
   -1.6760   -1.8970    1.1060 H   0  0  0  0  0  0
   -0.5270   -0.7090    1.7440 H   0  0  0  0  0  0
   -2.1130    0.0810    0.5200 C   0  0  0  0  0  0
   -3.0080    0.5870    1.5990 C   0  0  0  0  0  0
   -2.2380    0.5350   -0.6140 O   0  0  0  0  0  0
   -3.8590    1.6630    1.3060 C   0  0  0  0  0  0
   -3.8570    2.1170    0.3170 H   0  0  0  0  0  0
   -4.7250    2.1680    2.2800 C   0  0  0  0  0  0
   -5.3780    3.0010    2.0350 H   0  0  0  0  0  0
   -4.7420    1.5960    3.5500 C   0  0  0  0  0  0
   -3.9020    0.5240    3.8520 C   0  0  0  0  0  0
   -3.9160    0.0730    4.8420 H   0  0  0  0  0  0
   -3.0350    0.0190    2.8770 C   0  0  0  0  0  0
   -2.4030   -0.8220    3.1470 H   0  0  0  0  0  0
   -5.9130    2.2730    4.8700 Br  0  0  0  0  0  0
  1  2  1  0  0  0
  1  5  1  0  0  0
  1  7  2  0  0  0
  2  3  1  0  0  0
  2  8  1  0  0  0
  3  4  1  0  0  0
  3 16  2  0  0  0
  4  5  1  0  0  0
  5  6  1  0  0  0
  5 34  1  0  0  0
  8  9  1  0  0  0
  8 10  1  0  0  0
  8 11  1  0  0  0
 11 12  1  0  0  0
 11 13  2  0  0  0
 13 14  1  0  0  0
 13 15  1  0  0  0
 16 17  1  0  0  0
 17 18  2  0  0  0
 17 24  1  0  0  0
 18 19  1  0  0  0
 18 20  1  0  0  0
 20 21  1  0  0  0
 20 22  2  0  0  0
 22 23  1  0  0  0
 22 25  1  0  0  0
 24 25  1  0  0  0
 24 32  2  0  0  0
 25 26  2  0  0  0
 26 27  1  0  0  0
 26 28  1  0  0  0
 28 29  1  0  0  0
 28 30  2  0  0  0
 30 31  1  0  0  0
 30 32  1  0  0  0
 32 33  1  0  0  0
 34 35  1  0  0  0
 34 36  1  0  0  0
 34 37  1  0  0  0
 37 38  1  0  0  0
 37 39  2  0  0  0
 38 40  1  0  0  0
 38 47  2  0  0  0
 40 41  1  0  0  0
 40 42  2  0  0  0
 42 43  1  0  0  0
 42 44  1  0  0  0
 44 45  2  0  0  0
 44 49  1  0  0  0
 45 46  1  0  0  0
 45 47  1  0  0  0
 47 48  1  0  0  0
M  END
$$$$
Les-2019
                    3D
 Structure written by MMmdl.
 54 56  0  0  1  0            999 V2000
    0.2850    0.7420   -1.6140 C   0  0  0  0  0  0
    1.6200    0.5790   -1.2690 N   0  0  0  0  0  0
    2.2940    1.7000   -0.8370 C   0  0  0  0  0  0
    1.2160    3.0830   -0.7940 S   0  0  0  0  0  0
   -0.1630    2.1850   -1.5440 C   0  0  2  0  0  0
   -0.2750    2.5280   -2.5790 H   0  0  0  0  0  0
   -0.4700   -0.1590   -1.9700 O   0  0  0  0  0  0
    3.5140    1.9040   -0.4590 N   0  0  0  0  0  0
    4.3710    0.8240   -0.4600 N   0  0  0  0  0  0
   -1.4650    2.3290   -0.7530 C   0  0  0  0  0  0
   -2.1440    1.5090   -1.0200 H   0  0  0  0  0  0
   -1.2730    2.2690    0.3240 H   0  0  0  0  0  0
   -2.2000    3.6190   -1.0730 C   0  0  0  0  0  0
   -1.8010    4.4020   -1.9320 O   0  0  0  0  0  0
    5.5430    1.1780   -0.0400 C   0  0  0  0  0  0
    5.7470    2.2240    0.2550 H   0  0  0  0  0  0
    6.6510    0.2260    0.0750 C   0  0  0  0  0  0
    6.4930   -1.1120   -0.2640 C   0  0  0  0  0  0
    5.5410   -1.4890   -0.6270 H   0  0  0  0  0  0
    7.5730   -1.9950   -0.1350 C   0  0  0  0  0  0
    7.3960   -3.0310   -0.4120 H   0  0  0  0  0  0
    8.8350   -1.5780    0.3310 C   0  0  0  0  0  0
    8.9500   -0.2140    0.6610 C   0  0  0  0  0  0
    9.8880    0.1920    1.0280 H   0  0  0  0  0  0
    7.8800    0.6820    0.5380 C   0  0  0  0  0  0
    8.0280    1.7240    0.8090 H   0  0  0  0  0  0
    9.9040   -2.4600    0.4580 N   0  0  0  0  0  0
    9.7700   -3.8650    0.0940 C   0  0  0  0  0  0
   10.7040   -4.4180    0.2410 H   0  0  0  0  0  0
    9.5040   -3.9710   -0.9640 H   0  0  0  0  0  0
    9.0100   -4.3570    0.7110 H   0  0  0  0  0  0
   11.1960   -2.0100    0.9600 C   0  0  0  0  0  0
   11.9240   -2.8270    1.0100 H   0  0  0  0  0  0
   11.1020   -1.6080    1.9750 H   0  0  0  0  0  0
   11.6250   -1.2450    0.3030 H   0  0  0  0  0  0
    2.1940   -0.7560   -1.3840 C   0  0  0  0  0  0
    1.6320   -1.3350   -2.1260 H   0  0  0  0  0  0
    3.2190   -0.7090   -1.7560 H   0  0  0  0  0  0
    2.1410   -1.4330   -0.0430 C   0  0  0  0  0  0
    2.7760   -1.0250    0.7390 H   0  0  0  0  0  0
    1.3810   -2.5010    0.2350 C   0  0  0  0  0  0
    1.3930   -2.9450    1.2250 H   0  0  0  0  0  0
    0.7290   -2.9450   -0.5100 H   0  0  0  0  0  0
   -3.4550    3.9390   -0.3360 C   0  0  0  0  0  0
   -4.0700    5.1770   -0.5800 C   0  0  0  0  0  0
   -3.6330    5.8840   -1.2830 H   0  0  0  0  0  0
   -5.2540    5.5200    0.0770 C   0  0  0  0  0  0
   -5.7340    6.4760   -0.1090 H   0  0  0  0  0  0
   -5.8210    4.6250    0.9750 C   0  0  0  0  0  0
   -5.2260    3.3940    1.2280 C   0  0  0  0  0  0
   -5.6890    2.7090    1.9320 H   0  0  0  0  0  0
   -4.0400    3.0470    0.5710 C   0  0  0  0  0  0
   -3.6050    2.0760    0.7860 H   0  0  0  0  0  0
   -6.9570    4.9510    1.6060 F   0  0  0  0  0  0
  1  2  1  0  0  0
  1  5  1  0  0  0
  1  7  2  0  0  0
  2  3  1  0  0  0
  2 36  1  0  0  0
  3  4  1  0  0  0
  3  8  2  0  0  0
  4  5  1  0  0  0
  5  6  1  0  0  0
  5 10  1  0  0  0
  8  9  1  0  0  0
  9 15  2  0  0  0
 10 11  1  0  0  0
 10 12  1  0  0  0
 10 13  1  0  0  0
 13 14  2  0  0  0
 13 44  1  0  0  0
 15 16  1  0  0  0
 15 17  1  0  0  0
 17 18  1  0  0  0
 17 25  2  0  0  0
 18 19  1  0  0  0
 18 20  2  0  0  0
 20 21  1  0  0  0
 20 22  1  0  0  0
 22 23  2  0  0  0
 22 27  1  0  0  0
 23 24  1  0  0  0
 23 25  1  0  0  0
 25 26  1  0  0  0
 27 28  1  0  0  0
 27 32  1  0  0  0
 28 29  1  0  0  0
 28 30  1  0  0  0
 28 31  1  0  0  0
 32 33  1  0  0  0
 32 34  1  0  0  0
 32 35  1  0  0  0
 36 37  1  0  0  0
 36 38  1  0  0  0
 36 39  1  0  0  0
 39 40  1  0  0  0
 39 41  2  0  0  0
 41 42  1  0  0  0
 41 43  1  0  0  0
 44 45  1  0  0  0
 44 52  2  0  0  0
 45 46  1  0  0  0
 45 47  2  0  0  0
 47 48  1  0  0  0
 47 49  1  0  0  0
 49 50  2  0  0  0
 49 54  1  0  0  0
 50 51  1  0  0  0
 50 52  1  0  0  0
 52 53  1  0  0  0
M  END
$$$$
Les-2025
                    3D
 Structure written by MMmdl.
 29 31  0  0  1  0            999 V2000
    3.0490   -3.1550    0.1900 C   0  0  0  0  0  0
    4.3680   -2.9780    0.5170 N   0  0  0  0  0  0
    5.0060   -3.7580    0.4660 H   0  0  0  0  0  0
    4.8020   -1.7530    0.9060 C   0  0  0  0  0  0
    3.4570   -0.6490    0.8820 S   0  0  0  0  0  0
    2.3240   -1.8590    0.3460 C   0  0  0  0  0  0
    2.7520   -4.3610   -0.1650 N   0  0  0  0  0  0
    1.4670   -4.7470   -0.5350 C   0  0  0  0  0  0
    1.0770   -4.6980   -1.8780 C   0  0  0  0  0  0
    1.7740   -4.3380   -2.6300 H   0  0  0  0  0  0
   -0.2030   -5.1100   -2.2550 C   0  0  0  0  0  0
   -0.4970   -5.0600   -3.3000 H   0  0  0  0  0  0
   -1.0870   -5.5870   -1.2890 C   0  0  0  0  0  0
   -0.7000   -5.6660    0.0490 C   0  0  0  0  0  0
   -1.3820   -6.0500    0.8020 H   0  0  0  0  0  0
    0.5810   -5.2530    0.4220 C   0  0  0  0  0  0
    0.8920   -5.3250    1.4610 H   0  0  0  0  0  0
   -2.6660   -6.0880   -1.7500 Cl  0  0  0  0  0  0
    5.9400   -1.4530    1.2240 O   0  0  0  0  0  0
    1.0200   -1.6730    0.1100 C   0  0  0  0  0  0
    0.4090   -2.5000   -0.2210 H   0  0  0  0  0  0
    0.2940   -0.4500    0.2490 C   0  0  0  0  0  0
    0.8150    0.7590    0.6530 O   0  0  0  0  0  0
   -0.1760    1.6810    0.6620 C   0  0  0  0  0  0
    0.1150    2.6770    0.9660 H   0  0  0  0  0  0
   -1.3590    1.1140    0.2700 C   0  0  0  0  0  0
   -2.3140    1.6130    0.1850 H   0  0  0  0  0  0
   -1.0630   -0.2440    0.0060 C   0  0  0  0  0  0
   -1.7610   -1.0000   -0.3270 H   0  0  0  0  0  0
  1  2  1  0  0  0
  1  6  1  0  0  0
  1  7  2  0  0  0
  2  3  1  0  0  0
  2  4  1  0  0  0
  4  5  1  0  0  0
  4 19  2  0  0  0
  5  6  1  0  0  0
  6 20  2  0  0  0
  7  8  1  0  0  0
  8  9  1  0  0  0
  8 16  2  0  0  0
  9 10  1  0  0  0
  9 11  2  0  0  0
 11 12  1  0  0  0
 11 13  1  0  0  0
 13 14  2  0  0  0
 13 18  1  0  0  0
 14 15  1  0  0  0
 14 16  1  0  0  0
 16 17  1  0  0  0
 20 21  1  0  0  0
 20 22  1  0  0  0
 22 23  1  0  0  0
 22 28  2  0  0  0
 23 24  1  0  0  0
 24 25  1  0  0  0
 24 26  2  0  0  0
 26 27  1  0  0  0
 26 28  1  0  0  0
 28 29  1  0  0  0
M  END
$$$$
Les-2028
                    3D
 Structure written by MMmdl.
 29 31  0  0  1  0            999 V2000
    4.8420   -4.9560    0.2030 C   0  0  0  0  0  0
    6.1820   -5.0780    0.4650 N   0  0  0  0  0  0
    6.6490   -5.9560    0.2940 H   0  0  0  0  0  0
    6.8650   -4.0150    0.9620 C   0  0  0  0  0  0
    5.7600   -2.6830    1.1640 S   0  0  0  0  0  0
    4.4080   -3.5640    0.5070 C   0  0  0  0  0  0
    4.2810   -6.0410   -0.2170 N   0  0  0  0  0  0
    2.9160   -6.1230   -0.4850 C   0  0  0  0  0  0
    2.4550   -6.0180   -1.8010 C   0  0  0  0  0  0
    3.1640   -5.8540   -2.6090 H   0  0  0  0  0  0
    1.0910   -6.1170   -2.0810 C   0  0  0  0  0  0
    0.7450   -6.0220   -3.1060 H   0  0  0  0  0  0
    0.1890   -6.3410   -1.0420 C   0  0  0  0  0  0
    0.6390   -6.4770    0.2710 C   0  0  0  0  0  0
   -0.0600   -6.6640    1.0810 H   0  0  0  0  0  0
    2.0040   -6.3770    0.5460 C   0  0  0  0  0  0
    2.3600   -6.4940    1.5660 H   0  0  0  0  0  0
   -1.4930   -6.4550   -1.3820 Cl  0  0  0  0  0  0
    8.0520   -3.9770    1.2360 O   0  0  0  0  0  0
    3.2020   -3.0490    0.2370 C   0  0  0  0  0  0
    2.4520   -3.6510   -0.2600 H   0  0  0  0  0  0
    2.7980   -1.7110    0.5170 C   0  0  0  0  0  0
    1.9490   -0.8900   -0.7310 S   0  0  0  0  0  0
    1.7850    0.5240    0.2140 C   0  0  0  0  0  0
    1.2840    1.3930   -0.1890 H   0  0  0  0  0  0
    2.3390    0.3760    1.4650 C   0  0  0  0  0  0
    2.3280    1.1540    2.2180 H   0  0  0  0  0  0
    2.9150   -0.9160    1.6420 C   0  0  0  0  0  0
    3.3880   -1.2410    2.5610 H   0  0  0  0  0  0
  1  2  1  0  0  0
  1  6  1  0  0  0
  1  7  2  0  0  0
  2  3  1  0  0  0
  2  4  1  0  0  0
  4  5  1  0  0  0
  4 19  2  0  0  0
  5  6  1  0  0  0
  6 20  2  0  0  0
  7  8  1  0  0  0
  8  9  1  0  0  0
  8 16  2  0  0  0
  9 10  1  0  0  0
  9 11  2  0  0  0
 11 12  1  0  0  0
 11 13  1  0  0  0
 13 14  2  0  0  0
 13 18  1  0  0  0
 14 15  1  0  0  0
 14 16  1  0  0  0
 16 17  1  0  0  0
 20 21  1  0  0  0
 20 22  1  0  0  0
 22 23  1  0  0  0
 22 28  2  0  0  0
 23 24  1  0  0  0
 24 25  1  0  0  0
 24 26  2  0  0  0
 26 27  1  0  0  0
 26 28  1  0  0  0
 28 29  1  0  0  0
M  END
$$$$
Les-2034
                    3D
 Structure written by MMmdl.
 43 45  0  0  1  0            999 V2000
    3.2460   -3.8510   -1.0360 C   0  0  0  0  0  0
    4.4140   -3.1440   -0.9780 N   0  0  0  0  0  0
    5.3040   -3.5760   -0.7740 H   0  0  0  0  0  0
    4.3800   -1.8060   -1.1930 C   0  0  0  0  0  0
    2.7510   -1.2650   -1.4560 S   0  0  0  0  0  0
    2.0790   -2.9700   -1.4440 C   0  0  2  0  0  0
    1.8230   -3.2430   -2.4740 H   0  0  0  0  0  0
    5.4010   -1.0180   -1.1920 N   0  0  0  0  0  0
    3.1640   -5.0510   -0.8070 O   0  0  0  0  0  0
    6.6020   -1.6960   -0.9580 N   0  0  0  0  0  0
    7.5920   -0.8610   -0.9480 C   0  0  0  0  0  0
    7.4240    0.2210   -1.0980 H   0  0  0  0  0  0
    9.0000   -1.2310   -0.7250 C   0  0  0  0  0  0
    9.6680   -0.4230   -0.4500 H   0  0  0  0  0  0
    9.4050   -2.4960   -0.8670 C   0  0  0  0  0  0
    8.6970   -3.2780   -1.1290 H   0  0  0  0  0  0
   10.7910   -2.9360   -0.6600 C   0  0  0  0  0  0
   11.0200   -4.1990   -0.0970 C   0  0  0  0  0  0
   10.1870   -4.8280    0.2080 H   0  0  0  0  0  0
   12.3230   -4.6670    0.0940 C   0  0  0  0  0  0
   12.4870   -5.6450    0.5390 H   0  0  0  0  0  0
   13.4100   -3.8830   -0.2870 C   0  0  0  0  0  0
   14.4230   -4.2470   -0.1400 H   0  0  0  0  0  0
   13.1940   -2.6330   -0.8640 C   0  0  0  0  0  0
   14.0400   -2.0240   -1.1720 H   0  0  0  0  0  0
   11.8920   -2.1630   -1.0550 C   0  0  0  0  0  0
   11.7520   -1.1940   -1.5260 H   0  0  0  0  0  0
    0.8930   -3.1350   -0.4940 C   0  0  0  0  0  0
    0.7700   -4.1980   -0.2510 H   0  0  0  0  0  0
    1.0680   -2.5920    0.4420 H   0  0  0  0  0  0
   -0.4140   -2.6760   -1.1170 C   0  0  0  0  0  0
   -1.6590   -2.7140   -0.2990 C   0  0  0  0  0  0
   -0.4810   -2.2880   -2.2800 O   0  0  0  0  0  0
   -2.8370   -2.1960   -0.8620 C   0  0  0  0  0  0
   -2.8310   -1.7720   -1.8650 H   0  0  0  0  0  0
   -4.0330   -2.2170   -0.1420 C   0  0  0  0  0  0
   -4.9460   -1.8190   -0.5740 H   0  0  0  0  0  0
   -4.0510   -2.7570    1.1370 C   0  0  0  0  0  0
   -2.8950   -3.2750    1.7100 C   0  0  0  0  0  0
   -2.9340   -3.6950    2.7110 H   0  0  0  0  0  0
   -1.6940   -3.2550    0.9920 C   0  0  0  0  0  0
   -0.8110   -3.6740    1.4650 H   0  0  0  0  0  0
   -5.1980   -2.7800    1.8290 F   0  0  0  0  0  0
  1  2  1  0  0  0
  1  6  1  0  0  0
  1  9  2  0  0  0
  2  3  1  0  0  0
  2  4  1  0  0  0
  4  5  1  0  0  0
  4  8  2  0  0  0
  5  6  1  0  0  0
  6  7  1  0  0  0
  6 28  1  0  0  0
  8 10  1  0  0  0
 10 11  2  0  0  0
 11 12  1  0  0  0
 11 13  1  0  0  0
 13 14  1  0  0  0
 13 15  2  0  0  0
 15 16  1  0  0  0
 15 17  1  0  0  0
 17 18  1  0  0  0
 17 26  2  0  0  0
 18 19  1  0  0  0
 18 20  2  0  0  0
 20 21  1  0  0  0
 20 22  1  0  0  0
 22 23  1  0  0  0
 22 24  2  0  0  0
 24 25  1  0  0  0
 24 26  1  0  0  0
 26 27  1  0  0  0
 28 29  1  0  0  0
 28 30  1  0  0  0
 28 31  1  0  0  0
 31 32  1  0  0  0
 31 33  2  0  0  0
 32 34  1  0  0  0
 32 41  2  0  0  0
 34 35  1  0  0  0
 34 36  2  0  0  0
 36 37  1  0  0  0
 36 38  1  0  0  0
 38 39  2  0  0  0
 38 43  1  0  0  0
 39 40  1  0  0  0
 39 41  1  0  0  0
 41 42  1  0  0  0
M  END
$$$$
Les-2043
                    3D
 Structure written by MMmdl.
 46 48  0  0  1  0            999 V2000
    0.5370   -0.7650   -1.4320 C   0  0  0  0  0  0
    1.8400   -0.3120   -1.2810 N   0  0  0  0  0  0
    2.0030    1.0200   -0.9680 C   0  0  0  0  0  0
    0.4430    1.8020   -0.7820 S   0  0  0  0  0  0
   -0.4840    0.3460   -1.3220 C   0  0  2  0  0  0
   -0.8550    0.5300   -2.3360 H   0  0  0  0  0  0
    0.2120   -1.9270   -1.6610 O   0  0  0  0  0  0
    2.9180   -1.2780   -1.4570 C   0  0  0  0  0  0
    2.5760   -2.0970   -2.1010 H   0  0  0  0  0  0
    3.7680   -0.8290   -1.9750 H   0  0  0  0  0  0
    3.3270   -1.8090   -0.1110 C   0  0  0  0  0  0
    3.8350   -1.1160    0.5560 H   0  0  0  0  0  0
    3.1190   -3.0670    0.3000 C   0  0  0  0  0  0
    3.4410   -3.3890    1.2850 H   0  0  0  0  0  0
    2.6140   -3.7950   -0.3280 H   0  0  0  0  0  0
    3.0500    1.7560   -0.7790 N   0  0  0  0  0  0
    4.2820    1.1440   -0.9030 N   0  0  0  0  0  0
    5.2400    1.9950   -0.7160 C   0  0  0  0  0  0
    5.0210    3.0560   -0.4940 H   0  0  0  0  0  0
    6.6540    1.6040   -0.7850 C   0  0  0  0  0  0
    7.0230    0.2820   -1.0480 C   0  0  0  0  0  0
    6.2720   -0.4870   -1.2070 H   0  0  0  0  0  0
    8.3740   -0.0600   -1.1070 C   0  0  0  0  0  0
    8.6640   -1.0880   -1.3100 H   0  0  0  0  0  0
    9.3510    0.9150   -0.9040 C   0  0  0  0  0  0
   10.4030    0.6470   -0.9500 H   0  0  0  0  0  0
    8.9790    2.2340   -0.6420 C   0  0  0  0  0  0
    9.7420    2.9910   -0.4840 H   0  0  0  0  0  0
    7.6290    2.5830   -0.5810 C   0  0  0  0  0  0
    7.3550    3.6140   -0.3760 H   0  0  0  0  0  0
   -1.6150   -0.0260   -0.3610 C   0  0  0  0  0  0
   -1.8960   -1.0750   -0.5200 H   0  0  0  0  0  0
   -1.2900    0.0810    0.6810 H   0  0  0  0  0  0
   -2.8700    0.7970   -0.5950 C   0  0  0  0  0  0
   -4.0430    0.6000    0.3040 C   0  0  0  0  0  0
   -2.9570    1.6090   -1.5120 O   0  0  0  0  0  0
   -5.1600    1.4320    0.1300 C   0  0  0  0  0  0
   -5.1600    2.2040   -0.6380 H   0  0  0  0  0  0
   -6.2880    1.2810    0.9390 C   0  0  0  0  0  0
   -7.1540    1.9220    0.8060 H   0  0  0  0  0  0
   -6.2980    0.2980    1.9200 C   0  0  0  0  0  0
   -5.2010   -0.5360    2.1060 C   0  0  0  0  0  0
   -5.2330   -1.2990    2.8780 H   0  0  0  0  0  0
   -4.0690   -0.3870    1.2970 C   0  0  0  0  0  0
   -3.2320   -1.0590    1.4640 H   0  0  0  0  0  0
   -7.3790    0.1500    2.6970 F   0  0  0  0  0  0
  1  2  1  0  0  0
  1  5  1  0  0  0
  1  7  2  0  0  0
  2  3  1  0  0  0
  2  8  1  0  0  0
  3  4  1  0  0  0
  3 16  2  0  0  0
  4  5  1  0  0  0
  5  6  1  0  0  0
  5 31  1  0  0  0
  8  9  1  0  0  0
  8 10  1  0  0  0
  8 11  1  0  0  0
 11 12  1  0  0  0
 11 13  2  0  0  0
 13 14  1  0  0  0
 13 15  1  0  0  0
 16 17  1  0  0  0
 17 18  2  0  0  0
 18 19  1  0  0  0
 18 20  1  0  0  0
 20 21  1  0  0  0
 20 29  2  0  0  0
 21 22  1  0  0  0
 21 23  2  0  0  0
 23 24  1  0  0  0
 23 25  1  0  0  0
 25 26  1  0  0  0
 25 27  2  0  0  0
 27 28  1  0  0  0
 27 29  1  0  0  0
 29 30  1  0  0  0
 31 32  1  0  0  0
 31 33  1  0  0  0
 31 34  1  0  0  0
 34 35  1  0  0  0
 34 36  2  0  0  0
 35 37  1  0  0  0
 35 44  2  0  0  0
 37 38  1  0  0  0
 37 39  2  0  0  0
 39 40  1  0  0  0
 39 41  1  0  0  0
 41 42  2  0  0  0
 41 46  1  0  0  0
 42 43  1  0  0  0
 42 44  1  0  0  0
 44 45  1  0  0  0
M  END
$$$$
Les-2227
                    3D
 Structure written by MMmdl.
 48 52  0  0  1  0            999 V2000
    1.5190   -2.1390   -0.3950 C   0  0  0  0  0  0
    2.6090   -1.9620    0.4480 N   0  0  0  0  0  0
    2.3870   -1.1750    1.5670 C   0  0  0  0  0  0
    0.7030   -0.6640    1.6070 S   0  0  0  0  0  0
    0.3290   -1.4290    0.1220 C   0  0  0  0  0  0
    1.5080   -2.7910   -1.4320 O   0  0  0  0  0  0
    3.4650   -0.6800    2.7420 S   0  0  0  0  0  0
   -0.8340   -1.4680   -0.5410 C   0  0  0  0  0  0
   -0.8590   -2.0640   -1.4540 H   0  0  0  0  0  0
   -2.0820   -0.8510   -0.2120 C   0  0  0  0  0  0
   -2.2570    0.4000    0.3380 C   0  0  0  0  0  0
   -1.5540    1.1630    0.6430 H   0  0  0  0  0  0
   -3.6040    0.6240    0.4600 N   0  0  0  0  0  0
   -4.0210    1.4620    0.8410 H   0  0  0  0  0  0
   -3.3810   -1.3980   -0.4560 C   0  0  0  0  0  0
   -4.3130   -0.4540   -0.0180 C   0  0  0  0  0  0
   -5.6960   -0.6590   -0.0990 C   0  0  0  0  0  0
   -6.4020    0.0890    0.2460 H   0  0  0  0  0  0
   -6.1420   -1.8660   -0.6450 C   0  0  0  0  0  0
   -7.2100   -2.0550   -0.7220 H   0  0  0  0  0  0
   -5.2400   -2.8280   -1.0920 C   0  0  0  0  0  0
   -5.6090   -3.7600   -1.5140 H   0  0  0  0  0  0
   -3.8600   -2.6090   -1.0040 C   0  0  0  0  0  0
   -3.1690   -3.3700   -1.3540 H   0  0  0  0  0  0
    3.8810   -2.5900    0.0550 C   0  0  2  0  0  0
    3.7260   -3.1710   -0.8630 H   0  0  0  0  0  0
    4.5560   -3.5000    1.0530 C   0  0  0  0  0  0
    4.5780   -4.5330    0.6870 H   0  0  0  0  0  0
    4.0970   -3.5050    2.0450 H   0  0  0  0  0  0
    5.9650   -2.9840    1.1270 C   0  0  0  0  0  0
    6.0880   -1.8460    0.3470 N   0  0  0  0  0  0
    4.9050   -1.5420   -0.3050 C   0  0  0  0  0  0
    6.8020   -3.5400    1.8240 O   0  0  0  0  0  0
    4.6500   -0.6230   -1.0730 O   0  0  0  0  0  0
    7.2880   -1.0670    0.2340 C   0  0  0  0  0  0
    8.5380   -1.5680    0.6300 C   0  0  0  0  0  0
    8.6550   -2.5770    1.0150 H   0  0  0  0  0  0
    9.7050   -0.8020    0.5150 C   0  0  0  0  0  0
   10.6600   -1.2240    0.8210 H   0  0  0  0  0  0
    9.6490    0.4910    0.0070 C   0  0  0  0  0  0
   10.5640    1.0740   -0.0780 H   0  0  0  0  0  0
    8.4210    1.0310   -0.3830 C   0  0  0  0  0  0
    7.2590    0.2440   -0.2730 C   0  0  0  0  0  0
    6.3230    0.7120   -0.5690 H   0  0  0  0  0  0
    8.3390    2.4260   -0.9440 C   0  0  0  0  0  0
    9.2370    3.2790   -0.3760 F   0  0  0  0  0  0
    8.5850    2.4620   -2.2820 F   0  0  0  0  0  0
    7.1200    3.0080   -0.7700 F   0  0  0  0  0  0
  1  2  1  0  0  0
  1  5  1  0  0  0
  1  6  2  0  0  0
  2  3  1  0  0  0
  2 25  1  0  0  0
  3  4  1  0  0  0
  3  7  2  0  0  0
  4  5  1  0  0  0
  5  8  2  0  0  0
  8  9  1  0  0  0
  8 10  1  0  0  0
 10 11  2  0  0  0
 10 15  1  0  0  0
 11 12  1  0  0  0
 11 13  1  0  0  0
 13 14  1  0  0  0
 13 16  1  0  0  0
 15 16  1  0  0  0
 15 23  2  0  0  0
 16 17  2  0  0  0
 17 18  1  0  0  0
 17 19  1  0  0  0
 19 20  1  0  0  0
 19 21  2  0  0  0
 21 22  1  0  0  0
 21 23  1  0  0  0
 23 24  1  0  0  0
 25 26  1  0  0  0
 25 27  1  0  0  0
 25 32  1  0  0  0
 27 28  1  0  0  0
 27 29  1  0  0  0
 27 30  1  0  0  0
 30 31  1  0  0  0
 30 33  2  0  0  0
 31 32  1  0  0  0
 31 35  1  0  0  0
 32 34  2  0  0  0
 35 36  1  0  0  0
 35 43  2  0  0  0
 36 37  1  0  0  0
 36 38  2  0  0  0
 38 39  1  0  0  0
 38 40  1  0  0  0
 40 41  1  0  0  0
 40 42  2  0  0  0
 42 43  1  0  0  0
 42 45  1  0  0  0
 43 44  1  0  0  0
 45 46  1  0  0  0
 45 47  1  0  0  0
 45 48  1  0  0  0
M  END
$$$$
Les-2229
                    3D
 Structure written by MMmdl.
 45 49  0  0  1  0            999 V2000
    2.5540   -2.1000   -0.7410 C   0  0  0  0  0  0
    3.6290   -1.9050    0.1180 N   0  0  0  0  0  0
    3.3700   -1.1520    1.2530 C   0  0  0  0  0  0
    1.6710   -0.6900    1.2800 S   0  0  0  0  0  0
    1.3370   -1.4370   -0.2250 C   0  0  0  0  0  0
    2.5750   -2.7380   -1.7860 O   0  0  0  0  0  0
    4.4170   -0.6650    2.4600 S   0  0  0  0  0  0
    0.1820   -1.5070   -0.8990 C   0  0  0  0  0  0
    0.1900   -2.0860   -1.8230 H   0  0  0  0  0  0
   -1.0940   -0.9510   -0.5720 C   0  0  0  0  0  0
   -1.3330    0.2660    0.0280 C   0  0  0  0  0  0
   -0.6700    1.0420    0.3850 H   0  0  0  0  0  0
   -2.6900    0.4310    0.1290 N   0  0  0  0  0  0
   -3.1490    1.2330    0.5380 H   0  0  0  0  0  0
   -2.3660   -1.5370   -0.8700 C   0  0  0  0  0  0
   -3.3440   -0.6520   -0.4120 C   0  0  0  0  0  0
   -4.7160   -0.9070   -0.5340 C   0  0  0  0  0  0
   -5.4590   -0.2040   -0.1730 H   0  0  0  0  0  0
   -5.1010   -2.1050   -1.1430 C   0  0  0  0  0  0
   -6.1590   -2.3320   -1.2540 H   0  0  0  0  0  0
   -4.1510   -3.0100   -1.6120 C   0  0  0  0  0  0
   -4.4740   -3.9350   -2.0830 H   0  0  0  0  0  0
   -2.7840   -2.7400   -1.4820 C   0  0  0  0  0  0
   -2.0560   -3.4570   -1.8490 H   0  0  0  0  0  0
    4.9230   -2.4950   -0.2570 C   0  0  2  0  0  0
    4.8110   -3.0070   -1.2230 H   0  0  0  0  0  0
    5.5290   -3.4870    0.7080 C   0  0  0  0  0  0
    5.3250   -4.5150    0.3920 H   0  0  0  0  0  0
    5.2070   -3.3790    1.7440 H   0  0  0  0  0  0
    7.0020   -3.2050    0.6090 C   0  0  0  0  0  0
    7.2020   -1.9990   -0.0440 N   0  0  0  0  0  0
    6.0050   -1.4680   -0.5020 C   0  0  0  0  0  0
    7.8260   -3.9880    1.0620 O   0  0  0  0  0  0
    5.7810   -0.3890   -1.0340 O   0  0  0  0  0  0
    8.4830   -1.3770   -0.2250 C   0  0  0  0  0  0
    9.6200   -1.8080    0.4840 C   0  0  0  0  0  0
    9.5700   -2.6080    1.2170 H   0  0  0  0  0  0
   10.8750   -1.2080    0.3020 C   0  0  0  0  0  0
   11.7280   -1.5680    0.8700 H   0  0  0  0  0  0
   11.0170   -0.1590   -0.5980 C   0  0  0  0  0  0
    9.9150    0.2930   -1.3120 C   0  0  0  0  0  0
   10.0130    1.1100   -2.0210 H   0  0  0  0  0  0
    8.6640   -0.3110   -1.1250 C   0  0  0  0  0  0
    7.8480    0.0730   -1.7300 H   0  0  0  0  0  0
   12.5540    0.5770   -0.8270 Cl  0  0  0  0  0  0
  1  2  1  0  0  0
  1  5  1  0  0  0
  1  6  2  0  0  0
  2  3  1  0  0  0
  2 25  1  0  0  0
  3  4  1  0  0  0
  3  7  2  0  0  0
  4  5  1  0  0  0
  5  8  2  0  0  0
  8  9  1  0  0  0
  8 10  1  0  0  0
 10 11  2  0  0  0
 10 15  1  0  0  0
 11 12  1  0  0  0
 11 13  1  0  0  0
 13 14  1  0  0  0
 13 16  1  0  0  0
 15 16  1  0  0  0
 15 23  2  0  0  0
 16 17  2  0  0  0
 17 18  1  0  0  0
 17 19  1  0  0  0
 19 20  1  0  0  0
 19 21  2  0  0  0
 21 22  1  0  0  0
 21 23  1  0  0  0
 23 24  1  0  0  0
 25 26  1  0  0  0
 25 27  1  0  0  0
 25 32  1  0  0  0
 27 28  1  0  0  0
 27 29  1  0  0  0
 27 30  1  0  0  0
 30 31  1  0  0  0
 30 33  2  0  0  0
 31 32  1  0  0  0
 31 35  1  0  0  0
 32 34  2  0  0  0
 35 36  1  0  0  0
 35 43  2  0  0  0
 36 37  1  0  0  0
 36 38  2  0  0  0
 38 39  1  0  0  0
 38 40  1  0  0  0
 40 41  2  0  0  0
 40 45  1  0  0  0
 41 42  1  0  0  0
 41 43  1  0  0  0
 43 44  1  0  0  0
M  END
$$$$
Les-2283
                    3D
 Structure written by MMmdl.
 35 37  0  0  1  0            999 V2000
    3.6460   -6.6310    1.1210 C   0  0  0  0  0  0
    4.8730   -7.0880    0.6470 N   0  0  0  0  0  0
    4.9550   -7.3360   -0.7120 C   0  0  0  0  0  0
    3.3890   -7.0230   -1.4570 S   0  0  0  0  0  0
    2.7090   -6.4010    0.0020 C   0  0  0  0  0  0
    3.3520   -6.4460    2.2950 O   0  0  0  0  0  0
    6.2500   -7.8260   -1.6450 S   0  0  0  0  0  0
    1.5160   -5.7950    0.0140 C   0  0  0  0  0  0
    0.9630   -5.7740   -0.9250 H   0  0  0  0  0  0
    0.8460   -5.1360    1.0890 C   0  0  0  0  0  0
    1.4350   -4.2980    2.0090 C   0  0  0  0  0  0
    2.4640   -3.9920    2.1500 H   0  0  0  0  0  0
    0.4650   -3.8640    2.8700 N   0  0  0  0  0  0
    0.6310   -3.2710    3.6700 H   0  0  0  0  0  0
   -0.5570   -5.1510    1.3600 C   0  0  0  0  0  0
   -0.7650   -4.3470    2.4850 C   0  0  0  0  0  0
   -2.0310   -4.1380    3.0440 C   0  0  0  0  0  0
   -2.1690   -3.5120    3.9190 H   0  0  0  0  0  0
   -3.1210   -4.7650    2.4330 C   0  0  0  0  0  0
   -4.1180   -4.6220    2.8430 H   0  0  0  0  0  0
   -2.9490   -5.5710    1.3100 C   0  0  0  0  0  0
   -3.8120   -6.0500    0.8530 H   0  0  0  0  0  0
   -1.6760   -5.7730    0.7650 C   0  0  0  0  0  0
   -1.5570   -6.4080   -0.1090 H   0  0  0  0  0  0
    5.9940   -7.2770    1.6290 C   0  0  1  0  0  0
    5.5470   -7.1670    2.6250 H   0  0  0  0  0  0
    6.5320   -8.7370    1.6530 C   0  0  0  0  0  0
    7.0300   -6.1620    1.4600 C   0  0  0  0  0  0
    6.5320   -5.2450    1.1160 H   0  0  0  0  0  0
    7.7630   -6.4280    0.6890 H   0  0  0  0  0  0
    7.8100   -5.7600    2.7130 C   0  0  0  0  0  0
    8.7320   -4.9170    2.4940 O   0  5  0  0  0  0
    7.4300   -6.2440    3.8130 O   0  0  0  0  0  0
    7.7850   -8.8870    1.6030 O   0  5  0  0  0  0
    5.6300   -9.6300    1.6880 O   0  0  0  0  0  0
  1  2  1  0  0  0
  1  5  1  0  0  0
  1  6  2  0  0  0
  2  3  1  0  0  0
  2 25  1  0  0  0
  3  4  1  0  0  0
  3  7  2  0  0  0
  4  5  1  0  0  0
  5  8  2  0  0  0
  8  9  1  0  0  0
  8 10  1  0  0  0
 10 11  2  0  0  0
 10 15  1  0  0  0
 11 12  1  0  0  0
 11 13  1  0  0  0
 13 14  1  0  0  0
 13 16  1  0  0  0
 15 16  1  0  0  0
 15 23  2  0  0  0
 16 17  2  0  0  0
 17 18  1  0  0  0
 17 19  1  0  0  0
 19 20  1  0  0  0
 19 21  2  0  0  0
 21 22  1  0  0  0
 21 23  1  0  0  0
 23 24  1  0  0  0
 25 26  1  0  0  0
 25 27  1  0  0  0
 25 28  1  0  0  0
 27 34  1  0  0  0
 27 35  2  0  0  0
 28 29  1  0  0  0
 28 30  1  0  0  0
 28 31  1  0  0  0
 31 32  1  0  0  0
 31 33  2  0  0  0
M  CHG  2  32  -1  34  -1
M  END
$$$$
Les-2360
                    3D
 Structure written by MMmdl.
 35 36  0  0  1  0            999 V2000
    2.5580   -3.9550    1.2110 S   0  0  0  0  0  0
    4.2870   -3.8220    1.0880 C   0  0  0  0  0  0
    4.6740   -2.5320    1.2500 N   0  0  0  0  0  0
    5.6510   -2.2840    1.2600 H   0  0  0  0  0  0
    3.7170   -1.5700    1.4120 C   0  0  0  0  0  0
    2.3140   -2.1360    1.2580 C   0  0  1  0  0  0
    1.7250   -1.8910    2.1470 H   0  0  0  0  0  0
    1.6770   -1.7050   -0.0530 C   0  0  0  0  0  0
    2.3680   -1.8380   -0.8960 H   0  0  0  0  0  0
    0.7700   -2.2850   -0.2670 H   0  0  0  0  0  0
    1.2540   -0.2450    0.0320 C   0  0  0  0  0  0
    0.6390    0.0790    1.0850 O   0  0  0  0  0  0
    1.5450    0.4460   -0.9840 O   0  5  0  0  0  0
    5.1670   -4.7430    0.8840 N   0  0  0  0  0  0
    4.6370   -6.0210    0.7420 N   0  0  0  0  0  0
    5.5190   -6.9080    0.3970 C   0  0  0  0  0  0
    5.1540   -7.9430    0.2870 H   0  0  0  0  0  0
    6.9560   -6.7030    0.1320 C   0  0  0  0  0  0
    7.3290   -5.6860    0.1680 H   0  0  0  0  0  0
    7.7300   -7.7590   -0.1410 C   0  0  0  0  0  0
    7.3310   -8.7680   -0.1920 H   0  0  0  0  0  0
    9.1640   -7.6200   -0.4200 C   0  0  0  0  0  0
    9.6230   -8.0410   -1.6770 C   0  0  0  0  0  0
    8.9290   -8.4560   -2.4070 H   0  0  0  0  0  0
   10.9740   -7.9250   -2.0240 C   0  0  0  0  0  0
   11.3110   -8.2540   -3.0050 H   0  0  0  0  0  0
   11.8910   -7.3870   -1.1210 C   0  0  0  0  0  0
   12.9380   -7.2980   -1.4000 H   0  0  0  0  0  0
   11.4660   -6.9720    0.1380 C   0  0  0  0  0  0
   12.1870   -6.5620    0.8420 H   0  0  0  0  0  0
   10.1120   -7.1020    0.4760 C   0  0  0  0  0  0
    3.9960   -0.3990    1.6360 O   0  0  0  0  0  0
    9.7240   -6.7020    1.8130 N   0  3  0  0  0  0
    9.8700   -5.5070    2.1050 O   0  5  0  0  0  0
    9.2980   -7.5860    2.5680 O   0  0  0  0  0  0
  1  2  1  0  0  0
  1  6  1  0  0  0
  2  3  1  0  0  0
  2 14  2  0  0  0
  3  4  1  0  0  0
  3  5  1  0  0  0
  5  6  1  0  0  0
  5 32  2  0  0  0
  6  7  1  0  0  0
  6  8  1  0  0  0
  8  9  1  0  0  0
  8 10  1  0  0  0
  8 11  1  0  0  0
 11 12  2  0  0  0
 11 13  1  0  0  0
 14 15  1  0  0  0
 15 16  2  0  0  0
 16 17  1  0  0  0
 16 18  1  0  0  0
 18 19  1  0  0  0
 18 20  2  0  0  0
 20 21  1  0  0  0
 20 22  1  0  0  0
 22 23  1  0  0  0
 22 31  2  0  0  0
 23 24  1  0  0  0
 23 25  2  0  0  0
 25 26  1  0  0  0
 25 27  1  0  0  0
 27 28  1  0  0  0
 27 29  2  0  0  0
 29 30  1  0  0  0
 29 31  1  0  0  0
 31 33  1  0  0  0
 33 34  1  0  0  0
 33 35  2  0  0  0
M  CHG  3  13  -1  33   1  34  -1
M  END
$$$$
Les-2367
                    3D
 Structure written by MMmdl.
 46 48  0  0  1  0            999 V2000
    6.1940   -7.3660    0.6930 C   0  0  0  0  0  0
    7.5430   -7.1410    0.7460 N   0  0  0  0  0  0
    8.0740   -7.2290    1.6000 H   0  0  0  0  0  0
    8.1850   -6.7710   -0.3920 C   0  0  0  0  0  0
    7.0720   -6.6290   -1.7220 S   0  0  0  0  0  0
    5.6690   -7.2370   -0.7240 C   0  0  2  0  0  0
    5.4500   -8.2530   -1.0730 H   0  0  0  0  0  0
    9.4510   -6.5510   -0.5100 N   0  0  0  0  0  0
   10.1580   -6.7510    0.6810 N   0  0  0  0  0  0
   11.4290   -6.5660    0.5230 C   0  0  0  0  0  0
   12.2830   -6.7330    1.5740 N   0  0  0  0  0  0
   11.9440   -6.9930    2.4880 H   0  0  0  0  0  0
   13.6140   -6.5420    1.3640 C   0  0  0  0  0  0
   13.8970   -6.0970   -0.3040 S   0  0  0  0  0  0
   12.1390   -6.1730   -0.7430 C   0  0  0  0  0  0
   11.7880   -5.1960   -1.0860 H   0  0  0  0  0  0
   11.9730   -6.9240   -1.5200 H   0  0  0  0  0  0
    5.4990   -7.6650    1.6560 O   0  0  0  0  0  0
    4.4080   -6.3880   -0.8360 C   0  0  0  0  0  0
    4.0840   -6.3450   -1.8840 H   0  0  0  0  0  0
    3.6000   -6.8690   -0.2700 H   0  0  0  0  0  0
    4.5300   -4.9670   -0.3030 C   0  0  0  0  0  0
    5.5120   -4.5890    0.3240 O   0  0  0  0  0  0
    3.4030   -4.2150   -0.6040 N   0  0  0  0  0  0
    2.6570   -4.6800   -1.1120 H   0  0  0  0  0  0
    3.1680   -2.8600   -0.2800 C   0  0  0  0  0  0
    1.9440   -2.3080   -0.6820 C   0  0  0  0  0  0
    1.2130   -2.9060   -1.2190 H   0  0  0  0  0  0
    1.6330   -0.9720   -0.4010 C   0  0  0  0  0  0
    0.6720   -0.5810   -0.7290 H   0  0  0  0  0  0
    2.5440   -0.1670    0.2870 C   0  0  0  0  0  0
    3.7670   -0.7150    0.6880 C   0  0  0  0  0  0
    4.4960   -0.1100    1.2250 H   0  0  0  0  0  0
    4.0760   -2.0520    0.4060 C   0  0  0  0  0  0
    5.0380   -2.4260    0.7390 H   0  0  0  0  0  0
   14.4980   -6.6610    2.1960 O   0  0  0  0  0  0
    2.2720    1.2440    0.6110 C   0  0  0  0  0  0
    3.0620    1.9540    1.2160 O   0  0  0  0  0  0
    1.0500    1.6150    0.1510 O   0  0  0  0  0  0
    0.6650    2.9760    0.4040 C   0  0  0  0  0  0
    1.5210    3.6540    0.3130 H   0  0  0  0  0  0
   -0.0530    3.2550   -0.3740 H   0  0  0  0  0  0
    0.0110    3.0880    1.7680 C   0  0  0  0  0  0
    0.7110    2.8120    2.5630 H   0  0  0  0  0  0
   -0.8410    2.4040    1.8430 H   0  0  0  0  0  0
   -0.3380    4.1080    1.9480 H   0  0  0  0  0  0
  1  2  1  0  0  0
  1  6  1  0  0  0
  1 18  2  0  0  0
  2  3  1  0  0  0
  2  4  1  0  0  0
  4  5  1  0  0  0
  4  8  2  0  0  0
  5  6  1  0  0  0
  6  7  1  0  0  0
  6 19  1  0  0  0
  8  9  1  0  0  0
  9 10  2  0  0  0
 10 11  1  0  0  0
 10 15  1  0  0  0
 11 12  1  0  0  0
 11 13  1  0  0  0
 13 14  1  0  0  0
 13 36  2  0  0  0
 14 15  1  0  0  0
 15 16  1  0  0  0
 15 17  1  0  0  0
 19 20  1  0  0  0
 19 21  1  0  0  0
 19 22  1  0  0  0
 22 23  2  0  0  0
 22 24  1  0  0  0
 24 25  1  0  0  0
 24 26  1  0  0  0
 26 27  1  0  0  0
 26 34  2  0  0  0
 27 28  1  0  0  0
 27 29  2  0  0  0
 29 30  1  0  0  0
 29 31  1  0  0  0
 31 32  2  0  0  0
 31 37  1  0  0  0
 32 33  1  0  0  0
 32 34  1  0  0  0
 34 35  1  0  0  0
 37 38  2  0  0  0
 37 39  1  0  0  0
 39 40  1  0  0  0
 40 41  1  0  0  0
 40 42  1  0  0  0
 40 43  1  0  0  0
 43 44  1  0  0  0
 43 45  1  0  0  0
 43 46  1  0  0  0
M  END
$$$$
Les-2379
                    3D
 Structure written by MMmdl.
 57 60  0  0  1  0            999 V2000
    1.3330   -1.2250    1.0110 S   0  0  0  0  0  0
    2.4940   -0.1090    0.3690 C   0  0  0  0  0  0
    1.9410    0.6660   -0.5960 N   0  0  0  0  0  0
    2.5240    1.3610   -1.0430 H   0  0  0  0  0  0
    0.6300    0.4740   -0.9230 C   0  0  0  0  0  0
    0.0020   -0.6340   -0.1010 C   0  0  1  0  0  0
   -0.7760   -0.1900    0.5270 H   0  0  0  0  0  0
   -0.5240   -1.7390   -1.0080 C   0  0  0  0  0  0
   -1.0350   -1.3620   -1.8970 H   0  0  0  0  0  0
    0.3080   -2.3300   -1.4170 H   0  0  0  0  0  0
   -1.4450   -2.6750   -0.2730 C   0  0  0  0  0  0
   -2.7060   -2.3400    0.1140 N   0  0  0  0  0  0
   -3.0980   -3.1010    0.6610 H   0  0  0  0  0  0
   -1.0410   -3.8060    0.0260 O   0  0  0  0  0  0
   -3.5630   -1.2360   -0.0640 C   0  0  0  0  0  0
   -3.3190   -0.1210   -0.8610 C   0  0  0  0  0  0
   -2.4210    0.0060   -1.4460 H   0  0  0  0  0  0
   -4.2620    0.9130   -0.9590 C   0  0  0  0  0  0
   -4.0330    1.7750   -1.5830 H   0  0  0  0  0  0
   -5.4790    0.8440   -0.2750 C   0  0  0  0  0  0
   -5.7290   -0.2680    0.5290 C   0  0  0  0  0  0
   -6.6600   -0.3450    1.0860 H   0  0  0  0  0  0
   -4.7860   -1.2960    0.6260 C   0  0  0  0  0  0
   -5.0240   -2.1460    1.2620 H   0  0  0  0  0  0
    0.0350    1.1150   -1.7810 O   0  0  0  0  0  0
    3.7170   -0.0420    0.7690 N   0  0  0  0  0  0
    4.4410    0.9390    0.0880 N   0  0  0  0  0  0
    5.6730    0.9950    0.4780 C   0  0  0  0  0  0
    6.3450    0.1310    1.5260 C   0  0  0  0  0  0
    5.9120    0.3140    2.5130 H   0  0  0  0  0  0
    6.2790   -0.9310    1.2760 H   0  0  0  0  0  0
    6.6930    1.9750   -0.1060 C   0  0  1  0  0  0
    7.7790    0.6970    1.3920 C   0  0  2  0  0  0
    8.4200    0.4370    2.2380 H   0  0  0  0  0  0
    7.5700    2.2200    1.1550 C   0  0  0  0  0  0
    7.5770    1.0710   -0.9980 C   0  0  0  0  0  0
    6.9840    0.4410   -1.6710 H   0  0  0  0  0  0
    8.2750    1.6490   -1.6130 H   0  0  0  0  0  0
    8.3400    0.2080    0.0320 C   0  0  0  0  0  0
    9.4190    0.3800   -0.0400 H   0  0  0  0  0  0
    8.1690   -0.8620   -0.1300 H   0  0  0  0  0  0
    6.1140    3.1830   -0.8030 C   0  0  0  0  0  0
    5.5280    2.8870   -1.6800 H   0  0  0  0  0  0
    6.9010    3.8630   -1.1440 H   0  0  0  0  0  0
    5.4440    3.7440   -0.1420 H   0  0  0  0  0  0
    8.8790    2.9930    0.8990 C   0  0  0  0  0  0
    9.5190    2.9620    1.7870 H   0  0  0  0  0  0
    8.6700    4.0460    0.6760 H   0  0  0  0  0  0
    9.4720    2.6110    0.0650 H   0  0  0  0  0  0
    6.8490    2.9490    2.3080 C   0  0  0  0  0  0
    6.7330    4.0150    2.0810 H   0  0  0  0  0  0
    7.4290    2.8660    3.2340 H   0  0  0  0  0  0
    5.8450    2.5700    2.5170 H   0  0  0  0  0  0
   -6.4690    1.9660   -0.3600 C   0  0  0  0  0  0
   -6.4160    2.4620   -1.3350 H   0  0  0  0  0  0
   -6.2670    2.7030    0.4230 H   0  0  0  0  0  0
   -7.4920    1.5950   -0.2400 H   0  0  0  0  0  0
  1  2  1  0  0  0
  1  6  1  0  0  0
  2  3  1  0  0  0
  2 26  2  0  0  0
  3  4  1  0  0  0
  3  5  1  0  0  0
  5  6  1  0  0  0
  5 25  2  0  0  0
  6  7  1  0  0  0
  6  8  1  0  0  0
  8  9  1  0  0  0
  8 10  1  0  0  0
  8 11  1  0  0  0
 11 12  1  0  0  0
 11 14  2  0  0  0
 12 13  1  0  0  0
 12 15  1  0  0  0
 15 16  1  0  0  0
 15 23  2  0  0  0
 16 17  1  0  0  0
 16 18  2  0  0  0
 18 19  1  0  0  0
 18 20  1  0  0  0
 20 21  2  0  0  0
 20 54  1  0  0  0
 21 22  1  0  0  0
 21 23  1  0  0  0
 23 24  1  0  0  0
 26 27  1  0  0  0
 27 28  2  0  0  0
 28 29  1  0  0  0
 28 32  1  0  0  0
 29 30  1  0  0  0
 29 31  1  0  0  0
 29 33  1  0  0  0
 32 35  1  0  0  0
 32 36  1  0  0  0
 32 42  1  0  0  0
 33 34  1  0  0  0
 33 35  1  0  0  0
 33 39  1  0  0  0
 35 46  1  0  0  0
 35 50  1  0  0  0
 36 37  1  0  0  0
 36 38  1  0  0  0
 36 39  1  0  0  0
 39 40  1  0  0  0
 39 41  1  0  0  0
 42 43  1  0  0  0
 42 44  1  0  0  0
 42 45  1  0  0  0
 46 47  1  0  0  0
 46 48  1  0  0  0
 46 49  1  0  0  0
 50 51  1  0  0  0
 50 52  1  0  0  0
 50 53  1  0  0  0
 54 55  1  0  0  0
 54 56  1  0  0  0
 54 57  1  0  0  0
M  END
$$$$
Les-2382
                    3D
 Structure written by MMmdl.
 60 64  0  0  1  0            999 V2000
    6.7350   -4.1070    0.5330 S   0  0  0  0  0  0
    8.4470   -3.7220    0.6860 C   0  0  0  0  0  0
    8.6820   -2.5320    0.0270 N   0  0  0  0  0  0
    7.6310   -1.9090   -0.6230 C   0  0  0  0  0  0
    6.3940   -2.6930   -0.3970 C   0  0  0  0  0  0
    9.9400   -1.9310    0.0010 N   0  0  0  0  0  0
   10.5640   -2.1760   -0.7570 H   0  0  0  0  0  0
   10.2560   -1.0100    0.9810 C   0  0  0  0  0  0
   11.5980   -0.4440    0.8660 C   0  0  0  0  0  0
    9.4660   -0.6490    1.8500 O   0  0  0  0  0  0
   13.4310    1.3800    0.8600 S   0  0  0  0  0  0
   11.8020    0.9140    1.0470 C   0  0  0  0  0  0
   11.0540    1.6650    1.2670 H   0  0  0  0  0  0
   13.9110   -0.2280    0.6010 C   0  0  0  0  0  0
   12.8520   -1.1220    0.6200 C   0  0  0  0  0  0
   13.0910   -2.6040    0.4950 C   0  0  0  0  0  0
   12.9740   -3.0540    1.4890 H   0  0  0  0  0  0
   12.3570   -3.0710   -0.1650 H   0  0  0  0  0  0
   14.4930   -2.9300   -0.0440 C   0  0  0  0  0  0
   14.7030   -3.9950    0.1070 H   0  0  0  0  0  0
   14.5190   -2.7500   -1.1270 H   0  0  0  0  0  0
   15.5760   -2.0810    0.6310 C   0  0  0  0  0  0
   16.5650   -2.3690    0.2580 H   0  0  0  0  0  0
   15.5690   -2.2800    1.7100 H   0  0  0  0  0  0
   15.3490   -0.5850    0.3780 C   0  0  0  0  0  0
   15.6170   -0.3460   -0.6580 H   0  0  0  0  0  0
   16.0080   -0.0040    1.0330 H   0  0  0  0  0  0
    9.5420   -4.6900    1.4900 S   0  0  0  0  0  0
    7.6820   -0.8880   -1.2980 O   0  0  0  0  0  0
    5.2200   -2.2970   -0.8930 C   0  0  0  0  0  0
    5.1650   -1.3870   -1.4890 H   0  0  0  0  0  0
    3.9380   -2.9840   -0.7270 C   0  0  0  0  0  0
    3.3200   -3.0740    0.5260 C   0  0  0  0  0  0
    3.7930   -2.6480    1.4080 H   0  0  0  0  0  0
    2.0800   -3.7040    0.6580 C   0  0  0  0  0  0
    1.6060   -3.7660    1.6350 H   0  0  0  0  0  0
    1.4360   -4.2360   -0.4600 C   0  0  0  0  0  0
    2.0710   -4.1860   -1.7050 C   0  0  0  0  0  0
    3.3010   -3.5350   -1.8450 C   0  0  0  0  0  0
    3.7640   -3.4790   -2.8280 H   0  0  0  0  0  0
    1.5180   -4.7370   -2.8310 O   0  0  0  0  0  0
    1.8030   -6.1370   -2.8760 C   0  0  0  0  0  0
    1.3780   -6.5340   -3.8030 H   0  0  0  0  0  0
    1.3390   -6.6690   -2.0380 H   0  0  0  0  0  0
    2.8830   -6.3210   -2.8930 H   0  0  0  0  0  0
    0.2220   -4.8270   -0.2280 O   0  0  0  0  0  0
   -0.8190   -4.3500   -1.0850 C   0  0  0  0  0  0
   -0.7000   -3.2790   -1.3010 H   0  0  0  0  0  0
   -0.8160   -4.8830   -2.0420 H   0  0  0  0  0  0
   -2.1360   -4.5820   -0.3810 C   0  0  0  0  0  0
   -2.7390   -3.5120    0.3050 C   0  0  0  0  0  0
   -2.2670   -2.5310    0.3160 H   0  0  0  0  0  0
   -3.9450   -3.6890    0.9850 C   0  0  0  0  0  0
   -4.3970   -2.8490    1.5070 H   0  0  0  0  0  0
   -4.5560   -4.9400    0.9940 C   0  0  0  0  0  0
   -3.9710   -6.0160    0.3330 C   0  0  0  0  0  0
   -4.4510   -6.9920    0.3500 H   0  0  0  0  0  0
   -2.7630   -5.8390   -0.3480 C   0  0  0  0  0  0
   -2.0830   -7.2180   -1.1390 Cl  0  0  0  0  0  0
   -6.0430   -5.1580    1.8340 Cl  0  0  0  0  0  0
  1  2  1  0  0  0
  1  5  1  0  0  0
  2  3  1  0  0  0
  2 28  2  0  0  0
  3  4  1  0  0  0
  3  6  1  0  0  0
  4  5  1  0  0  0
  4 29  2  0  0  0
  5 30  2  0  0  0
  6  7  1  0  0  0
  6  8  1  0  0  0
  8  9  1  0  0  0
  8 10  2  0  0  0
  9 12  2  0  0  0
  9 15  1  0  0  0
 11 12  1  0  0  0
 11 14  1  0  0  0
 12 13  1  0  0  0
 14 15  2  0  0  0
 14 25  1  0  0  0
 15 16  1  0  0  0
 16 17  1  0  0  0
 16 18  1  0  0  0
 16 19  1  0  0  0
 19 20  1  0  0  0
 19 21  1  0  0  0
 19 22  1  0  0  0
 22 23  1  0  0  0
 22 24  1  0  0  0
 22 25  1  0  0  0
 25 26  1  0  0  0
 25 27  1  0  0  0
 30 31  1  0  0  0
 30 32  1  0  0  0
 32 33  1  0  0  0
 32 39  2  0  0  0
 33 34  1  0  0  0
 33 35  2  0  0  0
 35 36  1  0  0  0
 35 37  1  0  0  0
 37 38  2  0  0  0
 37 46  1  0  0  0
 38 39  1  0  0  0
 38 41  1  0  0  0
 39 40  1  0  0  0
 41 42  1  0  0  0
 42 43  1  0  0  0
 42 44  1  0  0  0
 42 45  1  0  0  0
 46 47  1  0  0  0
 47 48  1  0  0  0
 47 49  1  0  0  0
 47 50  1  0  0  0
 50 51  1  0  0  0
 50 58  2  0  0  0
 51 52  1  0  0  0
 51 53  2  0  0  0
 53 54  1  0  0  0
 53 55  1  0  0  0
 55 56  2  0  0  0
 55 60  1  0  0  0
 56 57  1  0  0  0
 56 58  1  0  0  0
 58 59  1  0  0  0
M  END
$$$$
Les-2446
                    3D
 Structure written by MMmdl.
 44 47  0  0  1  0            999 V2000
    0.4980   -5.6600    0.9140 C   0  0  1  0  0  0
    0.1070   -5.8790    1.9130 H   0  0  0  0  0  0
    2.3070   -5.9630    0.9290 S   0  0  0  0  0  0
    2.6910   -4.3080    0.5910 C   0  0  0  0  0  0
    1.5630   -3.5620    0.4840 N   0  0  0  0  0  0
    1.6560   -2.5720    0.2910 H   0  0  0  0  0  0
    0.3510   -4.1700    0.6430 C   0  0  0  0  0  0
   -0.7190   -3.5770    0.5770 O   0  0  0  0  0  0
   -0.1620   -6.5210   -0.1630 C   0  0  0  0  0  0
    0.0810   -6.1450   -1.1650 H   0  0  0  0  0  0
    0.2100   -7.5520   -0.1030 H   0  0  0  0  0  0
   -1.6780   -6.5780   -0.0180 C   0  0  0  0  0  0
   -2.1360   -5.5970   -0.1710 H   0  0  0  0  0  0
   -1.9650   -6.9430    0.9730 H   0  0  0  0  0  0
   -2.1000   -7.2600   -0.7640 H   0  0  0  0  0  0
    3.8960   -3.8620    0.4630 N   0  0  0  0  0  0
    3.9050   -2.4920    0.1940 N   0  0  0  0  0  0
    5.1050   -2.0320    0.0620 C   0  0  0  0  0  0
    5.9940   -2.6790    0.1590 H   0  0  0  0  0  0
    5.3100   -0.6230   -0.2230 C   0  0  0  0  0  0
    4.9560    1.5390   -0.6390 N   0  0  0  0  0  0
    4.4810    2.4160   -0.7980 H   0  0  0  0  0  0
    4.3250    0.3460   -0.3860 C   0  0  0  0  0  0
    6.3200    1.3790   -0.6470 C   0  0  0  0  0  0
    6.5760    0.0320   -0.3890 C   0  0  0  0  0  0
    7.9210   -0.3960   -0.3430 C   0  0  0  0  0  0
    8.1700   -1.4340   -0.1450 H   0  0  0  0  0  0
    8.9490    0.5320   -0.5550 C   0  0  0  0  0  0
    9.9850    0.2040   -0.5200 H   0  0  0  0  0  0
    8.6560    1.8690   -0.8110 C   0  0  0  0  0  0
    9.4670    2.5750   -0.9730 H   0  0  0  0  0  0
    7.3350    2.3190   -0.8610 C   0  0  0  0  0  0
    7.1110    3.3620   -1.0610 H   0  0  0  0  0  0
    2.8700    0.2590   -0.3290 C   0  0  0  0  0  0
    2.2010    0.4510    0.8850 C   0  0  0  0  0  0
    2.7570    0.6850    1.7890 H   0  0  0  0  0  0
    0.8120    0.3210    0.9480 C   0  0  0  0  0  0
    0.2960    0.4620    1.8930 H   0  0  0  0  0  0
    0.0880    0.0000   -0.2010 C   0  0  0  0  0  0
   -0.9920   -0.1120   -0.1480 H   0  0  0  0  0  0
    0.7500   -0.1860   -1.4140 C   0  0  0  0  0  0
    0.1850   -0.4400   -2.3070 H   0  0  0  0  0  0
    2.1380   -0.0570   -1.4800 C   0  0  0  0  0  0
    2.6470   -0.2190   -2.4270 H   0  0  0  0  0  0
  1  2  1  0  0  0
  1  3  1  0  0  0
  1  7  1  0  0  0
  1  9  1  0  0  0
  3  4  1  0  0  0
  4  5  1  0  0  0
  4 16  2  0  0  0
  5  6  1  0  0  0
  5  7  1  0  0  0
  7  8  2  0  0  0
  9 10  1  0  0  0
  9 11  1  0  0  0
  9 12  1  0  0  0
 12 13  1  0  0  0
 12 14  1  0  0  0
 12 15  1  0  0  0
 16 17  1  0  0  0
 17 18  2  0  0  0
 18 19  1  0  0  0
 18 20  1  0  0  0
 20 23  2  0  0  0
 20 25  1  0  0  0
 21 22  1  0  0  0
 21 23  1  0  0  0
 21 24  1  0  0  0
 23 34  1  0  0  0
 24 25  1  0  0  0
 24 32  2  0  0  0
 25 26  2  0  0  0
 26 27  1  0  0  0
 26 28  1  0  0  0
 28 29  1  0  0  0
 28 30  2  0  0  0
 30 31  1  0  0  0
 30 32  1  0  0  0
 32 33  1  0  0  0
 34 35  1  0  0  0
 34 43  2  0  0  0
 35 36  1  0  0  0
 35 37  2  0  0  0
 37 38  1  0  0  0
 37 39  1  0  0  0
 39 40  1  0  0  0
 39 41  2  0  0  0
 41 42  1  0  0  0
 41 43  1  0  0  0
 43 44  1  0  0  0
M  END
$$$$
Les-2447
                    3D
 Structure written by MMmdl.
 53 57  0  0  1  0            999 V2000
    3.2200   -0.3210   -0.0710 C   0  0  1  0  0  0
    2.4650   -0.6350    0.6550 H   0  0  0  0  0  0
    4.2880   -1.7600   -0.4640 S   0  0  0  0  0  0
    5.7320   -0.9610    0.0650 C   0  0  0  0  0  0
    5.4460    0.2610    0.5810 N   0  0  0  0  0  0
    6.2070    0.8210    0.9470 H   0  0  0  0  0  0
    4.1480    0.6810    0.5960 C   0  0  0  0  0  0
    3.7770    1.7390    1.0880 O   0  0  0  0  0  0
    2.6340    0.2390   -1.3620 C   0  0  0  0  0  0
    3.3690    0.8620   -1.8900 H   0  0  0  0  0  0
    2.3440   -0.5410   -2.0750 H   0  0  0  0  0  0
    1.4200    1.1050   -1.0960 C   0  0  0  0  0  0
    0.1160    0.4850   -0.7290 C   0  0  0  0  0  0
    1.4940    2.3280   -1.1890 O   0  0  0  0  0  0
   -0.9210    1.3340   -0.3100 C   0  0  0  0  0  0
   -0.7610    2.4100   -0.2520 H   0  0  0  0  0  0
   -2.1680    0.8110    0.0380 C   0  0  0  0  0  0
   -2.9730    1.4640    0.3620 H   0  0  0  0  0  0
   -2.3750   -0.5600   -0.0330 C   0  0  0  0  0  0
   -1.3600   -1.4160   -0.4460 C   0  0  0  0  0  0
   -1.5460   -2.4850   -0.4960 H   0  0  0  0  0  0
   -0.1110   -0.8950   -0.7970 C   0  0  0  0  0  0
    0.6540   -1.5930   -1.1230 H   0  0  0  0  0  0
   -3.5700   -1.0660    0.3000 F   0  0  0  0  0  0
    6.9130   -1.4750   -0.0220 N   0  0  0  0  0  0
    7.8800   -0.6020    0.4790 N   0  0  0  0  0  0
    9.0730   -1.0880    0.3810 C   0  0  0  0  0  0
    9.2660   -2.0860   -0.0500 H   0  0  0  0  0  0
   10.2070   -0.3130    0.8520 C   0  0  0  0  0  0
   11.4620    1.3200    1.7070 N   0  0  0  0  0  0
   11.7320    2.2030    2.1180 H   0  0  0  0  0  0
   10.1720    0.9690    1.3920 C   0  0  0  0  0  0
   12.3360    0.3100    1.3860 C   0  0  0  0  0  0
   11.5800   -0.7300    0.8460 C   0  0  0  0  0  0
   12.2540   -1.9010    0.4320 C   0  0  0  0  0  0
   11.7080   -2.7370    0.0060 H   0  0  0  0  0  0
   13.6450   -1.9840    0.5720 C   0  0  0  0  0  0
   14.1650   -2.8840    0.2540 H   0  0  0  0  0  0
   14.3670   -0.9250    1.1160 C   0  0  0  0  0  0
   15.4470   -1.0080    1.2170 H   0  0  0  0  0  0
   13.7270    0.2440    1.5340 C   0  0  0  0  0  0
   14.2940    1.0670    1.9570 H   0  0  0  0  0  0
    9.0610    1.8830    1.6300 C   0  0  0  0  0  0
    8.6060    2.7210    0.6050 C   0  0  0  0  0  0
    9.0930    2.7130   -0.3670 H   0  0  0  0  0  0
    7.5100    3.5580    0.8180 C   0  0  0  0  0  0
    7.1530    4.2000    0.0170 H   0  0  0  0  0  0
    6.8640    3.5620    2.0540 C   0  0  0  0  0  0
    6.0020    4.2050    2.2140 H   0  0  0  0  0  0
    7.3170    2.7350    3.0810 C   0  0  0  0  0  0
    6.8110    2.7360    4.0430 H   0  0  0  0  0  0
    8.4140    1.8960    2.8710 C   0  0  0  0  0  0
    8.7480    1.2420    3.6730 H   0  0  0  0  0  0
  1  2  1  0  0  0
  1  3  1  0  0  0
  1  7  1  0  0  0
  1  9  1  0  0  0
  3  4  1  0  0  0
  4  5  1  0  0  0
  4 25  2  0  0  0
  5  6  1  0  0  0
  5  7  1  0  0  0
  7  8  2  0  0  0
  9 10  1  0  0  0
  9 11  1  0  0  0
  9 12  1  0  0  0
 12 13  1  0  0  0
 12 14  2  0  0  0
 13 15  1  0  0  0
 13 22  2  0  0  0
 15 16  1  0  0  0
 15 17  2  0  0  0
 17 18  1  0  0  0
 17 19  1  0  0  0
 19 20  2  0  0  0
 19 24  1  0  0  0
 20 21  1  0  0  0
 20 22  1  0  0  0
 22 23  1  0  0  0
 25 26  1  0  0  0
 26 27  2  0  0  0
 27 28  1  0  0  0
 27 29  1  0  0  0
 29 32  2  0  0  0
 29 34  1  0  0  0
 30 31  1  0  0  0
 30 32  1  0  0  0
 30 33  1  0  0  0
 32 43  1  0  0  0
 33 34  1  0  0  0
 33 41  2  0  0  0
 34 35  2  0  0  0
 35 36  1  0  0  0
 35 37  1  0  0  0
 37 38  1  0  0  0
 37 39  2  0  0  0
 39 40  1  0  0  0
 39 41  1  0  0  0
 41 42  1  0  0  0
 43 44  1  0  0  0
 43 52  2  0  0  0
 44 45  1  0  0  0
 44 46  2  0  0  0
 46 47  1  0  0  0
 46 48  1  0  0  0
 48 49  1  0  0  0
 48 50  2  0  0  0
 50 51  1  0  0  0
 50 52  1  0  0  0
 52 53  1  0  0  0
M  END
$$$$
Les-2543
                    3D
 Structure written by MMmdl.
 52 55  0  0  1  0            999 V2000
    2.0820   -3.2200   -1.7120 C   0  0  0  0  0  0
    3.3880   -2.9530   -1.4120 N   0  0  0  0  0  0
    4.0990   -3.6700   -1.3740 H   0  0  0  0  0  0
    3.7490   -1.6740   -1.1430 C   0  0  0  0  0  0
    2.3730   -0.6180   -1.2020 S   0  0  0  0  0  0
    1.2520   -1.9500   -1.7760 C   0  0  2  0  0  0
    1.0270   -1.7730   -2.8340 H   0  0  0  0  0  0
    1.6470   -4.3450   -1.9210 O   0  0  0  0  0  0
   -0.0150   -2.0660   -0.9290 C   0  0  0  0  0  0
   -0.4520   -3.0620   -1.0690 H   0  0  0  0  0  0
    0.2190   -1.9460    0.1350 H   0  0  0  0  0  0
   -1.0770   -1.0610   -1.3370 C   0  0  0  0  0  0
   -2.3540   -1.0050   -0.5700 C   0  0  0  0  0  0
   -0.9260   -0.3020   -2.2910 O   0  0  0  0  0  0
   -3.2860   -0.0100   -0.9070 C   0  0  0  0  0  0
   -3.0720    0.7010   -1.7030 H   0  0  0  0  0  0
   -4.5020    0.0800   -0.2260 C   0  0  0  0  0  0
   -5.2260    0.8460   -0.4850 H   0  0  0  0  0  0
   -4.7850   -0.8250    0.7890 C   0  0  0  0  0  0
   -3.8730   -1.8160    1.1360 C   0  0  0  0  0  0
   -4.1180   -2.5140    1.9320 H   0  0  0  0  0  0
   -2.6540   -1.9090    0.4560 C   0  0  0  0  0  0
   -1.9680   -2.6990    0.7470 H   0  0  0  0  0  0
   -5.9510   -0.7420    1.4430 F   0  0  0  0  0  0
    4.9440   -1.2770   -0.8670 N   0  0  0  0  0  0
    5.8660   -2.3140   -0.8780 N   0  0  0  0  0  0
    7.0840   -1.9490   -0.6370 C   0  0  0  0  0  0
    8.1970   -2.9790   -0.7010 C   0  0  0  0  0  0
    8.0940   -3.7050    0.1090 H   0  0  0  0  0  0
    8.2020   -3.4950   -1.6640 H   0  0  0  0  0  0
    7.6920   -0.5660   -0.3340 C   0  0  1  0  0  0
    9.4000   -2.0330   -0.5110 C   0  0  2  0  0  0
   10.3220   -2.5620   -0.2590 H   0  0  0  0  0  0
    8.9090   -1.0070    0.5440 C   0  0  0  0  0  0
    8.3500   -0.1780   -1.6810 C   0  0  0  0  0  0
    7.6600   -0.2860   -2.5260 H   0  0  0  0  0  0
    8.7170    0.8540   -1.6830 H   0  0  0  0  0  0
    9.5250   -1.1760   -1.7980 C   0  0  0  0  0  0
   10.4820   -0.6450   -1.8330 H   0  0  0  0  0  0
    9.4530   -1.7790   -2.7090 H   0  0  0  0  0  0
    9.9470    0.0950    0.8440 C   0  0  0  0  0  0
   10.8530   -0.3450    1.2750 H   0  0  0  0  0  0
    9.5540    0.8160    1.5710 H   0  0  0  0  0  0
   10.2570    0.6730   -0.0290 H   0  0  0  0  0  0
    8.5200   -1.6230    1.9040 C   0  0  0  0  0  0
    9.3780   -2.1410    2.3480 H   0  0  0  0  0  0
    8.2000   -0.8450    2.6060 H   0  0  0  0  0  0
    7.6970   -2.3410    1.8490 H   0  0  0  0  0  0
    6.8220    0.5150    0.2710 C   0  0  0  0  0  0
    6.2520    0.1390    1.1270 H   0  0  0  0  0  0
    6.1100    0.9130   -0.4600 H   0  0  0  0  0  0
    7.4200    1.3650    0.6140 H   0  0  0  0  0  0
  1  2  1  0  0  0
  1  6  1  0  0  0
  1  8  2  0  0  0
  2  3  1  0  0  0
  2  4  1  0  0  0
  4  5  1  0  0  0
  4 25  2  0  0  0
  5  6  1  0  0  0
  6  7  1  0  0  0
  6  9  1  0  0  0
  9 10  1  0  0  0
  9 11  1  0  0  0
  9 12  1  0  0  0
 12 13  1  0  0  0
 12 14  2  0  0  0
 13 15  1  0  0  0
 13 22  2  0  0  0
 15 16  1  0  0  0
 15 17  2  0  0  0
 17 18  1  0  0  0
 17 19  1  0  0  0
 19 20  2  0  0  0
 19 24  1  0  0  0
 20 21  1  0  0  0
 20 22  1  0  0  0
 22 23  1  0  0  0
 25 26  1  0  0  0
 26 27  2  0  0  0
 27 28  1  0  0  0
 27 31  1  0  0  0
 28 29  1  0  0  0
 28 30  1  0  0  0
 28 32  1  0  0  0
 31 34  1  0  0  0
 31 35  1  0  0  0
 31 49  1  0  0  0
 32 33  1  0  0  0
 32 34  1  0  0  0
 32 38  1  0  0  0
 34 41  1  0  0  0
 34 45  1  0  0  0
 35 36  1  0  0  0
 35 37  1  0  0  0
 35 38  1  0  0  0
 38 39  1  0  0  0
 38 40  1  0  0  0
 41 42  1  0  0  0
 41 43  1  0  0  0
 41 44  1  0  0  0
 45 46  1  0  0  0
 45 47  1  0  0  0
 45 48  1  0  0  0
 49 50  1  0  0  0
 49 51  1  0  0  0
 49 52  1  0  0  0
M  END
$$$$
Les-2602
                    3D
 Structure written by MMmdl.
 58 61  0  0  1  0            999 V2000
    4.8780   -2.2090   -1.1480 C   0  0  0  0  0  0
    6.2340   -2.2650   -0.8720 N   0  0  0  0  0  0
    6.7340   -1.2950   -0.0320 C   0  0  0  0  0  0
    5.4940   -0.1170    0.3490 S   0  0  0  0  0  0
    4.1730   -1.1190   -0.3720 C   0  0  1  0  0  0
    3.6420   -1.6000    0.4550 H   0  0  0  0  0  0
    4.2750   -2.9620   -1.9080 O   0  0  0  0  0  0
    7.8980   -1.1180    0.5030 N   0  0  0  0  0  0
    8.8430   -2.0930    0.2580 N   0  0  0  0  0  0
    9.8540   -1.9600    1.0540 C   0  0  0  0  0  0
    9.8890   -1.1440    1.7980 H   0  0  0  0  0  0
    7.0270   -3.3170   -1.5060 C   0  0  0  0  0  0
    6.5510   -3.6010   -2.4520 H   0  0  0  0  0  0
    8.0190   -2.9400   -1.7660 H   0  0  0  0  0  0
    7.1260   -4.5310   -0.6480 C   0  0  0  0  0  0
    6.8080   -4.8310    0.6630 C   0  0  0  0  0  0
    6.3800   -4.1530    1.3880 H   0  0  0  0  0  0
    7.1600   -6.1870    0.8650 C   0  0  0  0  0  0
    7.0520   -6.7680    1.7700 H   0  0  0  0  0  0
    7.6720   -6.6310   -0.3300 C   0  0  0  0  0  0
    8.0640   -7.5780   -0.6700 H   0  0  0  0  0  0
    7.6660   -5.6340   -1.2510 O   0  0  0  0  0  0
    3.2370   -0.3140   -1.2660 C   0  0  0  0  0  0
    3.8130    0.3540   -1.9220 H   0  0  0  0  0  0
    2.6650   -0.9330   -1.9630 H   0  0  0  0  0  0
    2.2760    0.5260   -0.4670 C   0  0  0  0  0  0
    1.2070    0.0180    0.2040 N   0  0  0  0  0  0
    0.7500    0.7710    0.7100 H   0  0  0  0  0  0
    2.4610    1.7470   -0.3920 O   0  0  0  0  0  0
    0.6030   -1.2470    0.3540 C   0  0  0  0  0  0
   -0.4970   -1.2920    1.2270 C   0  0  0  0  0  0
   -0.8330   -0.3960    1.7450 H   0  0  0  0  0  0
   -1.1930   -2.4800    1.4620 C   0  0  0  0  0  0
   -2.0430   -2.4870    2.1410 H   0  0  0  0  0  0
   -0.7980   -3.6520    0.8280 C   0  0  0  0  0  0
   -1.3490   -4.5730    1.0180 H   0  0  0  0  0  0
    0.2960   -3.6400   -0.0440 C   0  0  0  0  0  0
    0.9810   -2.4290   -0.2840 C   0  0  0  0  0  0
    1.7980   -2.4700   -0.9900 H   0  0  0  0  0  0
   11.0280   -2.8510    1.0740 C   0  0  0  0  0  0
   11.7840   -2.6230    1.8150 H   0  0  0  0  0  0
   11.1150   -3.8910    0.2390 C   0  0  0  0  0  0
   10.3150   -4.0980   -0.4680 H   0  0  0  0  0  0
   12.2310   -4.8420    0.2220 C   0  0  0  0  0  0
   11.9670   -6.1780   -0.1150 C   0  0  0  0  0  0
   10.9510   -6.5010   -0.3330 H   0  0  0  0  0  0
   13.0000   -7.1170   -0.1680 C   0  0  0  0  0  0
   12.7800   -8.1500   -0.4240 H   0  0  0  0  0  0
   14.3100   -6.7290    0.1040 C   0  0  0  0  0  0
   15.1140   -7.4590    0.0620 H   0  0  0  0  0  0
   14.5880   -5.4010    0.4230 C   0  0  0  0  0  0
   15.6110   -5.0950    0.6260 H   0  0  0  0  0  0
   13.5550   -4.4610    0.4760 C   0  0  0  0  0  0
   13.8050   -3.4290    0.7080 H   0  0  0  0  0  0
    0.7350   -4.9000   -0.7460 C   0  0  0  0  0  0
    2.0770   -5.1110   -0.6550 F   0  0  0  0  0  0
    0.1490   -6.0270   -0.2510 F   0  0  0  0  0  0
    0.4400   -4.8840   -2.0750 F   0  0  0  0  0  0
  1  2  1  0  0  0
  1  5  1  0  0  0
  1  7  2  0  0  0
  2  3  1  0  0  0
  2 12  1  0  0  0
  3  4  1  0  0  0
  3  8  2  0  0  0
  4  5  1  0  0  0
  5  6  1  0  0  0
  5 23  1  0  0  0
  8  9  1  0  0  0
  9 10  2  0  0  0
 10 11  1  0  0  0
 10 40  1  0  0  0
 12 13  1  0  0  0
 12 14  1  0  0  0
 12 15  1  0  0  0
 15 16  2  0  0  0
 15 22  1  0  0  0
 16 17  1  0  0  0
 16 18  1  0  0  0
 18 19  1  0  0  0
 18 20  2  0  0  0
 20 21  1  0  0  0
 20 22  1  0  0  0
 23 24  1  0  0  0
 23 25  1  0  0  0
 23 26  1  0  0  0
 26 27  1  0  0  0
 26 29  2  0  0  0
 27 28  1  0  0  0
 27 30  1  0  0  0
 30 31  1  0  0  0
 30 38  2  0  0  0
 31 32  1  0  0  0
 31 33  2  0  0  0
 33 34  1  0  0  0
 33 35  1  0  0  0
 35 36  1  0  0  0
 35 37  2  0  0  0
 37 38  1  0  0  0
 37 55  1  0  0  0
 38 39  1  0  0  0
 40 41  1  0  0  0
 40 42  2  0  0  0
 42 43  1  0  0  0
 42 44  1  0  0  0
 44 45  1  0  0  0
 44 53  2  0  0  0
 45 46  1  0  0  0
 45 47  2  0  0  0
 47 48  1  0  0  0
 47 49  1  0  0  0
 49 50  1  0  0  0
 49 51  2  0  0  0
 51 52  1  0  0  0
 51 53  1  0  0  0
 53 54  1  0  0  0
 55 56  1  0  0  0
 55 57  1  0  0  0
 55 58  1  0  0  0
M  END
$$$$
Les-2627
                    3D
 Structure written by MMmdl.
 47 50  0  0  1  0            999 V2000
    5.9470  -16.5310   -0.8310 C   0  0  0  0  0  0
    7.1200  -17.2170   -0.5690 N   0  0  0  0  0  0
    7.9230  -16.7020    0.4210 C   0  0  0  0  0  0
    7.3030  -15.1630    0.9790 S   0  0  0  0  0  0
    5.7850  -15.2850    0.0080 C   0  0  2  0  0  0
    5.7340  -14.4200   -0.6600 H   0  0  0  0  0  0
    5.0920  -16.8890   -1.6370 O   0  0  0  0  0  0
    9.0120  -17.1210    0.9760 N   0  0  0  0  0  0
    9.4720  -18.3650    0.7260 N   0  0  0  0  0  0
    8.8060  -19.1400    0.6730 H   0  0  0  0  0  0
    7.4010  -18.3960   -1.3820 C   0  0  0  0  0  0
    6.9920  -18.2490   -2.3890 H   0  0  0  0  0  0
    8.4780  -18.5310   -1.5050 H   0  0  0  0  0  0
    6.7720  -19.5940   -0.7660 C   0  0  0  0  0  0
    5.6120  -20.2940   -1.0260 C   0  0  0  0  0  0
    4.8870  -20.0630   -1.7950 H   0  0  0  0  0  0
    5.5730  -21.3590   -0.0950 C   0  0  0  0  0  0
    4.8150  -22.1230    0.0020 H   0  0  0  0  0  0
    6.7060  -21.2380    0.6750 C   0  0  0  0  0  0
    7.1150  -21.8060    1.4990 H   0  0  0  0  0  0
    7.4390  -20.1670    0.2770 O   0  0  0  0  0  0
    4.5740  -15.4120    0.9260 C   0  0  0  0  0  0
    4.5520  -16.3650    1.4500 H   0  0  0  0  0  0
    4.6120  -14.6440    1.7120 H   0  0  0  0  0  0
    3.3080  -15.1070    0.1560 C   0  0  0  0  0  0
    2.1560  -15.8100    0.3490 N   0  0  0  0  0  0
    1.3550  -15.2950   -0.0020 H   0  0  0  0  0  0
    3.2650  -14.1130   -0.5770 O   0  0  0  0  0  0
    1.8700  -17.0660    0.9100 C   0  0  0  0  0  0
    0.5530  -17.2850    1.3410 C   0  0  0  0  0  0
   -0.1910  -16.4940    1.2740 H   0  0  0  0  0  0
    0.1740  -18.5130    1.8910 C   0  0  0  0  0  0
   -0.8470  -18.6570    2.2350 H   0  0  0  0  0  0
    1.1090  -19.5390    1.9920 C   0  0  0  0  0  0
    2.4090  -19.3490    1.5320 C   0  0  0  0  0  0
    3.1340  -20.1570    1.5800 H   0  0  0  0  0  0
    2.7830  -18.1190    0.9810 C   0  0  0  0  0  0
    3.7770  -18.0410    0.5570 H   0  0  0  0  0  0
   10.7790  -18.7330    0.5700 C   0  0  0  0  0  0
   11.1570  -19.9490    0.3400 N   0  0  0  0  0  0
   12.5220  -20.0790    0.2090 C   0  0  0  0  0  0
   13.2990  -18.7930    0.3580 C   0  0  0  0  0  0
   13.8470  -18.5820   -0.5630 H   0  0  0  0  0  0
   13.9790  -18.8680    1.2100 H   0  0  0  0  0  0
   12.0510  -17.5310    0.6550 S   0  0  0  0  0  0
   13.0840  -21.1460   -0.0140 O   0  0  0  0  0  0
    0.6520  -21.0560    2.6630 Cl  0  0  0  0  0  0
  1  2  1  0  0  0
  1  5  1  0  0  0
  1  7  2  0  0  0
  2  3  1  0  0  0
  2 11  1  0  0  0
  3  4  1  0  0  0
  3  8  2  0  0  0
  4  5  1  0  0  0
  5  6  1  0  0  0
  5 22  1  0  0  0
  8  9  1  0  0  0
  9 10  1  0  0  0
  9 39  1  0  0  0
 11 12  1  0  0  0
 11 13  1  0  0  0
 11 14  1  0  0  0
 14 15  2  0  0  0
 14 21  1  0  0  0
 15 16  1  0  0  0
 15 17  1  0  0  0
 17 18  1  0  0  0
 17 19  2  0  0  0
 19 20  1  0  0  0
 19 21  1  0  0  0
 22 23  1  0  0  0
 22 24  1  0  0  0
 22 25  1  0  0  0
 25 26  1  0  0  0
 25 28  2  0  0  0
 26 27  1  0  0  0
 26 29  1  0  0  0
 29 30  1  0  0  0
 29 37  2  0  0  0
 30 31  1  0  0  0
 30 32  2  0  0  0
 32 33  1  0  0  0
 32 34  1  0  0  0
 34 35  2  0  0  0
 34 47  1  0  0  0
 35 36  1  0  0  0
 35 37  1  0  0  0
 37 38  1  0  0  0
 39 40  2  0  0  0
 39 45  1  0  0  0
 40 41  1  0  0  0
 41 42  1  0  0  0
 41 46  2  0  0  0
 42 43  1  0  0  0
 42 44  1  0  0  0
 42 45  1  0  0  0
M  END
$$$$
Les-2628
                    3D
 Structure written by MMmdl.
 56 59  0  0  1  0            999 V2000
    6.7180  -17.4440   -3.1120 C   0  0  0  0  0  0
    7.8220  -17.6470   -2.3000 N   0  0  0  0  0  0
    8.0350  -16.7210   -1.3040 C   0  0  0  0  0  0
    6.8520  -15.4320   -1.3930 S   0  0  0  0  0  0
    5.9160  -16.2230   -2.7230 C   0  0  2  0  0  0
    5.8860  -15.5510   -3.5870 H   0  0  0  0  0  0
    6.3740  -18.1760   -4.0370 O   0  0  0  0  0  0
    8.9030  -16.6520   -0.3470 N   0  0  0  0  0  0
    9.7990  -17.6950   -0.2540 N   0  0  0  0  0  0
    8.6660  -18.8130   -2.5620 C   0  0  0  0  0  0
    8.5510  -19.1250   -3.6070 H   0  0  0  0  0  0
    9.7190  -18.5470   -2.4380 H   0  0  0  0  0  0
    8.2740  -19.9550   -1.6890 C   0  0  0  0  0  0
    7.0620  -20.5060   -1.3210 C   0  0  0  0  0  0
    6.0840  -20.1660   -1.6320 H   0  0  0  0  0  0
    7.3580  -21.5940   -0.4650 C   0  0  0  0  0  0
    6.6590  -22.2590    0.0200 H   0  0  0  0  0  0
    8.7290  -21.6500   -0.3780 C   0  0  0  0  0  0
    9.4190  -22.3000    0.1420 H   0  0  0  0  0  0
    9.2950  -20.6640   -1.1200 O   0  0  0  0  0  0
    4.5210  -16.6450   -2.2620 C   0  0  0  0  0  0
    4.1030  -17.3480   -2.9920 H   0  0  0  0  0  0
    4.5860  -17.1510   -1.2930 H   0  0  0  0  0  0
    3.5540  -15.4870   -2.1830 C   0  0  0  0  0  0
    2.3780  -15.6010   -1.4930 N   0  0  0  0  0  0
    1.9110  -14.7000   -1.4460 H   0  0  0  0  0  0
    3.8030  -14.4080   -2.7300 O   0  0  0  0  0  0
    1.7060  -16.6660   -0.8580 C   0  0  0  0  0  0
    0.6110  -16.3140   -0.0530 C   0  0  0  0  0  0
    0.3280  -15.2710    0.0710 H   0  0  0  0  0  0
   -0.1380  -17.2850    0.6280 C   0  0  0  0  0  0
   -0.9720  -16.9610    1.2470 H   0  0  0  0  0  0
    0.1910  -18.6350    0.5070 C   0  0  0  0  0  0
    1.2670  -18.9960   -0.3100 C   0  0  0  0  0  0
    1.5310  -20.0450   -0.4380 H   0  0  0  0  0  0
    2.0130  -18.0200   -0.9900 C   0  0  0  0  0  0
    2.7990  -18.3820   -1.6380 H   0  0  0  0  0  0
   10.1940  -17.9110    0.9560 C   0  0  0  0  0  0
   11.0530  -18.9360    1.2120 N   0  0  0  0  0  0
   11.3890  -19.5320    0.4690 H   0  0  0  0  0  0
   11.4430  -19.1430    2.4960 C   0  0  0  0  0  0
   10.6920  -17.9630    3.5470 S   0  0  0  0  0  0
    9.8010  -17.1530    2.1910 C   0  0  0  0  0  0
    8.7220  -17.2210    2.3500 H   0  0  0  0  0  0
   10.1020  -16.1060    2.1050 H   0  0  0  0  0  0
   12.2000  -20.0180    2.8840 O   0  0  0  0  0  0
   -0.5560  -19.7020    1.1970 C   0  0  0  0  0  0
   -1.5620  -19.1810    1.9460 O   0  0  0  0  0  0
   -0.2830  -20.8900    1.0920 O   0  0  0  0  0  0
   -2.3480  -20.1510    2.6540 C   0  0  0  0  0  0
   -2.8140  -20.8390    1.9400 H   0  0  0  0  0  0
   -1.7070  -20.7110    3.3430 H   0  0  0  0  0  0
   -3.4190  -19.4130    3.4320 C   0  0  0  0  0  0
   -4.0540  -18.8290    2.7560 H   0  0  0  0  0  0
   -2.9670  -18.7040    4.1340 H   0  0  0  0  0  0
   -4.0470  -20.1120    3.9910 H   0  0  0  0  0  0
  1  2  1  0  0  0
  1  5  1  0  0  0
  1  7  2  0  0  0
  2  3  1  0  0  0
  2 10  1  0  0  0
  3  4  1  0  0  0
  3  8  2  0  0  0
  4  5  1  0  0  0
  5  6  1  0  0  0
  5 21  1  0  0  0
  8  9  1  0  0  0
  9 38  2  0  0  0
 10 11  1  0  0  0
 10 12  1  0  0  0
 10 13  1  0  0  0
 13 14  2  0  0  0
 13 20  1  0  0  0
 14 15  1  0  0  0
 14 16  1  0  0  0
 16 17  1  0  0  0
 16 18  2  0  0  0
 18 19  1  0  0  0
 18 20  1  0  0  0
 21 22  1  0  0  0
 21 23  1  0  0  0
 21 24  1  0  0  0
 24 25  1  0  0  0
 24 27  2  0  0  0
 25 26  1  0  0  0
 25 28  1  0  0  0
 28 29  1  0  0  0
 28 36  2  0  0  0
 29 30  1  0  0  0
 29 31  2  0  0  0
 31 32  1  0  0  0
 31 33  1  0  0  0
 33 34  2  0  0  0
 33 47  1  0  0  0
 34 35  1  0  0  0
 34 36  1  0  0  0
 36 37  1  0  0  0
 38 39  1  0  0  0
 38 43  1  0  0  0
 39 40  1  0  0  0
 39 41  1  0  0  0
 41 42  1  0  0  0
 41 46  2  0  0  0
 42 43  1  0  0  0
 43 44  1  0  0  0
 43 45  1  0  0  0
 47 48  1  0  0  0
 47 49  2  0  0  0
 48 50  1  0  0  0
 50 51  1  0  0  0
 50 52  1  0  0  0
 50 53  1  0  0  0
 53 54  1  0  0  0
 53 55  1  0  0  0
 53 56  1  0  0  0
M  END
$$$$
Les-2690
                    3D
 Structure written by MMmdl.
 33 34  0  0  1  0            999 V2000
    3.4370   -7.8740    0.0910 C   0  0  0  0  0  0
    4.5840   -7.0500    0.1900 N   0  0  0  0  0  0
    4.3420   -5.6730    0.1100 C   0  0  0  0  0  0
    2.6400   -5.3650    0.3830 S   0  0  0  0  0  0
    2.1770   -7.0490   -0.0910 C   0  0  2  0  0  0
    1.9100   -7.0630   -1.1530 H   0  0  0  0  0  0
    3.4030   -9.1010    0.1400 O   0  0  0  0  0  0
    5.1920   -4.6700   -0.1950 C   0  0  0  0  0  0
    6.5420   -4.9350   -0.7450 C   0  0  0  0  0  0
    4.8000   -3.2980   -0.1790 C   0  0  0  0  0  0
    4.5160   -2.1730   -0.1540 N   0  0  0  0  0  0
    1.0270   -7.5580    0.7590 C   0  0  0  0  0  0
    1.2970   -7.6120    1.8200 H   0  0  0  0  0  0
    0.7430   -8.5710    0.4510 H   0  0  0  0  0  0
    0.1410   -6.9230    0.6560 H   0  0  0  0  0  0
    6.7020   -5.6830   -1.7030 O   0  0  0  0  0  0
    7.5630   -4.2450   -0.1180 N   0  0  0  0  0  0
    7.3800   -3.6180    0.6570 H   0  0  0  0  0  0
    8.9300   -4.3940   -0.5560 C   0  0  0  0  0  0
    9.1790   -5.4560   -0.6340 H   0  0  0  0  0  0
    9.5850   -3.9080    0.1700 H   0  0  0  0  0  0
    9.0410   -3.9210   -1.5350 H   0  0  0  0  0  0
    5.8550   -7.6710    0.4250 C   0  0  0  0  0  0
    6.2310   -8.8380   -0.2570 C   0  0  0  0  0  0
    5.5810   -9.2760   -1.0110 H   0  0  0  0  0  0
    7.4680   -9.4430   -0.0110 C   0  0  0  0  0  0
    7.7440  -10.3370   -0.5640 H   0  0  0  0  0  0
    8.3320   -8.8950    0.9320 C   0  0  0  0  0  0
    7.9680   -7.7510    1.6370 C   0  0  0  0  0  0
    8.6330   -7.3300    2.3870 H   0  0  0  0  0  0
    6.7330   -7.1450    1.3870 C   0  0  0  0  0  0
    6.4570   -6.2760    1.9790 H   0  0  0  0  0  0
    9.8530   -9.6410    1.2360 Cl  0  0  0  0  0  0
  1  2  1  0  0  0
  1  5  1  0  0  0
  1  7  2  0  0  0
  2  3  1  0  0  0
  2 23  1  0  0  0
  3  4  1  0  0  0
  3  8  2  0  0  0
  4  5  1  0  0  0
  5  6  1  0  0  0
  5 12  1  0  0  0
  8  9  1  0  0  0
  8 10  1  0  0  0
  9 16  2  0  0  0
  9 17  1  0  0  0
 10 11  3  0  0  0
 12 13  1  0  0  0
 12 14  1  0  0  0
 12 15  1  0  0  0
 17 18  1  0  0  0
 17 19  1  0  0  0
 19 20  1  0  0  0
 19 21  1  0  0  0
 19 22  1  0  0  0
 23 24  1  0  0  0
 23 31  2  0  0  0
 24 25  1  0  0  0
 24 26  2  0  0  0
 26 27  1  0  0  0
 26 28  1  0  0  0
 28 29  2  0  0  0
 28 33  1  0  0  0
 29 30  1  0  0  0
 29 31  1  0  0  0
 31 32  1  0  0  0
M  END
$$$$
Les-2732
                    3D
 Structure written by MMmdl.
 45 48  0  0  1  0            999 V2000
    5.0020   -5.4620    1.5220 S   0  0  0  0  0  0
    6.2410   -4.2930    1.1850 C   0  0  0  0  0  0
    5.8030   -3.0360    1.4450 N   0  0  0  0  0  0
    6.4160   -2.2570    1.2520 H   0  0  0  0  0  0
    4.5420   -2.8710    1.9490 C   0  0  0  0  0  0
    3.8750   -4.2060    2.2320 C   0  0  1  0  0  0
    3.8660   -4.3310    3.3200 H   0  0  0  0  0  0
    4.0230   -1.7820    2.1610 O   0  0  0  0  0  0
    2.4700   -4.2670    1.6360 C   0  0  0  0  0  0
    1.9460   -3.3260    1.8450 H   0  0  0  0  0  0
    2.5190   -4.3930    0.5480 H   0  0  0  0  0  0
    1.6330   -5.3770    2.2470 C   0  0  0  0  0  0
    0.2960   -5.6760    1.6660 C   0  0  0  0  0  0
    2.0190   -6.0270    3.2160 O   0  0  0  0  0  0
   -0.3060   -4.8530    0.7090 C   0  0  0  0  0  0
    0.1860   -3.9530    0.3510 H   0  0  0  0  0  0
   -1.6330   -7.1420    1.5930 C   0  0  0  0  0  0
   -2.1410   -8.0340    1.9540 H   0  0  0  0  0  0
   -0.3770   -6.8190    2.1090 C   0  0  0  0  0  0
    0.0700   -7.4690    2.8580 H   0  0  0  0  0  0
   -2.2360   -6.3300    0.6240 C   0  0  0  0  0  0
   -1.5770   -5.1650    0.1930 C   0  0  0  0  0  0
   -2.1800   -4.2660   -0.8620 C   0  0  0  0  0  0
   -2.0100   -3.2150   -0.5970 H   0  0  0  0  0  0
   -1.6580   -4.4570   -1.8080 H   0  0  0  0  0  0
   -3.6790   -4.4840   -1.0590 C   0  0  0  0  0  0
   -4.2330   -4.0570   -0.2140 H   0  0  0  0  0  0
   -4.0110   -3.9570   -1.9600 H   0  0  0  0  0  0
   -3.9890   -5.9700   -1.1740 C   0  0  0  0  0  0
   -3.4350   -6.3970   -2.0200 H   0  0  0  0  0  0
   -5.0550   -6.1200   -1.3810 H   0  0  0  0  0  0
   -3.6100   -6.6950    0.1150 C   0  0  0  0  0  0
   -3.6670   -7.7760   -0.0590 H   0  0  0  0  0  0
   -4.3380   -6.4470    0.8980 H   0  0  0  0  0  0
    7.4080   -4.6100    0.7360 N   0  0  0  0  0  0
    8.2370   -3.5020    0.5380 N   0  0  0  0  0  0
    9.4190   -3.8480    0.1420 C   0  0  0  0  0  0
    9.9250   -5.2440   -0.0980 C   0  0  0  0  0  0
    9.3360   -5.7310   -0.8800 H   0  0  0  0  0  0
    9.8780   -5.8280    0.8240 H   0  0  0  0  0  0
   11.6450   -5.0440   -0.6340 S   0  0  0  0  0  0
   11.5950   -3.3000   -0.5180 C   0  0  0  0  0  0
   10.3640   -2.8970   -0.1040 N   0  0  0  0  0  0
   10.1660   -1.9140    0.0150 H   0  0  0  0  0  0
   12.5400   -2.5720   -0.7760 O   0  0  0  0  0  0
  1  2  1  0  0  0
  1  6  1  0  0  0
  2  3  1  0  0  0
  2 35  2  0  0  0
  3  4  1  0  0  0
  3  5  1  0  0  0
  5  6  1  0  0  0
  5  8  2  0  0  0
  6  7  1  0  0  0
  6  9  1  0  0  0
  9 10  1  0  0  0
  9 11  1  0  0  0
  9 12  1  0  0  0
 12 13  1  0  0  0
 12 14  2  0  0  0
 13 15  1  0  0  0
 13 19  2  0  0  0
 15 16  1  0  0  0
 15 22  2  0  0  0
 17 18  1  0  0  0
 17 19  1  0  0  0
 17 21  2  0  0  0
 19 20  1  0  0  0
 21 22  1  0  0  0
 21 32  1  0  0  0
 22 23  1  0  0  0
 23 24  1  0  0  0
 23 25  1  0  0  0
 23 26  1  0  0  0
 26 27  1  0  0  0
 26 28  1  0  0  0
 26 29  1  0  0  0
 29 30  1  0  0  0
 29 31  1  0  0  0
 29 32  1  0  0  0
 32 33  1  0  0  0
 32 34  1  0  0  0
 35 36  1  0  0  0
 36 37  2  0  0  0
 37 38  1  0  0  0
 37 43  1  0  0  0
 38 39  1  0  0  0
 38 40  1  0  0  0
 38 41  1  0  0  0
 41 42  1  0  0  0
 42 43  1  0  0  0
 42 45  2  0  0  0
 43 44  1  0  0  0
M  END
$$$$
Les-2737
                    3D
 Structure written by MMmdl.
 35 37  0  0  1  0            999 V2000
    5.6850   -7.3590    1.1180 S   0  0  0  0  0  0
    7.1660   -6.4540    1.0640 C   0  0  0  0  0  0
    6.9160   -5.1200    1.0470 N   0  0  0  0  0  0
    7.6940   -4.4800    0.9760 H   0  0  0  0  0  0
    5.6180   -4.6940    1.1170 C   0  0  0  0  0  0
    4.6580   -5.8550    1.3110 C   0  0  1  0  0  0
    4.3150   -5.8090    2.3510 H   0  0  0  0  0  0
    5.2780   -3.5190    1.0540 O   0  0  0  0  0  0
    3.4940   -5.7950    0.3210 C   0  0  0  0  0  0
    3.1480   -4.7580    0.2350 H   0  0  0  0  0  0
    3.8130   -6.1290   -0.6730 H   0  0  0  0  0  0
    2.3030   -6.6170    0.7790 C   0  0  0  0  0  0
    1.0950   -6.6900   -0.0900 C   0  0  0  0  0  0
    2.2970   -7.2160    1.8520 O   0  0  0  0  0  0
    0.9800   -5.9610   -1.2800 C   0  0  0  0  0  0
    1.7710   -5.3050   -1.6320 H   0  0  0  0  0  0
   -1.1250   -7.6110   -0.4560 C   0  0  0  0  0  0
   -1.9470   -8.2470   -0.1440 H   0  0  0  0  0  0
    0.0340   -7.5150    0.3170 C   0  0  0  0  0  0
    0.1030   -8.0890    1.2390 H   0  0  0  0  0  0
   -1.2230   -6.8810   -1.6340 C   0  0  0  0  0  0
   -0.1830   -6.0590   -2.0520 C   0  0  0  0  0  0
   -0.2840   -5.4960   -2.9760 H   0  0  0  0  0  0
    8.3310   -7.0060    1.0330 N   0  0  0  0  0  0
    9.3750   -6.0770    0.9890 N   0  0  0  0  0  0
   10.5340   -6.6510    1.0130 C   0  0  0  0  0  0
   10.8160   -8.1270    1.0810 C   0  0  0  0  0  0
   10.3940   -8.6340    0.2090 H   0  0  0  0  0  0
   10.3990   -8.5500    1.9980 H   0  0  0  0  0  0
   12.6230   -8.2700    1.0830 S   0  0  0  0  0  0
   12.8710   -6.5410    1.0020 C   0  0  0  0  0  0
   11.6720   -5.9000    0.9750 N   0  0  0  0  0  0
   11.6360   -4.8930    0.9280 H   0  0  0  0  0  0
   13.9690   -6.0100    0.9750 O   0  0  0  0  0  0
   -2.3340   -6.9700   -2.3770 F   0  0  0  0  0  0
  1  2  1  0  0  0
  1  6  1  0  0  0
  2  3  1  0  0  0
  2 24  2  0  0  0
  3  4  1  0  0  0
  3  5  1  0  0  0
  5  6  1  0  0  0
  5  8  2  0  0  0
  6  7  1  0  0  0
  6  9  1  0  0  0
  9 10  1  0  0  0
  9 11  1  0  0  0
  9 12  1  0  0  0
 12 13  1  0  0  0
 12 14  2  0  0  0
 13 15  1  0  0  0
 13 19  2  0  0  0
 15 16  1  0  0  0
 15 22  2  0  0  0
 17 18  1  0  0  0
 17 19  1  0  0  0
 17 21  2  0  0  0
 19 20  1  0  0  0
 21 22  1  0  0  0
 21 35  1  0  0  0
 22 23  1  0  0  0
 24 25  1  0  0  0
 25 26  2  0  0  0
 26 27  1  0  0  0
 26 32  1  0  0  0
 27 28  1  0  0  0
 27 29  1  0  0  0
 27 30  1  0  0  0
 30 31  1  0  0  0
 31 32  1  0  0  0
 31 34  2  0  0  0
 32 33  1  0  0  0
M  END
$$$$
Les-2742
                    3D
 Structure written by MMmdl.
 41 43  0  0  1  0            999 V2000
    7.0680   -6.9710    0.6940 S   0  0  0  0  0  0
    8.5290   -6.0740    0.4230 C   0  0  0  0  0  0
    8.3320   -4.7500    0.6370 N   0  0  0  0  0  0
    9.1020   -4.1140    0.4800 H   0  0  0  0  0  0
    7.1000   -4.3270    1.0460 C   0  0  0  0  0  0
    6.1570   -5.4930    1.2820 C   0  0  1  0  0  0
    6.0250   -5.5820    2.3660 H   0  0  0  0  0  0
    6.8040   -3.1510    1.2130 O   0  0  0  0  0  0
    4.8300   -5.2930    0.5520 C   0  0  0  0  0  0
    4.4900   -4.2590    0.6870 H   0  0  0  0  0  0
    4.9540   -5.4690   -0.5230 H   0  0  0  0  0  0
    3.7300   -6.1850    1.1010 C   0  0  0  0  0  0
    2.4520   -6.3000    0.3470 C   0  0  0  0  0  0
    3.8530   -6.7990    2.1580 O   0  0  0  0  0  0
    2.1190   -5.4300   -0.6900 C   0  0  0  0  0  0
    2.7730   -4.6180   -0.9950 H   0  0  0  0  0  0
    0.3280   -7.4710    0.0430 C   0  0  0  0  0  0
    1.5540   -7.3120    0.7120 C   0  0  0  0  0  0
    1.8110   -7.9880    1.5260 H   0  0  0  0  0  0
    0.0010   -6.5960   -1.0110 C   0  0  0  0  0  0
    0.9030   -5.5800   -1.3630 C   0  0  0  0  0  0
    0.6600   -4.8900   -2.1700 H   0  0  0  0  0  0
    9.6420   -6.6140    0.0560 N   0  0  0  0  0  0
   10.6650   -5.6600   -0.0960 N   0  0  0  0  0  0
   11.7900   -6.1990   -0.4240 C   0  0  0  0  0  0
   12.0070   -7.5240   -0.6110 N   0  0  0  0  0  0
   11.2380   -8.1680   -0.4890 H   0  0  0  0  0  0
   13.2620   -7.9350   -0.9580 C   0  0  0  0  0  0
   14.2160   -6.7720   -1.0730 C   0  0  0  0  0  0
   14.6060   -6.7130   -2.0920 H   0  0  0  0  0  0
   15.0300   -6.8890   -0.3540 H   0  0  0  0  0  0
   13.2440   -5.2880   -0.6850 S   0  0  0  0  0  0
   -1.2970   -6.7210   -1.7610 C   0  0  0  0  0  0
   -1.3720   -5.9780   -2.5620 H   0  0  0  0  0  0
   -2.1430   -6.5640   -1.0840 H   0  0  0  0  0  0
   -1.3770   -7.7100   -2.2230 H   0  0  0  0  0  0
   13.5730   -9.1020   -1.1510 O   0  0  0  0  0  0
   -0.6050   -8.5730    0.4660 C   0  0  0  0  0  0
   -0.2010   -9.1410    1.3110 H   0  0  0  0  0  0
   -0.7630   -9.2750   -0.3580 H   0  0  0  0  0  0
   -1.5670   -8.1570    0.7820 H   0  0  0  0  0  0
  1  2  1  0  0  0
  1  6  1  0  0  0
  2  3  1  0  0  0
  2 23  2  0  0  0
  3  4  1  0  0  0
  3  5  1  0  0  0
  5  6  1  0  0  0
  5  8  2  0  0  0
  6  7  1  0  0  0
  6  9  1  0  0  0
  9 10  1  0  0  0
  9 11  1  0  0  0
  9 12  1  0  0  0
 12 13  1  0  0  0
 12 14  2  0  0  0
 13 15  1  0  0  0
 13 18  2  0  0  0
 15 16  1  0  0  0
 15 21  2  0  0  0
 17 18  1  0  0  0
 17 20  2  0  0  0
 17 38  1  0  0  0
 18 19  1  0  0  0
 20 21  1  0  0  0
 20 33  1  0  0  0
 21 22  1  0  0  0
 23 24  1  0  0  0
 24 25  2  0  0  0
 25 26  1  0  0  0
 25 32  1  0  0  0
 26 27  1  0  0  0
 26 28  1  0  0  0
 28 29  1  0  0  0
 28 37  2  0  0  0
 29 30  1  0  0  0
 29 31  1  0  0  0
 29 32  1  0  0  0
 33 34  1  0  0  0
 33 35  1  0  0  0
 33 36  1  0  0  0
 38 39  1  0  0  0
 38 40  1  0  0  0
 38 41  1  0  0  0
M  END
$$$$
Les-2743
                    3D
 Structure written by MMmdl.
 35 37  0  0  1  0            999 V2000
    5.6080   -6.8650    1.7350 S   0  0  0  0  0  0
    7.1540   -6.1200    1.5030 C   0  0  0  0  0  0
    7.0770   -4.7760    1.6620 N   0  0  0  0  0  0
    7.9200   -4.2270    1.5590 H   0  0  0  0  0  0
    5.8660   -4.2170    1.9490 C   0  0  0  0  0  0
    4.7730   -5.2630    2.0520 C   0  0  1  0  0  0
    4.3940   -5.2620    3.0790 H   0  0  0  0  0  0
    5.6860   -3.0140    2.0900 O   0  0  0  0  0  0
    3.6820   -4.9930    1.0210 C   0  0  0  0  0  0
    3.3210   -3.9600    1.1020 H   0  0  0  0  0  0
    4.0870   -5.1090    0.0100 H   0  0  0  0  0  0
    2.4880   -5.8940    1.2510 C   0  0  0  0  0  0
    1.8300   -6.5240    0.0840 C   0  0  0  0  0  0
    2.0560   -6.1250    2.3770 O   0  0  0  0  0  0
    1.8060   -5.9070   -1.1710 C   0  0  0  0  0  0
    2.2430   -4.9260   -1.3340 H   0  0  0  0  0  0
    0.6060   -8.4110   -0.8120 C   0  0  0  0  0  0
    0.1380   -9.3820   -0.6850 H   0  0  0  0  0  0
    1.2190   -7.7720    0.2650 C   0  0  0  0  0  0
    1.2260   -8.2540    1.2410 H   0  0  0  0  0  0
    0.5980   -7.7950   -2.0590 C   0  0  0  0  0  0
    1.1890   -6.5500   -2.2470 C   0  0  0  0  0  0
    1.1630   -6.0850   -3.2280 H   0  0  0  0  0  0
    8.2250   -6.7780    1.2120 N   0  0  0  0  0  0
    9.3380   -5.9300    1.0710 N   0  0  0  0  0  0
   10.4050   -6.5790    0.7480 C   0  0  0  0  0  0
   10.4900   -7.9180    0.5580 N   0  0  0  0  0  0
    9.6570   -8.4800    0.6720 H   0  0  0  0  0  0
   11.7000   -8.4520    0.2190 C   0  0  0  0  0  0
   12.7660   -7.3910    0.1160 C   0  0  0  0  0  0
   13.1700   -7.3690   -0.8990 H   0  0  0  0  0  0
   13.5580   -7.5910    0.8420 H   0  0  0  0  0  0
   11.9440   -5.8180    0.5000 S   0  0  0  0  0  0
    0.0100   -8.4090   -3.0940 F   0  0  0  0  0  0
   11.8930   -9.6450    0.0220 O   0  0  0  0  0  0
  1  2  1  0  0  0
  1  6  1  0  0  0
  2  3  1  0  0  0
  2 24  2  0  0  0
  3  4  1  0  0  0
  3  5  1  0  0  0
  5  6  1  0  0  0
  5  8  2  0  0  0
  6  7  1  0  0  0
  6  9  1  0  0  0
  9 10  1  0  0  0
  9 11  1  0  0  0
  9 12  1  0  0  0
 12 13  1  0  0  0
 12 14  2  0  0  0
 13 15  1  0  0  0
 13 19  2  0  0  0
 15 16  1  0  0  0
 15 22  2  0  0  0
 17 18  1  0  0  0
 17 19  1  0  0  0
 17 21  2  0  0  0
 19 20  1  0  0  0
 21 22  1  0  0  0
 21 34  1  0  0  0
 22 23  1  0  0  0
 24 25  1  0  0  0
 25 26  2  0  0  0
 26 27  1  0  0  0
 26 33  1  0  0  0
 27 28  1  0  0  0
 27 29  1  0  0  0
 29 30  1  0  0  0
 29 35  2  0  0  0
 30 31  1  0  0  0
 30 32  1  0  0  0
 30 33  1  0  0  0
M  END
$$$$
Les-2752
                    3D
 Structure written by MMmdl.
 50 53  0  0  1  0            999 V2000
    4.1380   -3.2690   -0.6110 C   0  0  0  0  0  0
    5.2850   -2.5320   -0.6660 N   0  0  0  0  0  0
    6.2040   -2.9510   -0.6670 H   0  0  0  0  0  0
    5.1930   -1.1810   -0.7130 C   0  0  0  0  0  0
    3.5360   -0.6710   -0.6770 S   0  0  0  0  0  0
    2.9020   -2.3870   -0.6430 C   0  0  2  0  0  0
    2.3780   -2.5840   -1.5840 H   0  0  0  0  0  0
    4.1180   -4.4920   -0.5450 O   0  0  0  0  0  0
    6.1910   -0.3660   -0.7670 N   0  0  0  0  0  0
    7.4220   -1.0350   -0.7910 N   0  0  0  0  0  0
    8.3990   -0.1900   -0.7090 C   0  0  0  0  0  0
    8.2180    0.8960   -0.6240 H   0  0  0  0  0  0
    9.7730   -0.6590   -0.7170 C   0  0  0  0  0  0
   11.9960   -0.6420   -0.5600 N   0  0  0  0  0  0
   12.9410   -0.3190   -0.4090 H   0  0  0  0  0  0
   10.8750    0.1470   -0.4460 C   0  0  0  0  0  0
   10.9850    1.5540   -0.0640 C   0  0  0  0  0  0
   11.7640    2.4350   -0.8260 C   0  0  0  0  0  0
   12.2690    2.0900   -1.7250 H   0  0  0  0  0  0
   11.8930    3.7740   -0.4480 C   0  0  0  0  0  0
   12.5000    4.4510   -1.0440 H   0  0  0  0  0  0
   11.2430    4.2420    0.6930 C   0  0  0  0  0  0
   11.3460    5.2830    0.9880 H   0  0  0  0  0  0
   10.4640    3.3730    1.4560 C   0  0  0  0  0  0
    9.9580    3.7360    2.3470 H   0  0  0  0  0  0
   10.3360    2.0340    1.0810 C   0  0  0  0  0  0
    9.7370    1.3670    1.6970 H   0  0  0  0  0  0
   11.6620   -1.9280   -0.9010 C   0  0  0  0  0  0
   10.2730   -1.9760   -1.0100 C   0  0  0  0  0  0
    9.6800   -3.2070   -1.3680 C   0  0  0  0  0  0
    8.6040   -3.2930   -1.4780 H   0  0  0  0  0  0
   10.4870   -4.3300   -1.5900 C   0  0  0  0  0  0
   10.0260   -5.2760   -1.8650 H   0  0  0  0  0  0
   11.8710   -4.2450   -1.4660 C   0  0  0  0  0  0
   12.4830   -5.1270   -1.6430 H   0  0  0  0  0  0
   12.4860   -3.0400   -1.1200 C   0  0  0  0  0  0
   13.5660   -2.9750   -1.0270 H   0  0  0  0  0  0
    2.0120   -2.6640    0.5710 C   0  0  0  0  0  0
    1.7490   -3.7300    0.5620 H   0  0  0  0  0  0
    2.5620   -2.4930    1.5050 H   0  0  0  0  0  0
    0.7140   -1.8600    0.5890 C   0  0  0  0  0  0
    0.9200   -0.7890    0.6790 H   0  0  0  0  0  0
    0.1050   -2.1840    1.4400 H   0  0  0  0  0  0
   -0.0040   -2.1230   -0.6310 O   0  0  0  0  0  0
   -1.1920   -1.5300   -0.9070 C   0  0  0  0  0  0
   -1.7080   -0.5360    0.0920 C   0  0  0  0  0  0
   -1.8710   -1.0130    1.0610 H   0  0  0  0  0  0
   -2.6740   -0.1550   -0.2550 H   0  0  0  0  0  0
   -1.0270    0.3130    0.1740 H   0  0  0  0  0  0
   -1.8140   -1.7970   -1.9320 O   0  0  0  0  0  0
  1  2  1  0  0  0
  1  6  1  0  0  0
  1  8  2  0  0  0
  2  3  1  0  0  0
  2  4  1  0  0  0
  4  5  1  0  0  0
  4  9  2  0  0  0
  5  6  1  0  0  0
  6  7  1  0  0  0
  6 38  1  0  0  0
  9 10  1  0  0  0
 10 11  2  0  0  0
 11 12  1  0  0  0
 11 13  1  0  0  0
 13 16  2  0  0  0
 13 29  1  0  0  0
 14 15  1  0  0  0
 14 16  1  0  0  0
 14 28  1  0  0  0
 16 17  1  0  0  0
 17 18  1  0  0  0
 17 26  2  0  0  0
 18 19  1  0  0  0
 18 20  2  0  0  0
 20 21  1  0  0  0
 20 22  1  0  0  0
 22 23  1  0  0  0
 22 24  2  0  0  0
 24 25  1  0  0  0
 24 26  1  0  0  0
 26 27  1  0  0  0
 28 29  1  0  0  0
 28 36  2  0  0  0
 29 30  2  0  0  0
 30 31  1  0  0  0
 30 32  1  0  0  0
 32 33  1  0  0  0
 32 34  2  0  0  0
 34 35  1  0  0  0
 34 36  1  0  0  0
 36 37  1  0  0  0
 38 39  1  0  0  0
 38 40  1  0  0  0
 38 41  1  0  0  0
 41 42  1  0  0  0
 41 43  1  0  0  0
 41 44  1  0  0  0
 44 45  1  0  0  0
 45 46  1  0  0  0
 45 50  2  0  0  0
 46 47  1  0  0  0
 46 48  1  0  0  0
 46 49  1  0  0  0
M  END
$$$$
Les-2780
                    3D
 Structure written by MMmdl.
 63 68  0  0  1  0            999 V2000
    1.2200   -1.4770   -2.1970 C   0  0  0  0  0  0
    2.5530   -1.3040   -1.9470 N   0  0  0  0  0  0
    3.1550   -2.0550   -1.6440 H   0  0  0  0  0  0
    3.0900   -0.0680   -2.1000 C   0  0  0  0  0  0
    1.8710    1.0850   -2.5440 S   0  0  0  0  0  0
    0.5820   -0.2050   -2.7220 C   0  0  2  0  0  0
    0.4010   -0.3600   -3.7920 H   0  0  0  0  0  0
    0.6270   -2.5350   -2.0320 O   0  0  0  0  0  0
    4.3320    0.2330   -1.9270 N   0  0  0  0  0  0
    5.1120   -0.8810   -1.5820 N   0  0  0  0  0  0
    6.3240   -0.5190   -1.3100 C   0  0  0  0  0  0
    6.6330    0.5400   -1.3510 H   0  0  0  0  0  0
    7.3140   -1.5090   -0.9280 C   0  0  0  0  0  0
   -0.7010    0.1340   -1.9650 C   0  0  0  0  0  0
   -1.2960   -0.7780   -1.8330 H   0  0  0  0  0  0
   -0.4660    0.5300   -0.9700 H   0  0  0  0  0  0
   -1.5720    1.1180   -2.7230 C   0  0  0  0  0  0
   -2.7630    1.6990   -2.0450 C   0  0  0  0  0  0
   -1.3340    1.4390   -3.8850 O   0  0  0  0  0  0
   -3.4250    2.7620   -2.6680 C   0  0  0  0  0  0
   -3.0730    3.1510   -3.6210 H   0  0  0  0  0  0
   -4.5470    3.3400   -2.0720 C   0  0  0  0  0  0
   -5.0490    4.1640   -2.5740 H   0  0  0  0  0  0
   -3.2430    1.2120   -0.8260 C   0  0  0  0  0  0
   -2.7580    0.3800   -0.3220 H   0  0  0  0  0  0
   -4.3800    1.7800   -0.2240 C   0  0  0  0  0  0
   -5.0250    2.8670   -0.8420 C   0  0  0  0  0  0
   -6.2600    3.4970   -0.2460 C   0  0  0  0  0  0
   -6.2130    4.5870   -0.3570 H   0  0  0  0  0  0
   -7.1290    3.1430   -0.8160 H   0  0  0  0  0  0
   -6.4560    3.1620    1.2310 C   0  0  0  0  0  0
   -5.7350    3.7220    1.8400 H   0  0  0  0  0  0
   -7.4560    3.4750    1.5490 H   0  0  0  0  0  0
   -6.2710    1.6690    1.4670 C   0  0  0  0  0  0
   -6.9930    1.1090    0.8580 H   0  0  0  0  0  0
   -6.4760    1.4230    2.5150 H   0  0  0  0  0  0
   -4.8480    1.2450    1.1090 C   0  0  0  0  0  0
   -4.7990    0.1490    1.1080 H   0  0  0  0  0  0
   -4.1580    1.6070    1.8810 H   0  0  0  0  0  0
    9.2240   -2.3880   -0.1880 N   0  0  0  0  0  0
   10.1570   -2.4650    0.1910 H   0  0  0  0  0  0
    8.5720   -1.1980   -0.4190 C   0  0  0  0  0  0
    9.2090    0.0790   -0.0990 C   0  0  0  0  0  0
   10.4430    0.4170   -0.6700 C   0  0  0  0  0  0
   10.9250   -0.2510   -1.3800 H   0  0  0  0  0  0
   11.0650    1.6250   -0.3450 C   0  0  0  0  0  0
   12.0230    1.8800   -0.7910 H   0  0  0  0  0  0
   10.4580    2.5030    0.5520 C   0  0  0  0  0  0
   10.9440    3.4420    0.8060 H   0  0  0  0  0  0
    9.2290    2.1760    1.1220 C   0  0  0  0  0  0
    8.7560    2.8590    1.8230 H   0  0  0  0  0  0
    8.6060    0.9680    0.8010 C   0  0  0  0  0  0
    7.6560    0.7220    1.2680 H   0  0  0  0  0  0
    8.4390   -3.4580   -0.5350 C   0  0  0  0  0  0
    7.2310   -2.9430   -1.0070 C   0  0  0  0  0  0
    6.2480   -3.8590   -1.4430 C   0  0  0  0  0  0
    5.2980   -3.5080   -1.8320 H   0  0  0  0  0  0
    6.5030   -5.2350   -1.3830 C   0  0  0  0  0  0
    5.7430   -5.9360   -1.7190 H   0  0  0  0  0  0
    7.7180   -5.7110   -0.8990 C   0  0  0  0  0  0
    7.8990   -6.7830   -0.8590 H   0  0  0  0  0  0
    8.7120   -4.8300   -0.4670 C   0  0  0  0  0  0
    9.6600   -5.2030   -0.0930 H   0  0  0  0  0  0
  1  2  1  0  0  0
  1  6  1  0  0  0
  1  8  2  0  0  0
  2  3  1  0  0  0
  2  4  1  0  0  0
  4  5  1  0  0  0
  4  9  2  0  0  0
  5  6  1  0  0  0
  6  7  1  0  0  0
  6 14  1  0  0  0
  9 10  1  0  0  0
 10 11  2  0  0  0
 11 12  1  0  0  0
 11 13  1  0  0  0
 13 42  2  0  0  0
 13 55  1  0  0  0
 14 15  1  0  0  0
 14 16  1  0  0  0
 14 17  1  0  0  0
 17 18  1  0  0  0
 17 19  2  0  0  0
 18 20  2  0  0  0
 18 24  1  0  0  0
 20 21  1  0  0  0
 20 22  1  0  0  0
 22 23  1  0  0  0
 22 27  2  0  0  0
 24 25  1  0  0  0
 24 26  2  0  0  0
 26 27  1  0  0  0
 26 37  1  0  0  0
 27 28  1  0  0  0
 28 29  1  0  0  0
 28 30  1  0  0  0
 28 31  1  0  0  0
 31 32  1  0  0  0
 31 33  1  0  0  0
 31 34  1  0  0  0
 34 35  1  0  0  0
 34 36  1  0  0  0
 34 37  1  0  0  0
 37 38  1  0  0  0
 37 39  1  0  0  0
 40 41  1  0  0  0
 40 42  1  0  0  0
 40 54  1  0  0  0
 42 43  1  0  0  0
 43 44  1  0  0  0
 43 52  2  0  0  0
 44 45  1  0  0  0
 44 46  2  0  0  0
 46 47  1  0  0  0
 46 48  1  0  0  0
 48 49  1  0  0  0
 48 50  2  0  0  0
 50 51  1  0  0  0
 50 52  1  0  0  0
 52 53  1  0  0  0
 54 55  1  0  0  0
 54 62  2  0  0  0
 55 56  2  0  0  0
 56 57  1  0  0  0
 56 58  1  0  0  0
 58 59  1  0  0  0
 58 60  2  0  0  0
 60 61  1  0  0  0
 60 62  1  0  0  0
 62 63  1  0  0  0
M  END
$$$$
Les-2808
                    3D
 Structure written by MMmdl.
 32 35  0  0  1  0            999 V2000
    7.2480   -5.1420    1.3280 C   0  0  0  0  0  0
    8.6140   -5.0770    1.1630 N   0  0  0  0  0  0
    9.0260   -5.4640    0.0040 C   0  0  0  0  0  0
    7.7610   -5.9760   -1.0980 S   0  0  0  0  0  0
    6.5650   -5.5880    0.0900 C   0  0  0  0  0  0
    6.6810   -4.8830    2.3800 O   0  0  0  0  0  0
   10.2910   -5.5360   -0.5020 N   0  0  0  0  0  0
   10.3550   -5.8860   -1.4510 H   0  0  0  0  0  0
    5.2570   -5.7230   -0.1520 C   0  0  0  0  0  0
    4.9670   -6.1270   -1.1220 H   0  0  0  0  0  0
    4.1530   -5.4220    0.6990 C   0  0  0  0  0  0
    3.9780   -4.2550    1.4080 C   0  0  0  0  0  0
    4.5960   -3.3720    1.5100 H   0  0  0  0  0  0
    2.7910   -4.3480    2.0850 N   0  0  0  0  0  0
    2.4230   -3.6430    2.7090 H   0  0  0  0  0  0
    3.0000   -6.2360    0.9140 C   0  0  0  0  0  0
    2.1670   -5.5390    1.7930 C   0  0  0  0  0  0
    0.9410   -6.0480    2.2380 C   0  0  0  0  0  0
    0.3100   -5.4900    2.9220 H   0  0  0  0  0  0
    0.5530   -7.3060    1.7680 C   0  0  0  0  0  0
   -0.3940   -7.7280    2.0950 H   0  0  0  0  0  0
    1.3590   -8.0260    0.8900 C   0  0  0  0  0  0
    1.0370   -9.0030    0.5390 H   0  0  0  0  0  0
    2.5840   -7.5050    0.4560 C   0  0  0  0  0  0
    3.2060   -8.0790   -0.2230 H   0  0  0  0  0  0
   11.4520   -5.2010    0.1050 C   0  0  0  0  0  0
   12.9390   -5.3940   -0.7630 S   0  0  0  0  0  0
   13.8070   -4.8030    0.5880 C   0  0  0  0  0  0
   14.8830   -4.7090    0.5770 H   0  0  0  0  0  0
   12.9290   -4.4990    1.6010 C   0  0  0  0  0  0
   13.2050   -4.1070    2.5720 H   0  0  0  0  0  0
   11.5970   -4.7260    1.3230 N   0  0  0  0  0  0
  1  2  1  0  0  0
  1  5  1  0  0  0
  1  6  2  0  0  0
  2  3  2  0  0  0
  3  4  1  0  0  0
  3  7  1  0  0  0
  4  5  1  0  0  0
  5  9  2  0  0  0
  7  8  1  0  0  0
  7 26  1  0  0  0
  9 10  1  0  0  0
  9 11  1  0  0  0
 11 12  2  0  0  0
 11 16  1  0  0  0
 12 13  1  0  0  0
 12 14  1  0  0  0
 14 15  1  0  0  0
 14 17  1  0  0  0
 16 17  1  0  0  0
 16 24  2  0  0  0
 17 18  2  0  0  0
 18 19  1  0  0  0
 18 20  1  0  0  0
 20 21  1  0  0  0
 20 22  2  0  0  0
 22 23  1  0  0  0
 22 24  1  0  0  0
 24 25  1  0  0  0
 26 27  1  0  0  0
 26 32  2  0  0  0
 27 28  1  0  0  0
 28 29  1  0  0  0
 28 30  2  0  0  0
 30 31  1  0  0  0
 30 32  1  0  0  0
M  END
$$$$
Les-2925
                    3D
 Structure written by MMmdl.
 59 63  0  0  1  0            999 V2000
    5.2000   -5.3030    0.6260 C   0  0  0  0  0  0
    3.6480   -7.7370    2.4010 O   0  0  0  0  0  0
    3.4970   -6.9040    1.8990 H   0  0  0  0  0  0
    6.4860   -3.7460    1.6050 C   0  0  0  0  0  0
    5.2320   -4.2860    1.4350 N   0  0  0  0  0  0
    6.7650   -5.7370   -0.0610 S   0  0  0  0  0  0
    7.5110   -4.4650    0.8110 C   0  0  0  0  0  0
    6.7480   -2.7880    2.3200 O   0  0  0  0  0  0
    4.0210   -7.2260   -0.5460 C   0  0  2  0  0  0
    4.6300   -7.0950   -1.4490 H   0  0  0  0  0  0
    4.0650   -6.0280    0.2950 N   0  0  0  0  0  0
    2.8090   -5.6930    0.7420 N   0  0  0  0  0  0
    1.9440   -6.3920    0.0680 C   0  0  0  0  0  0
    2.5470   -7.3160   -0.9480 C   0  0  0  0  0  0
    2.1330   -8.3270   -0.8970 H   0  0  0  0  0  0
    2.3840   -6.8910   -1.9440 H   0  0  0  0  0  0
    4.2580   -8.6600    1.5940 C   0  0  0  0  0  0
    4.4690   -8.4610    0.2180 C   0  0  0  0  0  0
    5.1090   -9.4870   -0.5020 C   0  0  0  0  0  0
    5.2900   -9.3820   -1.5700 H   0  0  0  0  0  0
    5.5320  -10.6580    0.1320 C   0  0  0  0  0  0
    6.0320  -11.4350   -0.4400 H   0  0  0  0  0  0
    5.3140  -10.8300    1.4960 C   0  0  0  0  0  0
    5.6410  -11.7400    1.9920 H   0  0  0  0  0  0
    4.6750   -9.8310    2.2260 C   0  0  0  0  0  0
    4.5040   -9.9610    3.2910 H   0  0  0  0  0  0
    0.4900   -6.2830    0.2640 C   0  0  0  0  0  0
    0.0060   -5.4650    1.2930 C   0  0  0  0  0  0
    0.6880   -4.9190    1.9410 H   0  0  0  0  0  0
   -1.3680   -5.3390    1.5020 C   0  0  0  0  0  0
   -1.7380   -4.7040    2.3030 H   0  0  0  0  0  0
   -2.2620   -6.0270    0.6840 C   0  0  0  0  0  0
   -3.3330   -5.9280    0.8460 H   0  0  0  0  0  0
   -1.7830   -6.8390   -0.3430 C   0  0  0  0  0  0
   -2.4820   -7.3730   -0.9810 H   0  0  0  0  0  0
   -0.4090   -6.9690   -0.5560 C   0  0  0  0  0  0
   -0.0720   -7.6050   -1.3690 H   0  0  0  0  0  0
    8.7940   -4.0980    0.8120 C   0  0  0  0  0  0
    9.1050   -3.2380    1.4050 H   0  0  0  0  0  0
    9.8780   -4.7260    0.0510 C   0  0  0  0  0  0
   10.2690   -6.0520    0.3000 C   0  0  0  0  0  0
    9.7420   -6.6120    1.0670 H   0  0  0  0  0  0
   11.3230   -6.6310   -0.4150 C   0  0  0  0  0  0
   11.9880   -5.8520   -1.3680 C   0  0  0  0  0  0
   11.6160   -4.5250   -1.6250 C   0  0  0  0  0  0
   10.5600   -3.9630   -0.9100 C   0  0  0  0  0  0
   10.2470   -2.9380   -1.0790 H   0  0  0  0  0  0
   13.0390   -6.3820   -2.0820 O   0  0  0  0  0  0
   13.3420   -5.6530   -2.6580 H   0  0  0  0  0  0
   12.3670   -3.8990   -2.5900 O   0  0  0  0  0  0
   11.7760   -7.9130   -0.2500 O   0  0  0  0  0  0
   11.0390   -8.7580    0.6250 C   0  0  0  0  0  0
   11.4940   -9.7530    0.5890 H   0  0  0  0  0  0
    9.9980   -8.8570    0.2990 H   0  0  0  0  0  0
   11.1000   -8.4020    1.6580 H   0  0  0  0  0  0
   12.0200   -2.5530   -2.8960 C   0  0  0  0  0  0
   12.6990   -2.2040   -3.6800 H   0  0  0  0  0  0
   12.1550   -1.9030   -2.0250 H   0  0  0  0  0  0
   10.9990   -2.4870   -3.2860 H   0  0  0  0  0  0
  1  5  2  0  0  0
  1  6  1  0  0  0
  1 11  1  0  0  0
  2  3  1  0  0  0
  2 17  1  0  0  0
  4  5  1  0  0  0
  4  7  1  0  0  0
  4  8  2  0  0  0
  6  7  1  0  0  0
  7 38  2  0  0  0
  9 10  1  0  0  0
  9 11  1  0  0  0
  9 14  1  0  0  0
  9 18  1  0  0  0
 11 12  1  0  0  0
 12 13  2  0  0  0
 13 14  1  0  0  0
 13 27  1  0  0  0
 14 15  1  0  0  0
 14 16  1  0  0  0
 17 18  1  0  0  0
 17 25  2  0  0  0
 18 19  2  0  0  0
 19 20  1  0  0  0
 19 21  1  0  0  0
 21 22  1  0  0  0
 21 23  2  0  0  0
 23 24  1  0  0  0
 23 25  1  0  0  0
 25 26  1  0  0  0
 27 28  1  0  0  0
 27 36  2  0  0  0
 28 29  1  0  0  0
 28 30  2  0  0  0
 30 31  1  0  0  0
 30 32  1  0  0  0
 32 33  1  0  0  0
 32 34  2  0  0  0
 34 35  1  0  0  0
 34 36  1  0  0  0
 36 37  1  0  0  0
 38 39  1  0  0  0
 38 40  1  0  0  0
 40 41  1  0  0  0
 40 46  2  0  0  0
 41 42  1  0  0  0
 41 43  2  0  0  0
 43 44  1  0  0  0
 43 51  1  0  0  0
 44 45  2  0  0  0
 44 48  1  0  0  0
 45 46  1  0  0  0
 45 50  1  0  0  0
 46 47  1  0  0  0
 48 49  1  0  0  0
 50 56  1  0  0  0
 51 52  1  0  0  0
 52 53  1  0  0  0
 52 54  1  0  0  0
 52 55  1  0  0  0
 56 57  1  0  0  0
 56 58  1  0  0  0
 56 59  1  0  0  0
M  END
$$$$
Les-2956
                    3D
 Structure written by MMmdl.
 48 51  0  0  1  0            999 V2000
    1.2010   -1.5700    1.0330 C   0  0  1  0  0  0
    1.3460   -1.4900    2.1170 H   0  0  0  0  0  0
    2.7610   -2.0780    0.2780 S   0  0  0  0  0  0
    3.2790   -0.4140    0.0670 C   0  0  0  0  0  0
    2.1870    0.4390    0.1410 N   0  0  0  0  0  0
    0.9820   -0.1590    0.5230 C   0  0  0  0  0  0
    2.2560    1.8420   -0.1730 C   0  0  0  0  0  0
    4.5090   -0.0310   -0.0930 N   0  0  0  0  0  0
    5.4440   -1.0690   -0.1530 N   0  0  0  0  0  0
    6.6490   -0.6790    0.1020 C   0  0  0  0  0  0
    7.8220   -1.6090    0.0890 C   0  0  0  0  0  0
    7.9380   -2.0510   -0.9040 H   0  0  0  0  0  0
    7.6800   -2.4000    0.8310 H   0  0  0  0  0  0
    9.2520   -0.5780    0.5100 S   0  0  0  0  0  0
    8.2930    0.8790    0.6700 C   0  0  0  0  0  0
    6.9890    0.6020    0.4150 N   0  0  0  0  0  0
    6.2680    1.3090    0.4520 H   0  0  0  0  0  0
    8.7540    1.9700    0.9650 O   0  0  0  0  0  0
    3.1970    2.3480   -1.0860 C   0  0  0  0  0  0
    3.8850    1.6950   -1.6170 H   0  0  0  0  0  0
    3.2480    3.7130   -1.3970 C   0  0  0  0  0  0
    3.9760    4.0830   -2.1140 H   0  0  0  0  0  0
    2.3530    4.5910   -0.8020 C   0  0  0  0  0  0
    1.4110    4.1270    0.1040 C   0  0  0  0  0  0
    0.7060    4.8010    0.5830 H   0  0  0  0  0  0
    1.3650    2.7610    0.4130 C   0  0  0  0  0  0
    0.6270    2.4420    1.1450 H   0  0  0  0  0  0
    2.4290    5.9090   -1.1420 O   0  0  0  0  0  0
    1.7150    6.3920   -0.6920 H   0  0  0  0  0  0
   -0.1400    0.3410    0.4820 O   0  0  0  0  0  0
    0.0410   -2.5070    0.6930 C   0  0  0  0  0  0
   -0.9030   -2.0080    0.9410 H   0  0  0  0  0  0
    0.0440   -2.7410   -0.3770 H   0  0  0  0  0  0
    0.0720   -3.7820    1.5040 C   0  0  0  0  0  0
   -0.7470   -4.8340    1.2130 N   0  0  0  0  0  0
   -0.5210   -5.6240    1.8110 H   0  0  0  0  0  0
    0.8490   -3.9080    2.4560 O   0  0  0  0  0  0
   -1.7980   -5.0540    0.3010 C   0  0  0  0  0  0
   -2.4090   -4.0850   -0.4960 C   0  0  0  0  0  0
   -2.1320   -3.0410   -0.4700 H   0  0  0  0  0  0
   -3.4600   -4.4270   -1.3610 C   0  0  0  0  0  0
   -3.9210   -3.6540   -1.9710 H   0  0  0  0  0  0
   -3.9110   -5.7410   -1.4300 C   0  0  0  0  0  0
   -3.3250   -6.7190   -0.6350 C   0  0  0  0  0  0
   -3.6710   -7.7480   -0.6760 H   0  0  0  0  0  0
   -2.2800   -6.3730    0.2270 C   0  0  0  0  0  0
   -1.8390   -7.1600    0.8360 H   0  0  0  0  0  0
   -5.1990   -6.1540   -2.4920 Cl  0  0  0  0  0  0
  1  2  1  0  0  0
  1  3  1  0  0  0
  1  6  1  0  0  0
  1 31  1  0  0  0
  3  4  1  0  0  0
  4  5  1  0  0  0
  4  8  2  0  0  0
  5  6  1  0  0  0
  5  7  1  0  0  0
  6 30  2  0  0  0
  7 19  1  0  0  0
  7 26  2  0  0  0
  8  9  1  0  0  0
  9 10  2  0  0  0
 10 11  1  0  0  0
 10 16  1  0  0  0
 11 12  1  0  0  0
 11 13  1  0  0  0
 11 14  1  0  0  0
 14 15  1  0  0  0
 15 16  1  0  0  0
 15 18  2  0  0  0
 16 17  1  0  0  0
 19 20  1  0  0  0
 19 21  2  0  0  0
 21 22  1  0  0  0
 21 23  1  0  0  0
 23 24  2  0  0  0
 23 28  1  0  0  0
 24 25  1  0  0  0
 24 26  1  0  0  0
 26 27  1  0  0  0
 28 29  1  0  0  0
 31 32  1  0  0  0
 31 33  1  0  0  0
 31 34  1  0  0  0
 34 35  1  0  0  0
 34 37  2  0  0  0
 35 36  1  0  0  0
 35 38  1  0  0  0
 38 39  1  0  0  0
 38 46  2  0  0  0
 39 40  1  0  0  0
 39 41  2  0  0  0
 41 42  1  0  0  0
 41 43  1  0  0  0
 43 44  2  0  0  0
 43 48  1  0  0  0
 44 45  1  0  0  0
 44 46  1  0  0  0
 46 47  1  0  0  0
M  END
$$$$
Les-3033
                    3D
 Structure written by MMmdl.
 42 45  0  0  1  0            999 V2000
    4.9400   -5.4530    0.1440 C   0  0  0  0  0  0
    5.9190   -5.2030   -0.7910 N   0  0  0  0  0  0
    5.6750   -4.2130   -1.7080 C   0  0  0  0  0  0
    4.0770   -3.5410   -1.4310 S   0  0  0  0  0  0
    3.7740   -4.5680   -0.0870 C   0  0  0  0  0  0
    5.0000   -6.2860    1.0390 O   0  0  0  0  0  0
    6.4180   -3.8180   -2.5920 O   0  0  0  0  0  0
    2.6770   -4.6780    0.6730 C   0  0  0  0  0  0
    2.7030   -5.4460    1.4480 H   0  0  0  0  0  0
    1.4360   -3.9670    0.6090 C   0  0  0  0  0  0
    1.2420   -2.6620    0.2130 C   0  0  0  0  0  0
    1.9270   -1.8990   -0.1320 H   0  0  0  0  0  0
   -0.0920   -2.3730    0.3330 N   0  0  0  0  0  0
   -0.5180   -1.4850    0.1040 H   0  0  0  0  0  0
    0.1600   -4.4840    1.0060 C   0  0  0  0  0  0
   -0.7760   -3.4640    0.8160 C   0  0  0  0  0  0
   -2.1380   -3.6210    1.1010 C   0  0  0  0  0  0
   -2.8470   -2.8130    0.9480 H   0  0  0  0  0  0
   -2.5590   -4.8590    1.5940 C   0  0  0  0  0  0
   -3.6110   -5.0110    1.8260 H   0  0  0  0  0  0
   -1.6540   -5.8970    1.7950 C   0  0  0  0  0  0
   -2.0050   -6.8520    2.1800 H   0  0  0  0  0  0
   -0.2950   -5.7250    1.5050 C   0  0  0  0  0  0
    0.3980   -6.5460    1.6630 H   0  0  0  0  0  0
    7.1480   -5.9740   -0.8080 C   0  0  0  0  0  0
    6.9080   -7.0170   -0.5720 H   0  0  0  0  0  0
    7.5950   -5.9320   -1.8070 H   0  0  0  0  0  0
    8.2010   -5.5100    0.1840 C   0  0  0  0  0  0
    9.1060   -6.2520    0.5670 O   0  0  0  0  0  0
    8.2450   -4.2320    0.5490 N   0  0  0  0  0  0
    9.0640   -4.5780    1.0680 H   0  0  0  0  0  0
    8.4340   -2.9430    1.0250 C   0  0  0  0  0  0
    9.4700   -2.6070    1.9110 C   0  0  0  0  0  0
   10.1750   -3.3510    2.2750 H   0  0  0  0  0  0
    9.6240   -1.2880    2.3510 C   0  0  0  0  0  0
   10.4320   -1.0410    3.0350 H   0  0  0  0  0  0
    8.7450   -0.3030    1.9090 C   0  0  0  0  0  0
    7.7120   -0.6260    1.0320 C   0  0  0  0  0  0
    7.0240    0.1390    0.6820 H   0  0  0  0  0  0
    7.5590   -1.9450    0.5920 C   0  0  0  0  0  0
    6.7560   -2.1730   -0.1000 H   0  0  0  0  0  0
    8.9390    1.3210    2.4450 Cl  0  0  0  0  0  0
  1  2  1  0  0  0
  1  5  1  0  0  0
  1  6  2  0  0  0
  2  3  1  0  0  0
  2 25  1  0  0  0
  3  4  1  0  0  0
  3  7  2  0  0  0
  4  5  1  0  0  0
  5  8  2  0  0  0
  8  9  1  0  0  0
  8 10  1  0  0  0
 10 11  2  0  0  0
 10 15  1  0  0  0
 11 12  1  0  0  0
 11 13  1  0  0  0
 13 14  1  0  0  0
 13 16  1  0  0  0
 15 16  1  0  0  0
 15 23  2  0  0  0
 16 17  2  0  0  0
 17 18  1  0  0  0
 17 19  1  0  0  0
 19 20  1  0  0  0
 19 21  2  0  0  0
 21 22  1  0  0  0
 21 23  1  0  0  0
 23 24  1  0  0  0
 25 26  1  0  0  0
 25 27  1  0  0  0
 25 28  1  0  0  0
 28 29  2  0  0  0
 28 30  1  0  0  0
 30 31  1  0  0  0
 30 32  1  0  0  0
 32 33  1  0  0  0
 32 40  2  0  0  0
 33 34  1  0  0  0
 33 35  2  0  0  0
 35 36  1  0  0  0
 35 37  1  0  0  0
 37 38  2  0  0  0
 37 42  1  0  0  0
 38 39  1  0  0  0
 38 40  1  0  0  0
 40 41  1  0  0  0
M  END
$$$$
Les-3094
                    3D
 Structure written by MMmdl.
 44 46  0  0  1  0            999 V2000
    2.9310   -5.0430   -2.3120 C   0  0  0  0  0  0
    4.1390   -5.3220   -1.7400 N   0  0  0  0  0  0
    4.7210   -6.0950   -2.0330 H   0  0  0  0  0  0
    4.5800   -4.5320   -0.7310 C   0  0  0  0  0  0
    3.4530   -3.2600   -0.3960 S   0  0  0  0  0  0
    2.2710   -3.8350   -1.6750 C   0  0  2  0  0  0
    2.1780   -3.0600   -2.4430 H   0  0  0  0  0  0
    2.4380   -5.7020   -3.2190 O   0  0  0  0  0  0
    5.6860   -4.6900   -0.0880 N   0  0  0  0  0  0
    6.4090   -5.7920   -0.5420 N   0  0  0  0  0  0
    7.5190   -5.9910    0.1010 C   0  0  0  0  0  0
    8.3750   -7.1740   -0.3030 C   0  0  0  0  0  0
    8.3670   -7.8970    0.5200 H   0  0  0  0  0  0
    7.9520   -7.6620   -1.1870 H   0  0  0  0  0  0
    9.7950   -6.7010   -0.5880 C   0  0  0  0  0  0
   10.4360   -7.5640   -0.7990 H   0  0  0  0  0  0
    9.7970   -6.0690   -1.4850 H   0  0  0  0  0  0
   10.3700   -5.9070    0.5850 C   0  0  0  0  0  0
   11.3710   -5.5440    0.3270 H   0  0  0  0  0  0
   10.4810   -6.5650    1.4560 H   0  0  0  0  0  0
    9.4750   -4.7210    0.9500 C   0  0  0  0  0  0
    9.4670   -4.0070    0.1160 H   0  0  0  0  0  0
    9.8930   -4.1990    1.8170 H   0  0  0  0  0  0
    8.0460   -5.1600    1.2560 C   0  0  0  0  0  0
    7.4300   -4.2800    1.4560 H   0  0  0  0  0  0
    8.0260   -5.7880    2.1550 H   0  0  0  0  0  0
    0.9270   -4.2270   -1.0630 C   0  0  0  0  0  0
    0.3500   -4.7970   -1.8010 H   0  0  0  0  0  0
    1.0890   -4.8610   -0.1840 H   0  0  0  0  0  0
    0.0930   -3.0230   -0.6950 C   0  0  0  0  0  0
   -0.9610   -3.1260    0.1650 N   0  0  0  0  0  0
   -1.3150   -2.2020    0.3920 H   0  0  0  0  0  0
    0.3520   -1.9060   -1.1530 O   0  0  0  0  0  0
   -1.6360   -4.1990    0.7790 C   0  0  0  0  0  0
   -1.4890   -5.5480    0.4460 C   0  0  0  0  0  0
   -0.8470   -5.8880   -0.3550 H   0  0  0  0  0  0
   -2.2230   -6.5320    1.1210 C   0  0  0  0  0  0
   -2.1060   -7.5800    0.8600 H   0  0  0  0  0  0
   -3.1140   -6.1680    2.1220 C   0  0  0  0  0  0
   -3.2920   -4.8350    2.4580 C   0  0  0  0  0  0
   -3.9960   -4.5620    3.2370 H   0  0  0  0  0  0
   -2.5580   -3.8550    1.7830 C   0  0  0  0  0  0
   -2.7100   -2.8150    2.0650 H   0  0  0  0  0  0
   -3.8140   -7.1130    2.7630 F   0  0  0  0  0  0
  1  2  1  0  0  0
  1  6  1  0  0  0
  1  8  2  0  0  0
  2  3  1  0  0  0
  2  4  1  0  0  0
  4  5  1  0  0  0
  4  9  2  0  0  0
  5  6  1  0  0  0
  6  7  1  0  0  0
  6 27  1  0  0  0
  9 10  1  0  0  0
 10 11  2  0  0  0
 11 12  1  0  0  0
 11 24  1  0  0  0
 12 13  1  0  0  0
 12 14  1  0  0  0
 12 15  1  0  0  0
 15 16  1  0  0  0
 15 17  1  0  0  0
 15 18  1  0  0  0
 18 19  1  0  0  0
 18 20  1  0  0  0
 18 21  1  0  0  0
 21 22  1  0  0  0
 21 23  1  0  0  0
 21 24  1  0  0  0
 24 25  1  0  0  0
 24 26  1  0  0  0
 27 28  1  0  0  0
 27 29  1  0  0  0
 27 30  1  0  0  0
 30 31  1  0  0  0
 30 33  2  0  0  0
 31 32  1  0  0  0
 31 34  1  0  0  0
 34 35  1  0  0  0
 34 42  2  0  0  0
 35 36  1  0  0  0
 35 37  2  0  0  0
 37 38  1  0  0  0
 37 39  1  0  0  0
 39 40  2  0  0  0
 39 44  1  0  0  0
 40 41  1  0  0  0
 40 42  1  0  0  0
 42 43  1  0  0  0
M  END
$$$$
Les-3120
                    3D
 Structure written by MMmdl.
 55 59  0  0  1  0            999 V2000
    9.4120    1.0150   -0.3820 C   0  0  0  0  0  0
    9.5510    1.6920    0.4670 H   0  0  0  0  0  0
    9.6310    1.5370   -1.3190 H   0  0  0  0  0  0
    8.0740    0.3250   -0.4260 C   0  0  1  0  0  0
    7.6330    0.4760   -1.4170 H   0  0  0  0  0  0
    8.4690   -1.1160   -0.3360 N   0  3  0  0  0  0
    9.6700   -1.3570   -0.2370 N   0  0  0  0  0  0
   10.2590   -0.2000   -0.2510 C   0  0  0  0  0  0
    7.1470    0.8100    0.6700 C   0  0  0  0  0  0
   11.7320   -0.0830   -0.1410 C   0  0  0  0  0  0
   12.4950   -1.2430    0.0400 C   0  0  0  0  0  0
   12.0250   -2.2230    0.1020 H   0  0  0  0  0  0
   13.8850   -1.1610    0.1490 C   0  0  0  0  0  0
   14.4720   -2.0650    0.2910 H   0  0  0  0  0  0
   14.5190    0.0780    0.0780 C   0  0  0  0  0  0
   15.6010    0.1410    0.1630 H   0  0  0  0  0  0
   13.7640    1.2360   -0.1030 C   0  0  0  0  0  0
   14.2610    2.2020   -0.1590 H   0  0  0  0  0  0
   12.3730    1.1590   -0.2120 C   0  0  0  0  0  0
   11.8210    2.0830   -0.3530 H   0  0  0  0  0  0
    6.1110    1.7010    0.3440 C   0  0  0  0  0  0
    5.9750    2.0430   -0.6810 H   0  0  0  0  0  0
    5.2190    2.1600    1.3200 C   0  0  0  0  0  0
    4.4310    2.8390    1.0100 H   0  0  0  0  0  0
    5.3550    1.7460    2.6430 C   0  0  0  0  0  0
    6.4020    0.8870    2.9820 C   0  0  0  0  0  0
    6.5230    0.5690    4.0160 H   0  0  0  0  0  0
    7.2940    0.4240    2.0100 C   0  0  0  0  0  0
    8.0930   -0.2460    2.3230 H   0  0  0  0  0  0
    4.5490    2.1120    3.6860 O   0  0  0  0  0  0
    3.3910    2.8750    3.3680 C   0  0  0  0  0  0
    2.8260    3.0270    4.2930 H   0  0  0  0  0  0
    2.7430    2.3400    2.6660 H   0  0  0  0  0  0
    3.6660    3.8620    2.9800 H   0  0  0  0  0  0
    7.6910   -2.1710   -0.2870 C   0  0  0  0  0  0
    6.2180   -2.1980   -0.4540 C   0  0  0  0  0  0
    5.6420   -3.5900    0.3740 S   0  0  0  0  0  0
    7.2460   -4.2780    0.3860 C   0  0  0  0  0  0
    8.1650   -3.4020   -0.0180 N   0  5  0  0  0  0
    7.4360   -5.4340    0.7340 O   0  0  0  0  0  0
    5.4590   -1.3950   -1.2050 C   0  0  0  0  0  0
    5.8740   -0.6120   -1.8240 H   0  0  0  0  0  0
    4.0040   -1.5130   -1.3200 C   0  0  0  0  0  0
    3.4420   -2.1100   -2.4550 C   0  0  0  0  0  0
    4.0760   -2.4690   -3.2620 H   0  0  0  0  0  0
    2.0590   -2.2780   -2.5460 C   0  0  0  0  0  0
    1.6440   -2.7570   -3.4300 H   0  0  0  0  0  0
    1.2430   -1.8410   -1.4950 C   0  0  0  0  0  0
    1.7940   -1.2280   -0.3640 C   0  0  0  0  0  0
    1.1730   -0.8860    0.4610 H   0  0  0  0  0  0
    3.1770   -1.0640   -0.2810 C   0  0  0  0  0  0
    3.6070   -0.6060    0.6080 H   0  0  0  0  0  0
   -0.2050   -2.0370   -1.5750 N   0  3  0  0  0  0
   -0.6620   -2.5640   -2.5990 O   0  5  0  0  0  0
   -0.8930   -1.6550   -0.6170 O   0  0  0  0  0  0
  1  2  1  0  0  0
  1  3  1  0  0  0
  1  4  1  0  0  0
  1  8  1  0  0  0
  4  5  1  0  0  0
  4  6  1  0  0  0
  4  9  1  0  0  0
  6  7  1  0  0  0
  6 35  2  0  0  0
  7  8  2  0  0  0
  8 10  1  0  0  0
  9 21  1  0  0  0
  9 28  2  0  0  0
 10 11  1  0  0  0
 10 19  2  0  0  0
 11 12  1  0  0  0
 11 13  2  0  0  0
 13 14  1  0  0  0
 13 15  1  0  0  0
 15 16  1  0  0  0
 15 17  2  0  0  0
 17 18  1  0  0  0
 17 19  1  0  0  0
 19 20  1  0  0  0
 21 22  1  0  0  0
 21 23  2  0  0  0
 23 24  1  0  0  0
 23 25  1  0  0  0
 25 26  2  0  0  0
 25 30  1  0  0  0
 26 27  1  0  0  0
 26 28  1  0  0  0
 28 29  1  0  0  0
 30 31  1  0  0  0
 31 32  1  0  0  0
 31 33  1  0  0  0
 31 34  1  0  0  0
 35 36  1  0  0  0
 35 39  1  0  0  0
 36 37  1  0  0  0
 36 41  2  0  0  0
 37 38  1  0  0  0
 38 39  1  0  0  0
 38 40  2  0  0  0
 41 42  1  0  0  0
 41 43  1  0  0  0
 43 44  1  0  0  0
 43 51  2  0  0  0
 44 45  1  0  0  0
 44 46  2  0  0  0
 46 47  1  0  0  0
 46 48  1  0  0  0
 48 49  2  0  0  0
 48 53  1  0  0  0
 49 50  1  0  0  0
 49 51  1  0  0  0
 51 52  1  0  0  0
 53 54  1  0  0  0
 53 55  2  0  0  0
M  CHG  4   6   1  39  -1  53   1  54  -1
M  END
$$$$
Les-3166
                    3D
 Structure written by MMmdl.
 57 61  0  0  1  0            999 V2000
    7.3920   -4.3790    0.9440 S   0  0  0  0  0  0
    9.1110   -4.1850    0.6190 C   0  0  0  0  0  0
    9.5520   -3.0680    1.3010 N   0  0  0  0  0  0
    8.6490   -2.3380    2.0580 C   0  0  0  0  0  0
    7.3290   -3.0130    2.0000 C   0  0  0  0  0  0
    8.8730   -1.3280    2.7120 O   0  0  0  0  0  0
    9.9820   -5.2360   -0.3390 S   0  0  0  0  0  0
   10.8930   -2.6790    1.2830 N   0  0  0  0  0  0
   11.4650   -3.0640    2.0290 H   0  0  0  0  0  0
   11.4950   -1.8550    0.3890 C   0  0  0  0  0  0
   10.6560   -1.0680   -0.8960 S   0  0  0  0  0  0
   12.7840   -1.5980    0.4390 N   0  0  0  0  0  0
   13.1520   -0.7320   -0.5770 C   0  0  0  0  0  0
   12.1170   -0.3290   -1.4190 C   0  0  0  0  0  0
   12.3350    0.5460   -2.4960 C   0  0  0  0  0  0
   11.5180    0.8520   -3.1430 H   0  0  0  0  0  0
   13.6330    1.0170   -2.7150 C   0  0  0  0  0  0
   13.8250    1.6970   -3.5430 H   0  0  0  0  0  0
   14.6820    0.6280   -1.8870 C   0  0  0  0  0  0
   15.6860    1.0040   -2.0710 H   0  0  0  0  0  0
   14.4530   -0.2440   -0.8180 C   0  0  0  0  0  0
   15.2700   -0.5500   -0.1710 H   0  0  0  0  0  0
    6.2870   -2.5970    2.7270 C   0  0  0  0  0  0
    6.3670   -1.6990    3.3360 H   0  0  0  0  0  0
    4.9850   -3.2770    2.8110 C   0  0  0  0  0  0
    3.8050   -2.6830    2.3200 C   0  0  0  0  0  0
    2.5980   -3.3890    2.4110 C   0  0  0  0  0  0
    1.6660   -2.9860    2.0290 H   0  0  0  0  0  0
    2.5520   -4.6550    3.0030 C   0  0  0  0  0  0
    1.6040   -5.1840    3.0630 H   0  0  0  0  0  0
    3.7130   -5.2240    3.5130 C   0  0  0  0  0  0
    4.9240   -4.5430    3.4240 C   0  0  0  0  0  0
    5.8250   -4.9990    3.8290 H   0  0  0  0  0  0
    3.6540   -6.7770    4.2540 Cl  0  0  0  0  0  0
    3.9290   -1.4290    1.7730 O   0  0  0  0  0  0
    2.7340   -0.7830    1.3400 C   0  0  0  0  0  0
    2.3140   -1.3480    0.5020 H   0  0  0  0  0  0
    2.0390   -0.7010    2.1830 H   0  0  0  0  0  0
    3.0210    0.6340    0.8680 C   0  0  0  0  0  0
    2.1060    1.3270    0.1220 N   0  0  0  0  0  0
    2.5070    2.2030   -0.2010 H   0  0  0  0  0  0
    4.0930    1.1960    1.1120 O   0  0  0  0  0  0
    0.7770    1.0870   -0.2750 C   0  0  0  0  0  0
    0.2510    1.9670   -1.2330 C   0  0  0  0  0  0
    0.8600    2.7730   -1.6390 H   0  0  0  0  0  0
   -1.0600    1.8310   -1.7090 C   0  0  0  0  0  0
   -1.4070    2.5370   -2.4560 H   0  0  0  0  0  0
   -1.8740    0.8130   -1.2230 C   0  0  0  0  0  0
   -1.3650   -0.0530   -0.2550 C   0  0  0  0  0  0
   -1.9980   -0.8420    0.1440 H   0  0  0  0  0  0
   -0.0530    0.0840    0.2200 C   0  0  0  0  0  0
    0.2460   -0.6010    1.0000 H   0  0  0  0  0  0
   -3.1650    0.5630   -1.5960 O   0  0  0  0  0  0
   -3.7190    1.4100   -2.5940 C   0  0  0  0  0  0
   -4.7430    1.0740   -2.7870 H   0  0  0  0  0  0
   -3.1610    1.3320   -3.5340 H   0  0  0  0  0  0
   -3.7690    2.4470   -2.2480 H   0  0  0  0  0  0
  1  2  1  0  0  0
  1  5  1  0  0  0
  2  3  1  0  0  0
  2  7  2  0  0  0
  3  4  1  0  0  0
  3  8  1  0  0  0
  4  5  1  0  0  0
  4  6  2  0  0  0
  5 23  2  0  0  0
  8  9  1  0  0  0
  8 10  1  0  0  0
 10 11  1  0  0  0
 10 12  2  0  0  0
 11 14  1  0  0  0
 12 13  1  0  0  0
 13 14  1  0  0  0
 13 21  2  0  0  0
 14 15  2  0  0  0
 15 16  1  0  0  0
 15 17  1  0  0  0
 17 18  1  0  0  0
 17 19  2  0  0  0
 19 20  1  0  0  0
 19 21  1  0  0  0
 21 22  1  0  0  0
 23 24  1  0  0  0
 23 25  1  0  0  0
 25 26  1  0  0  0
 25 32  2  0  0  0
 26 27  2  0  0  0
 26 35  1  0  0  0
 27 28  1  0  0  0
 27 29  1  0  0  0
 29 30  1  0  0  0
 29 31  2  0  0  0
 31 32  1  0  0  0
 31 34  1  0  0  0
 32 33  1  0  0  0
 35 36  1  0  0  0
 36 37  1  0  0  0
 36 38  1  0  0  0
 36 39  1  0  0  0
 39 40  1  0  0  0
 39 42  2  0  0  0
 40 41  1  0  0  0
 40 43  1  0  0  0
 43 44  1  0  0  0
 43 51  2  0  0  0
 44 45  1  0  0  0
 44 46  2  0  0  0
 46 47  1  0  0  0
 46 48  1  0  0  0
 48 49  2  0  0  0
 48 53  1  0  0  0
 49 50  1  0  0  0
 49 51  1  0  0  0
 51 52  1  0  0  0
 53 54  1  0  0  0
 54 55  1  0  0  0
 54 56  1  0  0  0
 54 57  1  0  0  0
M  END
$$$$
Les-3186
                    3D
 Structure written by MMmdl.
 54 56  0  0  1  0            999 V2000
    6.3120   -6.5270   -0.9250 N   0  0  0  0  0  0
    7.2720   -6.4780   -0.6160 H   0  0  0  0  0  0
    5.8170   -5.4970   -1.6530 C   0  0  0  0  0  0
    5.4970   -7.5830   -0.6370 C   0  0  0  0  0  0
    4.1570   -5.7740   -2.0690 S   0  0  0  0  0  0
    6.4760   -4.4430   -1.9970 N   0  0  0  0  0  0
   -2.3730   -7.9010   -0.6820 C   0  0  0  0  0  0
    4.1120   -7.4040   -1.2380 C   0  0  2  0  0  0
    3.9830   -8.1800   -1.9990 H   0  0  0  0  0  0
    7.7930   -4.4700   -1.5310 N   0  0  0  0  0  0
    5.8500   -8.5550    0.0190 O   0  0  0  0  0  0
   -2.7680   -6.9160   -1.2970 O   0  0  0  0  0  0
   -3.1750   -8.4200    0.4510 C   0  0  0  0  0  0
    8.4210   -3.3970   -1.8950 C   0  0  0  0  0  0
    7.9120   -2.6170   -2.4910 H   0  0  0  0  0  0
   -1.1930   -8.5680   -0.9510 N   0  0  0  0  0  0
   -0.9130   -9.3540   -0.3780 H   0  0  0  0  0  0
    9.8260   -3.1570   -1.5430 C   0  0  0  0  0  0
   12.5010   -2.6560   -0.8960 C   0  0  0  0  0  0
   10.5490   -4.0870   -0.7940 C   0  0  0  0  0  0
   10.0860   -5.0100   -0.4540 H   0  0  0  0  0  0
   10.4310   -1.9770   -1.9720 C   0  0  0  0  0  0
    9.8830   -1.2420   -2.5560 H   0  0  0  0  0  0
   11.7670   -1.7310   -1.6460 C   0  0  0  0  0  0
   12.2410   -0.8110   -1.9790 H   0  0  0  0  0  0
   11.8860   -3.8360   -0.4700 C   0  0  0  0  0  0
   12.4180   -4.5800    0.1130 H   0  0  0  0  0  0
   13.7960   -2.2900   -0.6490 O   0  0  0  0  0  0
    3.0380   -7.4960   -0.1510 C   0  0  0  0  0  0
    3.1170   -8.4760    0.3390 H   0  0  0  0  0  0
    3.2470   -6.7620    0.6400 H   0  0  0  0  0  0
   -3.9290   -7.5080    1.2000 C   0  0  0  0  0  0
   -3.9160   -6.4490    0.9520 H   0  0  0  0  0  0
   -3.2160   -9.7820    0.7660 C   0  0  0  0  0  0
   -2.6800  -10.5180    0.1750 H   0  0  0  0  0  0
   -0.3210   -8.1880   -2.0460 C   0  0  0  0  0  0
   -0.5560   -8.8620   -2.8760 H   0  0  0  0  0  0
   -0.5440   -7.1660   -2.3730 H   0  0  0  0  0  0
   14.5870   -3.1960    0.1110 C   0  0  0  0  0  0
   15.5850   -2.7590    0.2170 H   0  0  0  0  0  0
   14.6970   -4.1540   -0.4070 H   0  0  0  0  0  0
   14.1750   -3.3330    1.1160 H   0  0  0  0  0  0
    1.5880   -7.3100   -0.6160 C   0  0  0  0  0  0
    0.9420   -7.4030    0.2660 H   0  0  0  0  0  0
    1.4360   -6.2930   -0.9960 H   0  0  0  0  0  0
   -3.9890  -10.2230    1.8430 C   0  0  0  0  0  0
   -4.0260  -11.2820    2.0880 H   0  0  0  0  0  0
   -4.6990   -7.9540    2.2750 C   0  0  0  0  0  0
   -5.2790   -7.2440    2.8590 H   0  0  0  0  0  0
    1.1540   -8.3270   -1.6760 C   0  0  0  0  0  0
    1.3520   -9.3440   -1.3140 H   0  0  0  0  0  0
    1.7460   -8.1860   -2.5870 H   0  0  0  0  0  0
   -4.7250   -9.3100    2.5980 C   0  0  0  0  0  0
   -5.3270   -9.6570    3.4340 H   0  0  0  0  0  0
  1  2  1  0  0  0
  1  3  1  0  0  0
  1  4  1  0  0  0
  3  5  1  0  0  0
  3  6  2  0  0  0
  4  8  1  0  0  0
  4 11  2  0  0  0
  5  8  1  0  0  0
  6 10  1  0  0  0
  7 12  2  0  0  0
  7 13  1  0  0  0
  7 16  1  0  0  0
  8  9  1  0  0  0
  8 29  1  0  0  0
 10 14  2  0  0  0
 13 32  2  0  0  0
 13 34  1  0  0  0
 14 15  1  0  0  0
 14 18  1  0  0  0
 16 17  1  0  0  0
 16 36  1  0  0  0
 18 20  1  0  0  0
 18 22  2  0  0  0
 19 24  2  0  0  0
 19 26  1  0  0  0
 19 28  1  0  0  0
 20 21  1  0  0  0
 20 26  2  0  0  0
 22 23  1  0  0  0
 22 24  1  0  0  0
 24 25  1  0  0  0
 26 27  1  0  0  0
 28 39  1  0  0  0
 29 30  1  0  0  0
 29 31  1  0  0  0
 29 43  1  0  0  0
 32 33  1  0  0  0
 32 48  1  0  0  0
 34 35  1  0  0  0
 34 46  2  0  0  0
 36 37  1  0  0  0
 36 38  1  0  0  0
 36 50  1  0  0  0
 39 40  1  0  0  0
 39 41  1  0  0  0
 39 42  1  0  0  0
 43 44  1  0  0  0
 43 45  1  0  0  0
 43 50  1  0  0  0
 46 47  1  0  0  0
 46 53  1  0  0  0
 48 49  1  0  0  0
 48 53  2  0  0  0
 50 51  1  0  0  0
 50 52  1  0  0  0
 53 54  1  0  0  0
M  END
$$$$
Les-3201
                    3D
 Structure written by MMmdl.
 45 48  0  0  1  0            999 V2000
    3.8010   -1.6420   -1.2760 S   0  0  0  0  0  0
    5.3390   -2.5750   -0.9700 C   0  0  1  0  0  0
    5.7120   -2.8830   -1.9530 H   0  0  0  0  0  0
    6.3070   -1.6430   -0.3870 N   0  0  0  0  0  0
    5.7530   -0.4390    0.0770 C   0  0  0  0  0  0
    4.3170   -0.3280   -0.3000 C   0  0  0  0  0  0
    5.0230   -3.7920   -0.1110 C   0  0  0  0  0  0
    7.7090   -1.9800   -0.3150 C   0  0  0  0  0  0
    3.5740    0.7040    0.1110 C   0  0  0  0  0  0
    4.0090    1.4780    0.7400 H   0  0  0  0  0  0
    2.1550    0.8970   -0.1910 C   0  0  0  0  0  0
    1.1930    0.6150    0.7870 C   0  0  0  0  0  0
    1.4940    0.2510    1.7670 H   0  0  0  0  0  0
   -0.1650    0.7890    0.5090 C   0  0  0  0  0  0
   -0.9040    0.5650    1.2730 H   0  0  0  0  0  0
   -0.5610    1.2490   -0.7470 C   0  0  0  0  0  0
    0.3890    1.5370   -1.7260 C   0  0  0  0  0  0
    0.0830    1.8950   -2.7050 H   0  0  0  0  0  0
    1.7470    1.3630   -1.4480 C   0  0  0  0  0  0
    2.4820    1.5880   -2.2170 H   0  0  0  0  0  0
   -2.2340    1.4620   -1.0910 Cl  0  0  0  0  0  0
    8.1880   -3.2120   -0.7970 C   0  0  0  0  0  0
    7.5330   -3.9560   -1.2360 H   0  0  0  0  0  0
    9.5480   -3.5520   -0.7370 C   0  0  0  0  0  0
    9.8700   -4.5150   -1.1260 H   0  0  0  0  0  0
   10.4770   -2.6700   -0.1870 C   0  0  0  0  0  0
   10.0250   -1.4360    0.2770 C   0  0  0  0  0  0
   10.7270   -0.7150    0.6920 H   0  0  0  0  0  0
    8.6640   -1.1010    0.2160 C   0  0  0  0  0  0
    8.3990   -0.1210    0.5960 H   0  0  0  0  0  0
   11.9350   -3.0140   -0.1530 C   0  0  0  0  0  0
   12.0790   -4.0950   -0.0500 H   0  0  0  0  0  0
   12.4290   -2.5380    0.7000 H   0  0  0  0  0  0
   12.4200   -2.6800   -1.0750 H   0  0  0  0  0  0
    4.6450   -4.9950   -0.7360 C   0  0  0  0  0  0
    4.5920   -5.0600   -1.8210 H   0  0  0  0  0  0
    4.3250   -6.1240    0.0200 C   0  0  0  0  0  0
    4.0330   -7.0460   -0.4760 H   0  0  0  0  0  0
    4.3730   -6.0690    1.4110 C   0  0  0  0  0  0
    4.1210   -6.9470    1.9990 H   0  0  0  0  0  0
    4.7380   -4.8850    2.0470 C   0  0  0  0  0  0
    4.7720   -4.8410    3.1330 H   0  0  0  0  0  0
    5.0570   -3.7520    1.2940 C   0  0  0  0  0  0
    5.3320   -2.8420    1.8210 H   0  0  0  0  0  0
    6.3040    0.4540    0.7060 O   0  0  0  0  0  0
  1  2  1  0  0  0
  1  6  1  0  0  0
  2  3  1  0  0  0
  2  4  1  0  0  0
  2  7  1  0  0  0
  4  5  1  0  0  0
  4  8  1  0  0  0
  5  6  1  0  0  0
  5 45  2  0  0  0
  6  9  2  0  0  0
  7 35  1  0  0  0
  7 43  2  0  0  0
  8 22  1  0  0  0
  8 29  2  0  0  0
  9 10  1  0  0  0
  9 11  1  0  0  0
 11 12  1  0  0  0
 11 19  2  0  0  0
 12 13  1  0  0  0
 12 14  2  0  0  0
 14 15  1  0  0  0
 14 16  1  0  0  0
 16 17  2  0  0  0
 16 21  1  0  0  0
 17 18  1  0  0  0
 17 19  1  0  0  0
 19 20  1  0  0  0
 22 23  1  0  0  0
 22 24  2  0  0  0
 24 25  1  0  0  0
 24 26  1  0  0  0
 26 27  2  0  0  0
 26 31  1  0  0  0
 27 28  1  0  0  0
 27 29  1  0  0  0
 29 30  1  0  0  0
 31 32  1  0  0  0
 31 33  1  0  0  0
 31 34  1  0  0  0
 35 36  1  0  0  0
 35 37  2  0  0  0
 37 38  1  0  0  0
 37 39  1  0  0  0
 39 40  1  0  0  0
 39 41  2  0  0  0
 41 42  1  0  0  0
 41 43  1  0  0  0
 43 44  1  0  0  0
M  END
$$$$
Les-3238
                    3D
 Structure written by MMmdl.
 37 39  0  0  1  0            999 V2000
    2.0610   -1.6250   -1.4290 C   0  0  0  0  0  0
    3.3370   -1.2810   -1.0850 N   0  0  0  0  0  0
    4.1390   -1.8510   -1.3120 H   0  0  0  0  0  0
    3.5220   -0.1170   -0.4070 C   0  0  0  0  0  0
    1.9940    0.6750   -0.1440 S   0  0  0  0  0  0
    1.1230   -0.5790   -0.9550 C   0  0  0  0  0  0
    1.7410   -2.6360   -2.0360 O   0  0  0  0  0  0
    4.6550    0.3530   -0.0080 N   0  0  0  0  0  0
    5.7290   -0.4790   -0.3490 N   0  0  0  0  0  0
    6.8440    0.0150    0.0890 C   0  0  0  0  0  0
    6.8740    0.9680    0.6480 H   0  0  0  0  0  0
    8.0900   -0.6560   -0.1340 C   0  0  0  0  0  0
    8.4140   -1.8350   -0.7760 C   0  0  0  0  0  0
    7.7180   -2.5070   -1.2600 H   0  0  0  0  0  0
    9.8180   -1.9790   -0.6720 C   0  0  0  0  0  0
   10.4290   -2.7830   -1.0580 H   0  0  0  0  0  0
   10.2640   -0.8820    0.0250 C   0  0  0  0  0  0
   11.2390   -0.5460    0.3500 H   0  0  0  0  0  0
    9.2240   -0.0730    0.3560 O   0  0  0  0  0  0
   -0.1930   -0.6810   -1.1550 C   0  0  0  0  0  0
   -0.5920   -1.5590   -1.6620 H   0  0  0  0  0  0
   -1.2110    0.2850   -0.7370 C   0  0  0  0  0  0
   -1.2350    1.5880   -1.2630 C   0  0  0  0  0  0
   -0.4730    1.8760   -1.9800 H   0  0  0  0  0  0
   -2.2320    2.4830   -0.8720 C   0  0  0  0  0  0
   -3.2080    2.0580    0.0360 C   0  0  0  0  0  0
   -3.2060    0.7710    0.5580 C   0  0  0  0  0  0
   -3.9750    0.4640    1.2590 H   0  0  0  0  0  0
   -2.2050   -0.1190    0.1670 C   0  0  0  0  0  0
   -2.2080   -1.1280    0.5730 H   0  0  0  0  0  0
   -4.1970    2.9230    0.4240 O   0  0  0  0  0  0
   -3.9930    3.7490   -0.0570 H   0  0  0  0  0  0
   -2.3750    3.7800   -1.2980 O   0  0  0  0  0  0
   -1.3720    4.2750   -2.1770 C   0  0  0  0  0  0
   -1.6080    5.3210   -2.3970 H   0  0  0  0  0  0
   -1.3740    3.7270   -3.1250 H   0  0  0  0  0  0
   -0.3840    4.2490   -1.7060 H   0  0  0  0  0  0
  1  2  1  0  0  0
  1  6  1  0  0  0
  1  7  2  0  0  0
  2  3  1  0  0  0
  2  4  1  0  0  0
  4  5  1  0  0  0
  4  8  2  0  0  0
  5  6  1  0  0  0
  6 20  2  0  0  0
  8  9  1  0  0  0
  9 10  2  0  0  0
 10 11  1  0  0  0
 10 12  1  0  0  0
 12 13  2  0  0  0
 12 19  1  0  0  0
 13 14  1  0  0  0
 13 15  1  0  0  0
 15 16  1  0  0  0
 15 17  2  0  0  0
 17 18  1  0  0  0
 17 19  1  0  0  0
 20 21  1  0  0  0
 20 22  1  0  0  0
 22 23  1  0  0  0
 22 29  2  0  0  0
 23 24  1  0  0  0
 23 25  2  0  0  0
 25 26  1  0  0  0
 25 33  1  0  0  0
 26 27  2  0  0  0
 26 31  1  0  0  0
 27 28  1  0  0  0
 27 29  1  0  0  0
 29 30  1  0  0  0
 31 32  1  0  0  0
 33 34  1  0  0  0
 34 35  1  0  0  0
 34 36  1  0  0  0
 34 37  1  0  0  0
M  END
$$$$
Les-3247
                    3D
 Structure written by MMmdl.
 55 60  0  0  1  0            999 V2000
    8.9130   -4.7540   -0.7280 C   0  0  0  0  0  0
    9.1650   -3.7410   -0.4040 H   0  0  0  0  0  0
    9.4140   -4.9790   -1.6750 H   0  0  0  0  0  0
    7.4120   -5.0280   -0.8250 C   0  0  1  0  0  0
    7.1390   -5.1220   -1.8840 H   0  0  0  0  0  0
    7.2530   -6.3170   -0.1450 N   0  0  0  0  0  0
    8.3820   -6.6540    0.5640 N   0  0  0  0  0  0
    9.3070   -5.7910    0.2800 C   0  0  0  0  0  0
    6.5980   -3.9200   -0.1750 C   0  0  0  0  0  0
   10.6540   -5.8390    0.8700 C   0  0  0  0  0  0
   10.9120   -6.7640    1.8890 C   0  0  0  0  0  0
   10.1310   -7.4330    2.2430 H   0  0  0  0  0  0
   12.1800   -6.8380    2.4660 C   0  0  0  0  0  0
   12.3750   -7.5580    3.2570 H   0  0  0  0  0  0
   13.1950   -5.9910    2.0260 C   0  0  0  0  0  0
   14.1830   -6.0490    2.4740 H   0  0  0  0  0  0
   12.9420   -5.0700    1.0090 C   0  0  0  0  0  0
   13.7370   -4.4130    0.6650 H   0  0  0  0  0  0
   11.6740   -4.9910    0.4290 C   0  0  0  0  0  0
   11.5140   -4.2690   -0.3650 H   0  0  0  0  0  0
    5.9150   -2.9990   -0.9840 C   0  0  0  0  0  0
    5.9510   -3.0850   -2.0690 H   0  0  0  0  0  0
    5.1680   -1.9580   -0.4200 C   0  0  0  0  0  0
    4.6550   -1.2790   -1.0930 H   0  0  0  0  0  0
    5.0960   -1.8160    0.9650 C   0  0  0  0  0  0
    5.7770   -2.7260    1.7770 C   0  0  0  0  0  0
    5.7250   -2.6250    2.8590 H   0  0  0  0  0  0
    6.5230   -3.7660    1.2170 C   0  0  0  0  0  0
    7.0390   -4.4560    1.8810 H   0  0  0  0  0  0
    4.4080   -0.8450    1.6420 O   0  0  0  0  0  0
    3.6780    0.0910    0.8580 C   0  0  0  0  0  0
    3.1810    0.7850    1.5430 H   0  0  0  0  0  0
    2.9010   -0.4070    0.2680 H   0  0  0  0  0  0
    4.3460    0.6770    0.2190 H   0  0  0  0  0  0
    6.1360   -7.1320   -0.1810 C   0  0  0  0  0  0
    4.7480   -6.7030   -1.1610 S   0  0  0  0  0  0
    3.8340   -8.0320   -0.5230 C   0  0  0  0  0  0
    4.7930   -8.8830    0.2270 C   0  0  0  0  0  0
    5.9900   -8.2490    0.4610 N   0  0  0  0  0  0
    4.5770  -10.0430    0.5450 O   0  0  0  0  0  0
    2.5230   -8.2290   -0.6870 C   0  0  0  0  0  0
    1.6870   -7.3680   -1.6090 C   0  0  0  0  0  0
    0.4220   -7.9110   -1.5860 N   0  0  0  0  0  0
   -0.3450   -7.5430   -2.1280 H   0  0  0  0  0  0
    2.0210   -6.3980   -2.2700 O   0  0  0  0  0  0
    1.5980   -9.2330   -0.1240 C   0  0  0  0  0  0
    0.3520   -8.9990   -0.7280 C   0  0  0  0  0  0
   -0.7870   -9.7380   -0.4600 C   0  0  0  0  0  0
   -1.7310   -9.5300   -0.9500 H   0  0  0  0  0  0
   -0.6810  -10.7560    0.4830 C   0  0  0  0  0  0
   -1.5490  -11.3630    0.7300 H   0  0  0  0  0  0
    0.5400  -10.9890    1.1320 C   0  0  0  0  0  0
    0.6080  -11.7720    1.8840 H   0  0  0  0  0  0
    1.6790  -10.2200    0.8390 C   0  0  0  0  0  0
    2.5830  -10.4230    1.3980 H   0  0  0  0  0  0
  1  2  1  0  0  0
  1  3  1  0  0  0
  1  4  1  0  0  0
  1  8  1  0  0  0
  4  5  1  0  0  0
  4  6  1  0  0  0
  4  9  1  0  0  0
  6  7  1  0  0  0
  6 35  1  0  0  0
  7  8  2  0  0  0
  8 10  1  0  0  0
  9 21  1  0  0  0
  9 28  2  0  0  0
 10 11  1  0  0  0
 10 19  2  0  0  0
 11 12  1  0  0  0
 11 13  2  0  0  0
 13 14  1  0  0  0
 13 15  1  0  0  0
 15 16  1  0  0  0
 15 17  2  0  0  0
 17 18  1  0  0  0
 17 19  1  0  0  0
 19 20  1  0  0  0
 21 22  1  0  0  0
 21 23  2  0  0  0
 23 24  1  0  0  0
 23 25  1  0  0  0
 25 26  2  0  0  0
 25 30  1  0  0  0
 26 27  1  0  0  0
 26 28  1  0  0  0
 28 29  1  0  0  0
 30 31  1  0  0  0
 31 32  1  0  0  0
 31 33  1  0  0  0
 31 34  1  0  0  0
 35 36  1  0  0  0
 35 39  2  0  0  0
 36 37  1  0  0  0
 37 38  1  0  0  0
 37 41  2  0  0  0
 38 39  1  0  0  0
 38 40  2  0  0  0
 41 42  1  0  0  0
 41 46  1  0  0  0
 42 43  1  0  0  0
 42 45  2  0  0  0
 43 44  1  0  0  0
 43 47  1  0  0  0
 46 47  1  0  0  0
 46 54  2  0  0  0
 47 48  2  0  0  0
 48 49  1  0  0  0
 48 50  1  0  0  0
 50 51  1  0  0  0
 50 52  2  0  0  0
 52 53  1  0  0  0
 52 54  1  0  0  0
 54 55  1  0  0  0
M  END
$$$$
Les-3390
                    3D
 Structure written by MMmdl.
 44 48  0  0  1  0            999 V2000
    3.4440   -2.0910   -0.2680 C   0  0  2  0  0  0
    1.8470   -2.8940   -1.8400 N   0  0  0  0  0  0
    1.4280   -3.2790   -2.6750 H   0  0  0  0  0  0
    3.2120   -2.6070   -1.7260 C   0  0  0  0  0  0
    5.5950   -1.0940    0.1690 C   0  0  0  0  0  0
    4.2520   -0.8760   -0.1850 N   0  0  0  0  0  0
    4.3890   -3.4280    0.5790 S   0  0  0  0  0  0
    5.8370   -2.5090    0.5540 C   0  0  0  0  0  0
    3.7410    0.4380   -0.4730 C   0  0  0  0  0  0
    2.6250    0.6460   -1.2990 C   0  0  0  0  0  0
    2.1210   -0.1660   -1.8060 H   0  0  0  0  0  0
    2.1310    1.9340   -1.5540 C   0  0  0  0  0  0
    1.2690    2.0560   -2.2050 H   0  0  0  0  0  0
    2.7470    3.0410   -0.9850 C   0  0  0  0  0  0
    3.8540    2.8700   -0.1650 C   0  0  0  0  0  0
    4.3450    3.7260    0.2910 H   0  0  0  0  0  0
    4.3420    1.5800    0.0860 C   0  0  0  0  0  0
    5.1910    1.4990    0.7610 H   0  0  0  0  0  0
    2.1410    4.6190   -1.2970 Cl  0  0  0  0  0  0
    1.1600   -2.5660   -0.6760 C   0  0  0  0  0  0
    2.0400   -2.0490    0.2800 C   0  0  0  0  0  0
    1.5660   -1.6190    1.5100 C   0  0  0  0  0  0
    2.2340   -1.2160    2.2650 H   0  0  0  0  0  0
    0.1940   -1.7200    1.7560 C   0  0  0  0  0  0
   -0.2070   -1.3900    2.7120 H   0  0  0  0  0  0
   -0.6790   -2.2460    0.7840 C   0  0  0  0  0  0
   -1.7420   -2.3140    1.0020 H   0  0  0  0  0  0
   -0.1970   -2.6770   -0.4530 C   0  0  0  0  0  0
   -0.8700   -3.0760   -1.2030 H   0  0  0  0  0  0
    4.0420   -2.7460   -2.6110 O   0  0  0  0  0  0
    6.5030   -0.2720    0.1740 O   0  0  0  0  0  0
    7.0700   -2.9440    0.8270 C   0  0  0  0  0  0
    7.9190   -2.2660    0.7620 H   0  0  0  0  0  0
    7.4210   -4.3180    1.1880 C   0  0  0  0  0  0
    8.0260   -5.1480    0.2380 C   0  0  0  0  0  0
    8.2340   -4.7790   -0.7640 H   0  0  0  0  0  0
    8.3590   -6.4640    0.5650 C   0  0  0  0  0  0
    8.8260   -7.1070   -0.1770 H   0  0  0  0  0  0
    8.0890   -6.9540    1.8420 C   0  0  0  0  0  0
    8.3430   -7.9790    2.0940 H   0  0  0  0  0  0
    7.4910   -6.1300    2.7950 C   0  0  0  0  0  0
    7.2800   -6.5130    3.7890 H   0  0  0  0  0  0
    7.1590   -4.8130    2.4710 C   0  0  0  0  0  0
    6.6940   -4.1810    3.2230 H   0  0  0  0  0  0
  1  4  1  0  0  0
  1  6  1  0  0  0
  1  7  1  0  0  0
  1 21  1  0  0  0
  2  3  1  0  0  0
  2  4  1  0  0  0
  2 20  1  0  0  0
  4 30  2  0  0  0
  5  6  1  0  0  0
  5  8  1  0  0  0
  5 31  2  0  0  0
  6  9  1  0  0  0
  7  8  1  0  0  0
  8 32  2  0  0  0
  9 10  1  0  0  0
  9 17  2  0  0  0
 10 11  1  0  0  0
 10 12  2  0  0  0
 12 13  1  0  0  0
 12 14  1  0  0  0
 14 15  2  0  0  0
 14 19  1  0  0  0
 15 16  1  0  0  0
 15 17  1  0  0  0
 17 18  1  0  0  0
 20 21  1  0  0  0
 20 28  2  0  0  0
 21 22  2  0  0  0
 22 23  1  0  0  0
 22 24  1  0  0  0
 24 25  1  0  0  0
 24 26  2  0  0  0
 26 27  1  0  0  0
 26 28  1  0  0  0
 28 29  1  0  0  0
 32 33  1  0  0  0
 32 34  1  0  0  0
 34 35  1  0  0  0
 34 43  2  0  0  0
 35 36  1  0  0  0
 35 37  2  0  0  0
 37 38  1  0  0  0
 37 39  1  0  0  0
 39 40  1  0  0  0
 39 41  2  0  0  0
 41 42  1  0  0  0
 41 43  1  0  0  0
 43 44  1  0  0  0
M  END
$$$$
Les-3424
                    3D
 Structure written by MMmdl.
 29 31  0  0  1  0            999 V2000
    2.2820   -0.7790   -0.4100 C   0  0  0  0  0  0
    4.0050   -0.7500   -0.6170 S   0  0  0  0  0  0
    4.0760    1.0740   -0.6160 C   0  0  1  0  0  0
    4.4110    1.4170   -1.6000 H   0  0  0  0  0  0
    2.6470    1.5350   -0.4020 C   0  0  0  0  0  0
    1.7840    0.4790   -0.3190 N   0  0  0  0  0  0
    0.7890    0.5970   -0.1880 H   0  0  0  0  0  0
    2.3050    2.7080   -0.3140 O   0  0  0  0  0  0
    4.9910    1.5800    0.4840 C   0  0  0  0  0  0
    4.6380    1.2830    1.4780 H   0  0  0  0  0  0
    5.0300    2.6750    0.4740 H   0  0  0  0  0  0
    6.0150    1.2120    0.3530 H   0  0  0  0  0  0
    1.5870   -1.8640   -0.3510 N   0  0  0  0  0  0
    0.2260   -1.6270   -0.1790 N   0  0  0  0  0  0
   -0.4850   -2.7070   -0.1170 C   0  0  0  0  0  0
   -1.2300   -4.8950   -0.0750 N   0  0  0  0  0  0
   -1.2610   -5.9050   -0.0940 H   0  0  0  0  0  0
   -0.0610   -4.1650   -0.2010 C   0  0  0  0  0  0
   -2.3250   -4.0540    0.0780 C   0  0  0  0  0  0
   -1.9330   -2.7160    0.0600 C   0  0  0  0  0  0
   -2.8300   -1.6810    0.1930 C   0  0  0  0  0  0
   -2.5050   -0.6470    0.1760 H   0  0  0  0  0  0
   -4.1730   -2.0340    0.3490 C   0  0  0  0  0  0
   -4.5830   -3.3840    0.3680 C   0  0  0  0  0  0
   -5.6340   -3.6350    0.4910 H   0  0  0  0  0  0
   -3.6470   -4.4160    0.2310 C   0  0  0  0  0  0
   -3.9580   -5.4540    0.2460 H   0  0  0  0  0  0
    1.0690   -4.5940   -0.3490 O   0  0  0  0  0  0
   -5.4740   -0.6710    0.5380 Br  0  0  0  0  0  0
  1  2  1  0  0  0
  1  6  1  0  0  0
  1 13  2  0  0  0
  2  3  1  0  0  0
  3  4  1  0  0  0
  3  5  1  0  0  0
  3  9  1  0  0  0
  5  6  1  0  0  0
  5  8  2  0  0  0
  6  7  1  0  0  0
  9 10  1  0  0  0
  9 11  1  0  0  0
  9 12  1  0  0  0
 13 14  1  0  0  0
 14 15  2  0  0  0
 15 18  1  0  0  0
 15 20  1  0  0  0
 16 17  1  0  0  0
 16 18  1  0  0  0
 16 19  1  0  0  0
 18 28  2  0  0  0
 19 20  1  0  0  0
 19 26  2  0  0  0
 20 21  2  0  0  0
 21 22  1  0  0  0
 21 23  1  0  0  0
 23 24  2  0  0  0
 23 29  1  0  0  0
 24 25  1  0  0  0
 24 26  1  0  0  0
 26 27  1  0  0  0
M  END
$$$$
Les-3440
                    3D
 Structure written by MMmdl.
 36 38  0  0  1  0            999 V2000
    8.5920   -5.7790    1.1060 C   0  0  0  0  0  0
    7.2130   -5.6600    0.5770 C   0  0  0  0  0  0
    6.8320   -7.0600   -0.3360 S   0  0  0  0  0  0
    8.4200   -7.7210    0.0010 C   0  0  0  0  0  0
    9.1840   -6.9670    0.7320 N   0  0  0  0  0  0
    8.8430   -8.9340   -0.4590 N   0  0  0  0  0  0
    9.7910   -9.1430   -0.1660 H   0  0  0  0  0  0
    9.1250   -4.9170    1.7920 O   0  0  0  0  0  0
    6.4570   -4.5840    0.8090 C   0  0  0  0  0  0
    6.8630   -3.7570    1.3890 H   0  0  0  0  0  0
    5.0890   -4.3690    0.3310 C   0  0  0  0  0  0
    4.8240   -3.2780   -0.5080 C   0  0  0  0  0  0
    5.6270   -2.6140   -0.8220 H   0  0  0  0  0  0
    3.5260   -3.0320   -0.9530 C   0  0  0  0  0  0
    3.3160   -2.1890   -1.6040 H   0  0  0  0  0  0
    2.5010   -3.8770   -0.5490 C   0  0  0  0  0  0
    2.7380   -4.9730    0.2880 C   0  0  0  0  0  0
    4.0370   -5.2080    0.7380 C   0  0  0  0  0  0
    4.2570   -6.0270    1.4150 H   0  0  0  0  0  0
    1.6200   -5.7040    0.5940 O   0  0  0  0  0  0
    1.7820   -6.9420    1.2860 C   0  0  0  0  0  0
    0.9410   -7.5770    0.9830 H   0  0  0  0  0  0
    2.6870   -7.4800    0.9830 H   0  0  0  0  0  0
    1.7060   -6.7320    2.7880 C   0  0  0  0  0  0
    0.7680   -6.2350    3.0580 H   0  0  0  0  0  0
    2.5170   -6.0910    3.1450 H   0  0  0  0  0  0
    1.7610   -7.6890    3.3150 H   0  0  0  0  0  0
    1.2270   -3.6200   -0.9860 O   0  0  0  0  0  0
    0.6900   -4.3300   -0.5820 H   0  0  0  0  0  0
    8.2370   -9.8780   -1.2150 C   0  0  0  0  0  0
    7.0180   -9.8450   -1.7070 N   0  0  0  0  0  0
    6.7520  -10.9890   -2.4300 C   0  0  0  0  0  0
    5.7830  -11.1030   -2.8990 H   0  0  0  0  0  0
    7.7760  -11.9050   -2.4890 C   0  0  0  0  0  0
    7.7990  -12.8610   -2.9920 H   0  0  0  0  0  0
    9.1200  -11.3170   -1.6090 S   0  0  0  0  0  0
  1  2  1  0  0  0
  1  5  1  0  0  0
  1  8  2  0  0  0
  2  3  1  0  0  0
  2  9  2  0  0  0
  3  4  1  0  0  0
  4  5  2  0  0  0
  4  6  1  0  0  0
  6  7  1  0  0  0
  6 30  1  0  0  0
  9 10  1  0  0  0
  9 11  1  0  0  0
 11 12  1  0  0  0
 11 18  2  0  0  0
 12 13  1  0  0  0
 12 14  2  0  0  0
 14 15  1  0  0  0
 14 16  1  0  0  0
 16 17  2  0  0  0
 16 28  1  0  0  0
 17 18  1  0  0  0
 17 20  1  0  0  0
 18 19  1  0  0  0
 20 21  1  0  0  0
 21 22  1  0  0  0
 21 23  1  0  0  0
 21 24  1  0  0  0
 24 25  1  0  0  0
 24 26  1  0  0  0
 24 27  1  0  0  0
 28 29  1  0  0  0
 30 31  2  0  0  0
 30 36  1  0  0  0
 31 32  1  0  0  0
 32 33  1  0  0  0
 32 34  2  0  0  0
 34 35  1  0  0  0
 34 36  1  0  0  0
M  END
$$$$
Les-3447
                    3D
 Structure written by MMmdl.
 95100  0  0  1  0            999 V2000
   11.7100    2.3530   -0.8220 C   0  0  0  0  0  0
   10.3510    1.6230   -0.6480 C   0  0  0  0  0  0
    9.7700    2.1370    0.1270 H   0  0  0  0  0  0
    9.7680    1.7120   -1.5740 H   0  0  0  0  0  0
   12.7340    0.5950    0.7780 C   0  0  0  0  0  0
   13.3730    0.5080    1.6660 H   0  0  0  0  0  0
   13.2530    0.0410   -0.0150 H   0  0  0  0  0  0
   12.6410    2.0760    0.3810 C   0  0  0  0  0  0
   13.6510    2.4490    0.1670 H   0  0  0  0  0  0
   12.2930    2.6510    1.2490 H   0  0  0  0  0  0
   11.3380   -0.0410    1.0370 C   0  0  1  0  0  0
   10.5210    0.1290   -0.2870 C   0  0  1  0  0  0
   11.1240   -0.2660   -1.1110 H   0  0  0  0  0  0
   10.2280   -2.4070    1.2360 C   0  0  0  0  0  0
    9.5150   -2.1520    2.0290 H   0  0  0  0  0  0
   10.5410   -3.4430    1.4100 H   0  0  0  0  0  0
   11.5010   -1.5390    1.4210 C   0  0  0  0  0  0
   12.3210   -1.9830    0.8440 H   0  0  0  0  0  0
   11.8210   -1.6330    2.4680 H   0  0  0  0  0  0
    9.5470   -2.2670   -0.1610 C   0  0  2  0  0  0
    9.2770   -0.7590   -0.2600 C   0  0  0  0  0  0
    8.0560   -0.2440   -0.0510 C   0  0  0  0  0  0
    7.9020    0.8320   -0.0480 H   0  0  0  0  0  0
    6.9380   -1.0270    0.5410 C   0  0  0  0  0  0
    6.0110   -0.5050    0.2750 H   0  0  0  0  0  0
    7.0260   -0.9420    1.6300 H   0  0  0  0  0  0
    8.1920   -3.1740   -0.3690 C   0  0  2  0  0  0
    6.8260   -2.4900    0.1050 C   0  0  1  0  0  0
    6.2130   -2.3970   -0.8060 H   0  0  0  0  0  0
    7.1730   -5.5110    0.3340 C   0  0  0  0  0  0
    7.2840   -6.1650    1.2070 H   0  0  0  0  0  0
    7.2010   -6.1720   -0.5420 H   0  0  0  0  0  0
    8.3930   -4.5880    0.2670 C   0  0  0  0  0  0
    9.1960   -5.1270   -0.2520 H   0  0  0  0  0  0
    8.7550   -4.4960    1.2920 H   0  0  0  0  0  0
    5.8250   -4.7850    0.3660 C   0  0  2  0  0  0
    5.6350   -4.5610   -0.6950 H   0  0  0  0  0  0
    5.9140   -3.3820    1.0590 C   0  0  2  0  0  0
    4.4690   -2.8000    1.2020 C   0  0  0  0  0  0
    4.0770   -3.0300    2.2020 H   0  0  0  0  0  0
    4.4680   -1.7080    1.1420 H   0  0  0  0  0  0
    3.4730   -3.3560    0.1910 C   0  0  0  0  0  0
    3.8050   -3.1900   -0.8390 H   0  0  0  0  0  0
    2.5240   -2.8280    0.3180 H   0  0  0  0  0  0
    3.3050   -4.8510    0.4260 C   0  0  0  0  0  0
    4.5830   -5.6710    0.7340 C   0  0  0  0  0  0
   11.4470    3.8700   -0.9130 C   0  0  0  0  0  0
   12.3820    4.4280   -1.0360 H   0  0  0  0  0  0
   10.9560    4.2430   -0.0070 H   0  0  0  0  0  0
   10.8000    4.1090   -1.7640 H   0  0  0  0  0  0
   10.7780    0.6450    2.3060 C   0  0  0  0  0  0
    7.9810   -3.4180   -1.9120 C   0  0  0  0  0  0
    7.0400   -3.9300   -2.1330 H   0  0  0  0  0  0
    8.7580   -4.0570   -2.3440 H   0  0  0  0  0  0
    7.9650   -2.4700   -2.4600 H   0  0  0  0  0  0
    6.5140   -3.4010    2.4890 C   0  0  0  0  0  0
    7.6020   -3.3740    2.5060 H   0  0  0  0  0  0
    6.2090   -4.2790    3.0590 H   0  0  0  0  0  0
    6.1920   -2.5230    3.0630 H   0  0  0  0  0  0
    4.5230   -6.1080    2.2040 C   0  0  0  0  0  0
    5.4620   -6.5630    2.5330 H   0  0  0  0  0  0
    3.7320   -6.8520    2.3600 H   0  0  0  0  0  0
    4.2820   -5.2760    2.8730 H   0  0  0  0  0  0
    2.1660   -5.4770    0.3780 N   0  0  0  0  0  0
    1.1000   -4.6190    0.0740 O   0  0  0  0  0  0
    4.5680   -6.9420   -0.1460 C   0  0  0  0  0  0
    5.4240   -7.5910    0.0660 H   0  0  0  0  0  0
    4.5870   -6.6840   -1.2120 H   0  0  0  0  0  0
    3.6680   -7.5450    0.0210 H   0  0  0  0  0  0
   10.6010   -2.7180   -1.2300 C   0  0  0  0  0  0
   10.3150   -2.4040   -2.2400 H   0  0  0  0  0  0
   10.7350   -3.8040   -1.2230 H   0  0  0  0  0  0
   11.6020   -2.3080   -1.0760 H   0  0  0  0  0  0
   12.3990    1.9230   -2.1340 C   0  0  0  0  0  0
   11.7440    2.0940   -2.9960 H   0  0  0  0  0  0
   12.6770    0.8650   -2.1370 H   0  0  0  0  0  0
   13.3180    2.4970   -2.3000 H   0  0  0  0  0  0
   -0.0610   -5.3320   -0.0140 C   0  0  0  0  0  0
   -1.1880   -4.4500   -0.3420 C   0  0  0  0  0  0
   -1.8800   -4.8910   -1.0540 H   0  0  0  0  0  0
   -0.2120   -6.5430    0.0730 O   0  0  0  0  0  0
    9.4320    0.8070    2.2810 O   0  0  0  0  0  0
   11.4780    0.9630    3.2640 O   0  0  0  0  0  0
   -1.4470   -3.2580    0.1900 C   0  0  0  0  0  0
   -2.6410   -2.4870   -0.2210 C   0  0  0  0  0  0
   -2.7000   -1.3160    0.4810 N   0  0  0  0  0  0
   -1.7210   -1.0580    1.3900 C   0  0  0  0  0  0
   -0.5890   -2.3970    1.4120 S   0  0  0  0  0  0
   -3.4500   -2.8430   -1.0650 O   0  0  0  0  0  0
   -1.6200   -0.0630    2.0870 O   0  0  0  0  0  0
    8.8740    1.4140    3.4480 C   0  0  0  0  0  0
    7.7950    1.5030    3.2980 H   0  0  0  0  0  0
    9.2880    2.4170    3.5930 H   0  0  0  0  0  0
    9.0520    0.7870    4.3270 H   0  0  0  0  0  0
   -3.4500   -0.6580    0.3290 H   0  0  0  0  0  0
  1  2  1  0  0  0
  1  8  1  0  0  0
  1 47  1  0  0  0
  1 74  1  0  0  0
  2  3  1  0  0  0
  2  4  1  0  0  0
  2 12  1  0  0  0
  5  6  1  0  0  0
  5  7  1  0  0  0
  5  8  1  0  0  0
  5 11  1  0  0  0
  8  9  1  0  0  0
  8 10  1  0  0  0
 11 12  1  0  0  0
 11 17  1  0  0  0
 11 51  1  0  0  0
 12 13  1  0  0  0
 12 21  1  0  0  0
 14 15  1  0  0  0
 14 16  1  0  0  0
 14 17  1  0  0  0
 14 20  1  0  0  0
 17 18  1  0  0  0
 17 19  1  0  0  0
 20 21  1  0  0  0
 20 27  1  0  0  0
 20 70  1  0  0  0
 21 22  2  0  0  0
 22 23  1  0  0  0
 22 24  1  0  0  0
 24 25  1  0  0  0
 24 26  1  0  0  0
 24 28  1  0  0  0
 27 28  1  0  0  0
 27 33  1  0  0  0
 27 52  1  0  0  0
 28 29  1  0  0  0
 28 38  1  0  0  0
 30 31  1  0  0  0
 30 32  1  0  0  0
 30 33  1  0  0  0
 30 36  1  0  0  0
 33 34  1  0  0  0
 33 35  1  0  0  0
 36 37  1  0  0  0
 36 38  1  0  0  0
 36 46  1  0  0  0
 38 39  1  0  0  0
 38 56  1  0  0  0
 39 40  1  0  0  0
 39 41  1  0  0  0
 39 42  1  0  0  0
 42 43  1  0  0  0
 42 44  1  0  0  0
 42 45  1  0  0  0
 45 46  1  0  0  0
 45 64  2  0  0  0
 46 60  1  0  0  0
 46 66  1  0  0  0
 47 48  1  0  0  0
 47 49  1  0  0  0
 47 50  1  0  0  0
 51 82  1  0  0  0
 51 83  2  0  0  0
 52 53  1  0  0  0
 52 54  1  0  0  0
 52 55  1  0  0  0
 56 57  1  0  0  0
 56 58  1  0  0  0
 56 59  1  0  0  0
 60 61  1  0  0  0
 60 62  1  0  0  0
 60 63  1  0  0  0
 64 65  1  0  0  0
 65 78  1  0  0  0
 66 67  1  0  0  0
 66 68  1  0  0  0
 66 69  1  0  0  0
 70 71  1  0  0  0
 70 72  1  0  0  0
 70 73  1  0  0  0
 74 75  1  0  0  0
 74 76  1  0  0  0
 74 77  1  0  0  0
 78 79  1  0  0  0
 78 81  2  0  0  0
 79 80  1  0  0  0
 79 84  2  0  0  0
 82 91  1  0  0  0
 84 85  1  0  0  0
 84 88  1  0  0  0
 85 86  1  0  0  0
 85 89  2  0  0  0
 86 87  1  0  0  0
 86 95  1  0  0  0
 87 88  1  0  0  0
 87 90  2  0  0  0
 91 92  1  0  0  0
 91 93  1  0  0  0
 91 94  1  0  0  0
M  END
$$$$
Les-3466
                    3D
 Structure written by MMmdl.
 53 57  0  0  1  0            999 V2000
    4.5380   -2.8130   -0.5120 C   0  0  2  0  0  0
    3.9920   -4.7400   -1.7980 N   0  0  0  0  0  0
    3.9030   -5.3930   -2.5650 H   0  0  0  0  0  0
    4.5310   -3.4560   -1.9380 C   0  0  0  0  0  0
    5.0030   -0.4510   -0.3760 C   0  0  0  0  0  0
    4.0150   -1.4490   -0.4630 N   0  0  0  0  0  0
    6.3120   -2.7390   -0.0160 S   0  0  0  0  0  0
    6.3580   -1.0320   -0.1580 C   0  0  0  0  0  0
    2.6110   -1.1350   -0.5280 C   0  0  0  0  0  0
    2.1200    0.0710    0.0050 C   0  0  0  0  0  0
    2.7770    0.7860    0.4920 H   0  0  0  0  0  0
    0.7570    0.3890   -0.0290 C   0  0  0  0  0  0
    0.4050    1.3260    0.3950 H   0  0  0  0  0  0
   -0.1430   -0.4970   -0.5980 C   0  0  0  0  0  0
    0.3040   -1.6960   -1.1350 C   0  0  0  0  0  0
   -0.3860   -2.3990   -1.5930 H   0  0  0  0  0  0
    1.6700   -2.0080   -1.0980 C   0  0  0  0  0  0
    1.9560   -2.9400   -1.5670 H   0  0  0  0  0  0
   -1.4610   -0.1540   -0.6100 O   0  0  0  0  0  0
   -1.9650   -0.8650   -1.0400 H   0  0  0  0  0  0
    3.5850   -4.9820   -0.4900 C   0  0  0  0  0  0
    3.8410   -3.8660    0.3130 C   0  0  0  0  0  0
    3.4850   -3.8680    1.6520 C   0  0  0  0  0  0
    3.6800   -3.0120    2.2910 H   0  0  0  0  0  0
    2.8670   -5.0120    2.1650 C   0  0  0  0  0  0
    2.5760   -5.0430    3.2130 H   0  0  0  0  0  0
    2.6190   -6.1290    1.3450 C   0  0  0  0  0  0
    2.1380   -7.0070    1.7700 H   0  0  0  0  0  0
    2.9800   -6.1220   -0.0040 C   0  0  0  0  0  0
    2.7830   -6.9800   -0.6370 H   0  0  0  0  0  0
    4.9050   -2.9580   -2.9880 O   0  0  0  0  0  0
    4.8420    0.7600   -0.4630 O   0  0  0  0  0  0
    7.4400   -0.2500   -0.0880 C   0  0  0  0  0  0
    7.3370    0.8260   -0.2140 H   0  0  0  0  0  0
    8.8210   -0.6910    0.1290 C   0  0  0  0  0  0
    9.2500   -1.1690    1.3660 C   0  0  0  0  0  0
    8.5540   -1.2500    2.1980 H   0  0  0  0  0  0
   10.5910   -1.5440    1.5620 C   0  0  0  0  0  0
   10.8580   -1.9100    2.5500 H   0  0  0  0  0  0
   11.5580   -1.4550    0.5430 C   0  0  0  0  0  0
   11.0910   -0.9750   -0.6950 C   0  0  0  0  0  0
   11.7650   -0.8730   -1.5410 H   0  0  0  0  0  0
    9.7530   -0.5960   -0.9030 C   0  0  0  0  0  0
    9.4550   -0.2260   -1.8810 H   0  0  0  0  0  0
   12.8900   -1.8100    0.7480 N   0  0  0  0  0  0
   13.3650   -2.2400    2.0580 C   0  0  0  0  0  0
   14.4420   -2.4410    2.0590 H   0  0  0  0  0  0
   12.8680   -3.1650    2.3680 H   0  0  0  0  0  0
   13.1900   -1.4630    2.8110 H   0  0  0  0  0  0
   13.8590   -1.7590   -0.3400 C   0  0  0  0  0  0
   14.8480   -2.1100   -0.0260 H   0  0  0  0  0  0
   13.9860   -0.7320   -0.7010 H   0  0  0  0  0  0
   13.5470   -2.4010   -1.1720 H   0  0  0  0  0  0
  1  4  1  0  0  0
  1  6  1  0  0  0
  1  7  1  0  0  0
  1 22  1  0  0  0
  2  3  1  0  0  0
  2  4  1  0  0  0
  2 21  1  0  0  0
  4 31  2  0  0  0
  5  6  1  0  0  0
  5  8  1  0  0  0
  5 32  2  0  0  0
  6  9  1  0  0  0
  7  8  1  0  0  0
  8 33  2  0  0  0
  9 10  1  0  0  0
  9 17  2  0  0  0
 10 11  1  0  0  0
 10 12  2  0  0  0
 12 13  1  0  0  0
 12 14  1  0  0  0
 14 15  2  0  0  0
 14 19  1  0  0  0
 15 16  1  0  0  0
 15 17  1  0  0  0
 17 18  1  0  0  0
 19 20  1  0  0  0
 21 22  1  0  0  0
 21 29  2  0  0  0
 22 23  2  0  0  0
 23 24  1  0  0  0
 23 25  1  0  0  0
 25 26  1  0  0  0
 25 27  2  0  0  0
 27 28  1  0  0  0
 27 29  1  0  0  0
 29 30  1  0  0  0
 33 34  1  0  0  0
 33 35  1  0  0  0
 35 36  1  0  0  0
 35 43  2  0  0  0
 36 37  1  0  0  0
 36 38  2  0  0  0
 38 39  1  0  0  0
 38 40  1  0  0  0
 40 41  2  0  0  0
 40 45  1  0  0  0
 41 42  1  0  0  0
 41 43  1  0  0  0
 43 44  1  0  0  0
 45 46  1  0  0  0
 45 50  1  0  0  0
 46 47  1  0  0  0
 46 48  1  0  0  0
 46 49  1  0  0  0
 50 51  1  0  0  0
 50 52  1  0  0  0
 50 53  1  0  0  0
M  END
$$$$
Les-3467
                    3D
 Structure written by MMmdl.
 53 57  0  0  1  0            999 V2000
    4.3190   -2.9060   -0.3100 C   0  0  2  0  0  0
    3.5200   -4.7910   -1.5240 N   0  0  0  0  0  0
    3.3180   -5.4390   -2.2740 H   0  0  0  0  0  0
    4.1460   -3.5560   -1.7230 C   0  0  0  0  0  0
    4.9690   -0.5850   -0.2890 C   0  0  0  0  0  0
    3.9080   -1.5050   -0.2420 N   0  0  0  0  0  0
    6.1300   -2.9550    0.0320 S   0  0  0  0  0  0
    6.2880   -1.2650   -0.2170 C   0  0  0  0  0  0
    2.5340   -1.0840   -0.1690 C   0  0  0  0  0  0
    2.1930    0.1590    0.3950 C   0  0  0  0  0  0
    2.9530    0.8210    0.8040 H   0  0  0  0  0  0
    0.8620    0.5860    0.4940 C   0  0  0  0  0  0
    0.6410    1.5520    0.9400 H   0  0  0  0  0  0
   -0.1600   -0.2290    0.0280 C   0  0  0  0  0  0
    0.1420   -1.4630   -0.5360 C   0  0  0  0  0  0
   -0.6490   -2.1060   -0.9120 H   0  0  0  0  0  0
    1.4770   -1.8830   -0.6320 C   0  0  0  0  0  0
    1.6420   -2.8370   -1.1170 H   0  0  0  0  0  0
   -1.7960    0.2850    0.1460 Cl  0  0  0  0  0  0
    3.2040   -4.9920   -0.1850 C   0  0  0  0  0  0
    3.6150   -3.8960    0.5820 C   0  0  0  0  0  0
    3.3690   -3.8630    1.9460 C   0  0  0  0  0  0
    3.6820   -3.0230    2.5570 H   0  0  0  0  0  0
    2.7040   -4.9510    2.5190 C   0  0  0  0  0  0
    2.4970   -4.9520    3.5870 H   0  0  0  0  0  0
    2.3000   -6.0470    1.7350 C   0  0  0  0  0  0
    1.7840   -6.8800    2.2070 H   0  0  0  0  0  0
    2.5490   -6.0760    0.3610 C   0  0  0  0  0  0
    2.2310   -6.9180   -0.2440 H   0  0  0  0  0  0
    4.4880   -3.0980   -2.8020 O   0  0  0  0  0  0
    4.8910    0.6340   -0.3860 O   0  0  0  0  0  0
    7.4230   -0.5730   -0.3500 C   0  0  0  0  0  0
    7.3930    0.5010   -0.5220 H   0  0  0  0  0  0
    8.7710   -1.1400   -0.3230 C   0  0  0  0  0  0
    9.4880   -1.2700   -1.5160 C   0  0  0  0  0  0
    9.0480   -0.9600   -2.4600 H   0  0  0  0  0  0
   10.7770   -1.8110   -1.5080 C   0  0  0  0  0  0
   11.3130   -1.9040   -2.4500 H   0  0  0  0  0  0
   11.3710   -2.2300   -0.3090 C   0  0  0  0  0  0
   10.6460   -2.0910    0.8840 C   0  0  0  0  0  0
   11.0760   -2.4060    1.8320 H   0  0  0  0  0  0
    9.3580   -1.5480    0.8780 C   0  0  0  0  0  0
    8.8190   -1.4510    1.8180 H   0  0  0  0  0  0
   12.7700   -2.8190   -0.3270 C   0  0  0  0  0  0
   13.1340   -2.8250   -1.3630 H   0  0  0  0  0  0
   12.7760   -4.2720    0.1570 C   0  0  0  0  0  0
   12.4800   -4.3550    1.2090 H   0  0  0  0  0  0
   13.7760   -4.7070    0.0580 H   0  0  0  0  0  0
   12.0840   -4.8840   -0.4320 H   0  0  0  0  0  0
   13.7500   -1.9690    0.4870 C   0  0  0  0  0  0
   13.4960   -1.9570    1.5520 H   0  0  0  0  0  0
   13.7560   -0.9320    0.1330 H   0  0  0  0  0  0
   14.7690   -2.3610    0.3930 H   0  0  0  0  0  0
  1  4  1  0  0  0
  1  6  1  0  0  0
  1  7  1  0  0  0
  1 21  1  0  0  0
  2  3  1  0  0  0
  2  4  1  0  0  0
  2 20  1  0  0  0
  4 30  2  0  0  0
  5  6  1  0  0  0
  5  8  1  0  0  0
  5 31  2  0  0  0
  6  9  1  0  0  0
  7  8  1  0  0  0
  8 32  2  0  0  0
  9 10  1  0  0  0
  9 17  2  0  0  0
 10 11  1  0  0  0
 10 12  2  0  0  0
 12 13  1  0  0  0
 12 14  1  0  0  0
 14 15  2  0  0  0
 14 19  1  0  0  0
 15 16  1  0  0  0
 15 17  1  0  0  0
 17 18  1  0  0  0
 20 21  1  0  0  0
 20 28  2  0  0  0
 21 22  2  0  0  0
 22 23  1  0  0  0
 22 24  1  0  0  0
 24 25  1  0  0  0
 24 26  2  0  0  0
 26 27  1  0  0  0
 26 28  1  0  0  0
 28 29  1  0  0  0
 32 33  1  0  0  0
 32 34  1  0  0  0
 34 35  1  0  0  0
 34 42  2  0  0  0
 35 36  1  0  0  0
 35 37  2  0  0  0
 37 38  1  0  0  0
 37 39  1  0  0  0
 39 40  2  0  0  0
 39 44  1  0  0  0
 40 41  1  0  0  0
 40 42  1  0  0  0
 42 43  1  0  0  0
 44 45  1  0  0  0
 44 46  1  0  0  0
 44 50  1  0  0  0
 46 47  1  0  0  0
 46 48  1  0  0  0
 46 49  1  0  0  0
 50 51  1  0  0  0
 50 52  1  0  0  0
 50 53  1  0  0  0
M  END
$$$$
Les-3481
                    3D
 Structure written by MMmdl.
 62 65  0  0  1  0            999 V2000
    6.3400   -2.3480   -0.3480 C   0  0  0  0  0  0
    5.9650   -1.0160   -0.1820 N   0  0  0  0  0  0
    4.6100   -0.8030    0.0480 C   0  0  0  0  0  0
    3.7580   -2.3370    0.1470 S   0  0  0  0  0  0
    5.1620   -3.2450   -0.2160 C   0  0  0  0  0  0
    7.4630   -2.7990   -0.5360 O   0  0  0  0  0  0
    4.0620    0.3690    0.1290 N   0  0  0  0  0  0
    2.6940    0.3760    0.3540 N   0  0  0  0  0  0
    2.2510    1.5900    0.3990 C   0  0  0  0  0  0
    2.9330    2.4500    0.2630 H   0  0  0  0  0  0
    0.8370    1.8910    0.6330 C   0  0  0  0  0  0
    0.4340    3.2200    0.6810 C   0  0  0  0  0  0
    1.1460    4.0300    0.5450 H   0  0  0  0  0  0
   -0.9130    3.5260    0.9100 C   0  0  0  0  0  0
   -1.1780    4.5790    0.9400 H   0  0  0  0  0  0
   -1.8910    2.5300    1.0970 C   0  0  0  0  0  0
   -1.4380    1.1980    1.0380 C   0  0  0  0  0  0
   -2.1270    0.3690    1.1710 H   0  0  0  0  0  0
   -0.0950    0.8750    0.8110 C   0  0  0  0  0  0
    0.2030   -0.1700    0.7760 H   0  0  0  0  0  0
    6.9310    0.0520   -0.2480 C   0  0  0  0  0  0
    8.0900   -0.0610   -1.0350 C   0  0  0  0  0  0
    8.2810   -0.9430   -1.6420 H   0  0  0  0  0  0
    9.0270    0.9770   -1.1060 C   0  0  0  0  0  0
    9.9110    0.8710   -1.7300 H   0  0  0  0  0  0
    8.8220    2.1430   -0.3850 C   0  0  0  0  0  0
    7.6950    2.2860    0.4120 C   0  0  0  0  0  0
    7.5250    3.1870    0.9930 H   0  0  0  0  0  0
    6.7600    1.2450    0.4790 C   0  0  0  0  0  0
    5.9150    1.3860    1.1480 H   0  0  0  0  0  0
    9.7570    3.1300   -0.4840 O   0  0  0  0  0  0
    9.4820    3.8790    0.0700 H   0  0  0  0  0  0
   -3.2270    2.8440    1.3260 N   0  0  0  0  0  0
   -3.6760    4.2290    1.3850 C   0  0  0  0  0  0
   -4.7520    4.3040    1.5730 H   0  0  0  0  0  0
   -3.4850    4.7420    0.4360 H   0  0  0  0  0  0
   -3.1750    4.7680    2.1970 H   0  0  0  0  0  0
   -4.2260    1.7990    1.5150 C   0  0  0  0  0  0
   -5.2260    2.2130    1.6830 H   0  0  0  0  0  0
   -3.9870    1.1850    2.3910 H   0  0  0  0  0  0
   -4.2940    1.1590    0.6290 H   0  0  0  0  0  0
    5.2690   -4.5660   -0.3860 C   0  0  0  0  0  0
    6.2400   -4.9890   -0.6430 H   0  0  0  0  0  0
    4.2050   -5.5690   -0.2890 C   0  0  0  0  0  0
    3.8810   -6.3370   -1.4070 C   0  0  0  0  0  0
    4.3760   -6.1610   -2.3600 H   0  0  0  0  0  0
    2.9190   -7.3580   -1.3220 C   0  0  0  0  0  0
    2.7190   -7.9180   -2.2310 H   0  0  0  0  0  0
    2.2500   -7.6690   -0.1240 C   0  0  0  0  0  0
    2.5920   -6.8710    0.9850 C   0  0  0  0  0  0
    2.1250   -7.0380    1.9510 H   0  0  0  0  0  0
    3.5500   -5.8430    0.9100 C   0  0  0  0  0  0
    3.7830   -5.2780    1.8100 H   0  0  0  0  0  0
    1.3200   -8.7050   -0.0400 N   0  0  0  0  0  0
    0.9620   -9.4940   -1.2120 C   0  0  0  0  0  0
    0.1980  -10.2450   -0.9840 H   0  0  0  0  0  0
    1.8330  -10.0330   -1.5990 H   0  0  0  0  0  0
    0.5490   -8.8550   -2.0010 H   0  0  0  0  0  0
    0.6770   -9.0420    1.2250 C   0  0  0  0  0  0
   -0.0040   -9.8940    1.1260 H   0  0  0  0  0  0
    0.0820   -8.2000    1.5950 H   0  0  0  0  0  0
    1.4220   -9.3190    1.9790 H   0  0  0  0  0  0
  1  2  1  0  0  0
  1  5  1  0  0  0
  1  6  2  0  0  0
  2  3  1  0  0  0
  2 21  1  0  0  0
  3  4  1  0  0  0
  3  7  2  0  0  0
  4  5  1  0  0  0
  5 42  2  0  0  0
  7  8  1  0  0  0
  8  9  2  0  0  0
  9 10  1  0  0  0
  9 11  1  0  0  0
 11 12  1  0  0  0
 11 19  2  0  0  0
 12 13  1  0  0  0
 12 14  2  0  0  0
 14 15  1  0  0  0
 14 16  1  0  0  0
 16 17  2  0  0  0
 16 33  1  0  0  0
 17 18  1  0  0  0
 17 19  1  0  0  0
 19 20  1  0  0  0
 21 22  1  0  0  0
 21 29  2  0  0  0
 22 23  1  0  0  0
 22 24  2  0  0  0
 24 25  1  0  0  0
 24 26  1  0  0  0
 26 27  2  0  0  0
 26 31  1  0  0  0
 27 28  1  0  0  0
 27 29  1  0  0  0
 29 30  1  0  0  0
 31 32  1  0  0  0
 33 34  1  0  0  0
 33 38  1  0  0  0
 34 35  1  0  0  0
 34 36  1  0  0  0
 34 37  1  0  0  0
 38 39  1  0  0  0
 38 40  1  0  0  0
 38 41  1  0  0  0
 42 43  1  0  0  0
 42 44  1  0  0  0
 44 45  1  0  0  0
 44 52  2  0  0  0
 45 46  1  0  0  0
 45 47  2  0  0  0
 47 48  1  0  0  0
 47 49  1  0  0  0
 49 50  2  0  0  0
 49 54  1  0  0  0
 50 51  1  0  0  0
 50 52  1  0  0  0
 52 53  1  0  0  0
 54 55  1  0  0  0
 54 59  1  0  0  0
 55 56  1  0  0  0
 55 57  1  0  0  0
 55 58  1  0  0  0
 59 60  1  0  0  0
 59 61  1  0  0  0
 59 62  1  0  0  0
M  END
$$$$
Les-3497
                    3D
 Structure written by MMmdl.
 48 51  0  0  1  0            999 V2000
    5.6050   -5.8750    0.1600 C   0  0  0  0  0  0
    6.4790   -4.8170   -0.0890 N   0  0  0  0  0  0
    5.8640   -3.6180   -0.4120 C   0  0  0  0  0  0
    4.1640   -3.8900   -0.7740 S   0  0  0  0  0  0
    4.2040   -5.4700   -0.1190 C   0  0  0  0  0  0
    5.8790   -7.0140    0.5190 O   0  0  0  0  0  0
    6.2560   -2.3840   -0.4190 N   0  0  0  0  0  0
    7.8950   -5.0180   -0.0390 C   0  0  0  0  0  0
    8.4820   -5.8750    0.9060 C   0  0  0  0  0  0
    7.8820   -6.3680    1.6670 H   0  0  0  0  0  0
    9.8630   -6.0960    0.9170 C   0  0  0  0  0  0
   10.3040   -6.7530    1.6610 H   0  0  0  0  0  0
   10.6690   -5.4730   -0.0260 C   0  0  0  0  0  0
   10.1160   -4.6340   -0.9850 C   0  0  0  0  0  0
   10.7330   -4.1480   -1.7350 H   0  0  0  0  0  0
    8.7340   -4.4150   -0.9920 C   0  0  0  0  0  0
    8.3200   -3.7740   -1.7670 H   0  0  0  0  0  0
   12.0110   -5.7150    0.0210 O   0  0  0  0  0  0
   12.4440   -5.2040   -0.6820 H   0  0  0  0  0  0
    7.5000   -2.1150    0.1110 N   0  0  0  0  0  0
    7.7110   -0.8670    0.4070 C   0  0  0  0  0  0
    8.7340   -0.6220    0.7420 H   0  0  0  0  0  0
    6.7860    0.2790    0.3490 C   0  0  0  0  0  0
    7.3180    1.5250    0.0040 C   0  0  0  0  0  0
    8.3710    1.6340   -0.2450 H   0  0  0  0  0  0
    6.4860    2.6460   -0.0390 C   0  0  0  0  0  0
    6.8890    3.6160   -0.3170 H   0  0  0  0  0  0
    5.1360    2.5170    0.2740 C   0  0  0  0  0  0
    4.6020    1.2850    0.6400 C   0  0  0  0  0  0
    3.5530    1.1740    0.8950 H   0  0  0  0  0  0
    5.4340    0.1640    0.6860 C   0  0  0  0  0  0
    5.0150   -0.7880    0.9990 H   0  0  0  0  0  0
    4.3600    3.6380    0.2150 O   0  0  0  0  0  0
    3.4470    3.4010    0.4490 H   0  0  0  0  0  0
    3.1770   -6.2930    0.1110 C   0  0  0  0  0  0
    3.3710   -7.2920    0.5000 H   0  0  0  0  0  0
    1.7570   -6.0130   -0.1220 C   0  0  0  0  0  0
    1.0940   -4.9700    0.5370 C   0  0  0  0  0  0
    1.6270   -4.3200    1.2270 H   0  0  0  0  0  0
   -0.2700   -4.7530    0.3240 C   0  0  0  0  0  0
   -0.7820   -3.9430    0.8360 H   0  0  0  0  0  0
   -0.9760   -5.5870   -0.5370 C   0  0  0  0  0  0
   -0.3370   -6.6340   -1.1950 C   0  0  0  0  0  0
   -0.8780   -7.2910   -1.8680 H   0  0  0  0  0  0
    1.0290   -6.8470   -0.9830 C   0  0  0  0  0  0
    1.5220   -7.6700   -1.4970 H   0  0  0  0  0  0
   -2.3100   -5.3480   -0.7050 O   0  0  0  0  0  0
   -2.6780   -6.0260   -1.2970 H   0  0  0  0  0  0
  1  2  1  0  0  0
  1  5  1  0  0  0
  1  6  2  0  0  0
  2  3  1  0  0  0
  2  8  1  0  0  0
  3  4  1  0  0  0
  3  7  2  0  0  0
  4  5  1  0  0  0
  5 35  2  0  0  0
  7 20  1  0  0  0
  8  9  1  0  0  0
  8 16  2  0  0  0
  9 10  1  0  0  0
  9 11  2  0  0  0
 11 12  1  0  0  0
 11 13  1  0  0  0
 13 14  2  0  0  0
 13 18  1  0  0  0
 14 15  1  0  0  0
 14 16  1  0  0  0
 16 17  1  0  0  0
 18 19  1  0  0  0
 20 21  2  0  0  0
 21 22  1  0  0  0
 21 23  1  0  0  0
 23 24  1  0  0  0
 23 31  2  0  0  0
 24 25  1  0  0  0
 24 26  2  0  0  0
 26 27  1  0  0  0
 26 28  1  0  0  0
 28 29  2  0  0  0
 28 33  1  0  0  0
 29 30  1  0  0  0
 29 31  1  0  0  0
 31 32  1  0  0  0
 33 34  1  0  0  0
 35 36  1  0  0  0
 35 37  1  0  0  0
 37 38  1  0  0  0
 37 45  2  0  0  0
 38 39  1  0  0  0
 38 40  2  0  0  0
 40 41  1  0  0  0
 40 42  1  0  0  0
 42 43  2  0  0  0
 42 47  1  0  0  0
 43 44  1  0  0  0
 43 45  1  0  0  0
 45 46  1  0  0  0
 47 48  1  0  0  0
M  END
$$$$
Les-3605
                    3D
 Structure written by MMmdl.
 59 63  0  0  1  0            999 V2000
    4.4060  -10.4730   -2.3330 C   0  0  0  0  0  0
    5.6810  -10.8950   -2.6500 N   0  0  0  0  0  0
    6.5800  -10.5060   -1.7960 C   0  0  0  0  0  0
    5.9760   -9.5440   -0.4640 S   0  0  0  0  0  0
    4.3870   -9.6550   -1.0980 C   0  0  0  0  0  0
    3.4000  -10.7260   -2.9820 O   0  0  0  0  0  0
    3.2680   -9.1150   -0.6100 C   0  0  0  0  0  0
    2.3140   -9.2820   -1.1050 H   0  0  0  0  0  0
    3.2080   -8.2890    0.6000 C   0  0  0  0  0  0
    3.6750   -6.9680    0.5560 C   0  0  0  0  0  0
    4.0590   -6.5530   -0.3740 H   0  0  0  0  0  0
    3.6690   -6.1850    1.7110 C   0  0  0  0  0  0
    3.2090   -6.7060    2.9190 C   0  0  0  0  0  0
    3.2200   -6.1020    3.8220 H   0  0  0  0  0  0
    2.7350   -8.0170    2.9710 C   0  0  0  0  0  0
    2.3950   -8.4290    3.9180 H   0  0  0  0  0  0
    2.7070   -8.7930    1.8100 C   0  0  0  0  0  0
    7.8970  -10.8280   -1.9520 N   0  0  0  0  0  0
    8.0590  -11.3910   -2.7790 H   0  0  0  0  0  0
    8.9930  -10.5300   -1.2160 C   0  0  0  0  0  0
    9.0330   -9.8170   -0.1150 N   0  0  0  0  0  0
   10.5300  -11.1230   -1.7360 S   0  0  0  0  0  0
   11.2950  -10.3660   -0.3960 C   0  0  0  0  0  0
   10.3270   -9.7120    0.3630 C   0  0  0  0  0  0
   10.7260   -9.0200    1.5220 C   0  0  0  0  0  0
    9.9820   -8.5100    2.1260 H   0  0  0  0  0  0
   12.0760   -8.9980    1.8870 C   0  0  0  0  0  0
   12.3670   -8.4640    2.7900 H   0  0  0  0  0  0
   13.0400   -9.6450    1.1100 C   0  0  0  0  0  0
   12.6540  -10.3520   -0.0400 C   0  0  0  0  0  0
   13.3900  -10.8760   -0.6450 H   0  0  0  0  0  0
   14.4800   -9.6370    1.5370 C   0  0  0  0  0  0
   14.6790  -10.4850    2.1990 H   0  0  0  0  0  0
   14.7270   -8.7100    2.0640 H   0  0  0  0  0  0
   15.1450   -9.7020    0.6690 H   0  0  0  0  0  0
    4.2490   -4.5660    1.6450 Cl  0  0  0  0  0  0
    2.2470  -10.0820    1.8880 O   0  0  0  0  0  0
    0.8260  -10.1440    1.7670 C   0  0  0  0  0  0
    0.5960  -11.1830    1.4970 H   0  0  0  0  0  0
    0.4560   -9.5660    0.9210 H   0  0  0  0  0  0
    0.0870   -9.9080    3.0780 C   0  0  0  0  0  0
   -0.9660   -9.0460    3.1870 N   0  0  0  0  0  0
   -1.4640   -9.2040    4.0580 H   0  0  0  0  0  0
    0.3900  -10.5600    4.0860 O   0  0  0  0  0  0
   -1.4810   -8.0190    2.3780 C   0  0  0  0  0  0
   -0.7730   -7.3480    1.3830 C   0  0  0  0  0  0
    0.2690   -7.5510    1.1790 H   0  0  0  0  0  0
   -1.3700   -6.3110    0.6490 C   0  0  0  0  0  0
   -0.7710   -5.8180   -0.1110 H   0  0  0  0  0  0
   -2.6810   -5.9210    0.9130 C   0  0  0  0  0  0
   -3.3830   -6.5660    1.9300 C   0  0  0  0  0  0
   -4.4030   -6.2640    2.1570 H   0  0  0  0  0  0
   -2.7870   -7.5970    2.6620 C   0  0  0  0  0  0
   -3.3690   -8.0760    3.4460 H   0  0  0  0  0  0
   -3.3740   -4.9310    0.2730 O   0  0  0  0  0  0
   -2.7130   -4.2790   -0.8040 C   0  0  0  0  0  0
   -3.4060   -3.5450   -1.2260 H   0  0  0  0  0  0
   -2.4560   -4.9880   -1.5990 H   0  0  0  0  0  0
   -1.8280   -3.7380   -0.4540 H   0  0  0  0  0  0
  1  2  1  0  0  0
  1  5  1  0  0  0
  1  6  2  0  0  0
  2  3  2  0  0  0
  3  4  1  0  0  0
  3 18  1  0  0  0
  4  5  1  0  0  0
  5  7  2  0  0  0
  7  8  1  0  0  0
  7  9  1  0  0  0
  9 10  1  0  0  0
  9 17  2  0  0  0
 10 11  1  0  0  0
 10 12  2  0  0  0
 12 13  1  0  0  0
 12 36  1  0  0  0
 13 14  1  0  0  0
 13 15  2  0  0  0
 15 16  1  0  0  0
 15 17  1  0  0  0
 17 37  1  0  0  0
 18 19  1  0  0  0
 18 20  1  0  0  0
 20 21  2  0  0  0
 20 22  1  0  0  0
 21 24  1  0  0  0
 22 23  1  0  0  0
 23 24  1  0  0  0
 23 30  2  0  0  0
 24 25  2  0  0  0
 25 26  1  0  0  0
 25 27  1  0  0  0
 27 28  1  0  0  0
 27 29  2  0  0  0
 29 30  1  0  0  0
 29 32  1  0  0  0
 30 31  1  0  0  0
 32 33  1  0  0  0
 32 34  1  0  0  0
 32 35  1  0  0  0
 37 38  1  0  0  0
 38 39  1  0  0  0
 38 40  1  0  0  0
 38 41  1  0  0  0
 41 42  1  0  0  0
 41 44  2  0  0  0
 42 43  1  0  0  0
 42 45  1  0  0  0
 45 46  1  0  0  0
 45 53  2  0  0  0
 46 47  1  0  0  0
 46 48  2  0  0  0
 48 49  1  0  0  0
 48 50  1  0  0  0
 50 51  2  0  0  0
 50 55  1  0  0  0
 51 52  1  0  0  0
 51 53  1  0  0  0
 53 54  1  0  0  0
 55 56  1  0  0  0
 56 57  1  0  0  0
 56 58  1  0  0  0
 56 59  1  0  0  0
M  END
$$$$
Les-3713
                    3D
 Structure written by MMmdl.
 59 63  0  0  1  0            999 V2000
    7.7050   -4.4370   -0.7560 S   0  0  0  0  0  0
    8.5440   -2.9500   -1.1980 C   0  0  0  0  0  0
    7.8220   -2.1020   -1.8650 N   0  0  0  0  0  0
    6.5340   -2.5280   -2.0960 C   0  0  0  0  0  0
    6.2910   -3.8860   -1.5490 C   0  0  0  0  0  0
    5.6780   -1.8810   -2.6850 O   0  0  0  0  0  0
    9.8650   -2.7870   -0.8320 N   0  0  0  0  0  0
    5.1030   -4.4860   -1.6780 C   0  0  0  0  0  0
    4.3070   -3.9330   -2.1760 H   0  0  0  0  0  0
    4.6940   -5.8000   -1.2160 C   0  0  0  0  0  0
    3.5190   -6.0600   -0.6200 C   0  0  0  0  0  0
    3.2460   -7.0840   -0.3730 H   0  0  0  0  0  0
    5.7100   -7.1550   -1.6210 Cl  0  0  0  0  0  0
    2.5120   -5.0620   -0.2530 C   0  0  0  0  0  0
    1.2730   -5.0650   -0.9070 C   0  0  0  0  0  0
    1.0650   -5.7920   -1.6900 H   0  0  0  0  0  0
    0.2920   -4.1280   -0.5690 C   0  0  0  0  0  0
   -0.6600   -4.1490   -1.0940 H   0  0  0  0  0  0
    0.5540   -3.1920    0.4390 C   0  0  0  0  0  0
    1.7850   -3.1830    1.1050 C   0  0  0  0  0  0
    2.0040   -2.4620    1.8890 H   0  0  0  0  0  0
    2.7610   -4.1210    0.7560 C   0  0  0  0  0  0
    3.7140   -4.1150    1.2810 H   0  0  0  0  0  0
   -0.4770   -2.2170    0.8040 N   0  3  0  0  0  0
   -1.4640   -2.1170    0.0610 O   0  5  0  0  0  0
   -0.3070   -1.5550    1.8370 O   0  0  0  0  0  0
   10.6330   -3.7190   -0.1790 N   0  0  0  0  0  0
   11.8530   -3.2760   -0.1530 C   0  0  0  0  0  0
   12.0640   -1.9640   -0.8520 C   0  0  0  0  0  0
   12.6220   -1.2500   -0.2400 H   0  0  0  0  0  0
   12.5980   -2.1500   -1.7900 H   0  0  0  0  0  0
   10.6140   -1.5630   -1.1190 C   0  0  2  0  0  0
   10.5040   -1.2980   -2.1780 H   0  0  0  0  0  0
   12.9620   -4.0080    0.4830 C   0  0  0  0  0  0
   12.6750   -5.1610    1.2220 C   0  0  0  0  0  0
   11.6510   -5.5120    1.3310 H   0  0  0  0  0  0
   13.7060   -5.8770    1.8350 C   0  0  0  0  0  0
   13.4790   -6.7710    2.4090 H   0  0  0  0  0  0
   15.0250   -5.4440    1.7090 C   0  0  0  0  0  0
   15.8280   -6.0020    2.1850 H   0  0  0  0  0  0
   15.3140   -4.2970    0.9700 C   0  0  0  0  0  0
   16.3430   -3.9630    0.8700 H   0  0  0  0  0  0
   14.2850   -3.5780    0.3560 C   0  0  0  0  0  0
   14.5480   -2.6930   -0.2170 H   0  0  0  0  0  0
   10.1690   -0.4000   -0.2470 C   0  0  0  0  0  0
   10.0140   -0.5270    1.1420 C   0  0  0  0  0  0
   10.1960   -1.4790    1.6360 H   0  0  0  0  0  0
    9.6100    0.5650    1.9140 C   0  0  0  0  0  0
    9.4880    0.4480    2.9880 H   0  0  0  0  0  0
    9.3550    1.8040    1.3210 C   0  0  0  0  0  0
    9.5110    1.9420   -0.0570 C   0  0  0  0  0  0
    9.3240    2.8830   -0.5640 H   0  0  0  0  0  0
    9.9150    0.8490   -0.8340 C   0  0  0  0  0  0
   10.0220    0.9840   -1.9080 H   0  0  0  0  0  0
    8.9630    2.7850    2.1900 O   0  0  0  0  0  0
    8.6810    4.0630    1.6330 C   0  0  0  0  0  0
    8.3810    4.7250    2.4510 H   0  0  0  0  0  0
    7.8470    4.0110    0.9250 H   0  0  0  0  0  0
    9.5720    4.4950    1.1660 H   0  0  0  0  0  0
  1  2  1  0  0  0
  1  5  1  0  0  0
  2  3  2  0  0  0
  2  7  1  0  0  0
  3  4  1  0  0  0
  4  5  1  0  0  0
  4  6  2  0  0  0
  5  8  2  0  0  0
  7 27  1  0  0  0
  7 32  1  0  0  0
  8  9  1  0  0  0
  8 10  1  0  0  0
 10 11  2  0  0  0
 10 13  1  0  0  0
 11 12  1  0  0  0
 11 14  1  0  0  0
 14 15  1  0  0  0
 14 22  2  0  0  0
 15 16  1  0  0  0
 15 17  2  0  0  0
 17 18  1  0  0  0
 17 19  1  0  0  0
 19 20  2  0  0  0
 19 24  1  0  0  0
 20 21  1  0  0  0
 20 22  1  0  0  0
 22 23  1  0  0  0
 24 25  1  0  0  0
 24 26  2  0  0  0
 27 28  2  0  0  0
 28 29  1  0  0  0
 28 34  1  0  0  0
 29 30  1  0  0  0
 29 31  1  0  0  0
 29 32  1  0  0  0
 32 33  1  0  0  0
 32 45  1  0  0  0
 34 35  1  0  0  0
 34 43  2  0  0  0
 35 36  1  0  0  0
 35 37  2  0  0  0
 37 38  1  0  0  0
 37 39  1  0  0  0
 39 40  1  0  0  0
 39 41  2  0  0  0
 41 42  1  0  0  0
 41 43  1  0  0  0
 43 44  1  0  0  0
 45 46  1  0  0  0
 45 53  2  0  0  0
 46 47  1  0  0  0
 46 48  2  0  0  0
 48 49  1  0  0  0
 48 50  1  0  0  0
 50 51  2  0  0  0
 50 55  1  0  0  0
 51 52  1  0  0  0
 51 53  1  0  0  0
 53 54  1  0  0  0
 55 56  1  0  0  0
 56 57  1  0  0  0
 56 58  1  0  0  0
 56 59  1  0  0  0
M  CHG  2  24   1  25  -1
M  END
$$$$
Les-3623
                    3D
 Structure written by MMmdl.
 47 51  0  0  1  0            999 V2000
    6.3900   -5.4920   -0.7040 N   0  0  0  0  0  0
    5.1700   -5.1590   -0.1660 N   0  0  0  0  0  0
    4.5100   -6.2620    0.0170 C   0  0  0  0  0  0
    5.2110   -7.5090   -0.4470 C   0  0  0  0  0  0
    5.2070   -8.2940    0.3140 H   0  0  0  0  0  0
    4.7190   -7.8710   -1.3570 H   0  0  0  0  0  0
    6.5930   -6.9480   -0.7630 C   0  0  2  0  0  0
    6.8840   -7.2030   -1.7890 H   0  0  0  0  0  0
    3.1540   -6.3010    0.5970 C   0  0  0  0  0  0
    2.5920   -5.1140    1.0750 C   0  0  0  0  0  0
    3.1440   -4.1770    1.0250 H   0  0  0  0  0  0
    1.3090   -5.1150    1.6250 C   0  0  0  0  0  0
    0.8940   -4.1780    1.9910 H   0  0  0  0  0  0
    2.4230   -7.4900    0.6690 C   0  0  0  0  0  0
    2.8440   -8.4200    0.2960 H   0  0  0  0  0  0
    7.6400   -7.4710    0.2030 C   0  0  0  0  0  0
    8.5270   -8.4780   -0.2150 C   0  0  0  0  0  0
    8.4740   -8.8770   -1.2260 H   0  0  0  0  0  0
    9.5030   -8.9740    0.6530 C   0  0  0  0  0  0
   10.1890   -9.7420    0.3080 H   0  0  0  0  0  0
    9.5950   -8.4720    1.9490 C   0  0  0  0  0  0
    8.7180   -7.4830    2.3860 C   0  0  0  0  0  0
    8.7980   -7.0750    3.3890 H   0  0  0  0  0  0
    7.7420   -6.9890    1.5180 C   0  0  0  0  0  0
    7.0840   -6.1950    1.8690 H   0  0  0  0  0  0
   10.7970   -9.0850    3.0180 Cl  0  0  0  0  0  0
    7.2390   -4.4780   -1.1330 C   0  0  0  0  0  0
    8.4830   -4.9410   -1.7700 C   0  0  0  0  0  0
    8.3740   -5.2770   -2.7940 H   0  0  0  0  0  0
    6.9850   -3.2770   -1.1180 O   0  0  0  0  0  0
    9.6590   -4.9590   -1.1500 C   0  0  0  0  0  0
   11.0860   -5.5410   -1.8880 S   0  0  0  0  0  0
   11.9940   -5.2790   -0.4140 C   0  0  0  0  0  0
   11.2530   -4.7490    0.5540 N   0  5  0  0  0  0
    9.9730   -4.5520    0.2310 C   0  0  0  0  0  0
    9.1210   -4.0920    0.9810 O   0  0  0  0  0  0
   13.1790   -5.5760   -0.3520 O   0  0  0  0  0  0
    1.1280   -7.5050    1.2190 C   0  0  0  0  0  0
    0.5640   -6.3010    1.7040 C   0  0  0  0  0  0
   -0.7290   -6.3170    2.2520 C   0  0  0  0  0  0
   -1.1790   -5.4020    2.6300 H   0  0  0  0  0  0
   -1.4590   -7.5040    2.3210 C   0  0  0  0  0  0
   -2.4580   -7.5030    2.7470 H   0  0  0  0  0  0
   -0.9070   -8.6890    1.8440 C   0  0  0  0  0  0
   -1.4760   -9.6140    1.8970 H   0  0  0  0  0  0
    0.3770   -8.6910    1.2970 C   0  0  0  0  0  0
    0.7870   -9.6290    0.9290 H   0  0  0  0  0  0
  1  2  1  0  0  0
  1  7  1  0  0  0
  1 27  1  0  0  0
  2  3  2  0  0  0
  3  4  1  0  0  0
  3  9  1  0  0  0
  4  5  1  0  0  0
  4  6  1  0  0  0
  4  7  1  0  0  0
  7  8  1  0  0  0
  7 16  1  0  0  0
  9 10  1  0  0  0
  9 14  2  0  0  0
 10 11  1  0  0  0
 10 12  2  0  0  0
 12 13  1  0  0  0
 12 39  1  0  0  0
 14 15  1  0  0  0
 14 38  1  0  0  0
 16 17  1  0  0  0
 16 24  2  0  0  0
 17 18  1  0  0  0
 17 19  2  0  0  0
 19 20  1  0  0  0
 19 21  1  0  0  0
 21 22  2  0  0  0
 21 26  1  0  0  0
 22 23  1  0  0  0
 22 24  1  0  0  0
 24 25  1  0  0  0
 27 28  1  0  0  0
 27 30  2  0  0  0
 28 29  1  0  0  0
 28 31  2  0  0  0
 31 32  1  0  0  0
 31 35  1  0  0  0
 32 33  1  0  0  0
 33 34  1  0  0  0
 33 37  2  0  0  0
 34 35  1  0  0  0
 35 36  2  0  0  0
 38 39  1  0  0  0
 38 46  2  0  0  0
 39 40  2  0  0  0
 40 41  1  0  0  0
 40 42  1  0  0  0
 42 43  1  0  0  0
 42 44  2  0  0  0
 44 45  1  0  0  0
 44 46  1  0  0  0
 46 47  1  0  0  0
M  CHG  1  34  -1
M  END
$$$$
Les-3632
                    3D
 Structure written by MMmdl.
 46 49  0  0  1  0            999 V2000
    7.7240    2.9900    0.0130 C   0  0  0  0  0  0
    7.6150    1.5480   -0.2890 C   0  0  0  0  0  0
    9.0770    0.7860    0.1250 S   0  0  0  0  0  0
    9.7540    2.3080    0.6670 C   0  0  0  0  0  0
    8.9100    3.3270    0.5230 N   0  5  0  0  0  0
    6.4950    1.0160   -0.7720 C   0  0  0  0  0  0
    5.6230    1.6400   -0.9410 H   0  0  0  0  0  0
    6.3370   -0.4130   -1.1050 C   0  0  0  0  0  0
    5.1300   -0.9750   -0.7200 N   0  0  0  0  0  0
    7.2080   -1.0350   -1.7080 O   0  0  0  0  0  0
   10.8890    2.3580    1.1210 O   0  0  0  0  0  0
    6.7960    3.7640   -0.2000 O   0  0  0  0  0  0
    4.1470   -0.2660   -0.0830 N   0  0  0  0  0  0
    3.1040   -1.0390   -0.0280 C   0  0  0  0  0  0
    3.2640   -2.3750   -0.7060 C   0  0  0  0  0  0
    2.9140   -3.2010   -0.0820 H   0  0  0  0  0  0
    2.7080   -2.3550   -1.6490 H   0  0  0  0  0  0
    4.7680   -2.3720   -0.9610 C   0  0  2  0  0  0
    5.0020   -2.5930   -2.0090 H   0  0  0  0  0  0
    5.4760   -3.3780   -0.0650 C   0  0  0  0  0  0
    5.5400   -4.7260   -0.4510 C   0  0  0  0  0  0
    6.1470   -5.6900    0.3560 C   0  0  0  0  0  0
    6.1920   -6.7320    0.0540 H   0  0  0  0  0  0
    6.7000   -5.3150    1.5780 C   0  0  0  0  0  0
    7.1740   -6.0590    2.2140 H   0  0  0  0  0  0
    6.6450   -3.9840    1.9860 C   0  0  0  0  0  0
    7.0780   -3.6890    2.9390 H   0  0  0  0  0  0
    6.0330   -3.0230    1.1750 C   0  0  0  0  0  0
    5.9980   -1.9940    1.5260 H   0  0  0  0  0  0
    1.8370   -0.6340    0.6040 C   0  0  0  0  0  0
    1.7740    0.5960    1.2670 C   0  0  0  0  0  0
    2.6480    1.2430    1.3210 H   0  0  0  0  0  0
    0.5840    1.0190    1.8710 C   0  0  0  0  0  0
    0.5850    1.9800    2.3730 H   0  0  0  0  0  0
   -0.5530    0.2130    1.8160 C   0  0  0  0  0  0
   -0.4860   -1.0160    1.1530 C   0  0  0  0  0  0
   -1.3690   -1.6480    1.1050 H   0  0  0  0  0  0
    0.7010   -1.4410    0.5470 C   0  0  0  0  0  0
    0.7030   -2.4000    0.0370 H   0  0  0  0  0  0
    4.9740   -5.0930   -1.6420 O   0  0  0  0  0  0
    5.1470   -6.0370   -1.7950 H   0  0  0  0  0  0
   -1.7740    0.5060    2.3590 O   0  0  0  0  0  0
   -1.8990    1.7520    3.0330 C   0  0  0  0  0  0
   -2.9270    1.8320    3.3990 H   0  0  0  0  0  0
   -1.7220    2.5900    2.3510 H   0  0  0  0  0  0
   -1.2320    1.8000    3.9000 H   0  0  0  0  0  0
  1  2  1  0  0  0
  1  5  1  0  0  0
  1 12  2  0  0  0
  2  3  1  0  0  0
  2  6  2  0  0  0
  3  4  1  0  0  0
  4  5  1  0  0  0
  4 11  2  0  0  0
  6  7  1  0  0  0
  6  8  1  0  0  0
  8  9  1  0  0  0
  8 10  2  0  0  0
  9 13  1  0  0  0
  9 18  1  0  0  0
 13 14  2  0  0  0
 14 15  1  0  0  0
 14 30  1  0  0  0
 15 16  1  0  0  0
 15 17  1  0  0  0
 15 18  1  0  0  0
 18 19  1  0  0  0
 18 20  1  0  0  0
 20 21  1  0  0  0
 20 28  2  0  0  0
 21 22  2  0  0  0
 21 40  1  0  0  0
 22 23  1  0  0  0
 22 24  1  0  0  0
 24 25  1  0  0  0
 24 26  2  0  0  0
 26 27  1  0  0  0
 26 28  1  0  0  0
 28 29  1  0  0  0
 30 31  1  0  0  0
 30 38  2  0  0  0
 31 32  1  0  0  0
 31 33  2  0  0  0
 33 34  1  0  0  0
 33 35  1  0  0  0
 35 36  2  0  0  0
 35 42  1  0  0  0
 36 37  1  0  0  0
 36 38  1  0  0  0
 38 39  1  0  0  0
 40 41  1  0  0  0
 42 43  1  0  0  0
 43 44  1  0  0  0
 43 45  1  0  0  0
 43 46  1  0  0  0
M  CHG  1   5  -1
M  END
$$$$
Les-3640
                    3D
 Structure written by MMmdl.
 59 64  0  0  1  0            999 V2000
    8.8470   -5.8630   -1.7440 C   0  0  0  0  0  0
    9.1620   -4.8250   -1.8750 H   0  0  0  0  0  0
    9.1650   -6.4640   -2.6030 H   0  0  0  0  0  0
    7.3500   -6.0390   -1.4800 C   0  0  1  0  0  0
    6.8830   -6.4700   -2.3740 H   0  0  0  0  0  0
    7.3120   -6.9960   -0.3710 N   0  0  0  0  0  0
    8.5440   -7.1170    0.2300 N   0  0  0  0  0  0
    9.4070   -6.4800   -0.4980 C   0  0  0  0  0  0
    6.6890   -4.7150   -1.1370 C   0  0  0  0  0  0
   10.8360   -6.3960   -0.1560 C   0  0  0  0  0  0
   11.2580   -6.8610    1.0960 C   0  0  0  0  0  0
   10.5430   -7.2710    1.8060 H   0  0  0  0  0  0
   12.6070   -6.8020    1.4490 C   0  0  0  0  0  0
   12.9290   -7.1650    2.4220 H   0  0  0  0  0  0
   13.5380   -6.2830    0.5520 C   0  0  0  0  0  0
   14.5890   -6.2390    0.8260 H   0  0  0  0  0  0
   13.1220   -5.8220   -0.6970 C   0  0  0  0  0  0
   13.8510   -5.4220   -1.3960 H   0  0  0  0  0  0
   11.7720   -5.8770   -1.0530 C   0  0  0  0  0  0
   11.4840   -5.5200   -2.0370 H   0  0  0  0  0  0
    6.8320   -4.1030    0.1120 C   0  0  0  0  0  0
    7.4050   -4.5840    0.9030 H   0  0  0  0  0  0
    6.2470   -2.8550    0.3740 C   0  0  0  0  0  0
    6.3980   -2.4410    1.3680 H   0  0  0  0  0  0
    5.5000   -2.1550   -0.5890 C   0  0  0  0  0  0
    5.3610   -2.7950   -1.8330 C   0  0  0  0  0  0
    4.7970   -2.3300   -2.6370 H   0  0  0  0  0  0
    5.9420   -4.0420   -2.1080 C   0  0  0  0  0  0
    5.8020   -4.4740   -3.0970 H   0  0  0  0  0  0
    6.2150   -7.7250    0.0500 C   0  0  0  0  0  0
    4.6940   -7.6300   -0.8110 S   0  0  0  0  0  0
    3.9260   -8.6980    0.3240 C   0  0  0  0  0  0
    4.9940   -9.1940    1.2330 C   0  0  0  0  0  0
    6.1880   -8.5340    1.0610 N   0  0  0  0  0  0
    4.8610  -10.1310    2.0050 O   0  0  0  0  0  0
    2.6280   -9.0150    0.3420 C   0  0  0  0  0  0
    1.6790   -8.5770   -0.7530 C   0  0  0  0  0  0
    0.4750   -9.1810   -0.4730 N   0  0  0  0  0  0
   -0.3410   -9.0790   -1.0590 H   0  0  0  0  0  0
    1.8930   -7.8520   -1.7110 O   0  0  0  0  0  0
    1.8170   -9.8310    1.2710 C   0  0  0  0  0  0
    0.5360   -9.9150    0.7010 C   0  0  0  0  0  0
   -0.5210  -10.6020    1.2730 C   0  0  0  0  0  0
   -1.4950  -10.6480    0.8000 H   0  0  0  0  0  0
   -0.2920  -11.2230    2.4970 C   0  0  0  0  0  0
   -1.0920  -11.7730    2.9880 H   0  0  0  0  0  0
    0.9640  -11.1220    3.1120 C   0  0  0  0  0  0
    1.1270  -11.5910    4.0800 H   0  0  0  0  0  0
    2.0170  -10.4160    2.5070 C   0  0  0  0  0  0
    2.9500  -10.3410    3.0490 H   0  0  0  0  0  0
    4.9410   -0.9050   -0.3310 N   0  0  0  0  0  0
    5.1390   -0.2390    0.9500 C   0  0  0  0  0  0
    4.6580    0.7450    0.9800 H   0  0  0  0  0  0
    6.2050   -0.0750    1.1440 H   0  0  0  0  0  0
    4.7070   -0.8280    1.7660 H   0  0  0  0  0  0
    4.1440   -0.2140   -1.3370 C   0  0  0  0  0  0
    3.7540    0.7410   -0.9670 H   0  0  0  0  0  0
    3.2760   -0.8160   -1.6300 H   0  0  0  0  0  0
    4.7460    0.0110   -2.2240 H   0  0  0  0  0  0
  1  2  1  0  0  0
  1  3  1  0  0  0
  1  4  1  0  0  0
  1  8  1  0  0  0
  4  5  1  0  0  0
  4  6  1  0  0  0
  4  9  1  0  0  0
  6  7  1  0  0  0
  6 30  1  0  0  0
  7  8  2  0  0  0
  8 10  1  0  0  0
  9 21  1  0  0  0
  9 28  2  0  0  0
 10 11  1  0  0  0
 10 19  2  0  0  0
 11 12  1  0  0  0
 11 13  2  0  0  0
 13 14  1  0  0  0
 13 15  1  0  0  0
 15 16  1  0  0  0
 15 17  2  0  0  0
 17 18  1  0  0  0
 17 19  1  0  0  0
 19 20  1  0  0  0
 21 22  1  0  0  0
 21 23  2  0  0  0
 23 24  1  0  0  0
 23 25  1  0  0  0
 25 26  2  0  0  0
 25 51  1  0  0  0
 26 27  1  0  0  0
 26 28  1  0  0  0
 28 29  1  0  0  0
 30 31  1  0  0  0
 30 34  2  0  0  0
 31 32  1  0  0  0
 32 33  1  0  0  0
 32 36  2  0  0  0
 33 34  1  0  0  0
 33 35  2  0  0  0
 36 37  1  0  0  0
 36 41  1  0  0  0
 37 38  1  0  0  0
 37 40  2  0  0  0
 38 39  1  0  0  0
 38 42  1  0  0  0
 41 42  1  0  0  0
 41 49  2  0  0  0
 42 43  2  0  0  0
 43 44  1  0  0  0
 43 45  1  0  0  0
 45 46  1  0  0  0
 45 47  2  0  0  0
 47 48  1  0  0  0
 47 49  1  0  0  0
 49 50  1  0  0  0
 51 52  1  0  0  0
 51 56  1  0  0  0
 52 53  1  0  0  0
 52 54  1  0  0  0
 52 55  1  0  0  0
 56 57  1  0  0  0
 56 58  1  0  0  0
 56 59  1  0  0  0
M  END
$$$$
Les-3661
                    3D
 Structure written by MMmdl.
 59 63  0  0  1  0            999 V2000
    7.6160   -7.8970    0.4640 C   0  0  0  0  0  0
    6.1080   -7.8080    0.4670 C   0  0  0  0  0  0
    5.5010   -9.2200    1.2750 S   0  0  0  0  0  0
    7.1170   -9.9000    1.3600 C   0  0  0  0  0  0
    8.0860   -9.0360    0.9340 N   0  0  0  0  0  0
    7.3070  -11.0370    1.7670 O   0  0  0  0  0  0
    5.3280   -6.8610   -0.0600 C   0  0  0  0  0  0
    5.7490   -6.0070   -0.5650 H   0  0  0  0  0  0
    3.8760   -6.7770   -0.0290 C   0  0  0  0  0  0
    3.0700   -7.6730   -0.6200 C   0  0  0  0  0  0
    3.4890   -8.5340   -1.1360 H   0  0  0  0  0  0
    1.6070   -7.6180   -0.6390 C   0  0  0  0  0  0
    0.9350   -6.7400   -1.5000 C   0  0  0  0  0  0
    1.4970   -6.0840   -2.1620 H   0  0  0  0  0  0
   -0.4620   -6.6970   -1.5190 C   0  0  0  0  0  0
   -0.9600   -6.0050   -2.1950 H   0  0  0  0  0  0
   -1.1890   -7.5420   -0.6700 C   0  0  0  0  0  0
   -0.5280   -8.4260    0.1930 C   0  0  0  0  0  0
   -1.0750   -9.0890    0.8590 H   0  0  0  0  0  0
    0.8700   -8.4600    0.2040 C   0  0  0  0  0  0
    1.3810   -9.1460    0.8770 H   0  0  0  0  0  0
   -2.6540   -7.5020   -0.6870 N   0  3  0  0  0  0
   -3.2000   -6.7010   -1.4590 O   0  5  0  0  0  0
   -3.2620   -8.2710    0.0710 O   0  0  0  0  0  0
    3.2590   -5.3690    0.7830 Cl  0  0  0  0  0  0
    9.6730   -5.0530   -0.8520 C   0  0  0  0  0  0
   10.0140   -4.1190   -0.3970 H   0  0  0  0  0  0
    9.6740   -4.9570   -1.9430 H   0  0  0  0  0  0
    8.3130   -5.5400   -0.3470 C   0  0  1  0  0  0
    7.6150   -5.5010   -1.1900 H   0  0  0  0  0  0
    8.5440   -6.9320    0.0470 N   0  0  0  0  0  0
    9.8920   -7.2330    0.0010 N   0  0  0  0  0  0
   10.5340   -6.2090   -0.4630 C   0  0  0  0  0  0
    7.8220   -4.6670    0.7960 C   0  0  0  0  0  0
   11.9970   -6.1860   -0.6240 C   0  0  0  0  0  0
   12.7460   -7.2690   -0.1460 C   0  0  0  0  0  0
   12.2570   -8.1120    0.3380 H   0  0  0  0  0  0
   14.1340   -7.2770   -0.2820 C   0  0  0  0  0  0
   14.7120   -8.1180    0.0920 H   0  0  0  0  0  0
   14.7780   -6.2050   -0.8970 C   0  0  0  0  0  0
   15.8600   -6.2100   -1.0030 H   0  0  0  0  0  0
   14.0360   -5.1270   -1.3760 C   0  0  0  0  0  0
   14.5420   -4.2940   -1.8580 H   0  0  0  0  0  0
   12.6460   -5.1140   -1.2420 C   0  0  0  0  0  0
   12.0970   -4.2620   -1.6300 H   0  0  0  0  0  0
    6.9700   -3.5840    0.5200 C   0  0  0  0  0  0
    6.6520   -3.3780   -0.5010 H   0  0  0  0  0  0
    6.5060   -2.7500    1.5440 C   0  0  0  0  0  0
    5.8430   -1.9350    1.2750 H   0  0  0  0  0  0
    6.8990   -2.9750    2.8620 C   0  0  0  0  0  0
    7.7620   -4.0360    3.1430 C   0  0  0  0  0  0
    8.0800   -4.2140    4.1680 H   0  0  0  0  0  0
    8.2240   -4.8720    2.1230 C   0  0  0  0  0  0
    8.9010   -5.6860    2.3800 H   0  0  0  0  0  0
    6.5220   -2.2360    3.9510 O   0  0  0  0  0  0
    5.6190   -1.1610    3.7210 C   0  0  0  0  0  0
    5.4090   -0.6890    4.6850 H   0  0  0  0  0  0
    4.6700   -1.5230    3.3120 H   0  0  0  0  0  0
    6.0670   -0.4030    3.0700 H   0  0  0  0  0  0
  1  2  1  0  0  0
  1  5  2  0  0  0
  1 31  1  0  0  0
  2  3  1  0  0  0
  2  7  2  0  0  0
  3  4  1  0  0  0
  4  5  1  0  0  0
  4  6  2  0  0  0
  7  8  1  0  0  0
  7  9  1  0  0  0
  9 10  2  0  0  0
  9 25  1  0  0  0
 10 11  1  0  0  0
 10 12  1  0  0  0
 12 13  1  0  0  0
 12 20  2  0  0  0
 13 14  1  0  0  0
 13 15  2  0  0  0
 15 16  1  0  0  0
 15 17  1  0  0  0
 17 18  2  0  0  0
 17 22  1  0  0  0
 18 19  1  0  0  0
 18 20  1  0  0  0
 20 21  1  0  0  0
 22 23  1  0  0  0
 22 24  2  0  0  0
 26 27  1  0  0  0
 26 28  1  0  0  0
 26 29  1  0  0  0
 26 33  1  0  0  0
 29 30  1  0  0  0
 29 31  1  0  0  0
 29 34  1  0  0  0
 31 32  1  0  0  0
 32 33  2  0  0  0
 33 35  1  0  0  0
 34 46  1  0  0  0
 34 53  2  0  0  0
 35 36  1  0  0  0
 35 44  2  0  0  0
 36 37  1  0  0  0
 36 38  2  0  0  0
 38 39  1  0  0  0
 38 40  1  0  0  0
 40 41  1  0  0  0
 40 42  2  0  0  0
 42 43  1  0  0  0
 42 44  1  0  0  0
 44 45  1  0  0  0
 46 47  1  0  0  0
 46 48  2  0  0  0
 48 49  1  0  0  0
 48 50  1  0  0  0
 50 51  2  0  0  0
 50 55  1  0  0  0
 51 52  1  0  0  0
 51 53  1  0  0  0
 53 54  1  0  0  0
 55 56  1  0  0  0
 56 57  1  0  0  0
 56 58  1  0  0  0
 56 59  1  0  0  0
M  CHG  2  22   1  23  -1
M  END
$$$$
Les-3701
                    3D
 Structure written by MMmdl.
 45 48  0  0  1  0            999 V2000
    7.9010   -5.6960   -0.8790 C   0  0  0  0  0  0
    8.2290   -4.6710   -0.6850 H   0  0  0  0  0  0
    8.2830   -6.0350   -1.8480 H   0  0  0  0  0  0
    6.3880   -5.9010   -0.7850 C   0  0  1  0  0  0
    5.9920   -6.0620   -1.7960 H   0  0  0  0  0  0
    6.2560   -7.1210    0.0150 N   0  0  0  0  0  0
    7.4420   -7.4450    0.6330 N   0  0  0  0  0  0
    8.3630   -6.6540    0.1770 C   0  0  0  0  0  0
    5.7070   -4.7010   -0.1460 C   0  0  0  0  0  0
    9.7630   -6.7110    0.6270 C   0  0  0  0  0  0
   10.0930   -7.5500    1.6980 C   0  0  0  0  0  0
    9.3300   -8.1460    2.1930 H   0  0  0  0  0  0
   12.0800   -6.0420    0.4560 C   0  0  0  0  0  0
   12.8570   -5.4570   -0.0300 H   0  0  0  0  0  0
   10.7610   -5.9570    0.0050 C   0  0  0  0  0  0
   10.5450   -5.3030   -0.8350 H   0  0  0  0  0  0
    5.0250   -3.7810   -0.9580 C   0  0  0  0  0  0
    4.9630   -3.9360   -2.0330 H   0  0  0  0  0  0
    4.4100   -2.6490   -0.4080 C   0  0  0  0  0  0
    3.8920   -1.9750   -1.0810 H   0  0  0  0  0  0
    4.4720   -2.4140    0.9650 C   0  0  0  0  0  0
    5.1500   -3.3240    1.7800 C   0  0  0  0  0  0
    5.2020   -3.1500    2.8520 H   0  0  0  0  0  0
    5.7640   -4.4540    1.2340 C   0  0  0  0  0  0
    6.2850   -5.1400    1.9000 H   0  0  0  0  0  0
    5.1160   -7.8940    0.1610 C   0  0  0  0  0  0
    3.6570   -7.4880   -0.7370 S   0  0  0  0  0  0
    2.7670   -8.8810   -0.0030 C   0  0  2  0  0  0
    1.9560   -8.5000    0.6250 H   0  0  0  0  0  0
    3.7920   -9.5600    0.8810 C   0  0  0  0  0  0
    5.0200   -8.9470    0.9140 N   0  0  0  0  0  0
    3.5250  -10.5810    1.5090 O   0  0  0  0  0  0
    3.9230   -1.3490    1.6260 O   0  0  0  0  0  0
    3.2550   -0.3740    0.8350 C   0  0  0  0  0  0
    2.8930    0.4100    1.5070 H   0  0  0  0  0  0
    2.3860   -0.8050    0.3280 H   0  0  0  0  0  0
    3.9400    0.0920    0.1190 H   0  0  0  0  0  0
   12.4050   -6.8760    1.5250 C   0  0  0  0  0  0
   13.4330   -6.9400    1.8720 H   0  0  0  0  0  0
   11.4120   -7.6310    2.1460 C   0  0  0  0  0  0
   11.6630   -8.2840    2.9780 H   0  0  0  0  0  0
    2.2460   -9.8190   -1.0760 C   0  0  0  0  0  0
    1.7070  -10.6570   -0.6210 H   0  0  0  0  0  0
    3.0580  -10.2500   -1.6730 H   0  0  0  0  0  0
    1.5500   -9.3090   -1.7510 H   0  0  0  0  0  0
  1  2  1  0  0  0
  1  3  1  0  0  0
  1  4  1  0  0  0
  1  8  1  0  0  0
  4  5  1  0  0  0
  4  6  1  0  0  0
  4  9  1  0  0  0
  6  7  1  0  0  0
  6 26  1  0  0  0
  7  8  2  0  0  0
  8 10  1  0  0  0
  9 17  1  0  0  0
  9 24  2  0  0  0
 10 11  1  0  0  0
 10 15  2  0  0  0
 11 12  1  0  0  0
 11 40  2  0  0  0
 13 14  1  0  0  0
 13 15  1  0  0  0
 13 38  2  0  0  0
 15 16  1  0  0  0
 17 18  1  0  0  0
 17 19  2  0  0  0
 19 20  1  0  0  0
 19 21  1  0  0  0
 21 22  2  0  0  0
 21 33  1  0  0  0
 22 23  1  0  0  0
 22 24  1  0  0  0
 24 25  1  0  0  0
 26 27  1  0  0  0
 26 31  2  0  0  0
 27 28  1  0  0  0
 28 29  1  0  0  0
 28 30  1  0  0  0
 28 42  1  0  0  0
 30 31  1  0  0  0
 30 32  2  0  0  0
 33 34  1  0  0  0
 34 35  1  0  0  0
 34 36  1  0  0  0
 34 37  1  0  0  0
 38 39  1  0  0  0
 38 40  1  0  0  0
 40 41  1  0  0  0
 42 43  1  0  0  0
 42 44  1  0  0  0
 42 45  1  0  0  0
M  END
$$$$
Les-3719
                    3D
 Structure written by MMmdl.
 41 44  0  0  1  0            999 V2000
    5.9380   -1.8720    0.1610 C   0  0  0  0  0  0
    6.0920   -0.8330    0.4650 H   0  0  0  0  0  0
    6.5810   -2.1110   -0.6930 H   0  0  0  0  0  0
    4.4810   -2.2280   -0.1360 C   0  0  1  0  0  0
    4.3670   -2.3770   -1.2170 H   0  0  0  0  0  0
    4.2820   -3.4930    0.5780 N   0  0  0  0  0  0
    5.3140   -3.7420    1.4530 N   0  0  0  0  0  0
    6.2280   -2.8420    1.2650 C   0  0  0  0  0  0
    3.5320   -1.1390    0.3450 C   0  0  0  0  0  0
    7.4740   -2.7890    2.0470 C   0  0  0  0  0  0
    7.6330   -3.6720    3.1220 C   0  0  0  0  0  0
    6.8520   -4.3850    3.3770 H   0  0  0  0  0  0
    9.6610   -1.8650    2.5010 C   0  0  0  0  0  0
   10.4550   -1.1630    2.2590 H   0  0  0  0  0  0
    8.4930   -1.8850    1.7360 C   0  0  0  0  0  0
    8.4080   -1.1910    0.9060 H   0  0  0  0  0  0
    2.9300   -0.2850   -0.5940 C   0  0  0  0  0  0
    3.1280   -0.4050   -1.6580 H   0  0  0  0  0  0
    2.0590    0.7260   -0.1830 C   0  0  0  0  0  0
    1.5970    1.3720   -0.9240 H   0  0  0  0  0  0
    1.7890    0.8980    1.1730 C   0  0  0  0  0  0
    2.3820    0.0680    2.1210 C   0  0  0  0  0  0
    2.1710    0.1980    3.1790 H   0  0  0  0  0  0
    3.2510   -0.9450    1.7090 C   0  0  0  0  0  0
    3.7010   -1.5870    2.4640 H   0  0  0  0  0  0
    3.2100   -4.3580    0.4360 C   0  0  0  0  0  0
    1.9880   -4.0480   -0.7950 S   0  0  0  0  0  0
    1.0650   -5.5240   -0.3110 C   0  0  1  0  0  0
    1.0480   -6.2290   -1.1480 H   0  0  0  0  0  0
    1.8760   -6.1230    0.8190 C   0  0  0  0  0  0
    3.0130   -5.4270    1.1460 N   0  0  0  0  0  0
    1.5230   -7.1520    1.3880 O   0  0  0  0  0  0
    0.7150    2.1440    1.6790 Cl  0  0  0  0  0  0
    9.8150   -2.7430    3.5730 C   0  0  0  0  0  0
   10.7270   -2.7250    4.1650 H   0  0  0  0  0  0
    8.8020   -3.6470    3.8840 C   0  0  0  0  0  0
    8.9200   -4.3350    4.7170 H   0  0  0  0  0  0
   -0.3380   -5.1630    0.1410 C   0  0  0  0  0  0
   -0.3290   -4.5010    1.0150 H   0  0  0  0  0  0
   -0.8880   -6.0650    0.4330 H   0  0  0  0  0  0
   -0.9050   -4.6760   -0.6590 H   0  0  0  0  0  0
  1  2  1  0  0  0
  1  3  1  0  0  0
  1  4  1  0  0  0
  1  8  1  0  0  0
  4  5  1  0  0  0
  4  6  1  0  0  0
  4  9  1  0  0  0
  6  7  1  0  0  0
  6 26  1  0  0  0
  7  8  2  0  0  0
  8 10  1  0  0  0
  9 17  1  0  0  0
  9 24  2  0  0  0
 10 11  1  0  0  0
 10 15  2  0  0  0
 11 12  1  0  0  0
 11 36  2  0  0  0
 13 14  1  0  0  0
 13 15  1  0  0  0
 13 34  2  0  0  0
 15 16  1  0  0  0
 17 18  1  0  0  0
 17 19  2  0  0  0
 19 20  1  0  0  0
 19 21  1  0  0  0
 21 22  2  0  0  0
 21 33  1  0  0  0
 22 23  1  0  0  0
 22 24  1  0  0  0
 24 25  1  0  0  0
 26 27  1  0  0  0
 26 31  2  0  0  0
 27 28  1  0  0  0
 28 29  1  0  0  0
 28 30  1  0  0  0
 28 38  1  0  0  0
 30 31  1  0  0  0
 30 32  2  0  0  0
 34 35  1  0  0  0
 34 36  1  0  0  0
 36 37  1  0  0  0
 38 39  1  0  0  0
 38 40  1  0  0  0
 38 41  1  0  0  0
M  END
$$$$
Les-3731
                    3D
 Structure written by MMmdl.
 46 49  0  0  1  0            999 V2000
    6.5520   -5.5400   -0.0780 C   0  0  0  0  0  0
    7.2760   -5.0510    0.9950 N   0  0  0  0  0  0
    6.6000   -4.4340    2.0300 C   0  0  0  0  0  0
    4.8780   -4.4520    1.6470 S   0  0  0  0  0  0
    5.1110   -5.2740    0.1490 C   0  0  0  0  0  0
    7.2210   -3.7520    3.4200 S   0  0  0  0  0  0
    6.9990   -6.0930   -1.0750 O   0  0  0  0  0  0
    8.6800   -5.2350    1.0060 N   0  0  0  0  0  0
    9.1040   -6.4200    1.6030 C   0  0  0  0  0  0
   10.5740   -6.7520    1.6580 C   0  0  0  0  0  0
   11.1120   -6.0120    2.2550 H   0  0  0  0  0  0
   10.9890   -6.8270    0.6500 H   0  0  0  0  0  0
   10.7040   -7.7260    2.1410 H   0  0  0  0  0  0
    8.2990   -7.2200    2.0980 O   0  0  0  0  0  0
    9.5400   -4.2900    0.4430 C   0  0  0  0  0  0
   10.8520   -4.3380    0.4150 N   0  0  0  0  0  0
    8.8590   -2.8940   -0.2990 S   0  0  0  0  0  0
   10.4290   -2.3140   -0.6900 C   0  0  0  0  0  0
   11.3740   -3.2270   -0.2240 C   0  0  0  0  0  0
   12.7420   -2.9570   -0.4330 C   0  0  0  0  0  0
   13.4890   -3.6590   -0.0760 H   0  0  0  0  0  0
   13.1250   -1.7880   -1.0980 C   0  0  0  0  0  0
   14.1800   -1.5820   -1.2580 H   0  0  0  0  0  0
   12.1640   -0.8910   -1.5540 C   0  0  0  0  0  0
   12.4760    0.0150   -2.0700 H   0  0  0  0  0  0
   10.8010   -1.1360   -1.3590 C   0  0  0  0  0  0
   10.0550   -0.4340   -1.7160 H   0  0  0  0  0  0
    4.1870   -5.6240   -0.7520 C   0  0  0  0  0  0
    4.5180   -6.0990   -1.6760 H   0  0  0  0  0  0
    2.7510   -5.4140   -0.6920 C   0  0  0  0  0  0
    1.9740   -5.8880    0.2950 C   0  0  0  0  0  0
    2.4190   -6.4540    1.1110 H   0  0  0  0  0  0
    2.0880   -4.6020   -2.0800 Cl  0  0  0  0  0  0
    0.5150   -5.7620    0.3870 C   0  0  0  0  0  0
   -0.1030   -4.5160    0.5610 C   0  0  0  0  0  0
    0.4950   -3.6080    0.6200 H   0  0  0  0  0  0
   -1.4960   -4.4190    0.6610 C   0  0  0  0  0  0
   -1.9490   -3.4390    0.7900 H   0  0  0  0  0  0
   -2.2720   -5.5820    0.5950 C   0  0  0  0  0  0
   -1.6680   -6.8350    0.4330 C   0  0  0  0  0  0
   -2.2560   -7.7490    0.3820 H   0  0  0  0  0  0
   -0.2760   -6.9190    0.3330 C   0  0  0  0  0  0
    0.1880   -7.8950    0.2060 H   0  0  0  0  0  0
   -3.7310   -5.4890    0.7010 N   0  3  0  0  0  0
   -4.2310   -4.3610    0.8250 O   0  5  0  0  0  0
   -4.3810   -6.5430    0.6600 O   0  0  0  0  0  0
  1  2  1  0  0  0
  1  5  1  0  0  0
  1  7  2  0  0  0
  2  3  1  0  0  0
  2  8  1  0  0  0
  3  4  1  0  0  0
  3  6  2  0  0  0
  4  5  1  0  0  0
  5 28  2  0  0  0
  8  9  1  0  0  0
  8 15  1  0  0  0
  9 10  1  0  0  0
  9 14  2  0  0  0
 10 11  1  0  0  0
 10 12  1  0  0  0
 10 13  1  0  0  0
 15 16  2  0  0  0
 15 17  1  0  0  0
 16 19  1  0  0  0
 17 18  1  0  0  0
 18 19  1  0  0  0
 18 26  2  0  0  0
 19 20  2  0  0  0
 20 21  1  0  0  0
 20 22  1  0  0  0
 22 23  1  0  0  0
 22 24  2  0  0  0
 24 25  1  0  0  0
 24 26  1  0  0  0
 26 27  1  0  0  0
 28 29  1  0  0  0
 28 30  1  0  0  0
 30 31  2  0  0  0
 30 33  1  0  0  0
 31 32  1  0  0  0
 31 34  1  0  0  0
 34 35  1  0  0  0
 34 42  2  0  0  0
 35 36  1  0  0  0
 35 37  2  0  0  0
 37 38  1  0  0  0
 37 39  1  0  0  0
 39 40  2  0  0  0
 39 44  1  0  0  0
 40 41  1  0  0  0
 40 42  1  0  0  0
 42 43  1  0  0  0
 44 45  1  0  0  0
 44 46  2  0  0  0
M  CHG  2  44   1  45  -1
M  END
$$$$
Les-3746
                    3D
 Structure written by MMmdl.
 43 46  0  0  1  0            999 V2000
    1.6870   -4.0550   -0.1830 C   0  0  0  0  0  0
    2.0430   -5.2740   -0.7320 N   0  0  0  0  0  0
    1.0480   -6.1480   -1.1210 C   0  0  0  0  0  0
   -0.5080   -5.3830   -0.8160 S   0  0  0  0  0  0
    0.2100   -3.9450   -0.1840 C   0  0  0  0  0  0
    2.4390   -3.1930    0.2550 O   0  0  0  0  0  0
    1.2080   -7.6800   -1.7620 S   0  0  0  0  0  0
    3.3910   -5.5780   -0.8830 N   0  0  0  0  0  0
    3.8720   -6.0740   -0.1230 H   0  0  0  0  0  0
    4.0490   -5.1820   -2.0330 C   0  0  0  0  0  0
    5.4910   -5.6660   -2.0990 C   0  0  0  0  0  0
    5.8790   -5.4790   -3.1060 H   0  0  0  0  0  0
    5.5140   -6.7450   -1.9110 H   0  0  0  0  0  0
    3.5310   -4.5390   -2.9430 O   0  0  0  0  0  0
    6.3100   -4.9760   -1.1080 N   0  0  0  0  0  0
    6.2620   -5.4050    0.2140 C   0  0  0  0  0  0
    7.9020   -3.2760   -0.6970 N   0  0  0  0  0  0
    7.1090   -3.9200   -1.4860 C   0  0  0  0  0  0
    7.0370   -3.6410   -2.5490 H   0  0  0  0  0  0
    5.4760   -6.2660    0.6110 O   0  0  0  0  0  0
    7.9530   -3.6810    0.6450 C   0  0  0  0  0  0
    7.1700   -4.7240    1.1450 C   0  0  0  0  0  0
    7.2390   -5.1050    2.4870 C   0  0  0  0  0  0
    6.6250   -5.9180    2.8670 H   0  0  0  0  0  0
    8.1080   -4.4340    3.3460 C   0  0  0  0  0  0
    8.1730   -4.7230    4.3920 H   0  0  0  0  0  0
    8.8970   -3.3900    2.8620 C   0  0  0  0  0  0
    9.5750   -2.8660    3.5300 H   0  0  0  0  0  0
    8.8180   -3.0170    1.5180 C   0  0  0  0  0  0
    9.4360   -2.2030    1.1450 H   0  0  0  0  0  0
   -0.4130   -2.8520    0.2630 C   0  0  0  0  0  0
    0.1590   -2.0130    0.6530 H   0  0  0  0  0  0
   -1.8640   -2.6690    0.2800 C   0  0  0  0  0  0
   -2.5700   -2.8120    1.4800 C   0  0  0  0  0  0
   -2.0490   -3.0500    2.4040 H   0  0  0  0  0  0
   -3.9580   -2.6590    1.4990 C   0  0  0  0  0  0
   -4.4980   -2.7780    2.4340 H   0  0  0  0  0  0
   -4.6380   -2.3590    0.3190 C   0  0  0  0  0  0
   -3.9430   -2.2080   -0.8800 C   0  0  0  0  0  0
   -4.4710   -1.9740   -1.8000 H   0  0  0  0  0  0
   -2.5550   -2.3620   -0.8990 C   0  0  0  0  0  0
   -2.0210   -2.2470   -1.8400 H   0  0  0  0  0  0
   -6.3490   -2.1740    0.3430 Cl  0  0  0  0  0  0
  1  2  1  0  0  0
  1  5  1  0  0  0
  1  6  2  0  0  0
  2  3  1  0  0  0
  2  8  1  0  0  0
  3  4  1  0  0  0
  3  7  2  0  0  0
  4  5  1  0  0  0
  5 31  2  0  0  0
  8  9  1  0  0  0
  8 10  1  0  0  0
 10 11  1  0  0  0
 10 14  2  0  0  0
 11 12  1  0  0  0
 11 13  1  0  0  0
 11 15  1  0  0  0
 15 16  1  0  0  0
 15 18  1  0  0  0
 16 20  2  0  0  0
 16 22  1  0  0  0
 17 18  2  0  0  0
 17 21  1  0  0  0
 18 19  1  0  0  0
 21 22  1  0  0  0
 21 29  2  0  0  0
 22 23  2  0  0  0
 23 24  1  0  0  0
 23 25  1  0  0  0
 25 26  1  0  0  0
 25 27  2  0  0  0
 27 28  1  0  0  0
 27 29  1  0  0  0
 29 30  1  0  0  0
 31 32  1  0  0  0
 31 33  1  0  0  0
 33 34  1  0  0  0
 33 41  2  0  0  0
 34 35  1  0  0  0
 34 36  2  0  0  0
 36 37  1  0  0  0
 36 38  1  0  0  0
 38 39  2  0  0  0
 38 43  1  0  0  0
 39 40  1  0  0  0
 39 41  1  0  0  0
 41 42  1  0  0  0
M  END
$$$$
Les-3747
                    3D
 Structure written by MMmdl.
 47 50  0  0  1  0            999 V2000
    5.7540   -6.8320   -0.5830 C   0  0  0  0  0  0
    6.0550   -8.0600   -1.1460 N   0  0  0  0  0  0
    5.0320   -8.8230   -1.6700 C   0  0  0  0  0  0
    3.5260   -7.9270   -1.4850 S   0  0  0  0  0  0
    4.2990   -6.5850   -0.7220 C   0  0  0  0  0  0
    6.5310   -6.0590   -0.0350 O   0  0  0  0  0  0
    5.1200  -10.3400   -2.3580 S   0  0  0  0  0  0
    7.3780   -8.4840   -1.1700 N   0  0  0  0  0  0
    7.7300   -9.0420   -0.3830 H   0  0  0  0  0  0
    8.1860   -8.1220   -2.2320 C   0  0  0  0  0  0
    9.5780   -8.7370   -2.1670 C   0  0  0  0  0  0
   10.0850   -8.5620   -3.1220 H   0  0  0  0  0  0
    9.4820   -9.8180   -2.0170 H   0  0  0  0  0  0
    7.8290   -7.4110   -3.1680 O   0  0  0  0  0  0
   10.3470   -8.1540   -1.0730 N   0  0  0  0  0  0
   10.1210   -8.6120    0.2210 C   0  0  0  0  0  0
   12.0340   -6.6230   -0.4400 N   0  0  0  0  0  0
   11.2740   -7.1690   -1.3280 C   0  0  0  0  0  0
   11.3390   -6.8550   -2.3820 H   0  0  0  0  0  0
    9.2220   -9.4040    0.5040 O   0  0  0  0  0  0
   11.9080   -7.0670    0.8850 C   0  0  0  0  0  0
   10.9840   -8.0440    1.2640 C   0  0  0  0  0  0
   10.8770   -8.4670    2.5920 C   0  0  0  0  0  0
   10.1550   -9.2280    2.8770 H   0  0  0  0  0  0
   11.7090   -7.9040    3.5580 C   0  0  0  0  0  0
   11.6370   -8.2260    4.5940 H   0  0  0  0  0  0
   12.6360   -6.9270    3.1950 C   0  0  0  0  0  0
   13.2860   -6.4870    3.9480 H   0  0  0  0  0  0
   12.7330   -6.5110    1.8650 C   0  0  0  0  0  0
   13.4580   -5.7500    1.5880 H   0  0  0  0  0  0
    3.7360   -5.4590   -0.2770 C   0  0  0  0  0  0
    4.3520   -4.7070    0.2130 H   0  0  0  0  0  0
    2.3170   -5.1100   -0.3660 C   0  0  0  0  0  0
    1.5710   -4.9540    0.8080 C   0  0  0  0  0  0
    2.0330   -5.1130    1.7800 H   0  0  0  0  0  0
    0.2180   -4.5970    0.7500 C   0  0  0  0  0  0
   -0.3210   -4.4950    1.6870 H   0  0  0  0  0  0
   -0.4000   -4.3830   -0.4820 C   0  0  0  0  0  0
    0.3470   -4.5340   -1.6540 C   0  0  0  0  0  0
   -0.1250   -4.3670   -2.6190 H   0  0  0  0  0  0
    1.6980   -4.8900   -1.5990 C   0  0  0  0  0  0
    2.2560   -4.9880   -2.5270 H   0  0  0  0  0  0
   -1.7070   -4.0260   -0.6780 O   0  0  0  0  0  0
   -2.4980   -3.8070    0.4850 C   0  0  0  0  0  0
   -3.4980   -3.5090    0.1570 H   0  0  0  0  0  0
   -2.0900   -2.9920    1.0920 H   0  0  0  0  0  0
   -2.5990   -4.7260    1.0710 H   0  0  0  0  0  0
  1  2  1  0  0  0
  1  5  1  0  0  0
  1  6  2  0  0  0
  2  3  1  0  0  0
  2  8  1  0  0  0
  3  4  1  0  0  0
  3  7  2  0  0  0
  4  5  1  0  0  0
  5 31  2  0  0  0
  8  9  1  0  0  0
  8 10  1  0  0  0
 10 11  1  0  0  0
 10 14  2  0  0  0
 11 12  1  0  0  0
 11 13  1  0  0  0
 11 15  1  0  0  0
 15 16  1  0  0  0
 15 18  1  0  0  0
 16 20  2  0  0  0
 16 22  1  0  0  0
 17 18  2  0  0  0
 17 21  1  0  0  0
 18 19  1  0  0  0
 21 22  1  0  0  0
 21 29  2  0  0  0
 22 23  2  0  0  0
 23 24  1  0  0  0
 23 25  1  0  0  0
 25 26  1  0  0  0
 25 27  2  0  0  0
 27 28  1  0  0  0
 27 29  1  0  0  0
 29 30  1  0  0  0
 31 32  1  0  0  0
 31 33  1  0  0  0
 33 34  1  0  0  0
 33 41  2  0  0  0
 34 35  1  0  0  0
 34 36  2  0  0  0
 36 37  1  0  0  0
 36 38  1  0  0  0
 38 39  2  0  0  0
 38 43  1  0  0  0
 39 40  1  0  0  0
 39 41  1  0  0  0
 41 42  1  0  0  0
 43 44  1  0  0  0
 44 45  1  0  0  0
 44 46  1  0  0  0
 44 47  1  0  0  0
M  END
$$$$
Les-3748
                    3D
 Structure written by MMmdl.
 32 34  0  0  1  0            999 V2000
    4.1450   -7.3440    0.5310 C   0  0  0  0  0  0
    5.0840   -8.3470    0.3430 N   0  0  0  0  0  0
    5.7070   -8.9000    1.4440 C   0  0  0  0  0  0
    5.1300   -8.0910    2.8910 S   0  0  0  0  0  0
    4.0150   -6.9920    1.9880 C   0  0  0  0  0  0
    2.9840   -7.1490    2.3130 H   0  0  0  0  0  0
    4.3080   -5.9500    2.1400 H   0  0  0  0  0  0
    3.5010   -6.7870   -0.3530 O   0  0  0  0  0  0
    6.7890  -10.1710    1.4760 S   0  0  0  0  0  0
    5.3460   -8.8120   -0.9440 N   0  0  0  0  0  0
    5.0110   -9.7430   -1.1730 H   0  0  0  0  0  0
    6.0290   -8.1240   -1.9120 C   0  0  0  0  0  0
    6.5400   -6.7130   -1.6410 C   0  0  0  0  0  0
    6.2170   -6.3190   -0.6770 H   0  0  0  0  0  0
    6.1370   -6.0620   -2.4250 H   0  0  0  0  0  0
    6.2540   -8.6750   -2.9950 O   0  0  0  0  0  0
    7.9960   -6.7160   -1.7080 N   0  0  0  0  0  0
    8.7180   -6.8590   -0.5290 C   0  0  0  0  0  0
    9.9090   -6.5630   -3.0910 N   0  0  0  0  0  0
    8.6300   -6.5780   -2.9230 C   0  0  0  0  0  0
    7.9540   -6.4760   -3.7880 H   0  0  0  0  0  0
    8.2020   -6.9680    0.5810 O   0  0  0  0  0  0
   10.7160   -6.7090   -1.9530 C   0  0  0  0  0  0
   10.1820   -6.8610   -0.6710 C   0  0  0  0  0  0
   11.0110   -7.0090    0.4450 C   0  0  0  0  0  0
   10.5870   -7.1280    1.4390 H   0  0  0  0  0  0
   12.3960   -7.0020    0.2780 C   0  0  0  0  0  0
   13.0510   -7.1150    1.1390 H   0  0  0  0  0  0
   12.9420   -6.8490   -0.9970 C   0  0  0  0  0  0
   14.0210   -6.8440   -1.1290 H   0  0  0  0  0  0
   12.1050   -6.7030   -2.1060 C   0  0  0  0  0  0
   12.5360   -6.5850   -3.0970 H   0  0  0  0  0  0
  1  2  1  0  0  0
  1  5  1  0  0  0
  1  8  2  0  0  0
  2  3  1  0  0  0
  2 10  1  0  0  0
  3  4  1  0  0  0
  3  9  2  0  0  0
  4  5  1  0  0  0
  5  6  1  0  0  0
  5  7  1  0  0  0
 10 11  1  0  0  0
 10 12  1  0  0  0
 12 13  1  0  0  0
 12 16  2  0  0  0
 13 14  1  0  0  0
 13 15  1  0  0  0
 13 17  1  0  0  0
 17 18  1  0  0  0
 17 20  1  0  0  0
 18 22  2  0  0  0
 18 24  1  0  0  0
 19 20  2  0  0  0
 19 23  1  0  0  0
 20 21  1  0  0  0
 23 24  1  0  0  0
 23 31  2  0  0  0
 24 25  2  0  0  0
 25 26  1  0  0  0
 25 27  1  0  0  0
 27 28  1  0  0  0
 27 29  2  0  0  0
 29 30  1  0  0  0
 29 31  1  0  0  0
 31 32  1  0  0  0
M  END
$$$$
Les-3751
                    3D
 Structure written by MMmdl.
 46 48  0  0  1  0            999 V2000
    0.3740   -5.6610   -0.4040 C   0  0  0  0  0  0
    1.6530   -5.3610   -0.8760 N   0  0  0  0  0  0
    1.7770   -4.1340   -1.5040 C   0  0  0  0  0  0
    0.1940   -3.5170   -1.9260 S   0  0  0  0  0  0
   -0.6010   -4.5210   -0.6380 C   0  0  2  0  0  0
   -1.5300   -4.9400   -1.0370 H   0  0  0  0  0  0
    0.0140   -6.7040    0.1410 O   0  0  0  0  0  0
    2.7990   -3.3810   -1.7690 N   0  0  0  0  0  0
    3.9900   -3.7700   -1.1870 N   0  0  0  0  0  0
    4.9610   -2.9740   -1.5030 C   0  0  0  0  0  0
    4.7880   -2.1090   -2.1680 H   0  0  0  0  0  0
    6.3490   -3.1510   -1.0280 C   0  0  0  0  0  0
    2.7170   -6.3090   -0.7390 C   0  0  0  0  0  0
    2.8500   -7.0930    0.4170 C   0  0  0  0  0  0
    2.1660   -6.9740    1.2550 H   0  0  0  0  0  0
    3.8850   -8.0260    0.5360 C   0  0  0  0  0  0
    3.9800   -8.6150    1.4430 H   0  0  0  0  0  0
    4.7870   -8.1960   -0.5070 C   0  0  0  0  0  0
    4.6690   -7.4510   -1.6740 C   0  0  0  0  0  0
    5.3610   -7.5800   -2.5000 H   0  0  0  0  0  0
    3.6330   -6.5160   -1.7870 C   0  0  0  0  0  0
    3.5420   -5.9560   -2.7160 H   0  0  0  0  0  0
    5.7800   -9.1170   -0.3480 O   0  0  0  0  0  0
    6.3070   -9.1540   -1.1630 H   0  0  0  0  0  0
   -0.8010   -3.7420    0.6540 C   0  0  0  0  0  0
   -1.0460   -4.4380    1.4680 H   0  0  0  0  0  0
    0.1230   -3.2340    0.9610 H   0  0  0  0  0  0
   -1.9520   -2.7420    0.5950 C   0  0  0  0  0  0
   -1.8160   -1.7420    1.3540 O   0  5  0  0  0  0
   -2.9020   -3.0430   -0.1770 O   0  0  0  0  0  0
    7.5210   -2.1130   -1.7440 Cl  0  0  0  0  0  0
    6.6160   -4.0880   -0.1110 C   0  0  0  0  0  0
    5.8150   -4.7190    0.2710 H   0  0  0  0  0  0
    7.9320   -4.3960    0.4480 C   0  0  0  0  0  0
    8.4500   -5.6890    0.2900 C   0  0  0  0  0  0
    7.8860   -6.4460   -0.2520 H   0  0  0  0  0  0
    9.6980   -6.0210    0.8210 C   0  0  0  0  0  0
   10.0810   -7.0300    0.6780 H   0  0  0  0  0  0
   10.4250   -5.0530    1.5230 C   0  0  0  0  0  0
    9.9100   -3.7640    1.7050 C   0  0  0  0  0  0
   10.4590   -3.0020    2.2550 H   0  0  0  0  0  0
    8.6610   -3.4430    1.1710 C   0  0  0  0  0  0
    8.2620   -2.4420    1.3240 H   0  0  0  0  0  0
   11.7380   -5.3910    2.0760 N   0  3  0  0  0  0
   12.1700   -6.5360    1.8800 O   0  5  0  0  0  0
   12.3420   -4.5110    2.7050 O   0  0  0  0  0  0
  1  2  1  0  0  0
  1  5  1  0  0  0
  1  7  2  0  0  0
  2  3  1  0  0  0
  2 13  1  0  0  0
  3  4  1  0  0  0
  3  8  2  0  0  0
  4  5  1  0  0  0
  5  6  1  0  0  0
  5 25  1  0  0  0
  8  9  1  0  0  0
  9 10  2  0  0  0
 10 11  1  0  0  0
 10 12  1  0  0  0
 12 31  1  0  0  0
 12 32  2  0  0  0
 13 14  1  0  0  0
 13 21  2  0  0  0
 14 15  1  0  0  0
 14 16  2  0  0  0
 16 17  1  0  0  0
 16 18  1  0  0  0
 18 19  2  0  0  0
 18 23  1  0  0  0
 19 20  1  0  0  0
 19 21  1  0  0  0
 21 22  1  0  0  0
 23 24  1  0  0  0
 25 26  1  0  0  0
 25 27  1  0  0  0
 25 28  1  0  0  0
 28 29  1  0  0  0
 28 30  2  0  0  0
 32 33  1  0  0  0
 32 34  1  0  0  0
 34 35  1  0  0  0
 34 42  2  0  0  0
 35 36  1  0  0  0
 35 37  2  0  0  0
 37 38  1  0  0  0
 37 39  1  0  0  0
 39 40  2  0  0  0
 39 44  1  0  0  0
 40 41  1  0  0  0
 40 42  1  0  0  0
 42 43  1  0  0  0
 44 45  1  0  0  0
 44 46  2  0  0  0
M  CHG  3  29  -1  44   1  45  -1
M  END
$$$$
Les-3752
                    3D
 Structure written by MMmdl.
 42 45  0  0  1  0            999 V2000
   12.3910   -6.0670    0.6650 N   0  0  0  0  0  0
   13.0070   -5.3570    1.0330 H   0  0  0  0  0  0
   11.4730   -8.2100   -0.3800 S   0  0  0  0  0  0
   12.8700   -7.2460    0.1410 C   0  0  0  0  0  0
   10.3770   -6.9630    0.1400 C   0  0  0  0  0  0
   11.0340   -5.9210    0.6590 C   0  0  0  0  0  0
   10.3210   -4.5150    1.3130 S   0  0  0  0  0  0
    8.6000   -4.6490    0.7200 C   0  0  0  0  0  0
    7.9700   -4.2760    1.5350 H   0  0  0  0  0  0
    8.4830   -3.9640   -0.1270 H   0  0  0  0  0  0
    8.1530   -6.0240    0.3090 C   0  0  0  0  0  0
    8.9500   -7.0740    0.0460 C   0  0  0  0  0  0
    8.5490   -8.0380   -0.2550 H   0  0  0  0  0  0
   14.0340   -7.5960    0.0390 O   0  0  0  0  0  0
    6.6960   -6.2570    0.1590 C   0  0  0  0  0  0
    6.3960   -7.2830   -0.1310 H   0  0  0  0  0  0
    5.7970   -5.3420    0.3420 N   0  0  0  0  0  0
    4.5260   -5.8810    0.1190 N   0  0  0  0  0  0
    3.5710   -5.0400    0.3240 C   0  0  0  0  0  0
    3.7130   -3.7470    0.7060 N   0  0  0  0  0  0
    4.6430   -3.3730    0.8260 H   0  0  0  0  0  0
    2.5930   -2.9900    0.9060 C   0  0  0  0  0  0
    1.3270   -3.8090    0.7400 C   0  0  2  0  0  0
    0.9100   -3.9540    1.7430 H   0  0  0  0  0  0
    1.8920   -5.4380    0.1190 S   0  0  0  0  0  0
    2.6210   -1.8020    1.2020 O   0  0  0  0  0  0
    0.3360   -3.1250   -0.2020 C   0  0  0  0  0  0
    0.3180   -2.0490    0.0140 H   0  0  0  0  0  0
    0.6410   -3.2550   -1.2460 H   0  0  0  0  0  0
   -1.0840   -3.6310   -0.0150 C   0  0  0  0  0  0
   -2.1610   -3.1080   -0.9030 C   0  0  0  0  0  0
   -1.3780   -4.4470    0.8540 O   0  0  0  0  0  0
   -1.9380   -2.0870   -1.8350 C   0  0  0  0  0  0
   -0.9630   -1.6250   -1.9610 H   0  0  0  0  0  0
   -2.9890   -1.6270   -2.6340 C   0  0  0  0  0  0
   -2.8280   -0.8340   -3.3590 H   0  0  0  0  0  0
   -4.2560   -2.1850   -2.4990 C   0  0  0  0  0  0
   -4.4940   -3.1970   -1.5790 C   0  0  0  0  0  0
   -5.4900   -3.6200   -1.4860 H   0  0  0  0  0  0
   -3.4470   -3.6590   -0.7790 C   0  0  0  0  0  0
   -3.6420   -4.4520   -0.0590 H   0  0  0  0  0  0
   -5.2590   -1.7390   -3.2660 F   0  0  0  0  0  0
  1  2  1  0  0  0
  1  4  1  0  0  0
  1  6  1  0  0  0
  3  4  1  0  0  0
  3  5  1  0  0  0
  4 14  2  0  0  0
  5  6  2  0  0  0
  5 12  1  0  0  0
  6  7  1  0  0  0
  7  8  1  0  0  0
  8  9  1  0  0  0
  8 10  1  0  0  0
  8 11  1  0  0  0
 11 12  2  0  0  0
 11 15  1  0  0  0
 12 13  1  0  0  0
 15 16  1  0  0  0
 15 17  2  0  0  0
 17 18  1  0  0  0
 18 19  2  0  0  0
 19 20  1  0  0  0
 19 25  1  0  0  0
 20 21  1  0  0  0
 20 22  1  0  0  0
 22 23  1  0  0  0
 22 26  2  0  0  0
 23 24  1  0  0  0
 23 25  1  0  0  0
 23 27  1  0  0  0
 27 28  1  0  0  0
 27 29  1  0  0  0
 27 30  1  0  0  0
 30 31  1  0  0  0
 30 32  2  0  0  0
 31 33  1  0  0  0
 31 40  2  0  0  0
 33 34  1  0  0  0
 33 35  2  0  0  0
 35 36  1  0  0  0
 35 37  1  0  0  0
 37 38  2  0  0  0
 37 42  1  0  0  0
 38 39  1  0  0  0
 38 40  1  0  0  0
 40 41  1  0  0  0
M  END
$$$$
Les-3756
                    3D
 Structure written by MMmdl.
 50 54  0  0  1  0            999 V2000
    8.7220   -8.4840   -1.6130 C   0  0  0  0  0  0
    9.6530   -8.9030   -1.2270 H   0  0  0  0  0  0
    8.5710   -8.8230   -2.6440 H   0  0  0  0  0  0
    8.6250   -6.9620   -1.5250 C   0  0  1  0  0  0
    8.7170   -6.5720   -2.5480 H   0  0  0  0  0  0
    7.2630   -6.7370   -1.0330 N   0  0  0  0  0  0
    6.7010   -7.8910   -0.5430 N   0  0  0  0  0  0
    7.5100   -8.8690   -0.8140 C   0  0  0  0  0  0
    9.6700   -6.2860   -0.6480 C   0  0  0  0  0  0
    7.2520  -10.2630   -0.4130 C   0  0  0  0  0  0
    6.1440  -10.5410    0.3960 C   0  0  0  0  0  0
    5.4830   -9.7430    0.7270 H   0  0  0  0  0  0
    7.8120  -12.6170   -0.4290 C   0  0  0  0  0  0
    8.4610  -13.4260   -0.7520 H   0  0  0  0  0  0
    8.0860  -11.3050   -0.8260 C   0  0  0  0  0  0
    8.9510  -11.1290   -1.4590 H   0  0  0  0  0  0
   10.0530   -6.7400    0.6240 C   0  0  0  0  0  0
   11.0060   -6.0540    1.3860 C   0  0  0  0  0  0
   11.3060   -6.4120    2.3670 H   0  0  0  0  0  0
   11.5920   -4.8910    0.8890 C   0  0  0  0  0  0
   12.3310   -4.3640    1.4870 H   0  0  0  0  0  0
   11.2190   -4.4190   -0.3640 C   0  0  0  0  0  0
   10.2710   -5.1030   -1.1260 C   0  0  0  0  0  0
    9.9810   -4.7050   -2.0980 H   0  0  0  0  0  0
    6.6400   -5.5070   -1.0880 C   0  0  0  0  0  0
    7.1140   -4.4340   -1.6440 N   0  0  0  0  0  0
    6.2750   -3.3450   -1.5560 C   0  0  0  0  0  0
    5.0140   -3.6740   -0.8520 C   0  0  0  0  0  0
    5.0410   -5.3190   -0.3690 S   0  0  0  0  0  0
    6.7080  -12.8910    0.3780 C   0  0  0  0  0  0
    6.4980  -13.9120    0.6840 H   0  0  0  0  0  0
    5.8740  -11.8530    0.7900 C   0  0  0  0  0  0
    5.0140  -12.0650    1.4190 H   0  0  0  0  0  0
    9.4930   -7.8760    1.1350 O   0  0  0  0  0  0
    9.7860   -7.9970    2.0540 H   0  0  0  0  0  0
   11.9970   -2.8330   -1.0390 Br  0  0  0  0  0  0
    6.5240   -2.2340   -2.0040 O   0  0  0  0  0  0
    4.0560   -2.7670   -0.6500 C   0  0  0  0  0  0
    4.1910   -1.7450   -0.9990 H   0  0  0  0  0  0
    2.7890   -3.0100    0.0400 C   0  0  0  0  0  0
    1.7760   -3.7730   -0.5560 C   0  0  0  0  0  0
    1.9200   -4.2070   -1.5430 H   0  0  0  0  0  0
    0.5680   -3.9850    0.1130 C   0  0  0  0  0  0
   -0.2120   -4.5770   -0.3580 H   0  0  0  0  0  0
    0.3710   -3.4330    1.3790 C   0  0  0  0  0  0
    1.3720   -2.6710    1.9790 C   0  0  0  0  0  0
    1.2230   -2.2410    2.9660 H   0  0  0  0  0  0
    2.5790   -2.4560    1.3090 C   0  0  0  0  0  0
    3.3520   -1.8570    1.7860 H   0  0  0  0  0  0
   -1.1180   -3.6930    2.2030 Cl  0  0  0  0  0  0
  1  2  1  0  0  0
  1  3  1  0  0  0
  1  4  1  0  0  0
  1  8  1  0  0  0
  4  5  1  0  0  0
  4  6  1  0  0  0
  4  9  1  0  0  0
  6  7  1  0  0  0
  6 25  1  0  0  0
  7  8  2  0  0  0
  8 10  1  0  0  0
  9 17  1  0  0  0
  9 23  2  0  0  0
 10 11  1  0  0  0
 10 15  2  0  0  0
 11 12  1  0  0  0
 11 32  2  0  0  0
 13 14  1  0  0  0
 13 15  1  0  0  0
 13 30  2  0  0  0
 15 16  1  0  0  0
 17 18  2  0  0  0
 17 34  1  0  0  0
 18 19  1  0  0  0
 18 20  1  0  0  0
 20 21  1  0  0  0
 20 22  2  0  0  0
 22 23  1  0  0  0
 22 36  1  0  0  0
 23 24  1  0  0  0
 25 26  2  0  0  0
 25 29  1  0  0  0
 26 27  1  0  0  0
 27 28  1  0  0  0
 27 37  2  0  0  0
 28 29  1  0  0  0
 28 38  2  0  0  0
 30 31  1  0  0  0
 30 32  1  0  0  0
 32 33  1  0  0  0
 34 35  1  0  0  0
 38 39  1  0  0  0
 38 40  1  0  0  0
 40 41  1  0  0  0
 40 48  2  0  0  0
 41 42  1  0  0  0
 41 43  2  0  0  0
 43 44  1  0  0  0
 43 45  1  0  0  0
 45 46  2  0  0  0
 45 50  1  0  0  0
 46 47  1  0  0  0
 46 48  1  0  0  0
 48 49  1  0  0  0
M  END
$$$$
Les-3761
                    3D
 Structure written by MMmdl.
 48 51  0  0  1  0            999 V2000
    1.1040   -1.9520    2.0550 S   0  0  0  0  0  0
    2.7950   -1.6590    2.4580 C   0  0  0  0  0  0
    3.5790   -2.3190    1.5330 N   0  0  0  0  0  0
    2.9620   -3.0160    0.5100 C   0  0  0  0  0  0
    1.4910   -2.9110    0.6740 C   0  0  0  0  0  0
    3.5060   -3.6190   -0.4070 O   0  0  0  0  0  0
    3.2850   -0.7190    3.7470 S   0  0  0  0  0  0
    4.9680   -2.3080    1.6030 N   0  0  0  0  0  0
    5.4800   -1.5570    1.1250 H   0  0  0  0  0  0
    5.6210   -3.3180    2.2860 C   0  0  0  0  0  0
    7.1290   -3.1190    2.3610 C   0  0  0  0  0  0
    7.5440   -3.8370    3.0760 H   0  0  0  0  0  0
    7.3370   -2.1060    2.7230 H   0  0  0  0  0  0
    5.0590   -4.2730    2.8190 O   0  0  0  0  0  0
    7.7340   -3.3070    1.0470 N   0  0  0  0  0  0
    8.3460   -4.4990    0.7320 C   0  0  0  0  0  0
    8.2960   -5.2680    1.5190 H   0  0  0  0  0  0
    8.9470   -4.7480   -0.3820 N   0  0  0  0  0  0
    7.6760   -2.2630    0.1300 C   0  0  0  0  0  0
    7.0400   -1.2280    0.3320 O   0  0  0  0  0  0
    8.3730   -2.4860   -1.1430 C   0  0  0  0  0  0
    8.9800   -3.7270   -1.3450 C   0  0  0  0  0  0
    9.6430   -3.9600   -2.5520 C   0  0  0  0  0  0
   10.1220   -4.9200   -2.7250 H   0  0  0  0  0  0
    9.6960   -2.9690   -3.5350 C   0  0  0  0  0  0
   10.2170   -3.1620   -4.4700 H   0  0  0  0  0  0
    9.0850   -1.7330   -3.3190 C   0  0  0  0  0  0
    9.1300   -0.9640   -4.0860 H   0  0  0  0  0  0
    8.4190   -1.4880   -2.1200 C   0  0  0  0  0  0
    7.9430   -0.5240   -1.9540 H   0  0  0  0  0  0
    0.6560   -3.5270   -0.1660 C   0  0  0  0  0  0
    1.0660   -4.1260   -0.9780 H   0  0  0  0  0  0
   -0.8100   -3.5240   -0.1140 C   0  0  0  0  0  0
   -1.4880   -4.7500    0.0020 C   0  0  0  0  0  0
   -0.9030   -5.6620    0.0840 H   0  0  0  0  0  0
   -2.8840   -4.7870    0.0070 C   0  0  0  0  0  0
   -3.5910   -3.5870   -0.1140 C   0  0  0  0  0  0
   -2.9380   -2.3670   -0.2350 C   0  0  0  0  0  0
   -3.5100   -1.4490   -0.3330 H   0  0  0  0  0  0
   -1.5440   -2.3360   -0.2420 C   0  0  0  0  0  0
   -1.0400   -1.3800   -0.3570 H   0  0  0  0  0  0
   -4.9610   -3.6000   -0.1220 O   0  0  0  0  0  0
   -5.2020   -4.5450   -0.0490 H   0  0  0  0  0  0
   -3.6700   -5.9070    0.1110 O   0  0  0  0  0  0
   -2.9890   -7.1420    0.3060 C   0  0  0  0  0  0
   -3.7450   -7.9270    0.4060 H   0  0  0  0  0  0
   -2.4000   -7.1280    1.2300 H   0  0  0  0  0  0
   -2.3650   -7.3880   -0.5590 H   0  0  0  0  0  0
  1  2  1  0  0  0
  1  5  1  0  0  0
  2  3  1  0  0  0
  2  7  2  0  0  0
  3  4  1  0  0  0
  3  8  1  0  0  0
  4  5  1  0  0  0
  4  6  2  0  0  0
  5 31  2  0  0  0
  8  9  1  0  0  0
  8 10  1  0  0  0
 10 11  1  0  0  0
 10 14  2  0  0  0
 11 12  1  0  0  0
 11 13  1  0  0  0
 11 15  1  0  0  0
 15 16  1  0  0  0
 15 19  1  0  0  0
 16 17  1  0  0  0
 16 18  2  0  0  0
 18 22  1  0  0  0
 19 20  2  0  0  0
 19 21  1  0  0  0
 21 22  1  0  0  0
 21 29  2  0  0  0
 22 23  2  0  0  0
 23 24  1  0  0  0
 23 25  1  0  0  0
 25 26  1  0  0  0
 25 27  2  0  0  0
 27 28  1  0  0  0
 27 29  1  0  0  0
 29 30  1  0  0  0
 31 32  1  0  0  0
 31 33  1  0  0  0
 33 34  1  0  0  0
 33 40  2  0  0  0
 34 35  1  0  0  0
 34 36  2  0  0  0
 36 37  1  0  0  0
 36 44  1  0  0  0
 37 38  2  0  0  0
 37 42  1  0  0  0
 38 39  1  0  0  0
 38 40  1  0  0  0
 40 41  1  0  0  0
 42 43  1  0  0  0
 44 45  1  0  0  0
 45 46  1  0  0  0
 45 47  1  0  0  0
 45 48  1  0  0  0
M  END
$$$$
Les-3783
                    3D
 Structure written by MMmdl.
 45 49  0  0  1  0            999 V2000
    1.4600   -2.4250   -1.9810 S   0  0  0  0  0  0
    3.1200   -2.8270   -2.3730 C   0  0  0  0  0  0
    3.7380   -3.2310   -1.2140 N   0  0  0  0  0  0
    3.0080   -3.2400   -0.0350 C   0  0  0  0  0  0
    1.5730   -2.9730   -0.3250 C   0  0  0  0  0  0
    3.4890   -3.3570    1.0850 O   0  0  0  0  0  0
    3.7690   -2.7000   -3.9030 S   0  0  0  0  0  0
    5.0770   -3.6160   -1.1950 N   0  0  0  0  0  0
    5.8020   -2.8880   -1.2110 H   0  0  0  0  0  0
    5.3900   -4.9620   -1.1560 C   0  0  0  0  0  0
    6.8770   -5.2490   -1.3070 C   0  0  0  0  0  0
    7.2390   -4.7530   -2.2150 H   0  0  0  0  0  0
    7.0140   -6.3290   -1.4270 H   0  0  0  0  0  0
    4.5560   -5.8620   -1.0780 O   0  0  0  0  0  0
    7.6410   -4.7760   -0.1580 N   0  0  0  0  0  0
    8.0390   -5.6610    0.8200 C   0  0  0  0  0  0
    7.6910   -6.6970    0.6770 H   0  0  0  0  0  0
    8.7640   -5.3550    1.8430 N   0  0  0  0  0  0
    7.9610   -3.4250   -0.0750 C   0  0  0  0  0  0
    7.5180   -2.5830   -0.8560 O   0  0  0  0  0  0
    8.8190   -3.0330    1.0500 C   0  0  0  0  0  0
    9.1850   -4.0220    1.9660 C   0  0  0  0  0  0
    9.9990   -3.6670    3.0440 C   0  0  0  0  0  0
   10.2930   -4.4240    3.7670 H   0  0  0  0  0  0
   10.4380   -2.3500    3.1990 C   0  0  0  0  0  0
   11.0730   -2.0870    4.0420 H   0  0  0  0  0  0
   10.0640   -1.3730    2.2760 C   0  0  0  0  0  0
   10.4080   -0.3490    2.4000 H   0  0  0  0  0  0
    9.2500   -1.7120    1.1970 C   0  0  0  0  0  0
    8.9580   -0.9490    0.4790 H   0  0  0  0  0  0
    0.5390   -3.1370    0.5080 C   0  0  0  0  0  0
   -1.6200   -2.9120    1.2970 N   0  0  0  0  0  0
   -2.6010   -2.6770    1.3630 H   0  0  0  0  0  0
   -0.8620   -2.6690    0.1720 C   0  0  0  0  0  0
   -1.2770   -2.1590   -0.8560 O   0  0  0  0  0  0
   -0.8700   -3.5200    2.2920 C   0  0  0  0  0  0
    0.4540   -3.7170    1.8650 C   0  0  0  0  0  0
    1.3080   -4.4250    2.6890 C   0  0  0  0  0  0
    2.3170   -4.6830    2.3920 H   0  0  0  0  0  0
    0.8440   -4.8520    3.9430 C   0  0  0  0  0  0
   -0.4700   -4.6000    4.3650 C   0  0  0  0  0  0
   -0.8140   -4.9420    5.3380 H   0  0  0  0  0  0
   -1.3520   -3.9310    3.5220 C   0  0  0  0  0  0
   -2.3800   -3.7570    3.8180 H   0  0  0  0  0  0
    2.0100   -5.8110    5.0880 Br  0  0  0  0  0  0
  1  2  1  0  0  0
  1  5  1  0  0  0
  2  3  1  0  0  0
  2  7  2  0  0  0
  3  4  1  0  0  0
  3  8  1  0  0  0
  4  5  1  0  0  0
  4  6  2  0  0  0
  5 31  2  0  0  0
  8  9  1  0  0  0
  8 10  1  0  0  0
 10 11  1  0  0  0
 10 14  2  0  0  0
 11 12  1  0  0  0
 11 13  1  0  0  0
 11 15  1  0  0  0
 15 16  1  0  0  0
 15 19  1  0  0  0
 16 17  1  0  0  0
 16 18  2  0  0  0
 18 22  1  0  0  0
 19 20  2  0  0  0
 19 21  1  0  0  0
 21 22  1  0  0  0
 21 29  2  0  0  0
 22 23  2  0  0  0
 23 24  1  0  0  0
 23 25  1  0  0  0
 25 26  1  0  0  0
 25 27  2  0  0  0
 27 28  1  0  0  0
 27 29  1  0  0  0
 29 30  1  0  0  0
 31 34  1  0  0  0
 31 37  1  0  0  0
 32 33  1  0  0  0
 32 34  1  0  0  0
 32 36  1  0  0  0
 34 35  2  0  0  0
 36 37  1  0  0  0
 36 43  2  0  0  0
 37 38  2  0  0  0
 38 39  1  0  0  0
 38 40  1  0  0  0
 40 41  2  0  0  0
 40 45  1  0  0  0
 41 42  1  0  0  0
 41 43  1  0  0  0
 43 44  1  0  0  0
M  END
$$$$
Les-3784
                    3D
 Structure written by MMmdl.
 45 49  0  0  1  0            999 V2000
    4.7320   -0.9190   -1.9610 S   0  0  0  0  0  0
    6.4010   -1.1070   -2.4610 C   0  0  0  0  0  0
    7.0330   -1.8890   -1.5240 N   0  0  0  0  0  0
    6.3090   -2.3420   -0.4320 C   0  0  0  0  0  0
    4.8660   -2.0220   -0.6100 C   0  0  0  0  0  0
    6.8010   -2.8470    0.5690 O   0  0  0  0  0  0
    7.0420   -0.4150   -3.8350 S   0  0  0  0  0  0
    8.3810   -2.2240   -1.6380 N   0  0  0  0  0  0
    9.0880   -1.5410   -1.3410 H   0  0  0  0  0  0
    8.7240   -3.4670   -2.1360 C   0  0  0  0  0  0
   10.2200   -3.6410   -2.3600 C   0  0  0  0  0  0
   10.5900   -2.7920   -2.9470 H   0  0  0  0  0  0
   10.3820   -4.5570   -2.9380 H   0  0  0  0  0  0
    7.9130   -4.3450   -2.4230 O   0  0  0  0  0  0
   10.9400   -3.7120   -1.0950 N   0  0  0  0  0  0
   11.3300   -4.9320   -0.5870 C   0  0  0  0  0  0
   11.0160   -5.8030   -1.1830 H   0  0  0  0  0  0
   12.0130   -5.0960    0.4950 N   0  0  0  0  0  0
   11.2250   -2.5290   -0.4210 C   0  0  0  0  0  0
   10.7990   -1.4320   -0.7820 O   0  0  0  0  0  0
   12.0290   -2.6610    0.8010 C   0  0  0  0  0  0
   12.3890   -3.9480    1.2080 C   0  0  0  0  0  0
   13.1520   -4.0940    2.3690 C   0  0  0  0  0  0
   13.4410   -5.0880    2.7000 H   0  0  0  0  0  0
   13.5470   -2.9730    3.1050 C   0  0  0  0  0  0
   14.1430   -3.1000    4.0050 H   0  0  0  0  0  0
   13.1790   -1.6950    2.6860 C   0  0  0  0  0  0
   13.4880   -0.8250    3.2610 H   0  0  0  0  0  0
   12.4150   -1.5340    1.5310 C   0  0  0  0  0  0
   12.1290   -0.5360    1.2070 H   0  0  0  0  0  0
    3.8400   -2.4950    0.1050 C   0  0  0  0  0  0
    1.6760   -2.6270    0.9040 N   0  0  0  0  0  0
    0.6880   -2.4610    1.0410 H   0  0  0  0  0  0
    2.4240   -1.9790   -0.0540 C   0  0  0  0  0  0
    1.9920   -1.1490   -0.8370 O   0  0  0  0  0  0
    2.4460   -3.5260    1.6260 C   0  0  0  0  0  0
    3.7740   -3.5180    1.1700 C   0  0  0  0  0  0
    4.6510   -4.4430    1.7050 C   0  0  0  0  0  0
    5.6700   -4.5550    1.3580 H   0  0  0  0  0  0
    4.2100   -5.2990    2.7260 C   0  0  0  0  0  0
    4.9050   -6.0180    3.1550 H   0  0  0  0  0  0
    2.8880   -5.2520    3.1910 C   0  0  0  0  0  0
    2.5680   -5.9290    3.9800 H   0  0  0  0  0  0
    1.9810   -4.3590    2.6280 C   0  0  0  0  0  0
    0.9490   -4.3340    2.9570 H   0  0  0  0  0  0
  1  2  1  0  0  0
  1  5  1  0  0  0
  2  3  1  0  0  0
  2  7  2  0  0  0
  3  4  1  0  0  0
  3  8  1  0  0  0
  4  5  1  0  0  0
  4  6  2  0  0  0
  5 31  2  0  0  0
  8  9  1  0  0  0
  8 10  1  0  0  0
 10 11  1  0  0  0
 10 14  2  0  0  0
 11 12  1  0  0  0
 11 13  1  0  0  0
 11 15  1  0  0  0
 15 16  1  0  0  0
 15 19  1  0  0  0
 16 17  1  0  0  0
 16 18  2  0  0  0
 18 22  1  0  0  0
 19 20  2  0  0  0
 19 21  1  0  0  0
 21 22  1  0  0  0
 21 29  2  0  0  0
 22 23  2  0  0  0
 23 24  1  0  0  0
 23 25  1  0  0  0
 25 26  1  0  0  0
 25 27  2  0  0  0
 27 28  1  0  0  0
 27 29  1  0  0  0
 29 30  1  0  0  0
 31 34  1  0  0  0
 31 37  1  0  0  0
 32 33  1  0  0  0
 32 34  1  0  0  0
 32 36  1  0  0  0
 34 35  2  0  0  0
 36 37  1  0  0  0
 36 44  2  0  0  0
 37 38  2  0  0  0
 38 39  1  0  0  0
 38 40  1  0  0  0
 40 41  1  0  0  0
 40 42  2  0  0  0
 42 43  1  0  0  0
 42 44  1  0  0  0
 44 45  1  0  0  0
M  END
$$$$
Les-3793
                    3D
 Structure written by MMmdl.
 36 38  0  0  1  0            999 V2000
    4.2120   -7.8050    0.4250 S   0  0  0  0  0  0
    3.2790   -6.3360    0.2190 C   0  0  0  0  0  0
    1.9660   -6.6290   -0.1190 N   0  0  0  0  0  0
    1.6810   -7.9770   -0.3260 C   0  0  0  0  0  0
    2.9010   -8.8470   -0.2040 C   0  0  0  0  0  0
    3.1640   -9.2410   -1.1890 H   0  0  0  0  0  0
    2.7030   -9.6680    0.4900 H   0  0  0  0  0  0
    0.5870   -8.4810   -0.5680 O   0  0  0  0  0  0
    0.9480   -5.6190   -0.2480 C   0  0  0  0  0  0
    0.9890   -4.4360    0.5110 C   0  0  0  0  0  0
    1.7620   -4.2610    1.2540 H   0  0  0  0  0  0
    0.0040   -3.4520    0.3770 C   0  0  0  0  0  0
    0.0540   -2.5470    0.9750 H   0  0  0  0  0  0
   -1.0400   -3.6400   -0.5150 C   0  0  0  0  0  0
   -1.1210   -4.8000   -1.2720 C   0  0  0  0  0  0
   -1.9330   -4.9620   -1.9750 H   0  0  0  0  0  0
   -0.1320   -5.7820   -1.1350 C   0  0  0  0  0  0
   -0.2140   -6.6630   -1.7670 H   0  0  0  0  0  0
   -1.9740   -2.6530   -0.6170 O   0  0  0  0  0  0
   -2.6460   -2.9260   -1.2640 H   0  0  0  0  0  0
    3.7590   -5.1360    0.3280 N   0  0  0  0  0  0
    5.1030   -5.0620    0.6630 N   0  0  0  0  0  0
    5.5080   -3.8310    0.6860 C   0  0  0  0  0  0
    4.8250   -2.9930    0.4580 H   0  0  0  0  0  0
    6.9020   -3.5140    1.0180 C   0  0  0  0  0  0
    7.8270   -4.5180    1.3230 C   0  0  0  0  0  0
    9.1430   -4.1880    1.6340 C   0  0  0  0  0  0
    9.8600   -4.9690    1.8710 H   0  0  0  0  0  0
    9.5380   -2.8490    1.6400 C   0  0  0  0  0  0
   10.5650   -2.5880    1.8820 H   0  0  0  0  0  0
    8.6160   -1.8450    1.3360 C   0  0  0  0  0  0
    8.9280   -0.8040    1.3420 H   0  0  0  0  0  0
    7.2950   -2.1740    1.0240 C   0  0  0  0  0  0
    6.5900   -1.3800    0.7900 H   0  0  0  0  0  0
    7.5000   -5.8480    1.3330 O   0  0  0  0  0  0
    6.5460   -5.9190    1.0930 H   0  0  0  0  0  0
  1  2  1  0  0  0
  1  5  1  0  0  0
  2  3  1  0  0  0
  2 21  2  0  0  0
  3  4  1  0  0  0
  3  9  1  0  0  0
  4  5  1  0  0  0
  4  8  2  0  0  0
  5  6  1  0  0  0
  5  7  1  0  0  0
  9 10  1  0  0  0
  9 17  2  0  0  0
 10 11  1  0  0  0
 10 12  2  0  0  0
 12 13  1  0  0  0
 12 14  1  0  0  0
 14 15  2  0  0  0
 14 19  1  0  0  0
 15 16  1  0  0  0
 15 17  1  0  0  0
 17 18  1  0  0  0
 19 20  1  0  0  0
 21 22  1  0  0  0
 22 23  2  0  0  0
 23 24  1  0  0  0
 23 25  1  0  0  0
 25 26  1  0  0  0
 25 33  2  0  0  0
 26 27  2  0  0  0
 26 35  1  0  0  0
 27 28  1  0  0  0
 27 29  1  0  0  0
 29 30  1  0  0  0
 29 31  2  0  0  0
 31 32  1  0  0  0
 31 33  1  0  0  0
 33 34  1  0  0  0
 35 36  1  0  0  0
M  END
$$$$
Les-3794
                    3D
 Structure written by MMmdl.
 45 47  0  0  1  0            999 V2000
    8.1830   -6.6140    0.6140 S   0  0  0  0  0  0
    9.4540   -5.5460    0.0620 C   0  0  0  0  0  0
    9.1210   -4.2560    0.3460 N   0  0  0  0  0  0
    9.7330   -3.4930    0.0970 H   0  0  0  0  0  0
    7.9310   -4.0210    0.9790 C   0  0  0  0  0  0
    7.2370   -5.3050    1.2210 C   0  0  0  0  0  0
    7.5050   -2.9190    1.2940 O   0  0  0  0  0  0
   10.5640   -5.8400   -0.5290 N   0  0  0  0  0  0
   10.7360   -7.2060   -0.7250 N   0  0  0  0  0  0
   11.8620   -7.4680   -1.3050 C   0  0  0  0  0  0
   12.5590   -6.6600   -1.5920 H   0  0  0  0  0  0
   12.2640   -8.8500   -1.6020 C   0  0  0  0  0  0
   11.4430   -9.9240   -1.2460 C   0  0  0  0  0  0
   10.4950   -9.7380   -0.7450 H   0  0  0  0  0  0
   11.8610  -11.2280   -1.5380 C   0  0  0  0  0  0
   13.0840  -11.4600   -2.1810 C   0  0  0  0  0  0
   13.4220  -12.4670   -2.4150 H   0  0  0  0  0  0
   13.8920  -10.3760   -2.5320 C   0  0  0  0  0  0
   14.8430  -10.5490   -3.0310 H   0  0  0  0  0  0
   13.4860   -9.0710   -2.2430 C   0  0  0  0  0  0
   14.1300   -8.2410   -2.5230 H   0  0  0  0  0  0
   11.0090  -12.3620   -1.1650 N   0  3  0  0  0  0
    9.9240  -12.1100   -0.6230 O   0  5  0  0  0  0
   11.4250  -13.5020   -1.4140 O   0  0  0  0  0  0
    6.0500   -5.3670    1.8280 C   0  0  0  0  0  0
    5.5610   -4.4600    2.1730 H   0  0  0  0  0  0
    5.3070   -6.6020    2.0800 C   0  0  0  0  0  0
    4.5010   -7.1540    1.0710 C   0  0  0  0  0  0
    4.4380   -6.6440    0.1150 H   0  0  0  0  0  0
    3.8040   -8.3390    1.3070 C   0  0  0  0  0  0
    3.9220   -8.9590    2.5570 C   0  0  0  0  0  0
    4.7120   -8.4220    3.5650 C   0  0  0  0  0  0
    4.7790   -8.9180    4.5290 H   0  0  0  0  0  0
    5.4070   -7.2370    3.3260 C   0  0  0  0  0  0
    6.0230   -6.8130    4.1160 H   0  0  0  0  0  0
    3.2400  -10.1230    2.8020 O   0  0  0  0  0  0
    2.7550  -10.2920    1.9700 H   0  0  0  0  0  0
    2.9930   -8.9970    0.4190 O   0  0  0  0  0  0
    2.7010   -8.3250   -0.8070 C   0  0  0  0  0  0
    2.2510   -7.3450   -0.6090 H   0  0  0  0  0  0
    3.6150   -8.2080   -1.4000 H   0  0  0  0  0  0
    1.7120   -9.1770   -1.5820 C   0  0  0  0  0  0
    0.7950   -9.3270   -1.0030 H   0  0  0  0  0  0
    2.1300  -10.1700   -1.7790 H   0  0  0  0  0  0
    1.4550   -8.7060   -2.5350 H   0  0  0  0  0  0
  1  2  1  0  0  0
  1  6  1  0  0  0
  2  3  1  0  0  0
  2  8  2  0  0  0
  3  4  1  0  0  0
  3  5  1  0  0  0
  5  6  1  0  0  0
  5  7  2  0  0  0
  6 25  2  0  0  0
  8  9  1  0  0  0
  9 10  2  0  0  0
 10 11  1  0  0  0
 10 12  1  0  0  0
 12 13  1  0  0  0
 12 20  2  0  0  0
 13 14  1  0  0  0
 13 15  2  0  0  0
 15 16  1  0  0  0
 15 22  1  0  0  0
 16 17  1  0  0  0
 16 18  2  0  0  0
 18 19  1  0  0  0
 18 20  1  0  0  0
 20 21  1  0  0  0
 22 23  1  0  0  0
 22 24  2  0  0  0
 25 26  1  0  0  0
 25 27  1  0  0  0
 27 28  1  0  0  0
 27 34  2  0  0  0
 28 29  1  0  0  0
 28 30  2  0  0  0
 30 31  1  0  0  0
 30 38  1  0  0  0
 31 32  2  0  0  0
 31 36  1  0  0  0
 32 33  1  0  0  0
 32 34  1  0  0  0
 34 35  1  0  0  0
 36 37  1  0  0  0
 38 39  1  0  0  0
 39 40  1  0  0  0
 39 41  1  0  0  0
 39 42  1  0  0  0
 42 43  1  0  0  0
 42 44  1  0  0  0
 42 45  1  0  0  0
M  CHG  2  22   1  23  -1
M  END
$$$$
Les-3825
                    3D
 Structure written by MMmdl.
 48 52  0  0  1  0            999 V2000
    1.1440   -2.7910   -0.6390 C   0  0  0  0  0  0
    1.9450   -3.5210    0.2290 N   0  0  0  0  0  0
    1.9390   -3.1900    1.5650 C   0  0  0  0  0  0
    0.8540   -1.8300    1.7730 S   0  0  0  0  0  0
    0.2650   -1.8610    0.1250 C   0  0  0  0  0  0
    1.2090   -2.8630   -1.8590 O   0  0  0  0  0  0
   -0.8030   -1.1880   -0.3230 C   0  0  0  0  0  0
   -1.5640   -0.1900    0.5340 C   0  0  0  0  0  0
   -2.5560    0.3290   -0.2710 N   0  0  0  0  0  0
   -3.2140    1.0310    0.0400 H   0  0  0  0  0  0
    2.7600   -3.9210    2.8170 S   0  0  0  0  0  0
    2.7120   -4.5840   -0.2590 N   0  0  0  0  0  0
    2.3530   -5.5210   -0.1020 H   0  0  0  0  0  0
    3.9080   -4.4660   -0.9250 C   0  0  0  0  0  0
    4.4750   -5.4850   -1.3280 O   0  0  0  0  0  0
    4.4570   -3.0660   -1.1960 C   0  0  0  0  0  0
    4.2270   -2.4000   -0.3590 H   0  0  0  0  0  0
    3.9690   -2.6680   -2.0880 H   0  0  0  0  0  0
    5.9130   -3.1320   -1.3740 N   0  0  0  0  0  0
   -1.4950   -1.1920   -1.6310 C   0  0  0  0  0  0
   -2.5260   -0.2410   -1.5350 C   0  0  0  0  0  0
   -3.4060    0.0510   -2.5620 C   0  0  0  0  0  0
   -4.1860    0.7960   -2.4510 H   0  0  0  0  0  0
   -3.2640   -0.6590   -3.7500 C   0  0  0  0  0  0
   -3.9340   -0.4660   -4.5840 H   0  0  0  0  0  0
   -2.2690   -1.6400   -3.8660 C   0  0  0  0  0  0
   -2.1790   -2.2050   -4.7920 H   0  0  0  0  0  0
   -1.3910   -1.9150   -2.8050 C   0  0  0  0  0  0
   -0.6670   -2.7050   -2.9480 H   0  0  0  0  0  0
   -1.3650    0.1320    1.6940 O   0  0  0  0  0  0
    6.6740   -3.0650   -0.2040 C   0  0  0  0  0  0
    7.8030   -3.3160   -2.7830 N   0  0  0  0  0  0
    6.5200   -3.2690   -2.6120 C   0  0  0  0  0  0
    6.1950   -2.9660    0.9230 O   0  0  0  0  0  0
    8.6340   -3.2440   -1.6600 C   0  0  0  0  0  0
    8.1310   -3.1240   -0.3680 C   0  0  0  0  0  0
    8.9820   -3.0600    0.7390 C   0  0  0  0  0  0
    8.5790   -2.9670    1.7450 H   0  0  0  0  0  0
   10.3620   -3.1170    0.5480 C   0  0  0  0  0  0
   11.0330   -3.0690    1.4020 H   0  0  0  0  0  0
   10.8800   -3.2370   -0.7410 C   0  0  0  0  0  0
   11.9550   -3.2820   -0.8930 H   0  0  0  0  0  0
   10.0180   -3.3000   -1.8390 C   0  0  0  0  0  0
   10.4250   -3.3940   -2.8420 H   0  0  0  0  0  0
    5.6510   -3.3540   -3.8440 C   0  0  0  0  0  0
    6.2590   -3.5940   -4.7220 H   0  0  0  0  0  0
    4.8900   -4.1280   -3.7290 H   0  0  0  0  0  0
    5.1640   -2.3900   -4.0140 H   0  0  0  0  0  0
  1  2  1  0  0  0
  1  5  1  0  0  0
  1  6  2  0  0  0
  2  3  1  0  0  0
  2 12  1  0  0  0
  3  4  1  0  0  0
  3 11  2  0  0  0
  4  5  1  0  0  0
  5  7  2  0  0  0
  7  8  1  0  0  0
  7 20  1  0  0  0
  8  9  1  0  0  0
  8 30  2  0  0  0
  9 10  1  0  0  0
  9 21  1  0  0  0
 12 13  1  0  0  0
 12 14  1  0  0  0
 14 15  2  0  0  0
 14 16  1  0  0  0
 16 17  1  0  0  0
 16 18  1  0  0  0
 16 19  1  0  0  0
 19 31  1  0  0  0
 19 33  1  0  0  0
 20 21  1  0  0  0
 20 28  2  0  0  0
 21 22  2  0  0  0
 22 23  1  0  0  0
 22 24  1  0  0  0
 24 25  1  0  0  0
 24 26  2  0  0  0
 26 27  1  0  0  0
 26 28  1  0  0  0
 28 29  1  0  0  0
 31 34  2  0  0  0
 31 36  1  0  0  0
 32 33  2  0  0  0
 32 35  1  0  0  0
 33 45  1  0  0  0
 35 36  1  0  0  0
 35 43  2  0  0  0
 36 37  2  0  0  0
 37 38  1  0  0  0
 37 39  1  0  0  0
 39 40  1  0  0  0
 39 41  2  0  0  0
 41 42  1  0  0  0
 41 43  1  0  0  0
 43 44  1  0  0  0
 45 46  1  0  0  0
 45 47  1  0  0  0
 45 48  1  0  0  0
M  END
$$$$
Les-3831
                    3D
 Structure written by MMmdl.
 52 55  0  0  1  0            999 V2000
    4.2420   -1.7990   -1.2060 S   0  0  0  0  0  0
    5.4680   -1.3440   -0.0290 C   0  0  0  0  0  0
    5.1760   -1.6450    1.1980 N   0  0  0  0  0  0
    3.9540   -2.2640    1.3480 C   0  0  0  0  0  0
    3.2650   -2.4420    0.0470 C   0  0  0  0  0  0
    3.4820   -2.6280    2.4160 O   0  0  0  0  0  0
    6.6330   -0.7170   -0.4300 N   0  0  0  0  0  0
    7.5600   -0.1670    0.5670 C   0  0  0  0  0  0
    7.6450    0.9150    0.4020 H   0  0  0  0  0  0
    7.1970   -0.2800    1.5950 H   0  0  0  0  0  0
    8.9480   -0.8160    0.4520 C   0  0  0  0  0  0
    8.9800   -1.7650    0.9970 H   0  0  0  0  0  0
    9.7120   -0.1390    0.8480 H   0  0  0  0  0  0
    9.2990   -1.1490   -0.9970 N   0  3  0  0  0  0
    8.5440   -0.2690   -1.9790 C   0  0  0  0  0  0
    8.8090    0.7700   -1.7530 H   0  0  0  0  0  0
    8.8810   -0.5170   -2.9900 H   0  0  0  0  0  0
    7.0310   -0.5300   -1.8350 C   0  0  0  0  0  0
    6.8050   -1.4390   -2.4040 H   0  0  0  0  0  0
    6.4700    0.2970   -2.2810 H   0  0  0  0  0  0
   10.7860   -1.1870   -1.2630 C   0  0  0  0  0  0
   10.9180   -1.3760   -2.3360 H   0  0  0  0  0  0
   11.1810   -0.1860   -1.0520 H   0  0  0  0  0  0
   11.5080   -2.2520   -0.4830 C   0  0  0  0  0  0
   11.3910   -3.6030   -0.8470 C   0  0  0  0  0  0
   10.8000   -3.9000   -1.7110 H   0  0  0  0  0  0
   12.0390   -4.5930   -0.1070 C   0  0  0  0  0  0
   11.9490   -5.6370   -0.3970 H   0  0  0  0  0  0
   12.8080   -4.2460    1.0020 C   0  0  0  0  0  0
   13.3130   -5.0180    1.5770 H   0  0  0  0  0  0
   12.9340   -2.9090    1.3710 C   0  0  0  0  0  0
   13.5390   -2.6400    2.2340 H   0  0  0  0  0  0
   12.2890   -1.9150    0.6330 C   0  0  0  0  0  0
   12.4070   -0.8780    0.9400 H   0  0  0  0  0  0
    2.0660   -3.0250   -0.0430 C   0  0  0  0  0  0
    1.6030   -3.3720    0.8810 H   0  0  0  0  0  0
    1.3000   -3.2480   -1.2550 C   0  0  0  0  0  0
    1.7340   -2.9010   -2.1900 H   0  0  0  0  0  0
    0.1000   -3.8410   -1.3290 C   0  0  0  0  0  0
   -0.3850   -3.9550   -2.2950 H   0  0  0  0  0  0
   -0.6560   -4.3730   -0.1970 C   0  0  0  0  0  0
   -1.5450   -3.5510    0.5050 C   0  0  0  0  0  0
   -1.6890   -2.5150    0.2060 H   0  0  0  0  0  0
   -2.2470   -4.0530    1.6010 C   0  0  0  0  0  0
   -2.9350   -3.4120    2.1460 H   0  0  0  0  0  0
   -2.0630   -5.3770    2.0000 C   0  0  0  0  0  0
   -2.6060   -5.7650    2.8580 H   0  0  0  0  0  0
   -1.1820   -6.2020    1.3020 C   0  0  0  0  0  0
   -1.0410   -7.2330    1.6150 H   0  0  0  0  0  0
   -0.4780   -5.7020    0.2050 C   0  0  0  0  0  0
    0.2130   -6.3510   -0.3270 H   0  0  0  0  0  0
    8.9480   -2.1040   -1.1450 H   0  0  0  0  0  0
  1  2  1  0  0  0
  1  5  1  0  0  0
  2  3  2  0  0  0
  2  7  1  0  0  0
  3  4  1  0  0  0
  4  5  1  0  0  0
  4  6  2  0  0  0
  5 35  2  0  0  0
  7  8  1  0  0  0
  7 18  1  0  0  0
  8  9  1  0  0  0
  8 10  1  0  0  0
  8 11  1  0  0  0
 11 12  1  0  0  0
 11 13  1  0  0  0
 11 14  1  0  0  0
 14 15  1  0  0  0
 14 21  1  0  0  0
 14 52  1  0  0  0
 15 16  1  0  0  0
 15 17  1  0  0  0
 15 18  1  0  0  0
 18 19  1  0  0  0
 18 20  1  0  0  0
 21 22  1  0  0  0
 21 23  1  0  0  0
 21 24  1  0  0  0
 24 25  1  0  0  0
 24 33  2  0  0  0
 25 26  1  0  0  0
 25 27  2  0  0  0
 27 28  1  0  0  0
 27 29  1  0  0  0
 29 30  1  0  0  0
 29 31  2  0  0  0
 31 32  1  0  0  0
 31 33  1  0  0  0
 33 34  1  0  0  0
 35 36  1  0  0  0
 35 37  1  0  0  0
 37 38  1  0  0  0
 37 39  2  0  0  0
 39 40  1  0  0  0
 39 41  1  0  0  0
 41 42  1  0  0  0
 41 50  2  0  0  0
 42 43  1  0  0  0
 42 44  2  0  0  0
 44 45  1  0  0  0
 44 46  1  0  0  0
 46 47  1  0  0  0
 46 48  2  0  0  0
 48 49  1  0  0  0
 48 50  1  0  0  0
 50 51  1  0  0  0
M  CHG  1  14   1
M  END
$$$$
Les-3834
                    3D
 Structure written by MMmdl.
 54 56  0  0  1  0            999 V2000
    3.5520   -3.7780   -2.6960 C   0  0  0  0  0  0
    4.7490   -3.0880   -2.7860 N   0  0  0  0  0  0
    4.9070   -1.9340   -2.0400 C   0  0  0  0  0  0
    3.4620   -1.7070   -1.0600 S   0  0  0  0  0  0
    2.6800   -3.1030   -1.7050 C   0  0  0  0  0  0
    3.2340   -4.7830   -3.3210 O   0  0  0  0  0  0
    6.1960   -0.8750   -2.0400 S   0  0  0  0  0  0
    1.4590   -3.5620   -1.4190 C   0  0  0  0  0  0
    1.0810   -4.4480   -1.9250 H   0  0  0  0  0  0
    0.5140   -2.9630   -0.4740 C   0  0  0  0  0  0
   -0.6310   -2.3290   -0.9500 C   0  0  0  0  0  0
   -0.8160   -2.2550   -2.0200 H   0  0  0  0  0  0
   -1.5640   -1.7790   -0.0570 C   0  0  0  0  0  0
   -2.4350   -1.2990   -0.4950 H   0  0  0  0  0  0
   -1.4030   -1.8420    1.3400 C   0  0  0  0  0  0
   -0.2330   -2.4850    1.7870 C   0  0  0  0  0  0
   -0.0250   -2.5780    2.8500 H   0  0  0  0  0  0
    0.7100   -3.0380    0.9040 C   0  0  0  0  0  0
    1.5880   -3.5310    1.3120 H   0  0  0  0  0  0
   -2.3440   -1.3100    2.2200 N   0  0  0  0  0  0
   -3.5310   -0.6200    1.7290 C   0  0  0  0  0  0
   -4.1510   -0.2380    2.5470 H   0  0  0  0  0  0
   -4.1600   -1.2990    1.1430 H   0  0  0  0  0  0
   -3.2540    0.2430    1.1140 H   0  0  0  0  0  0
   -2.1810   -1.4300    3.6650 C   0  0  0  0  0  0
   -3.0190   -0.9830    4.2110 H   0  0  0  0  0  0
   -1.2730   -0.9140    3.9980 H   0  0  0  0  0  0
   -2.1320   -2.4820    3.9660 H   0  0  0  0  0  0
    5.7500   -3.5500   -3.6330 N   0  0  0  0  0  0
    5.8800   -3.0630   -4.5140 H   0  0  0  0  0  0
    6.5730   -4.6100   -3.3400 C   0  0  0  0  0  0
    6.3420   -5.4020   -2.0520 C   0  0  0  0  0  0
    7.1180   -6.1710   -1.9470 H   0  0  0  0  0  0
    5.4070   -5.9580   -2.1850 H   0  0  0  0  0  0
    7.4600   -4.9360   -4.1330 O   0  0  0  0  0  0
    6.2070   -4.6420   -0.8640 O   0  0  0  0  0  0
    7.3420   -4.2100   -0.2380 C   0  0  0  0  0  0
    7.1290   -3.6170    1.0090 C   0  0  0  0  0  0
    6.1190   -3.5390    1.4040 H   0  0  0  0  0  0
    8.2020   -3.1250    1.7590 C   0  0  0  0  0  0
    7.9950   -2.6740    2.7270 H   0  0  0  0  0  0
    9.5100   -3.2110    1.2710 C   0  0  0  0  0  0
    9.7180   -3.7950    0.0190 C   0  0  0  0  0  0
   10.7110   -3.8830   -0.4090 H   0  0  0  0  0  0
    8.6420   -4.2910   -0.7320 C   0  0  0  0  0  0
    8.8670   -4.7270   -1.7000 H   0  0  0  0  0  0
   10.5440   -2.6980    2.0860 N   0  0  0  0  0  0
   10.2610   -2.3090    2.9790 H   0  0  0  0  0  0
   11.9000   -2.6680    1.7990 C   0  0  0  0  0  0
   12.6930   -2.0440    2.9200 C   0  0  0  0  0  0
   12.5460   -2.6130    3.8420 H   0  0  0  0  0  0
   12.3700   -1.0100    3.0720 H   0  0  0  0  0  0
   13.7570   -2.0490    2.6670 H   0  0  0  0  0  0
   12.4540   -3.0760    0.7850 O   0  0  0  0  0  0
  1  2  1  0  0  0
  1  5  1  0  0  0
  1  6  2  0  0  0
  2  3  1  0  0  0
  2 29  1  0  0  0
  3  4  1  0  0  0
  3  7  2  0  0  0
  4  5  1  0  0  0
  5  8  2  0  0  0
  8  9  1  0  0  0
  8 10  1  0  0  0
 10 11  1  0  0  0
 10 18  2  0  0  0
 11 12  1  0  0  0
 11 13  2  0  0  0
 13 14  1  0  0  0
 13 15  1  0  0  0
 15 16  2  0  0  0
 15 20  1  0  0  0
 16 17  1  0  0  0
 16 18  1  0  0  0
 18 19  1  0  0  0
 20 21  1  0  0  0
 20 25  1  0  0  0
 21 22  1  0  0  0
 21 23  1  0  0  0
 21 24  1  0  0  0
 25 26  1  0  0  0
 25 27  1  0  0  0
 25 28  1  0  0  0
 29 30  1  0  0  0
 29 31  1  0  0  0
 31 32  1  0  0  0
 31 35  2  0  0  0
 32 33  1  0  0  0
 32 34  1  0  0  0
 32 36  1  0  0  0
 36 37  1  0  0  0
 37 38  1  0  0  0
 37 45  2  0  0  0
 38 39  1  0  0  0
 38 40  2  0  0  0
 40 41  1  0  0  0
 40 42  1  0  0  0
 42 43  2  0  0  0
 42 47  1  0  0  0
 43 44  1  0  0  0
 43 45  1  0  0  0
 45 46  1  0  0  0
 47 48  1  0  0  0
 47 49  1  0  0  0
 49 50  1  0  0  0
 49 54  2  0  0  0
 50 51  1  0  0  0
 50 52  1  0  0  0
 50 53  1  0  0  0
M  END
$$$$
Les-3849
                    3D
 Structure written by MMmdl.
 48 52  0  0  1  0            999 V2000
    2.8580   -6.1290   -0.4670 S   0  0  0  0  0  0
    4.3240   -5.1670   -0.4050 C   0  0  0  0  0  0
    3.9620   -3.8490   -0.5540 N   0  0  0  0  0  0
    2.6250   -3.5380   -0.7290 C   0  0  0  0  0  0
    1.7940   -4.7440   -0.4910 C   0  0  0  0  0  0
    2.2000   -2.4550   -1.1120 O   0  0  0  0  0  0
    5.8530   -5.8030   -0.2150 S   0  0  0  0  0  0
    4.8950   -2.8200   -0.5480 N   0  0  0  0  0  0
    5.4870   -2.6770   -1.3740 H   0  0  0  0  0  0
    5.0070   -2.0290    0.5810 C   0  0  0  0  0  0
    5.9880   -0.8820    0.4130 C   0  0  0  0  0  0
    5.8090   -0.1410    1.1960 H   0  0  0  0  0  0
    5.8040   -0.3910   -0.5500 H   0  0  0  0  0  0
    4.3900   -2.2230    1.6260 O   0  0  0  0  0  0
    7.3580   -1.4000    0.4570 N   0  0  0  0  0  0
    8.1320   -1.3890    1.6040 C   0  0  0  0  0  0
    9.3600   -1.7980    1.6420 N   0  0  0  0  0  0
    7.8530   -1.9290   -0.7390 C   0  0  0  0  0  0
    7.5330   -0.8670    2.8870 C   0  0  0  0  0  0
    7.3680    0.2110    2.8040 H   0  0  0  0  0  0
    8.2120   -1.0490    3.7260 H   0  0  0  0  0  0
    6.5830   -1.3640    3.0980 H   0  0  0  0  0  0
    7.1600   -2.0750   -1.7470 O   0  0  0  0  0  0
    9.2500   -2.3720   -0.7310 C   0  0  0  0  0  0
    9.9490   -2.2830    0.4700 C   0  0  0  0  0  0
   11.2830   -2.6980    0.5030 C   0  0  0  0  0  0
   11.8420   -2.6350    1.4340 H   0  0  0  0  0  0
   11.9010   -3.1960   -0.6470 C   0  0  0  0  0  0
   12.9390   -3.5160   -0.6080 H   0  0  0  0  0  0
   11.1870   -3.2820   -1.8420 C   0  0  0  0  0  0
   11.6680   -3.6720   -2.7360 H   0  0  0  0  0  0
    9.8560   -2.8710   -1.8880 C   0  0  0  0  0  0
    9.3010   -2.9400   -2.8210 H   0  0  0  0  0  0
    0.4710   -4.7700   -0.3020 C   0  0  0  0  0  0
   -1.6430   -5.6780   -0.1670 N   0  0  0  0  0  0
   -2.4060   -6.3410   -0.1450 H   0  0  0  0  0  0
   -0.3210   -6.0550   -0.2610 C   0  0  0  0  0  0
    0.0780   -7.2070   -0.3190 O   0  0  0  0  0  0
   -1.7740   -4.2990   -0.0980 C   0  0  0  0  0  0
   -0.5140   -3.6810   -0.1390 C   0  0  0  0  0  0
   -0.4470   -2.3130    0.0550 C   0  0  0  0  0  0
    0.4960   -1.7850    0.1210 H   0  0  0  0  0  0
   -1.6400   -1.5910    0.2040 C   0  0  0  0  0  0
   -2.8910   -2.2270    0.1890 C   0  0  0  0  0  0
   -3.8060   -1.6520    0.3100 H   0  0  0  0  0  0
   -2.9640   -3.6100    0.0490 C   0  0  0  0  0  0
   -3.9200   -4.1210    0.0710 H   0  0  0  0  0  0
   -1.5670    0.2860    0.4500 Br  0  0  0  0  0  0
  1  2  1  0  0  0
  1  5  1  0  0  0
  2  3  1  0  0  0
  2  7  2  0  0  0
  3  4  1  0  0  0
  3  8  1  0  0  0
  4  5  1  0  0  0
  4  6  2  0  0  0
  5 34  2  0  0  0
  8  9  1  0  0  0
  8 10  1  0  0  0
 10 11  1  0  0  0
 10 14  2  0  0  0
 11 12  1  0  0  0
 11 13  1  0  0  0
 11 15  1  0  0  0
 15 16  1  0  0  0
 15 18  1  0  0  0
 16 17  2  0  0  0
 16 19  1  0  0  0
 17 25  1  0  0  0
 18 23  2  0  0  0
 18 24  1  0  0  0
 19 20  1  0  0  0
 19 21  1  0  0  0
 19 22  1  0  0  0
 24 25  1  0  0  0
 24 32  2  0  0  0
 25 26  2  0  0  0
 26 27  1  0  0  0
 26 28  1  0  0  0
 28 29  1  0  0  0
 28 30  2  0  0  0
 30 31  1  0  0  0
 30 32  1  0  0  0
 32 33  1  0  0  0
 34 37  1  0  0  0
 34 40  1  0  0  0
 35 36  1  0  0  0
 35 37  1  0  0  0
 35 39  1  0  0  0
 37 38  2  0  0  0
 39 40  1  0  0  0
 39 46  2  0  0  0
 40 41  2  0  0  0
 41 42  1  0  0  0
 41 43  1  0  0  0
 43 44  2  0  0  0
 43 48  1  0  0  0
 44 45  1  0  0  0
 44 46  1  0  0  0
 46 47  1  0  0  0
M  END
$$$$
Les-3882
                    3D
 Structure written by MMmdl.
 61 67  0  0  1  0            999 V2000
    5.9990   -6.8750    0.3000 C   0  0  0  0  0  0
    7.6760   -6.7820    0.7440 S   0  0  0  0  0  0
    7.9130   -5.3800   -0.2800 C   0  0  0  0  0  0
    6.8270   -4.9410   -0.8300 N   0  0  0  0  0  0
    5.6950   -5.6400   -0.4710 C   0  0  0  0  0  0
    9.1790   -4.8570   -0.4480 N   0  0  0  0  0  0
   10.3400   -5.3790    0.0690 N   0  0  0  0  0  0
   11.3320   -4.7080   -0.4320 C   0  0  0  0  0  0
   10.9410   -3.6440   -1.4160 C   0  0  0  0  0  0
   11.4170   -2.6830   -1.2020 H   0  0  0  0  0  0
   11.2140   -3.9800   -2.4220 H   0  0  0  0  0  0
    9.4250   -3.6460   -1.2330 C   0  0  2  0  0  0
    8.9440   -3.7340   -2.2160 H   0  0  0  0  0  0
   12.7410   -4.9780   -0.0960 C   0  0  0  0  0  0
   13.0280   -5.8920    0.9220 C   0  0  0  0  0  0
   12.2270   -6.3950    1.4600 H   0  0  0  0  0  0
   14.3520   -6.1720    1.2630 C   0  0  0  0  0  0
   14.5510   -6.8860    2.0600 H   0  0  0  0  0  0
   13.7880   -4.3470   -0.7750 C   0  0  0  0  0  0
   13.5830   -3.6420   -1.5750 H   0  0  0  0  0  0
    8.9270   -2.3960   -0.5250 C   0  0  0  0  0  0
    9.2270   -2.1330    0.8220 C   0  0  0  0  0  0
    9.8200   -2.8380    1.4020 H   0  0  0  0  0  0
    8.7610   -0.9730    1.4510 C   0  0  0  0  0  0
    9.0210   -0.8210    2.4940 H   0  0  0  0  0  0
    7.9850   -0.0550    0.7440 C   0  0  0  0  0  0
    7.6840   -0.3080   -0.5960 C   0  0  0  0  0  0
    7.0760    0.4000   -1.1540 H   0  0  0  0  0  0
    8.1490   -1.4650   -1.2270 C   0  0  0  0  0  0
    7.8880   -1.6340   -2.2690 H   0  0  0  0  0  0
    4.5680   -5.2400   -0.7170 O   0  0  0  0  0  0
    5.1600   -7.8700    0.6070 C   0  0  0  0  0  0
    4.4200   -9.7690    1.6920 N   0  0  0  0  0  0
    4.3840  -10.5880    2.2820 H   0  0  0  0  0  0
    5.5490   -8.9960    1.5410 C   0  0  0  0  0  0
    6.6190   -9.2090    2.0880 O   0  0  0  0  0  0
    7.4640    1.1100    1.2380 O   0  0  0  0  0  0
    3.3670   -9.2840    0.9320 C   0  0  0  0  0  0
    3.7570   -8.1370    0.2210 C   0  0  0  0  0  0
    2.8530   -7.5880   -0.6680 C   0  0  0  0  0  0
    3.0900   -6.7450   -1.3040 H   0  0  0  0  0  0
    1.5690   -8.1480   -0.7800 C   0  0  0  0  0  0
    0.8540   -7.7090   -1.4730 H   0  0  0  0  0  0
    1.1970   -9.2700   -0.0250 C   0  0  0  0  0  0
    0.1990   -9.6880   -0.1320 H   0  0  0  0  0  0
    2.1110   -9.8600    0.8430 C   0  0  0  0  0  0
    1.8460  -10.7430    1.4130 H   0  0  0  0  0  0
    7.7210    1.4010    2.6060 C   0  0  0  0  0  0
    7.2330    2.3510    2.8430 H   0  0  0  0  0  0
    8.7940    1.5240    2.7880 H   0  0  0  0  0  0
    7.2940    0.6350    3.2610 H   0  0  0  0  0  0
   15.1280   -4.6220   -0.4420 C   0  0  0  0  0  0
   15.4130   -5.5460    0.5900 C   0  0  0  0  0  0
   16.7500   -5.8200    0.9200 C   0  0  0  0  0  0
   16.9900   -6.5270    1.7120 H   0  0  0  0  0  0
   17.7950   -5.1920    0.2400 C   0  0  0  0  0  0
   18.8250   -5.4140    0.5050 H   0  0  0  0  0  0
   17.5170   -4.2840   -0.7770 C   0  0  0  0  0  0
   18.3300   -3.7960   -1.3070 H   0  0  0  0  0  0
   16.1930   -4.0000   -1.1160 C   0  0  0  0  0  0
   15.9990   -3.2870   -1.9150 H   0  0  0  0  0  0
  1  2  1  0  0  0
  1  5  1  0  0  0
  1 32  2  0  0  0
  2  3  1  0  0  0
  3  4  2  0  0  0
  3  6  1  0  0  0
  4  5  1  0  0  0
  5 31  2  0  0  0
  6  7  1  0  0  0
  6 12  1  0  0  0
  7  8  2  0  0  0
  8  9  1  0  0  0
  8 14  1  0  0  0
  9 10  1  0  0  0
  9 11  1  0  0  0
  9 12  1  0  0  0
 12 13  1  0  0  0
 12 21  1  0  0  0
 14 15  1  0  0  0
 14 19  2  0  0  0
 15 16  1  0  0  0
 15 17  2  0  0  0
 17 18  1  0  0  0
 17 53  1  0  0  0
 19 20  1  0  0  0
 19 52  1  0  0  0
 21 22  1  0  0  0
 21 29  2  0  0  0
 22 23  1  0  0  0
 22 24  2  0  0  0
 24 25  1  0  0  0
 24 26  1  0  0  0
 26 27  2  0  0  0
 26 37  1  0  0  0
 27 28  1  0  0  0
 27 29  1  0  0  0
 29 30  1  0  0  0
 32 35  1  0  0  0
 32 39  1  0  0  0
 33 34  1  0  0  0
 33 35  1  0  0  0
 33 38  1  0  0  0
 35 36  2  0  0  0
 37 48  1  0  0  0
 38 39  1  0  0  0
 38 46  2  0  0  0
 39 40  2  0  0  0
 40 41  1  0  0  0
 40 42  1  0  0  0
 42 43  1  0  0  0
 42 44  2  0  0  0
 44 45  1  0  0  0
 44 46  1  0  0  0
 46 47  1  0  0  0
 48 49  1  0  0  0
 48 50  1  0  0  0
 48 51  1  0  0  0
 52 53  1  0  0  0
 52 60  2  0  0  0
 53 54  2  0  0  0
 54 55  1  0  0  0
 54 56  1  0  0  0
 56 57  1  0  0  0
 56 58  2  0  0  0
 58 59  1  0  0  0
 58 60  1  0  0  0
 60 61  1  0  0  0
M  END
$$$$
Les-3887
                    3D
 Structure written by MMmdl.
 59 63  0  0  1  0            999 V2000
   10.5530   -3.6350    1.4240 S   0  0  0  0  0  0
   12.2300   -3.3570    1.8600 C   0  0  0  0  0  0
   12.6060   -2.0940    1.6760 N   0  5  0  0  0  0
   11.6450   -1.2960    1.2080 C   0  0  0  0  0  0
   10.3630   -2.0000    0.9930 C   0  0  0  0  0  0
   11.7640   -0.1000    0.9670 O   0  0  0  0  0  0
   12.9240   -4.2730    2.2810 O   0  0  0  0  0  0
    9.2740   -1.3700    0.5470 C   0  0  0  0  0  0
    9.3260   -0.3020    0.3470 H   0  0  0  0  0  0
    7.9590   -1.9660    0.3040 C   0  0  0  0  0  0
    6.8640   -1.5470    1.0710 C   0  0  0  0  0  0
    6.9970   -0.8130    1.8630 H   0  0  0  0  0  0
    5.5890   -2.0650    0.8270 C   0  0  0  0  0  0
    4.7440   -1.7330    1.4230 H   0  0  0  0  0  0
    5.3980   -2.9920   -0.1970 C   0  0  0  0  0  0
    6.4940   -3.4470   -0.9360 C   0  0  0  0  0  0
    7.7660   -2.9140   -0.7070 C   0  0  0  0  0  0
    8.6020   -3.2490   -1.3170 H   0  0  0  0  0  0
    6.3740   -4.3790   -1.9340 O   0  0  0  0  0  0
    6.1920   -5.6820   -1.3790 C   0  0  0  0  0  0
    6.2930   -6.4070   -2.1930 H   0  0  0  0  0  0
    5.1910   -5.7960   -0.9520 H   0  0  0  0  0  0
    6.9570   -5.9110   -0.6280 H   0  0  0  0  0  0
    4.1210   -3.4490   -0.3930 O   0  0  0  0  0  0
    3.5910   -2.9740   -1.6340 C   0  0  0  0  0  0
    3.8300   -1.9180   -1.8150 H   0  0  0  0  0  0
    3.9760   -3.5710   -2.4670 H   0  0  0  0  0  0
    2.0850   -3.1670   -1.5820 C   0  0  0  0  0  0
    1.3770   -2.2320   -0.8480 N   0  0  0  0  0  0
    1.5430   -4.1090   -2.1660 O   0  0  0  0  0  0
    1.9670   -1.1380   -0.2770 N   0  0  0  0  0  0
    1.0100   -0.4060    0.2130 C   0  0  0  0  0  0
   -0.3820   -0.9210   -0.0460 C   0  0  0  0  0  0
   -0.9950   -0.9370    0.8590 H   0  0  0  0  0  0
   -0.8530   -0.2880   -0.8060 H   0  0  0  0  0  0
   -0.0610   -2.3010   -0.6070 C   0  0  2  0  0  0
   -0.5580   -2.4660   -1.5710 H   0  0  0  0  0  0
    1.2490    0.8550    0.9370 C   0  0  0  0  0  0
    2.5680    1.2540    1.1840 C   0  0  0  0  0  0
    3.4060    0.6500    0.8430 H   0  0  0  0  0  0
    2.8250    2.4410    1.8730 C   0  0  0  0  0  0
    3.8510    2.7460    2.0620 H   0  0  0  0  0  0
    1.7680    3.2340    2.3160 C   0  0  0  0  0  0
    1.9680    4.1580    2.8530 H   0  0  0  0  0  0
    0.4540    2.8410    2.0690 C   0  0  0  0  0  0
   -0.3700    3.4620    2.4120 H   0  0  0  0  0  0
    0.1910    1.6540    1.3800 C   0  0  0  0  0  0
   -0.8450    1.3830    1.2020 H   0  0  0  0  0  0
   -0.4530   -3.4060    0.3610 C   0  0  0  0  0  0
   -1.6490   -4.1130    0.1530 C   0  0  0  0  0  0
   -2.2810   -3.8860   -0.7030 H   0  0  0  0  0  0
   -2.0410   -5.1250    1.0330 C   0  0  0  0  0  0
   -2.9670   -5.6650    0.8530 H   0  0  0  0  0  0
   -1.2420   -5.4340    2.1320 C   0  0  0  0  0  0
   -0.0580   -4.7380    2.3620 C   0  0  0  0  0  0
    0.5670   -4.9780    3.2170 H   0  0  0  0  0  0
    0.3330   -3.7260    1.4820 C   0  0  0  0  0  0
    1.2630   -3.1960    1.6760 H   0  0  0  0  0  0
   -1.7220   -6.6840    3.2130 Cl  0  0  0  0  0  0
  1  2  1  0  0  0
  1  5  1  0  0  0
  2  3  1  0  0  0
  2  7  2  0  0  0
  3  4  1  0  0  0
  4  5  1  0  0  0
  4  6  2  0  0  0
  5  8  2  0  0  0
  8  9  1  0  0  0
  8 10  1  0  0  0
 10 11  1  0  0  0
 10 17  2  0  0  0
 11 12  1  0  0  0
 11 13  2  0  0  0
 13 14  1  0  0  0
 13 15  1  0  0  0
 15 16  2  0  0  0
 15 24  1  0  0  0
 16 17  1  0  0  0
 16 19  1  0  0  0
 17 18  1  0  0  0
 19 20  1  0  0  0
 20 21  1  0  0  0
 20 22  1  0  0  0
 20 23  1  0  0  0
 24 25  1  0  0  0
 25 26  1  0  0  0
 25 27  1  0  0  0
 25 28  1  0  0  0
 28 29  1  0  0  0
 28 30  2  0  0  0
 29 31  1  0  0  0
 29 36  1  0  0  0
 31 32  2  0  0  0
 32 33  1  0  0  0
 32 38  1  0  0  0
 33 34  1  0  0  0
 33 35  1  0  0  0
 33 36  1  0  0  0
 36 37  1  0  0  0
 36 49  1  0  0  0
 38 39  1  0  0  0
 38 47  2  0  0  0
 39 40  1  0  0  0
 39 41  2  0  0  0
 41 42  1  0  0  0
 41 43  1  0  0  0
 43 44  1  0  0  0
 43 45  2  0  0  0
 45 46  1  0  0  0
 45 47  1  0  0  0
 47 48  1  0  0  0
 49 50  1  0  0  0
 49 57  2  0  0  0
 50 51  1  0  0  0
 50 52  2  0  0  0
 52 53  1  0  0  0
 52 54  1  0  0  0
 54 55  2  0  0  0
 54 59  1  0  0  0
 55 56  1  0  0  0
 55 57  1  0  0  0
 57 58  1  0  0  0
M  CHG  1   3  -1
M  END
$$$$
Les-3909
                    3D
 Structure written by MMmdl.
 48 51  0  0  1  0            999 V2000
    0.9720   -2.1590   -1.0170 S   0  0  0  0  0  0
    2.6730   -1.8050   -0.7450 C   0  0  0  0  0  0
    2.9100   -0.5980   -0.3320 N   0  0  0  0  0  0
    1.7830    0.1780   -0.1840 C   0  0  0  0  0  0
    0.5530   -0.5670   -0.5390 C   0  0  0  0  0  0
    1.7790    1.3400    0.1990 O   0  0  0  0  0  0
    3.6460   -2.7650   -0.9510 N   0  0  0  0  0  0
    3.4170   -4.1710   -1.2940 C   0  0  0  0  0  0
    2.3630   -4.4170   -1.4390 H   0  0  0  0  0  0
    3.9220   -4.3960   -2.2420 H   0  0  0  0  0  0
    3.9810   -5.0700   -0.1790 C   0  0  0  0  0  0
    3.9180   -6.1250   -0.4660 H   0  0  0  0  0  0
    3.4510   -4.9080    0.7660 H   0  0  0  0  0  0
    5.4540   -4.7590    0.0760 N   0  3  0  0  0  0
    5.6720   -3.2690    0.3440 C   0  0  0  0  0  0
    5.1970   -3.0420    1.3050 H   0  0  0  0  0  0
    6.7490   -3.0950    0.4060 H   0  0  0  0  0  0
    5.0690   -2.4300   -0.7910 C   0  0  0  0  0  0
    5.5950   -2.6390   -1.7310 H   0  0  0  0  0  0
    5.2280   -1.3690   -0.5750 H   0  0  0  0  0  0
   -0.6590   -0.0170   -0.4540 C   0  0  0  0  0  0
   -0.7670    1.0090   -0.1090 H   0  0  0  0  0  0
   -1.9220   -0.6820   -0.7770 C   0  0  0  0  0  0
   -2.7770   -1.0800    0.2590 C   0  0  0  0  0  0
   -2.5010   -0.9160    1.2980 H   0  0  0  0  0  0
   -3.9970   -1.6940   -0.0350 C   0  0  0  0  0  0
   -4.6660   -2.0040    0.7610 H   0  0  0  0  0  0
   -4.3580   -1.9020   -1.3620 C   0  0  0  0  0  0
   -3.5200   -1.5120   -2.4010 C   0  0  0  0  0  0
   -3.8240   -1.6800   -3.4300 H   0  0  0  0  0  0
   -2.2990   -0.9000   -2.1100 C   0  0  0  0  0  0
   -1.6500   -0.5910   -2.9260 H   0  0  0  0  0  0
   -5.5320   -2.4840   -1.6430 F   0  0  0  0  0  0
    6.0150   -5.6380    1.1770 C   0  0  0  0  0  0
    5.5530   -5.3170    2.1190 H   0  0  0  0  0  0
    5.6770   -6.6620    0.9760 H   0  0  0  0  0  0
    7.5170   -5.6230    1.2570 C   0  0  0  0  0  0
    8.2860   -6.3410    0.3270 C   0  0  0  0  0  0
    7.8130   -6.9420   -0.4470 H   0  0  0  0  0  0
    9.6810   -6.3100    0.3900 C   0  0  0  0  0  0
   10.2720   -6.8740   -0.3280 H   0  0  0  0  0  0
   10.3190   -5.5610    1.3770 C   0  0  0  0  0  0
   11.4050   -5.5380    1.4240 H   0  0  0  0  0  0
    9.5660   -4.8450    2.3050 C   0  0  0  0  0  0
   10.0660   -4.2640    3.0760 H   0  0  0  0  0  0
    8.1710   -4.8760    2.2480 C   0  0  0  0  0  0
    7.6060   -4.3100    2.9850 H   0  0  0  0  0  0
    5.9760   -4.9950   -0.7790 H   0  0  0  0  0  0
  1  2  1  0  0  0
  1  5  1  0  0  0
  2  3  2  0  0  0
  2  7  1  0  0  0
  3  4  1  0  0  0
  4  5  1  0  0  0
  4  6  2  0  0  0
  5 21  2  0  0  0
  7  8  1  0  0  0
  7 18  1  0  0  0
  8  9  1  0  0  0
  8 10  1  0  0  0
  8 11  1  0  0  0
 11 12  1  0  0  0
 11 13  1  0  0  0
 11 14  1  0  0  0
 14 15  1  0  0  0
 14 34  1  0  0  0
 14 48  1  0  0  0
 15 16  1  0  0  0
 15 17  1  0  0  0
 15 18  1  0  0  0
 18 19  1  0  0  0
 18 20  1  0  0  0
 21 22  1  0  0  0
 21 23  1  0  0  0
 23 24  1  0  0  0
 23 31  2  0  0  0
 24 25  1  0  0  0
 24 26  2  0  0  0
 26 27  1  0  0  0
 26 28  1  0  0  0
 28 29  2  0  0  0
 28 33  1  0  0  0
 29 30  1  0  0  0
 29 31  1  0  0  0
 31 32  1  0  0  0
 34 35  1  0  0  0
 34 36  1  0  0  0
 34 37  1  0  0  0
 37 38  1  0  0  0
 37 46  2  0  0  0
 38 39  1  0  0  0
 38 40  2  0  0  0
 40 41  1  0  0  0
 40 42  1  0  0  0
 42 43  1  0  0  0
 42 44  2  0  0  0
 44 45  1  0  0  0
 44 46  1  0  0  0
 46 47  1  0  0  0
M  CHG  1  14   1
M  END
$$$$
Les-3914
                    3D
 Structure written by MMmdl.
 35 37  0  0  1  0            999 V2000
   -0.0490   -0.6770    1.4530 S   0  0  0  0  0  0
    1.6240   -0.9890    1.0200 C   0  0  0  0  0  0
    1.9490   -0.2230   -0.0780 N   0  0  0  0  0  0
    0.9880    0.5960   -0.6490 C   0  0  0  0  0  0
   -0.3000    0.5270    0.1260 C   0  0  0  0  0  0
   -1.1080    0.1990   -0.5310 H   0  0  0  0  0  0
   -0.5270    1.5100    0.5470 H   0  0  0  0  0  0
    1.1250    1.2910   -1.6510 O   0  0  0  0  0  0
    2.5940   -2.0700    1.8430 S   0  0  0  0  0  0
    3.2220   -0.2450   -0.6350 N   0  0  0  0  0  0
    3.4520   -0.9830   -1.3100 H   0  0  0  0  0  0
    4.1470    0.7070   -0.2500 C   0  0  0  0  0  0
    5.4700    0.5880   -0.9950 C   0  0  0  0  0  0
    6.0370    1.5130   -0.8650 H   0  0  0  0  0  0
    5.2670    0.4770   -2.0670 H   0  0  0  0  0  0
    3.9520    1.5590    0.6130 O   0  0  0  0  0  0
    6.2100   -0.5780   -0.5040 N   0  0  0  0  0  0
    5.8450   -1.8130   -1.0510 C   0  0  0  0  0  0
    7.9040   -1.5080    0.8530 N   0  0  0  0  0  0
    7.2060   -0.4930    0.4530 C   0  0  0  0  0  0
    7.6470   -2.7670    0.2990 C   0  0  0  0  0  0
    6.6400   -2.9730   -0.6400 C   0  0  0  0  0  0
    6.3930   -4.2420   -1.1720 C   0  0  0  0  0  0
    5.6020   -4.3940   -1.9030 H   0  0  0  0  0  0
    7.1720   -5.3220   -0.7590 C   0  0  0  0  0  0
    6.9880   -6.3130   -1.1660 H   0  0  0  0  0  0
    8.1870   -5.1290    0.1790 C   0  0  0  0  0  0
    8.7950   -5.9700    0.5020 H   0  0  0  0  0  0
    8.4210   -3.8560    0.7050 C   0  0  0  0  0  0
    9.2100   -3.7110    1.4380 H   0  0  0  0  0  0
    4.8790   -1.9560   -1.8030 O   0  0  0  0  0  0
    7.5150    0.8500    1.0690 C   0  0  0  0  0  0
    6.6040    1.3180    1.4480 H   0  0  0  0  0  0
    7.9740    1.5010    0.3190 H   0  0  0  0  0  0
    8.2160    0.7350    1.9010 H   0  0  0  0  0  0
  1  2  1  0  0  0
  1  5  1  0  0  0
  2  3  1  0  0  0
  2  9  2  0  0  0
  3  4  1  0  0  0
  3 10  1  0  0  0
  4  5  1  0  0  0
  4  8  2  0  0  0
  5  6  1  0  0  0
  5  7  1  0  0  0
 10 11  1  0  0  0
 10 12  1  0  0  0
 12 13  1  0  0  0
 12 16  2  0  0  0
 13 14  1  0  0  0
 13 15  1  0  0  0
 13 17  1  0  0  0
 17 18  1  0  0  0
 17 20  1  0  0  0
 18 22  1  0  0  0
 18 31  2  0  0  0
 19 20  2  0  0  0
 19 21  1  0  0  0
 20 32  1  0  0  0
 21 22  1  0  0  0
 21 29  2  0  0  0
 22 23  2  0  0  0
 23 24  1  0  0  0
 23 25  1  0  0  0
 25 26  1  0  0  0
 25 27  2  0  0  0
 27 28  1  0  0  0
 27 29  1  0  0  0
 29 30  1  0  0  0
 32 33  1  0  0  0
 32 34  1  0  0  0
 32 35  1  0  0  0
M  END
$$$$
Les-3916
                    3D
 Structure written by MMmdl.
 64 69  0  0  1  0            999 V2000
    5.2500   -4.8590   -1.6100 S   0  0  0  0  0  0
    6.7940   -5.1280   -0.8240 C   0  0  0  0  0  0
    6.5780   -5.1000    0.5320 N   0  0  0  0  0  0
    5.2890   -4.9140    1.0080 C   0  0  0  0  0  0
    4.3250   -4.9380   -0.1300 C   0  0  0  0  0  0
    5.0160   -4.6550    2.1730 O   0  0  0  0  0  0
    8.2260   -5.3710   -1.6440 S   0  0  0  0  0  0
    7.6200   -5.2050    1.4460 N   0  0  0  0  0  0
    7.9410   -6.1380    1.7230 H   0  0  0  0  0  0
    8.2040   -4.0540    1.9410 C   0  0  0  0  0  0
    9.2400   -4.3320    3.0200 C   0  0  0  0  0  0
    8.8600   -5.1070    3.6950 H   0  0  0  0  0  0
    9.3870   -3.4270    3.6130 H   0  0  0  0  0  0
    7.9680   -2.9190    1.5340 O   0  0  0  0  0  0
   10.4830   -4.7810    2.3890 N   0  0  0  0  0  0
   10.5440   -6.1370    2.0510 C   0  0  0  0  0  0
   12.6640   -4.3310    1.6050 N   0  0  0  0  0  0
   11.5440   -3.9350    2.1220 C   0  0  0  0  0  0
   12.8220   -5.6840    1.2900 C   0  0  0  0  0  0
   11.8080   -6.6170    1.4870 C   0  0  0  0  0  0
   11.9850   -7.9630    1.1550 C   0  0  0  0  0  0
   11.1850   -8.6830    1.3100 H   0  0  0  0  0  0
   13.2020   -8.3830    0.6210 C   0  0  0  0  0  0
   13.3510   -9.4280    0.3600 H   0  0  0  0  0  0
   14.2290   -7.4610    0.4210 C   0  0  0  0  0  0
   15.1790   -7.7850    0.0040 H   0  0  0  0  0  0
   14.0380   -6.1170    0.7540 C   0  0  0  0  0  0
   14.8400   -5.4010    0.5940 H   0  0  0  0  0  0
    9.5870   -6.9040    2.1680 O   0  0  0  0  0  0
   11.4130   -2.4680    2.4540 C   0  0  0  0  0  0
   10.5090   -2.0520    2.0060 H   0  0  0  0  0  0
   12.2750   -1.9130    2.0720 H   0  0  0  0  0  0
   11.3740   -2.3400    3.5400 H   0  0  0  0  0  0
    2.9930   -5.0300   -0.0650 C   0  0  0  0  0  0
    0.8870   -5.3650    0.8330 N   0  0  0  0  0  0
    2.2300   -5.3720    1.1880 C   0  0  0  0  0  0
    2.6910   -5.6660    2.2780 O   0  0  0  0  0  0
   -0.1770   -5.6460    1.7700 C   0  0  0  0  0  0
    0.1220   -5.1730    2.7150 H   0  0  0  0  0  0
   -1.1140   -5.1720    1.4600 H   0  0  0  0  0  0
   -0.3240   -7.0890    1.9860 N   0  0  0  0  0  0
   -0.7860   -7.8150    0.7900 C   0  0  0  0  0  0
   -1.5650   -7.2450    0.2720 H   0  0  0  0  0  0
    0.0530   -7.9630    0.1010 H   0  0  0  0  0  0
   -1.3760   -9.1790    1.1630 C   0  0  0  0  0  0
   -0.6470   -9.7900    1.7090 H   0  0  0  0  0  0
   -1.6490   -9.7320    0.2580 H   0  0  0  0  0  0
   -2.5580   -9.0590    1.9640 O   0  0  0  0  0  0
   -2.5750   -7.8810    2.7770 C   0  0  0  0  0  0
   -3.1250   -7.1000    2.2380 H   0  0  0  0  0  0
   -3.1490   -8.1150    3.6800 H   0  0  0  0  0  0
   -1.1710   -7.3920    3.1560 C   0  0  0  0  0  0
   -0.6680   -8.1920    3.7140 H   0  0  0  0  0  0
   -1.2450   -6.5420    3.8440 H   0  0  0  0  0  0
    0.7240   -5.0640   -0.5270 C   0  0  0  0  0  0
    1.9790   -4.8810   -1.1330 C   0  0  0  0  0  0
    2.0370   -4.5670   -2.4810 C   0  0  0  0  0  0
    2.9690   -4.3910   -3.0030 H   0  0  0  0  0  0
    0.8470   -4.4560   -3.2110 C   0  0  0  0  0  0
    0.8900   -4.2110   -4.2700 H   0  0  0  0  0  0
   -0.3950   -4.6420   -2.5940 C   0  0  0  0  0  0
   -1.3080   -4.5440   -3.1770 H   0  0  0  0  0  0
   -0.4650   -4.9450   -1.2360 C   0  0  0  0  0  0
   -1.4330   -5.0760   -0.7680 H   0  0  0  0  0  0
  1  2  1  0  0  0
  1  5  1  0  0  0
  2  3  1  0  0  0
  2  7  2  0  0  0
  3  4  1  0  0  0
  3  8  1  0  0  0
  4  5  1  0  0  0
  4  6  2  0  0  0
  5 34  2  0  0  0
  8  9  1  0  0  0
  8 10  1  0  0  0
 10 11  1  0  0  0
 10 14  2  0  0  0
 11 12  1  0  0  0
 11 13  1  0  0  0
 11 15  1  0  0  0
 15 16  1  0  0  0
 15 18  1  0  0  0
 16 20  1  0  0  0
 16 29  2  0  0  0
 17 18  2  0  0  0
 17 19  1  0  0  0
 18 30  1  0  0  0
 19 20  1  0  0  0
 19 27  2  0  0  0
 20 21  2  0  0  0
 21 22  1  0  0  0
 21 23  1  0  0  0
 23 24  1  0  0  0
 23 25  2  0  0  0
 25 26  1  0  0  0
 25 27  1  0  0  0
 27 28  1  0  0  0
 30 31  1  0  0  0
 30 32  1  0  0  0
 30 33  1  0  0  0
 34 36  1  0  0  0
 34 56  1  0  0  0
 35 36  1  0  0  0
 35 38  1  0  0  0
 35 55  1  0  0  0
 36 37  2  0  0  0
 38 39  1  0  0  0
 38 40  1  0  0  0
 38 41  1  0  0  0
 41 42  1  0  0  0
 41 52  1  0  0  0
 42 43  1  0  0  0
 42 44  1  0  0  0
 42 45  1  0  0  0
 45 46  1  0  0  0
 45 47  1  0  0  0
 45 48  1  0  0  0
 48 49  1  0  0  0
 49 50  1  0  0  0
 49 51  1  0  0  0
 49 52  1  0  0  0
 52 53  1  0  0  0
 52 54  1  0  0  0
 55 56  1  0  0  0
 55 63  2  0  0  0
 56 57  2  0  0  0
 57 58  1  0  0  0
 57 59  1  0  0  0
 59 60  1  0  0  0
 59 61  2  0  0  0
 61 62  1  0  0  0
 61 63  1  0  0  0
 63 64  1  0  0  0
M  END
$$$$
Les-3917
                    3D
 Structure written by MMmdl.
 54 57  0  0  1  0            999 V2000
    4.3430   -6.7600    0.1690 S   0  0  0  0  0  0
    6.0830   -6.6600   -0.0890 C   0  0  0  0  0  0
    6.3720   -5.4100   -0.5980 N   0  0  0  0  0  0
    5.3350   -4.5250   -0.8330 C   0  0  0  0  0  0
    4.0610   -5.1610   -0.4170 C   0  0  0  0  0  0
    5.4150   -3.4020   -1.3160 O   0  0  0  0  0  0
    7.1380   -7.9110    0.2350 S   0  0  0  0  0  0
    7.6720   -5.0120   -0.8750 N   0  0  0  0  0  0
    8.0800   -5.2590   -1.7840 H   0  0  0  0  0  0
    8.3870   -4.3180    0.0830 C   0  0  0  0  0  0
    9.7710   -3.8980   -0.3940 C   0  0  0  0  0  0
   10.1610   -3.1280    0.2760 H   0  0  0  0  0  0
    9.6840   -3.4510   -1.3910 H   0  0  0  0  0  0
    7.9770   -4.0710    1.2140 O   0  0  0  0  0  0
   10.6520   -5.0690   -0.4480 N   0  0  0  0  0  0
   10.5470   -5.8640   -1.5940 C   0  0  0  0  0  0
   12.3560   -6.3980    0.5040 N   0  0  0  0  0  0
   11.5350   -5.3980    0.5650 C   0  0  0  0  0  0
   12.3590   -7.2010   -0.6420 C   0  0  0  0  0  0
   11.4860   -6.9840   -1.7040 C   0  0  0  0  0  0
   11.4980   -7.8070   -2.8340 C   0  0  0  0  0  0
   10.8100   -7.6320   -3.6570 H   0  0  0  0  0  0
   12.4070   -8.8620   -2.9030 C   0  0  0  0  0  0
   12.4260   -9.5080   -3.7770 H   0  0  0  0  0  0
   13.2900   -9.0900   -1.8480 C   0  0  0  0  0  0
   13.9990   -9.9120   -1.8990 H   0  0  0  0  0  0
   13.2640   -8.2620   -0.7230 C   0  0  0  0  0  0
   13.9530   -8.4440    0.0990 H   0  0  0  0  0  0
    9.6860   -5.6880   -2.4580 O   0  0  0  0  0  0
   11.5620   -4.5520    1.8150 C   0  0  0  0  0  0
   10.5560   -4.4440    2.2270 H   0  0  0  0  0  0
   11.9680   -3.5640    1.5800 H   0  0  0  0  0  0
   12.2000   -5.0150    2.5750 H   0  0  0  0  0  0
    2.8920   -4.5250   -0.5280 C   0  0  0  0  0  0
    2.8590   -3.5200   -0.9450 H   0  0  0  0  0  0
    1.5810   -5.0550   -0.1480 C   0  0  0  0  0  0
    0.6270   -5.3160   -1.1300 C   0  0  0  0  0  0
    0.8570   -5.1550   -2.1810 H   0  0  0  0  0  0
   -0.6470   -5.7910   -0.7780 C   0  0  0  0  0  0
   -1.3430   -5.9750   -1.5910 H   0  0  0  0  0  0
   -1.0270   -6.0160    0.5590 C   0  0  0  0  0  0
   -0.0400   -5.7440    1.5250 C   0  0  0  0  0  0
   -0.2440   -5.8900    2.5820 H   0  0  0  0  0  0
    1.2380   -5.2710    1.1850 C   0  0  0  0  0  0
    1.9530   -5.0680    1.9790 H   0  0  0  0  0  0
   -2.2990   -6.4710    0.9020 N   0  0  0  0  0  0
   -3.2970   -6.7640   -0.1200 C   0  0  0  0  0  0
   -4.2350   -7.1290    0.3140 H   0  0  0  0  0  0
   -2.9400   -7.5430   -0.8020 H   0  0  0  0  0  0
   -3.5430   -5.8630   -0.6940 H   0  0  0  0  0  0
   -2.6820   -6.6660    2.2960 C   0  0  0  0  0  0
   -3.7170   -7.0100    2.3930 H   0  0  0  0  0  0
   -2.6070   -5.7270    2.8560 H   0  0  0  0  0  0
   -2.0490   -7.4240    2.7710 H   0  0  0  0  0  0
  1  2  1  0  0  0
  1  5  1  0  0  0
  2  3  1  0  0  0
  2  7  2  0  0  0
  3  4  1  0  0  0
  3  8  1  0  0  0
  4  5  1  0  0  0
  4  6  2  0  0  0
  5 34  2  0  0  0
  8  9  1  0  0  0
  8 10  1  0  0  0
 10 11  1  0  0  0
 10 14  2  0  0  0
 11 12  1  0  0  0
 11 13  1  0  0  0
 11 15  1  0  0  0
 15 16  1  0  0  0
 15 18  1  0  0  0
 16 20  1  0  0  0
 16 29  2  0  0  0
 17 18  2  0  0  0
 17 19  1  0  0  0
 18 30  1  0  0  0
 19 20  1  0  0  0
 19 27  2  0  0  0
 20 21  2  0  0  0
 21 22  1  0  0  0
 21 23  1  0  0  0
 23 24  1  0  0  0
 23 25  2  0  0  0
 25 26  1  0  0  0
 25 27  1  0  0  0
 27 28  1  0  0  0
 30 31  1  0  0  0
 30 32  1  0  0  0
 30 33  1  0  0  0
 34 35  1  0  0  0
 34 36  1  0  0  0
 36 37  1  0  0  0
 36 44  2  0  0  0
 37 38  1  0  0  0
 37 39  2  0  0  0
 39 40  1  0  0  0
 39 41  1  0  0  0
 41 42  2  0  0  0
 41 46  1  0  0  0
 42 43  1  0  0  0
 42 44  1  0  0  0
 44 45  1  0  0  0
 46 47  1  0  0  0
 46 51  1  0  0  0
 47 48  1  0  0  0
 47 49  1  0  0  0
 47 50  1  0  0  0
 51 52  1  0  0  0
 51 53  1  0  0  0
 51 54  1  0  0  0
M  END
$$$$
Les-3975
                    3D
 Structure written by MMmdl.
 39 41  0  0  1  0            999 V2000
    1.6270   -4.7210    0.2370 S   0  0  0  0  0  0
    3.3630   -4.4600    0.3620 C   0  0  0  0  0  0
    3.7040   -3.2460    0.6710 N   0  0  0  0  0  0
    2.6380   -2.3920    0.8490 C   0  0  0  0  0  0
    1.3440   -3.0780    0.6340 C   0  0  0  0  0  0
    2.7290   -1.2090    1.1470 O   0  0  0  0  0  0
    4.2450   -5.4950    0.1280 N   0  0  0  0  0  0
    3.8520   -6.8920   -0.1100 C   0  0  0  0  0  0
    2.9930   -7.1660    0.5120 H   0  0  0  0  0  0
    3.5690   -6.9980   -1.1640 H   0  0  0  0  0  0
    5.0140   -7.8440    0.2290 C   0  0  2  0  0  0
    5.2890   -7.7260    1.2850 H   0  0  0  0  0  0
    6.1920   -7.5830   -0.5480 O   0  0  0  0  0  0
    6.3710   -6.2020   -0.8960 C   0  0  1  0  0  0
    5.9320   -6.0650   -1.8930 H   0  0  0  0  0  0
    5.6940   -5.2390    0.0950 C   0  0  0  0  0  0
    5.9010   -4.2080   -0.2140 H   0  0  0  0  0  0
    6.0960   -5.3770    1.1070 H   0  0  0  0  0  0
    4.6240   -9.2980   -0.0060 C   0  0  0  0  0  0
    4.3910   -9.4730   -1.0620 H   0  0  0  0  0  0
    3.7560   -9.5800    0.5970 H   0  0  0  0  0  0
    5.4570   -9.9630    0.2470 H   0  0  0  0  0  0
    7.8680   -5.9420   -0.9870 C   0  0  0  0  0  0
    8.3540   -6.1190   -0.0200 H   0  0  0  0  0  0
    8.0770   -4.9160   -1.3020 H   0  0  0  0  0  0
    8.3330   -6.6290   -1.7030 H   0  0  0  0  0  0
    0.1740   -2.4480    0.7610 C   0  0  0  0  0  0
    0.1450   -1.3970    1.0380 H   0  0  0  0  0  0
   -1.1360   -3.0700    0.5710 C   0  0  0  0  0  0
   -1.6220   -3.3360   -0.7150 C   0  0  0  0  0  0
   -1.0310   -3.0800   -1.5920 H   0  0  0  0  0  0
   -2.8710   -3.9370   -0.8850 C   0  0  0  0  0  0
   -3.2380   -4.1380   -1.8880 H   0  0  0  0  0  0
   -3.6330   -4.2730    0.2340 C   0  0  0  0  0  0
   -3.1600   -4.0100    1.5190 C   0  0  0  0  0  0
   -3.7500   -4.2690    2.3940 H   0  0  0  0  0  0
   -1.9110   -3.4060    1.6870 C   0  0  0  0  0  0
   -1.5490   -3.2060    2.6930 H   0  0  0  0  0  0
   -5.3220   -5.0920    0.0060 Br  0  0  0  0  0  0
  1  2  1  0  0  0
  1  5  1  0  0  0
  2  3  2  0  0  0
  2  7  1  0  0  0
  3  4  1  0  0  0
  4  5  1  0  0  0
  4  6  2  0  0  0
  5 27  2  0  0  0
  7  8  1  0  0  0
  7 16  1  0  0  0
  8  9  1  0  0  0
  8 10  1  0  0  0
  8 11  1  0  0  0
 11 12  1  0  0  0
 11 13  1  0  0  0
 11 19  1  0  0  0
 13 14  1  0  0  0
 14 15  1  0  0  0
 14 16  1  0  0  0
 14 23  1  0  0  0
 16 17  1  0  0  0
 16 18  1  0  0  0
 19 20  1  0  0  0
 19 21  1  0  0  0
 19 22  1  0  0  0
 23 24  1  0  0  0
 23 25  1  0  0  0
 23 26  1  0  0  0
 27 28  1  0  0  0
 27 29  1  0  0  0
 29 30  1  0  0  0
 29 37  2  0  0  0
 30 31  1  0  0  0
 30 32  2  0  0  0
 32 33  1  0  0  0
 32 34  1  0  0  0
 34 35  2  0  0  0
 34 39  1  0  0  0
 35 36  1  0  0  0
 35 37  1  0  0  0
 37 38  1  0  0  0
M  END
$$$$
Les-3976
                    3D
 Structure written by MMmdl.
 39 41  0  0  1  0            999 V2000
    5.7040   -5.8700    0.2900 S   0  0  0  0  0  0
    7.4400   -5.5840    0.3750 C   0  0  0  0  0  0
    7.7710   -4.3590    0.6470 N   0  0  0  0  0  0
    6.6970   -3.5150    0.8260 C   0  0  0  0  0  0
    5.4070   -4.2220    0.6540 C   0  0  0  0  0  0
    6.7790   -2.3240    1.0940 O   0  0  0  0  0  0
    8.3310   -6.6140    0.1480 N   0  0  0  0  0  0
    7.9530   -8.0210   -0.0490 C   0  0  0  0  0  0
    7.1090   -8.2910    0.5940 H   0  0  0  0  0  0
    7.6520   -8.1560   -1.0950 H   0  0  0  0  0  0
    9.1330   -8.9500    0.2910 C   0  0  2  0  0  0
    9.4260   -8.8030    1.3380 H   0  0  0  0  0  0
   10.2930   -8.6920   -0.5130 O   0  0  0  0  0  0
   10.4470   -7.3180   -0.8980 C   0  0  1  0  0  0
    9.9890   -7.2110   -1.8890 H   0  0  0  0  0  0
    9.7760   -6.3400    0.0830 C   0  0  0  0  0  0
    9.9640   -5.3140   -0.2550 H   0  0  0  0  0  0
   10.1980   -6.4480    1.0890 H   0  0  0  0  0  0
    8.7590  -10.4130    0.0970 C   0  0  0  0  0  0
    8.5090  -10.6170   -0.9500 H   0  0  0  0  0  0
    7.9050  -10.6920    0.7230 H   0  0  0  0  0  0
    9.6040  -11.0610    0.3510 H   0  0  0  0  0  0
   11.9390   -7.0410   -1.0220 C   0  0  0  0  0  0
   12.4450   -7.1880   -0.0610 H   0  0  0  0  0  0
   12.1290   -6.0200   -1.3660 H   0  0  0  0  0  0
   12.4000   -7.7390   -1.7300 H   0  0  0  0  0  0
    4.2330   -3.6030    0.7950 C   0  0  0  0  0  0
    4.2060   -2.5460    1.0540 H   0  0  0  0  0  0
    2.9180   -4.2280    0.6540 C   0  0  0  0  0  0
    2.4340   -4.6180   -0.6030 C   0  0  0  0  0  0
    3.0360   -4.4700   -1.4970 H   0  0  0  0  0  0
    1.1700   -5.1990   -0.7200 C   0  0  0  0  0  0
    0.7860   -5.5020   -1.6890 H   0  0  0  0  0  0
    0.3930   -5.3860    0.4190 C   0  0  0  0  0  0
    0.8580   -5.0020    1.6720 C   0  0  0  0  0  0
    0.2360   -5.1560    2.5480 H   0  0  0  0  0  0
    2.1210   -4.4190    1.7910 C   0  0  0  0  0  0
    2.4760   -4.1170    2.7730 H   0  0  0  0  0  0
   -0.8220   -5.9400    0.3060 F   0  0  0  0  0  0
  1  2  1  0  0  0
  1  5  1  0  0  0
  2  3  2  0  0  0
  2  7  1  0  0  0
  3  4  1  0  0  0
  4  5  1  0  0  0
  4  6  2  0  0  0
  5 27  2  0  0  0
  7  8  1  0  0  0
  7 16  1  0  0  0
  8  9  1  0  0  0
  8 10  1  0  0  0
  8 11  1  0  0  0
 11 12  1  0  0  0
 11 13  1  0  0  0
 11 19  1  0  0  0
 13 14  1  0  0  0
 14 15  1  0  0  0
 14 16  1  0  0  0
 14 23  1  0  0  0
 16 17  1  0  0  0
 16 18  1  0  0  0
 19 20  1  0  0  0
 19 21  1  0  0  0
 19 22  1  0  0  0
 23 24  1  0  0  0
 23 25  1  0  0  0
 23 26  1  0  0  0
 27 28  1  0  0  0
 27 29  1  0  0  0
 29 30  1  0  0  0
 29 37  2  0  0  0
 30 31  1  0  0  0
 30 32  2  0  0  0
 32 33  1  0  0  0
 32 34  1  0  0  0
 34 35  2  0  0  0
 34 39  1  0  0  0
 35 36  1  0  0  0
 35 37  1  0  0  0
 37 38  1  0  0  0
M  END
$$$$
Les-3977
                    3D
 Structure written by MMmdl.
 70 75  0  0  1  0            999 V2000
   12.3990   -4.0570    1.1860 S   0  0  0  0  0  0
   14.0560   -3.9220    1.7650 C   0  0  0  0  0  0
   14.4510   -2.5980    1.7240 N   0  0  0  0  0  0
   13.5130   -1.6830    1.2700 C   0  0  0  0  0  0
   12.2450   -2.3670    0.9310 C   0  0  0  0  0  0
   13.6750   -0.4740    1.1600 O   0  0  0  0  0  0
   14.9200   -5.2560    2.2740 S   0  0  0  0  0  0
   15.7710   -2.1090    2.1200 C   0  0  0  0  0  0
   15.6780   -1.0950    2.5270 H   0  0  0  0  0  0
   16.1910   -2.7380    2.9110 H   0  0  0  0  0  0
   16.6690   -2.0840    0.9360 C   0  0  0  0  0  0
   16.8060   -1.2210   -0.1320 C   0  0  0  0  0  0
   16.2210   -0.3280   -0.3070 H   0  0  0  0  0  0
   17.8490   -1.7400   -0.9350 C   0  0  0  0  0  0
   18.2370   -1.3330   -1.8580 H   0  0  0  0  0  0
   18.2850   -2.8820   -0.3040 C   0  0  0  0  0  0
   19.0490   -3.6130   -0.5240 H   0  0  0  0  0  0
   17.5770   -3.0970    0.8340 O   0  0  0  0  0  0
   11.1830   -1.6900    0.4880 C   0  0  0  0  0  0
   11.2560   -0.6120    0.3480 H   0  0  0  0  0  0
    9.8720   -2.2460    0.1420 C   0  0  0  0  0  0
    9.3530   -2.0420   -1.1430 C   0  0  0  0  0  0
    9.9340   -1.5050   -1.8910 H   0  0  0  0  0  0
    8.0890   -2.5370   -1.4960 C   0  0  0  0  0  0
    7.7470   -2.3770   -2.5140 H   0  0  0  0  0  0
    7.3140   -3.2250   -0.5610 C   0  0  0  0  0  0
    7.8310   -3.4090    0.7300 C   0  0  0  0  0  0
    9.0980   -2.9330    1.0800 C   0  0  0  0  0  0
    9.4650   -3.1010    2.0890 H   0  0  0  0  0  0
    7.1290   -4.1140    1.6780 O   0  0  0  0  0  0
    6.2840   -3.2310    2.4150 C   0  0  0  0  0  0
    5.7270   -3.8300    3.1420 H   0  0  0  0  0  0
    5.5600   -2.7320    1.7640 H   0  0  0  0  0  0
    6.8730   -2.4900    2.9680 H   0  0  0  0  0  0
    6.0770   -3.7580   -0.8060 O   0  0  0  0  0  0
    5.3890   -3.3040   -1.9680 C   0  0  0  0  0  0
    5.4110   -2.2120   -2.0640 H   0  0  0  0  0  0
    5.8270   -3.7590   -2.8640 H   0  0  0  0  0  0
    3.9450   -3.7690   -1.8560 C   0  0  0  0  0  0
    3.1650   -3.0880   -0.9380 N   0  0  0  0  0  0
    3.5140   -4.6920   -2.5510 O   0  0  0  0  0  0
    3.6230   -1.9970   -0.2550 N   0  0  0  0  0  0
    2.6210   -1.5270    0.4270 C   0  0  0  0  0  0
    1.3110   -2.2370    0.2010 C   0  0  0  0  0  0
    0.8080   -2.4890    1.1390 H   0  0  0  0  0  0
    0.6670   -1.5940   -0.4080 H   0  0  0  0  0  0
    1.7910   -3.4450   -0.5960 C   0  0  2  0  0  0
    1.2290   -3.5600   -1.5310 H   0  0  0  0  0  0
    2.7380   -0.3680    1.3280 C   0  0  0  0  0  0
    3.9990    0.2070    1.5290 C   0  0  0  0  0  0
    4.8790   -0.1880    1.0250 H   0  0  0  0  0  0
    4.1450    1.3000    2.3860 C   0  0  0  0  0  0
    5.1260    1.7420    2.5390 H   0  0  0  0  0  0
    3.0320    1.8230    3.0420 C   0  0  0  0  0  0
    3.1450    2.6740    3.7090 H   0  0  0  0  0  0
    1.7750    1.2550    2.8410 C   0  0  0  0  0  0
    0.9080    1.6660    3.3520 H   0  0  0  0  0  0
    1.6240    0.1610    1.9840 C   0  0  0  0  0  0
    0.6300   -0.2530    1.8490 H   0  0  0  0  0  0
    1.6840   -4.7250    0.2180 C   0  0  0  0  0  0
    0.5490   -5.5390    0.0730 C   0  0  0  0  0  0
   -0.2370   -5.2690   -0.6300 H   0  0  0  0  0  0
    0.4100   -6.7110    0.8210 C   0  0  0  0  0  0
   -0.4730   -7.3300    0.6920 H   0  0  0  0  0  0
    1.4050   -7.0750    1.7250 C   0  0  0  0  0  0
    2.5350   -6.2790    1.8900 C   0  0  0  0  0  0
    3.3160   -6.5620    2.5920 H   0  0  0  0  0  0
    2.6720   -5.1070    1.1430 C   0  0  0  0  0  0
    3.5630   -4.4990    1.2850 H   0  0  0  0  0  0
    1.2360   -8.5200    2.6460 Cl  0  0  0  0  0  0
  1  2  1  0  0  0
  1  5  1  0  0  0
  2  3  1  0  0  0
  2  7  2  0  0  0
  3  4  1  0  0  0
  3  8  1  0  0  0
  4  5  1  0  0  0
  4  6  2  0  0  0
  5 19  2  0  0  0
  8  9  1  0  0  0
  8 10  1  0  0  0
  8 11  1  0  0  0
 11 12  2  0  0  0
 11 18  1  0  0  0
 12 13  1  0  0  0
 12 14  1  0  0  0
 14 15  1  0  0  0
 14 16  2  0  0  0
 16 17  1  0  0  0
 16 18  1  0  0  0
 19 20  1  0  0  0
 19 21  1  0  0  0
 21 22  1  0  0  0
 21 28  2  0  0  0
 22 23  1  0  0  0
 22 24  2  0  0  0
 24 25  1  0  0  0
 24 26  1  0  0  0
 26 27  2  0  0  0
 26 35  1  0  0  0
 27 28  1  0  0  0
 27 30  1  0  0  0
 28 29  1  0  0  0
 30 31  1  0  0  0
 31 32  1  0  0  0
 31 33  1  0  0  0
 31 34  1  0  0  0
 35 36  1  0  0  0
 36 37  1  0  0  0
 36 38  1  0  0  0
 36 39  1  0  0  0
 39 40  1  0  0  0
 39 41  2  0  0  0
 40 42  1  0  0  0
 40 47  1  0  0  0
 42 43  2  0  0  0
 43 44  1  0  0  0
 43 49  1  0  0  0
 44 45  1  0  0  0
 44 46  1  0  0  0
 44 47  1  0  0  0
 47 48  1  0  0  0
 47 60  1  0  0  0
 49 50  1  0  0  0
 49 58  2  0  0  0
 50 51  1  0  0  0
 50 52  2  0  0  0
 52 53  1  0  0  0
 52 54  1  0  0  0
 54 55  1  0  0  0
 54 56  2  0  0  0
 56 57  1  0  0  0
 56 58  1  0  0  0
 58 59  1  0  0  0
 60 61  1  0  0  0
 60 68  2  0  0  0
 61 62  1  0  0  0
 61 63  2  0  0  0
 63 64  1  0  0  0
 63 65  1  0  0  0
 65 66  2  0  0  0
 65 70  1  0  0  0
 66 67  1  0  0  0
 66 68  1  0  0  0
 68 69  1  0  0  0
M  END
$$$$
Les-4015
                    3D
 Structure written by MMmdl.
 45 49  0  0  1  0            999 V2000
    2.6270   -2.9950    0.1200 C   0  0  2  0  0  0
    3.2480   -5.1380   -0.7090 N   0  0  0  0  0  0
    3.5760   -5.8770   -1.3150 H   0  0  0  0  0  0
    3.2760   -3.7840   -1.0630 C   0  0  0  0  0  0
    0.9930   -2.4280   -0.5160 S   0  0  0  0  0  0
    3.3470   -1.8100    0.5890 N   0  0  0  0  0  0
    2.5560   -0.6530    0.6980 C   0  0  0  0  0  0
    1.1960   -0.8590    0.1380 C   0  0  0  0  0  0
    2.8690    0.4200    1.2000 O   0  0  0  0  0  0
    4.7540   -1.8230    0.9150 C   0  0  0  0  0  0
    5.4610   -3.0110    1.1630 C   0  0  0  0  0  0
    4.9920   -3.9840    1.1620 H   0  0  0  0  0  0
    6.8270   -3.0050    1.4770 C   0  0  0  0  0  0
    7.3440   -3.9400    1.6760 H   0  0  0  0  0  0
    7.5170   -1.8070    1.5410 C   0  0  0  0  0  0
    6.8620   -0.6130    1.2900 C   0  0  0  0  0  0
    7.3850    0.3380    1.3230 H   0  0  0  0  0  0
    5.4950   -0.6280    0.9780 C   0  0  0  0  0  0
    5.0440    0.3350    0.7560 H   0  0  0  0  0  0
    8.8420   -1.8480    1.8540 O   0  0  0  0  0  0
    9.1850   -0.9390    1.8640 H   0  0  0  0  0  0
    3.7170   -3.3350   -2.1100 O   0  0  0  0  0  0
    2.7350   -5.3190    0.5710 C   0  0  0  0  0  0
    2.3910   -4.0860    1.1380 C   0  0  0  0  0  0
    1.9080   -4.0200    2.4350 C   0  0  0  0  0  0
    1.6370   -3.0750    2.8940 H   0  0  0  0  0  0
    1.7790   -5.2160    3.1480 C   0  0  0  0  0  0
    1.4040   -5.1970    4.1690 H   0  0  0  0  0  0
    2.1260   -6.4490    2.5630 C   0  0  0  0  0  0
    2.0180   -7.3640    3.1410 H   0  0  0  0  0  0
    2.6110   -6.5100    1.2550 C   0  0  0  0  0  0
    2.8860   -7.4590    0.8080 H   0  0  0  0  0  0
    0.2830    0.1180    0.1620 C   0  0  0  0  0  0
    0.5210    1.0890    0.5900 H   0  0  0  0  0  0
   -1.0760   -0.0010   -0.3680 C   0  0  0  0  0  0
   -1.3690    0.4750   -1.6510 C   0  0  0  0  0  0
   -0.5960    0.9430   -2.2560 H   0  0  0  0  0  0
   -2.6580    0.3380   -2.1730 C   0  0  0  0  0  0
   -2.8710    0.7060   -3.1730 H   0  0  0  0  0  0
   -3.6510   -0.2740   -1.4100 C   0  0  0  0  0  0
   -3.3700   -0.7480   -0.1290 C   0  0  0  0  0  0
   -4.1400   -1.2280    0.4690 H   0  0  0  0  0  0
   -2.0820   -0.6100    0.3930 C   0  0  0  0  0  0
   -1.8680   -0.9880    1.3900 H   0  0  0  0  0  0
   -5.3930   -0.4680   -2.1190 Br  0  0  0  0  0  0
  1  4  1  0  0  0
  1  5  1  0  0  0
  1  6  1  0  0  0
  1 24  1  0  0  0
  2  3  1  0  0  0
  2  4  1  0  0  0
  2 23  1  0  0  0
  4 22  2  0  0  0
  5  8  1  0  0  0
  6  7  1  0  0  0
  6 10  1  0  0  0
  7  8  1  0  0  0
  7  9  2  0  0  0
  8 33  2  0  0  0
 10 11  1  0  0  0
 10 18  2  0  0  0
 11 12  1  0  0  0
 11 13  2  0  0  0
 13 14  1  0  0  0
 13 15  1  0  0  0
 15 16  2  0  0  0
 15 20  1  0  0  0
 16 17  1  0  0  0
 16 18  1  0  0  0
 18 19  1  0  0  0
 20 21  1  0  0  0
 23 24  1  0  0  0
 23 31  2  0  0  0
 24 25  2  0  0  0
 25 26  1  0  0  0
 25 27  1  0  0  0
 27 28  1  0  0  0
 27 29  2  0  0  0
 29 30  1  0  0  0
 29 31  1  0  0  0
 31 32  1  0  0  0
 33 34  1  0  0  0
 33 35  1  0  0  0
 35 36  1  0  0  0
 35 43  2  0  0  0
 36 37  1  0  0  0
 36 38  2  0  0  0
 38 39  1  0  0  0
 38 40  1  0  0  0
 40 41  2  0  0  0
 40 45  1  0  0  0
 41 42  1  0  0  0
 41 43  1  0  0  0
 43 44  1  0  0  0
M  END
$$$$
Les-4016
                    3D
 Structure written by MMmdl.
 31 33  0  0  1  0            999 V2000
   -0.0110   -5.3630   -0.8920 S   0  0  0  0  0  0
    0.9930   -3.8610   -1.0290 C   0  0  1  0  0  0
    1.1030   -3.6660   -2.1020 H   0  0  0  0  0  0
    0.2130   -2.7720   -0.4410 N   0  0  0  0  0  0
   -0.8440   -3.1840    0.3920 C   0  0  0  0  0  0
   -0.9980   -4.6880    0.4370 C   0  0  0  0  0  0
   -2.0490   -4.9570    0.3020 H   0  0  0  0  0  0
   -0.6420   -5.0560    1.4030 H   0  0  0  0  0  0
   -1.5880   -2.4780    1.0670 O   0  0  0  0  0  0
    0.5450   -1.3940   -0.7200 C   0  0  0  0  0  0
    1.6510   -1.0590   -1.5260 C   0  0  0  0  0  0
    2.2980   -1.8120   -1.9650 H   0  0  0  0  0  0
    1.9880    0.2740   -1.8020 C   0  0  0  0  0  0
    2.8530    0.4900   -2.4240 H   0  0  0  0  0  0
    1.2200    1.3050   -1.2800 C   0  0  0  0  0  0
    0.1190    1.0110   -0.4880 C   0  0  0  0  0  0
   -0.4950    1.8080   -0.0760 H   0  0  0  0  0  0
   -0.2120   -0.3240   -0.2150 C   0  0  0  0  0  0
   -1.0890   -0.4790    0.4040 H   0  0  0  0  0  0
    2.3580   -4.0870   -0.3910 C   0  0  0  0  0  0
    3.3910   -4.6460   -1.1670 C   0  0  0  0  0  0
    3.2160   -4.9120   -2.2080 H   0  0  0  0  0  0
    4.6550   -4.8760   -0.6190 C   0  0  0  0  0  0
    5.4390   -5.3070   -1.2370 H   0  0  0  0  0  0
    4.9000   -4.5550    0.7130 C   0  0  0  0  0  0
    3.8900   -4.0100    1.5030 C   0  0  0  0  0  0
    4.0780   -3.7600    2.5440 H   0  0  0  0  0  0
    2.6250   -3.7800    0.9550 C   0  0  0  0  0  0
    1.8570   -3.3530    1.5950 H   0  0  0  0  0  0
    1.6310    2.9410   -1.6140 Cl  0  0  0  0  0  0
    6.4570   -4.8360    1.3890 Cl  0  0  0  0  0  0
  1  2  1  0  0  0
  1  6  1  0  0  0
  2  3  1  0  0  0
  2  4  1  0  0  0
  2 20  1  0  0  0
  4  5  1  0  0  0
  4 10  1  0  0  0
  5  6  1  0  0  0
  5  9  2  0  0  0
  6  7  1  0  0  0
  6  8  1  0  0  0
 10 11  1  0  0  0
 10 18  2  0  0  0
 11 12  1  0  0  0
 11 13  2  0  0  0
 13 14  1  0  0  0
 13 15  1  0  0  0
 15 16  2  0  0  0
 15 30  1  0  0  0
 16 17  1  0  0  0
 16 18  1  0  0  0
 18 19  1  0  0  0
 20 21  1  0  0  0
 20 28  2  0  0  0
 21 22  1  0  0  0
 21 23  2  0  0  0
 23 24  1  0  0  0
 23 25  1  0  0  0
 25 26  2  0  0  0
 25 31  1  0  0  0
 26 27  1  0  0  0
 26 28  1  0  0  0
 28 29  1  0  0  0
M  END
$$$$
Les-4017
                    3D
 Structure written by MMmdl.
 53 55  0  0  1  0            999 V2000
   -0.2880   -7.3380   -0.4940 S   0  0  0  0  0  0
    0.5930   -5.7920   -0.8040 C   0  0  1  0  0  0
    0.5370   -5.6280   -1.8860 H   0  0  0  0  0  0
   -0.1480   -4.7090   -0.1550 N   0  0  0  0  0  0
   -1.2470   -5.1020    0.6210 C   0  0  0  0  0  0
   -1.4210   -6.6010    0.6770 C   0  0  0  0  0  0
   -2.4510   -6.8610    0.4170 H   0  0  0  0  0  0
   -1.1980   -6.9500    1.6890 H   0  0  0  0  0  0
   -2.0300   -4.3740    1.2250 O   0  0  0  0  0  0
    0.2760   -3.3410   -0.3180 C   0  0  0  0  0  0
    1.1740   -2.9730   -1.3310 C   0  0  0  0  0  0
    1.5200   -3.6780   -2.0790 H   0  0  0  0  0  0
    1.6730   -1.6660   -1.4340 C   0  0  0  0  0  0
    2.3570   -1.4420   -2.2490 H   0  0  0  0  0  0
    1.2980   -0.6600   -0.5390 C   0  0  0  0  0  0
    0.3680   -1.0180    0.4440 C   0  0  0  0  0  0
    0.0480   -0.2870    1.1830 H   0  0  0  0  0  0
   -0.1340   -2.3270    0.5530 C   0  0  0  0  0  0
   -0.8110   -2.5190    1.3800 H   0  0  0  0  0  0
    2.0420   -5.8980   -0.3590 C   0  0  0  0  0  0
    3.0450   -6.1740   -1.2950 C   0  0  0  0  0  0
    2.7920   -6.3680   -2.3360 H   0  0  0  0  0  0
    4.3970   -6.1750   -0.9210 C   0  0  0  0  0  0
    5.1240   -6.3790   -1.7030 H   0  0  0  0  0  0
    4.8140   -5.9150    0.3960 C   0  0  0  0  0  0
    3.7860   -5.6990    1.3300 C   0  0  0  0  0  0
    4.0160   -5.5020    2.3740 H   0  0  0  0  0  0
    2.4310   -5.6930    0.9690 C   0  0  0  0  0  0
    1.6910   -5.4910    1.7400 H   0  0  0  0  0  0
    1.8280    0.6210   -0.6170 N   0  0  0  0  0  0
    6.1590   -5.8620    0.7510 N   0  0  0  0  0  0
    3.2540    0.8040   -0.9040 C   0  0  0  0  0  0
    3.7720   -0.1540   -1.0350 H   0  0  0  0  0  0
    3.3820    1.3520   -1.8440 H   0  0  0  0  0  0
    0.9580    1.7790   -0.3840 C   0  0  0  0  0  0
   -0.0940    1.4800   -0.3080 H   0  0  0  0  0  0
    1.2180    2.2550    0.5670 H   0  0  0  0  0  0
    1.0420    2.7910   -1.5180 C   0  0  0  0  0  0
    0.8340    2.3190   -2.4840 H   0  0  0  0  0  0
    2.0300    3.2570   -1.5740 H   0  0  0  0  0  0
    0.3100    3.5910   -1.3640 H   0  0  0  0  0  0
    3.9600    1.5350    0.2300 C   0  0  0  0  0  0
    3.8160    1.0140    1.1830 H   0  0  0  0  0  0
    3.5890    2.5580    0.3450 H   0  0  0  0  0  0
    5.0350    1.5930    0.0310 H   0  0  0  0  0  0
    7.2100   -5.9840   -0.2510 C   0  0  0  0  0  0
    8.2070   -5.8550    0.1830 H   0  0  0  0  0  0
    7.1030   -5.2170   -1.0260 H   0  0  0  0  0  0
    7.1910   -6.9760   -0.7160 H   0  0  0  0  0  0
    6.5610   -5.6710    2.1390 C   0  0  0  0  0  0
    7.6490   -5.7160    2.2590 H   0  0  0  0  0  0
    6.1430   -6.4550    2.7800 H   0  0  0  0  0  0
    6.2400   -4.6900    2.5060 H   0  0  0  0  0  0
  1  2  1  0  0  0
  1  6  1  0  0  0
  2  3  1  0  0  0
  2  4  1  0  0  0
  2 20  1  0  0  0
  4  5  1  0  0  0
  4 10  1  0  0  0
  5  6  1  0  0  0
  5  9  2  0  0  0
  6  7  1  0  0  0
  6  8  1  0  0  0
 10 11  1  0  0  0
 10 18  2  0  0  0
 11 12  1  0  0  0
 11 13  2  0  0  0
 13 14  1  0  0  0
 13 15  1  0  0  0
 15 16  2  0  0  0
 15 30  1  0  0  0
 16 17  1  0  0  0
 16 18  1  0  0  0
 18 19  1  0  0  0
 20 21  1  0  0  0
 20 28  2  0  0  0
 21 22  1  0  0  0
 21 23  2  0  0  0
 23 24  1  0  0  0
 23 25  1  0  0  0
 25 26  2  0  0  0
 25 31  1  0  0  0
 26 27  1  0  0  0
 26 28  1  0  0  0
 28 29  1  0  0  0
 30 32  1  0  0  0
 30 35  1  0  0  0
 31 46  1  0  0  0
 31 50  1  0  0  0
 32 33  1  0  0  0
 32 34  1  0  0  0
 32 42  1  0  0  0
 35 36  1  0  0  0
 35 37  1  0  0  0
 35 38  1  0  0  0
 38 39  1  0  0  0
 38 40  1  0  0  0
 38 41  1  0  0  0
 42 43  1  0  0  0
 42 44  1  0  0  0
 42 45  1  0  0  0
 46 47  1  0  0  0
 46 48  1  0  0  0
 46 49  1  0  0  0
 50 51  1  0  0  0
 50 52  1  0  0  0
 50 53  1  0  0  0
M  END
$$$$
Les-4032
                    3D
 Structure written by MMmdl.
 44 48  0  0  1  0            999 V2000
    4.1110   -4.3510   -0.4960 N   0  0  0  0  0  0
    3.3930   -3.9830   -1.6240 C   0  0  0  0  0  0
    2.0270   -5.0840   -1.7820 S   0  0  0  0  0  0
    3.5920   -5.4300    0.2040 C   0  0  0  0  0  0
    2.4680   -5.9450   -0.3290 C   0  0  0  0  0  0
    3.6310   -7.6860    1.8280 C   0  0  0  0  0  0
    4.4380   -8.3850    2.0730 H   0  0  0  0  0  0
    2.9700   -7.6420    2.7000 H   0  0  0  0  0  0
    4.3730   -6.0400    1.6150 S   0  0  0  0  0  0
   -0.4430   -7.1250   -1.0730 C   0  0  0  0  0  0
   -0.5750   -6.0770   -0.8130 H   0  0  0  0  0  0
   -1.4150   -7.7380   -1.8680 C   0  0  0  0  0  0
   -2.2650   -7.1640   -2.2260 H   0  0  0  0  0  0
   -1.2920   -9.0830   -2.2050 C   0  0  0  0  0  0
   -2.0400   -9.5590   -2.8310 H   0  0  0  0  0  0
   -0.2200   -9.8220   -1.7120 C   0  0  0  0  0  0
   -0.1400  -10.8810   -1.9390 H   0  0  0  0  0  0
    2.8630   -8.1770    0.6020 C   0  0  2  0  0  0
    3.5630   -8.2870   -0.2430 H   0  0  0  0  0  0
    1.7570   -7.1670    0.2170 C   0  0  2  0  0  0
    1.2320   -6.8570    1.1340 H   0  0  0  0  0  0
    0.6840   -7.8370   -0.6260 C   0  0  0  0  0  0
    0.7350   -9.2110   -0.8980 C   0  0  0  0  0  0
    1.6930  -10.0440   -0.3800 O   0  0  0  0  0  0
    2.2530   -9.5500    0.8380 C   0  0  0  0  0  0
    1.4890   -9.5420    1.6270 H   0  0  0  0  0  0
    3.0280  -10.2620    1.1450 H   0  0  0  0  0  0
    3.6120   -3.0680   -2.4010 O   0  0  0  0  0  0
    5.3310   -3.6430   -0.1480 C   0  0  0  0  0  0
    5.3420   -2.6570   -0.6270 H   0  0  0  0  0  0
    5.3840   -3.4770    0.9320 H   0  0  0  0  0  0
    6.5430   -4.4050   -0.6760 C   0  0  0  0  0  0
    7.5930   -4.4620    0.2240 N   0  0  0  0  0  0
    7.5550   -4.0950    1.1690 H   0  0  0  0  0  0
    6.5860   -4.8970   -1.8030 O   0  0  0  0  0  0
    8.7910   -5.0480   -0.1890 N   0  0  0  0  0  0
    9.0580   -6.3860    0.0000 C   0  0  0  0  0  0
   10.6340   -6.7500   -0.6850 S   0  0  0  0  0  0
   10.9190   -5.0570   -1.2580 C   0  0  0  0  0  0
   11.8300   -4.6560   -0.8080 H   0  0  0  0  0  0
   10.9890   -5.0340   -2.3490 H   0  0  0  0  0  0
    9.7330   -4.2450   -0.8120 C   0  0  0  0  0  0
    8.1160   -7.5310    0.7650 S   0  0  0  0  0  0
    9.6480   -3.0330   -0.9840 O   0  0  0  0  0  0
  1  2  1  0  0  0
  1  4  1  0  0  0
  1 29  1  0  0  0
  2  3  1  0  0  0
  2 28  2  0  0  0
  3  5  1  0  0  0
  4  5  2  0  0  0
  4  9  1  0  0  0
  5 20  1  0  0  0
  6  7  1  0  0  0
  6  8  1  0  0  0
  6  9  1  0  0  0
  6 18  1  0  0  0
 10 11  1  0  0  0
 10 12  2  0  0  0
 10 22  1  0  0  0
 12 13  1  0  0  0
 12 14  1  0  0  0
 14 15  1  0  0  0
 14 16  2  0  0  0
 16 17  1  0  0  0
 16 23  1  0  0  0
 18 19  1  0  0  0
 18 20  1  0  0  0
 18 25  1  0  0  0
 20 21  1  0  0  0
 20 22  1  0  0  0
 22 23  2  0  0  0
 23 24  1  0  0  0
 24 25  1  0  0  0
 25 26  1  0  0  0
 25 27  1  0  0  0
 29 30  1  0  0  0
 29 31  1  0  0  0
 29 32  1  0  0  0
 32 33  1  0  0  0
 32 35  2  0  0  0
 33 34  1  0  0  0
 33 36  1  0  0  0
 36 37  1  0  0  0
 36 42  1  0  0  0
 37 38  1  0  0  0
 37 43  2  0  0  0
 38 39  1  0  0  0
 39 40  1  0  0  0
 39 41  1  0  0  0
 39 42  1  0  0  0
 42 44  2  0  0  0
M  END
$$$$
Les-4042
                    3D
 Structure written by MMmdl.
 34 35  0  0  1  0            999 V2000
    4.4830   -0.8090    0.6820 C   0  0  0  0  0  0
    5.1930    0.0590   -0.1330 N   0  0  0  0  0  0
    4.4760    0.7060   -1.1240 C   0  0  0  0  0  0
    2.7890    0.2060   -1.0480 S   0  0  0  0  0  0
    3.0630   -0.8600    0.2680 C   0  0  0  0  0  0
    4.9340   -1.4670    1.6110 O   0  0  0  0  0  0
    5.0220    1.7930   -2.2660 S   0  0  0  0  0  0
    2.1850   -1.6530    0.8870 C   0  0  0  0  0  0
    2.5110   -2.2580    1.7320 H   0  0  0  0  0  0
    0.7690   -1.8100    0.5500 C   0  0  0  0  0  0
   -0.2070   -1.4710    1.4930 C   0  0  0  0  0  0
    0.0800   -1.0640    2.4600 H   0  0  0  0  0  0
   -1.5670   -1.6480    1.2080 C   0  0  0  0  0  0
   -2.2870   -1.3660    1.9690 H   0  0  0  0  0  0
   -1.9650   -2.1760   -0.0220 C   0  0  0  0  0  0
   -0.9890   -2.5190   -0.9620 C   0  0  0  0  0  0
   -1.2890   -2.9340   -1.9210 H   0  0  0  0  0  0
    0.3700   -2.3430   -0.6790 C   0  0  0  0  0  0
    1.1100   -2.6320   -1.4230 H   0  0  0  0  0  0
   -3.2540   -2.4070   -0.4220 O   0  0  0  0  0  0
   -4.2830   -2.1160    0.5170 C   0  0  0  0  0  0
   -5.2400   -2.3710    0.0530 H   0  0  0  0  0  0
   -4.3040   -1.0490    0.7610 H   0  0  0  0  0  0
   -4.1770   -2.7270    1.4200 H   0  0  0  0  0  0
    6.6370    0.2200    0.0960 C   0  0  0  0  0  0
    6.9460    1.2250   -0.2060 H   0  0  0  0  0  0
    6.8260    0.1420    1.1730 H   0  0  0  0  0  0
    7.4260   -0.8440   -0.6510 C   0  0  0  0  0  0
    7.2210   -0.8110   -1.7260 H   0  0  0  0  0  0
    7.1720   -1.8470   -0.2910 H   0  0  0  0  0  0
    9.1700   -0.6240   -0.4360 S   0  0  0  0  0  0
    9.7330   -1.7360   -1.1980 O   0  0  0  0  0  0
    9.4100    0.6990   -1.0070 O   0  0  0  0  0  0
    9.3440   -0.7150    1.0110 O   0  5  0  0  0  0
  1  2  1  0  0  0
  1  5  1  0  0  0
  1  6  2  0  0  0
  2  3  1  0  0  0
  2 25  1  0  0  0
  3  4  1  0  0  0
  3  7  2  0  0  0
  4  5  1  0  0  0
  5  8  2  0  0  0
  8  9  1  0  0  0
  8 10  1  0  0  0
 10 11  1  0  0  0
 10 18  2  0  0  0
 11 12  1  0  0  0
 11 13  2  0  0  0
 13 14  1  0  0  0
 13 15  1  0  0  0
 15 16  2  0  0  0
 15 20  1  0  0  0
 16 17  1  0  0  0
 16 18  1  0  0  0
 18 19  1  0  0  0
 20 21  1  0  0  0
 21 22  1  0  0  0
 21 23  1  0  0  0
 21 24  1  0  0  0
 25 26  1  0  0  0
 25 27  1  0  0  0
 25 28  1  0  0  0
 28 29  1  0  0  0
 28 30  1  0  0  0
 28 31  1  0  0  0
 31 32  2  0  0  0
 31 33  2  0  0  0
 31 34  1  0  0  0
M  CHG  1  34  -1
M  END
$$$$
Les-4049
                    3D
 Structure written by MMmdl.
 42 45  0  0  1  0            999 V2000
    7.4590   -2.8290    0.1290 C   0  0  0  0  0  0
    8.0690   -3.3950    1.4340 C   0  0  0  0  0  0
    8.7940   -2.7260    1.9080 H   0  0  0  0  0  0
    7.3190   -3.5910    2.2100 H   0  0  0  0  0  0
    8.7540   -4.7110    1.0450 C   0  0  0  0  0  0
    8.6000   -5.4890    1.8000 H   0  0  0  0  0  0
    9.8350   -4.5570    0.9520 H   0  0  0  0  0  0
    8.1680   -5.1050   -0.3020 C   0  0  0  0  0  0
    8.8440   -5.7490   -0.8720 H   0  0  0  0  0  0
    7.2270   -5.6490   -0.1620 H   0  0  0  0  0  0
    7.9200   -3.7730   -1.0010 C   0  0  0  0  0  0
    7.2050   -3.8710   -1.8260 H   0  0  0  0  0  0
    8.8520   -3.4310   -1.4630 H   0  0  0  0  0  0
    5.6220   -3.0460    0.2670 S   0  0  0  0  0  0
    7.6730   -1.4030   -0.1550 N   0  0  0  0  0  0
    6.5310   -0.7140   -0.6110 C   0  0  0  0  0  0
    5.3040   -1.5390   -0.4820 C   0  0  0  0  0  0
    6.4810    0.4180   -1.0790 O   0  0  0  0  0  0
    8.9520   -0.7440   -0.0200 C   0  0  0  0  0  0
   10.1670   -1.4480    0.0040 C   0  0  0  0  0  0
   10.2100   -2.5240   -0.1020 H   0  0  0  0  0  0
   11.4010   -0.7940    0.1410 C   0  0  0  0  0  0
   12.3180   -1.3770    0.1470 H   0  0  0  0  0  0
   11.4440    0.5880    0.2630 C   0  0  0  0  0  0
   10.2640    1.3170    0.2530 C   0  0  0  0  0  0
   10.2790    2.3990    0.3580 H   0  0  0  0  0  0
    9.0360    0.6550    0.1150 C   0  0  0  0  0  0
    8.1450    1.2760    0.1510 H   0  0  0  0  0  0
    4.1180   -1.0810   -0.8950 C   0  0  0  0  0  0
    4.0410   -0.0860   -1.3290 H   0  0  0  0  0  0
    2.8450   -1.7990   -0.8120 C   0  0  0  0  0  0
    1.8570   -1.3540    0.0760 C   0  0  0  0  0  0
    2.0350   -0.4880    0.7100 H   0  0  0  0  0  0
    0.6330   -2.0240    0.1620 C   0  0  0  0  0  0
   -0.1240   -1.6720    0.8580 H   0  0  0  0  0  0
    0.3940   -3.1360   -0.6430 C   0  0  0  0  0  0
    1.3660   -3.5830   -1.5370 C   0  0  0  0  0  0
    1.1810   -4.4480   -2.1680 H   0  0  0  0  0  0
    2.5900   -2.9130   -1.6230 C   0  0  0  0  0  0
    3.3410   -3.2680   -2.3250 H   0  0  0  0  0  0
   -1.1120   -3.9620   -0.5350 Cl  0  0  0  0  0  0
   12.9550    1.3920    0.4310 Cl  0  0  0  0  0  0
  1  2  1  0  0  0
  1 11  1  0  0  0
  1 14  1  0  0  0
  1 15  1  0  0  0
  2  3  1  0  0  0
  2  4  1  0  0  0
  2  5  1  0  0  0
  5  6  1  0  0  0
  5  7  1  0  0  0
  5  8  1  0  0  0
  8  9  1  0  0  0
  8 10  1  0  0  0
  8 11  1  0  0  0
 11 12  1  0  0  0
 11 13  1  0  0  0
 14 17  1  0  0  0
 15 16  1  0  0  0
 15 19  1  0  0  0
 16 17  1  0  0  0
 16 18  2  0  0  0
 17 29  2  0  0  0
 19 20  1  0  0  0
 19 27  2  0  0  0
 20 21  1  0  0  0
 20 22  2  0  0  0
 22 23  1  0  0  0
 22 24  1  0  0  0
 24 25  2  0  0  0
 24 42  1  0  0  0
 25 26  1  0  0  0
 25 27  1  0  0  0
 27 28  1  0  0  0
 29 30  1  0  0  0
 29 31  1  0  0  0
 31 32  1  0  0  0
 31 39  2  0  0  0
 32 33  1  0  0  0
 32 34  2  0  0  0
 34 35  1  0  0  0
 34 36  1  0  0  0
 36 37  2  0  0  0
 36 41  1  0  0  0
 37 38  1  0  0  0
 37 39  1  0  0  0
 39 40  1  0  0  0
M  END
$$$$
Les-4076
                    3D
 Structure written by MMmdl.
 45 48  0  0  1  0            999 V2000
    4.8280   -4.6370   -0.4460 C   0  0  0  0  0  0
    6.5580   -4.8160   -0.4530 S   0  0  0  0  0  0
    6.8030   -3.1970    0.1600 C   0  0  0  0  0  0
    5.6550   -2.4370   -0.0630 N   0  0  0  0  0  0
    4.5140   -3.1860   -0.4100 C   0  0  0  0  0  0
    7.9210   -2.8490    0.8310 C   0  0  0  0  0  0
    5.5610   -1.0080   -0.0280 C   0  0  0  0  0  0
    6.5540   -0.2160   -0.6290 C   0  0  0  0  0  0
    7.3960   -0.6690   -1.1460 H   0  0  0  0  0  0
    6.4610    1.1780   -0.6120 C   0  0  0  0  0  0
    7.2370    1.7800   -1.0780 H   0  0  0  0  0  0
    5.3710    1.7970   -0.0050 C   0  0  0  0  0  0
    5.3010    2.8820    0.0100 H   0  0  0  0  0  0
    4.3680    1.0250    0.5740 C   0  0  0  0  0  0
    3.5130    1.5060    1.0420 H   0  0  0  0  0  0
    4.4570   -0.3700    0.5550 C   0  0  0  0  0  0
    3.6620   -0.9450    1.0230 H   0  0  0  0  0  0
    9.0430   -3.7960    0.9390 C   0  0  0  0  0  0
    8.0910   -1.6660    1.5990 C   0  0  0  0  0  0
    8.2630   -0.7120    2.2390 N   0  0  0  0  0  0
    9.6680   -3.8870   -0.2650 O   0  0  0  0  0  0
    9.3750   -4.3420    1.9800 O   0  0  0  0  0  0
   10.8080   -4.7570   -0.2780 C   0  0  0  0  0  0
   11.5690   -4.3750    0.4120 H   0  0  0  0  0  0
   10.5070   -5.7660    0.0260 H   0  0  0  0  0  0
   11.3620   -4.7890   -1.6890 C   0  0  0  0  0  0
   11.6470   -3.7830   -2.0140 H   0  0  0  0  0  0
   10.6030   -5.1480   -2.3920 H   0  0  0  0  0  0
   12.2370   -5.4420   -1.7500 H   0  0  0  0  0  0
    3.4280   -2.7260   -0.7410 O   0  0  0  0  0  0
    3.9470   -5.6430   -0.4860 C   0  0  0  0  0  0
    3.1880   -7.8020   -0.8120 N   0  0  0  0  0  0
    3.1600   -8.7950   -0.9930 H   0  0  0  0  0  0
    4.3600   -7.0800   -0.7280 C   0  0  0  0  0  0
    2.0810   -6.9940   -0.6040 C   0  0  0  0  0  0
    2.4730   -5.6660   -0.3680 C   0  0  0  0  0  0
    1.4960   -4.7510   -0.0240 C   0  0  0  0  0  0
    1.7200   -3.7260    0.2430 H   0  0  0  0  0  0
    0.1530   -5.1580    0.0070 C   0  0  0  0  0  0
   -0.6200   -4.4360    0.2640 H   0  0  0  0  0  0
   -0.2100   -6.4820   -0.2780 C   0  0  0  0  0  0
   -1.2570   -6.7740   -0.2440 H   0  0  0  0  0  0
    0.7670   -7.4250   -0.5800 C   0  0  0  0  0  0
    0.5020   -8.4590   -0.7720 H   0  0  0  0  0  0
    5.4800   -7.5490   -0.8510 O   0  0  0  0  0  0
  1  2  1  0  0  0
  1  5  1  0  0  0
  1 31  2  0  0  0
  2  3  1  0  0  0
  3  4  1  0  0  0
  3  6  2  0  0  0
  4  5  1  0  0  0
  4  7  1  0  0  0
  5 30  2  0  0  0
  6 18  1  0  0  0
  6 19  1  0  0  0
  7  8  1  0  0  0
  7 16  2  0  0  0
  8  9  1  0  0  0
  8 10  2  0  0  0
 10 11  1  0  0  0
 10 12  1  0  0  0
 12 13  1  0  0  0
 12 14  2  0  0  0
 14 15  1  0  0  0
 14 16  1  0  0  0
 16 17  1  0  0  0
 18 21  1  0  0  0
 18 22  2  0  0  0
 19 20  3  0  0  0
 21 23  1  0  0  0
 23 24  1  0  0  0
 23 25  1  0  0  0
 23 26  1  0  0  0
 26 27  1  0  0  0
 26 28  1  0  0  0
 26 29  1  0  0  0
 31 34  1  0  0  0
 31 36  1  0  0  0
 32 33  1  0  0  0
 32 34  1  0  0  0
 32 35  1  0  0  0
 34 45  2  0  0  0
 35 36  1  0  0  0
 35 43  2  0  0  0
 36 37  2  0  0  0
 37 38  1  0  0  0
 37 39  1  0  0  0
 39 40  1  0  0  0
 39 41  2  0  0  0
 41 42  1  0  0  0
 41 43  1  0  0  0
 43 44  1  0  0  0
M  END
$$$$
Les-4339
                    3D
 Structure written by MMmdl.
 54 58  0  0  1  0            999 V2000
    6.3480   -3.6190   -1.3450 S   0  0  0  0  0  0
    7.4970   -2.2910   -1.4140 C   0  0  0  0  0  0
    7.1250   -1.3150   -0.5090 N   0  0  0  0  0  0
    5.9560   -1.5390    0.2030 C   0  0  0  0  0  0
    5.3960   -2.8630   -0.1340 C   0  0  0  0  0  0
    7.8770   -0.0860   -0.2540 C   0  0  0  0  0  0
    8.3400    0.2710   -1.1790 H   0  0  0  0  0  0
    7.2010    0.7000    0.1000 H   0  0  0  0  0  0
    8.9150   -0.3560    0.7760 C   0  0  0  0  0  0
    8.4890   -0.4190    2.0710 O   0  0  0  0  0  0
    9.5790   -0.6840    2.8350 C   0  0  0  0  0  0
    9.3960   -0.7650    3.8970 H   0  0  0  0  0  0
   10.7030   -0.7920    2.0510 C   0  0  0  0  0  0
   11.7040   -1.0030    2.3970 H   0  0  0  0  0  0
   10.2770   -0.5750    0.7190 C   0  0  0  0  0  0
   10.8860   -0.5850   -0.1740 H   0  0  0  0  0  0
    8.8050   -2.3040   -2.4520 S   0  0  0  0  0  0
    5.4270   -0.7660    0.9920 O   0  0  0  0  0  0
    4.3050   -3.3270    0.4830 C   0  0  0  0  0  0
    3.8360   -2.6900    1.2330 H   0  0  0  0  0  0
    3.6110   -4.5170    0.3720 N   0  0  0  0  0  0
    2.4120   -4.8610    1.1490 C   0  0  2  0  0  0
    2.6050   -4.6820    2.2150 H   0  0  0  0  0  0
    2.2490   -6.3610    0.9070 C   0  0  0  0  0  0
    1.2350   -6.6610    0.6320 H   0  0  0  0  0  0
    2.5900   -6.9380    1.7730 H   0  0  0  0  0  0
    3.2250   -6.5540   -0.2150 C   0  0  0  0  0  0
    3.9660   -5.5220   -0.4800 N   0  0  0  0  0  0
    1.1870   -4.0720    0.7150 C   0  0  0  0  0  0
    0.8820   -3.8520   -0.6380 C   0  0  0  0  0  0
    1.5450   -4.2280   -1.4160 H   0  0  0  0  0  0
   -0.2650   -3.1420   -1.0130 C   0  0  0  0  0  0
   -0.4510   -2.9990   -2.0730 H   0  0  0  0  0  0
   -1.1290   -2.6410   -0.0400 C   0  0  0  0  0  0
   -0.8340   -2.8580    1.3070 C   0  0  0  0  0  0
   -1.5020   -2.4710    2.0730 H   0  0  0  0  0  0
    0.3090   -3.5690    1.6850 C   0  0  0  0  0  0
    0.5010   -3.7240    2.7440 H   0  0  0  0  0  0
    3.3420   -7.8300   -0.9410 C   0  0  0  0  0  0
    2.5910   -8.9500   -0.5760 C   0  0  0  0  0  0
    1.8950   -8.9270    0.2570 H   0  0  0  0  0  0
    2.7330  -10.1440   -1.2870 C   0  0  0  0  0  0
    2.1500  -11.0170   -1.0040 H   0  0  0  0  0  0
    3.6210  -10.2220   -2.3600 C   0  0  0  0  0  0
    3.7270  -11.1530   -2.9100 H   0  0  0  0  0  0
    4.3730   -9.1080   -2.7250 C   0  0  0  0  0  0
    5.0670   -9.1670   -3.5590 H   0  0  0  0  0  0
    4.2360   -7.9130   -2.0160 C   0  0  0  0  0  0
    4.8320   -7.0510   -2.3110 H   0  0  0  0  0  0
   -2.2800   -1.9350   -0.2680 O   0  0  0  0  0  0
   -2.6130   -1.6710   -1.6250 C   0  0  0  0  0  0
   -3.5450   -1.0970   -1.6350 H   0  0  0  0  0  0
   -2.7900   -2.6010   -2.1760 H   0  0  0  0  0  0
   -1.8430   -1.0640   -2.1110 H   0  0  0  0  0  0
  1  2  1  0  0  0
  1  5  1  0  0  0
  2  3  1  0  0  0
  2 17  2  0  0  0
  3  4  1  0  0  0
  3  6  1  0  0  0
  4  5  1  0  0  0
  4 18  2  0  0  0
  5 19  2  0  0  0
  6  7  1  0  0  0
  6  8  1  0  0  0
  6  9  1  0  0  0
  9 10  1  0  0  0
  9 15  2  0  0  0
 10 11  1  0  0  0
 11 12  1  0  0  0
 11 13  2  0  0  0
 13 14  1  0  0  0
 13 15  1  0  0  0
 15 16  1  0  0  0
 19 20  1  0  0  0
 19 21  1  0  0  0
 21 22  1  0  0  0
 21 28  1  0  0  0
 22 23  1  0  0  0
 22 24  1  0  0  0
 22 29  1  0  0  0
 24 25  1  0  0  0
 24 26  1  0  0  0
 24 27  1  0  0  0
 27 28  2  0  0  0
 27 39  1  0  0  0
 29 30  1  0  0  0
 29 37  2  0  0  0
 30 31  1  0  0  0
 30 32  2  0  0  0
 32 33  1  0  0  0
 32 34  1  0  0  0
 34 35  2  0  0  0
 34 50  1  0  0  0
 35 36  1  0  0  0
 35 37  1  0  0  0
 37 38  1  0  0  0
 39 40  1  0  0  0
 39 48  2  0  0  0
 40 41  1  0  0  0
 40 42  2  0  0  0
 42 43  1  0  0  0
 42 44  1  0  0  0
 44 45  1  0  0  0
 44 46  2  0  0  0
 46 47  1  0  0  0
 46 48  1  0  0  0
 48 49  1  0  0  0
 50 51  1  0  0  0
 51 52  1  0  0  0
 51 53  1  0  0  0
 51 54  1  0  0  0
M  END
$$$$
Les-4341
                    3D
 Structure written by MMmdl.
 60 65  0  0  1  0            999 V2000
    8.5830   -4.7290    0.5300 S   0  0  0  0  0  0
    9.8480   -3.5160    0.6640 C   0  0  0  0  0  0
    9.3070   -2.3400    1.1480 N   0  0  0  0  0  0
    7.9560   -2.3590    1.4590 C   0  0  0  0  0  0
    7.3720   -3.6780    1.1400 C   0  0  0  0  0  0
   10.0560   -1.0980    1.3450 C   0  0  0  0  0  0
    9.5780   -0.4890    2.1200 H   0  0  0  0  0  0
   11.0710   -1.3240    1.6850 H   0  0  0  0  0  0
   10.0940   -0.3390    0.0660 C   0  0  0  0  0  0
    8.9400    0.2840   -0.3090 O   0  0  0  0  0  0
    9.1880    0.9020   -1.4910 C   0  0  0  0  0  0
    8.3550    1.4400   -1.9200 H   0  0  0  0  0  0
   10.4880    0.6890   -1.8820 C   0  0  0  0  0  0
   10.9530    1.0620   -2.7840 H   0  0  0  0  0  0
   11.0770   -0.1110   -0.8740 C   0  0  0  0  0  0
   12.0920   -0.4830   -0.8400 H   0  0  0  0  0  0
   11.4330   -3.8390    0.2470 S   0  0  0  0  0  0
    7.3110   -1.4410    1.9490 O   0  0  0  0  0  0
    6.0750   -3.9240    1.3520 C   0  0  0  0  0  0
    5.4680   -3.1230    1.7710 H   0  0  0  0  0  0
    5.2970   -5.0490    1.1490 N   0  0  0  0  0  0
    3.8880   -5.1760    1.5480 C   0  0  2  0  0  0
    3.7880   -4.9000    2.6060 H   0  0  0  0  0  0
    3.6070   -6.6710    1.3930 C   0  0  0  0  0  0
    2.6990   -6.8990    0.8290 H   0  0  0  0  0  0
    3.5750   -7.1670    2.3690 H   0  0  0  0  0  0
    4.8480   -7.1010    0.6700 C   0  0  0  0  0  0
    5.7600   -6.1860    0.5560 N   0  0  0  0  0  0
    2.9570   -4.3160    0.7100 C   0  0  0  0  0  0
    1.9860   -3.5240    1.3410 C   0  0  0  0  0  0
    1.9100   -3.5050    2.4270 H   0  0  0  0  0  0
    1.0940   -2.7450    0.5950 C   0  0  0  0  0  0
    0.3650   -2.1500    1.1350 H   0  0  0  0  0  0
    1.1490   -2.7510   -0.7980 C   0  0  0  0  0  0
    2.1160   -3.5330   -1.4350 C   0  0  0  0  0  0
    2.1720   -3.5410   -2.5210 H   0  0  0  0  0  0
    3.0120   -4.3080   -0.6920 C   0  0  0  0  0  0
    3.7580   -4.9010   -1.2170 H   0  0  0  0  0  0
    5.0210   -8.4690    0.1530 C   0  0  0  0  0  0
    4.0620   -9.4580    0.3670 C   0  0  0  0  0  0
    3.1480   -9.2610    0.9190 H   0  0  0  0  0  0
    4.2700  -10.7480   -0.1300 C   0  0  0  0  0  0
    3.5110  -11.5080    0.0480 H   0  0  0  0  0  0
    6.1890   -8.7750   -0.5580 C   0  0  0  0  0  0
    6.9380   -8.0000   -0.7220 H   0  0  0  0  0  0
    0.3300   -2.0490   -1.6410 O   0  0  0  0  0  0
   -0.6790   -1.2460   -1.0400 C   0  0  0  0  0  0
   -1.2430   -0.7620   -1.8430 H   0  0  0  0  0  0
   -0.2380   -0.4580   -0.4200 H   0  0  0  0  0  0
   -1.3790   -1.8590   -0.4630 H   0  0  0  0  0  0
    6.4090  -10.0670   -1.0610 C   0  0  0  0  0  0
    5.4360  -11.0690   -0.8450 C   0  0  0  0  0  0
    5.6570  -12.3610   -1.3470 C   0  0  0  0  0  0
    4.9210  -13.1470   -1.1920 H   0  0  0  0  0  0
    6.8230  -12.6620   -2.0530 C   0  0  0  0  0  0
    6.9830  -13.6660   -2.4360 H   0  0  0  0  0  0
    7.7820  -11.6750   -2.2650 C   0  0  0  0  0  0
    8.6910  -11.9090   -2.8140 H   0  0  0  0  0  0
    7.5770  -10.3850   -1.7730 C   0  0  0  0  0  0
    8.3390   -9.6280   -1.9490 H   0  0  0  0  0  0
  1  2  1  0  0  0
  1  5  1  0  0  0
  2  3  1  0  0  0
  2 17  2  0  0  0
  3  4  1  0  0  0
  3  6  1  0  0  0
  4  5  1  0  0  0
  4 18  2  0  0  0
  5 19  2  0  0  0
  6  7  1  0  0  0
  6  8  1  0  0  0
  6  9  1  0  0  0
  9 10  1  0  0  0
  9 15  2  0  0  0
 10 11  1  0  0  0
 11 12  1  0  0  0
 11 13  2  0  0  0
 13 14  1  0  0  0
 13 15  1  0  0  0
 15 16  1  0  0  0
 19 20  1  0  0  0
 19 21  1  0  0  0
 21 22  1  0  0  0
 21 28  1  0  0  0
 22 23  1  0  0  0
 22 24  1  0  0  0
 22 29  1  0  0  0
 24 25  1  0  0  0
 24 26  1  0  0  0
 24 27  1  0  0  0
 27 28  2  0  0  0
 27 39  1  0  0  0
 29 30  1  0  0  0
 29 37  2  0  0  0
 30 31  1  0  0  0
 30 32  2  0  0  0
 32 33  1  0  0  0
 32 34  1  0  0  0
 34 35  2  0  0  0
 34 46  1  0  0  0
 35 36  1  0  0  0
 35 37  1  0  0  0
 37 38  1  0  0  0
 39 40  1  0  0  0
 39 44  2  0  0  0
 40 41  1  0  0  0
 40 42  2  0  0  0
 42 43  1  0  0  0
 42 52  1  0  0  0
 44 45  1  0  0  0
 44 51  1  0  0  0
 46 47  1  0  0  0
 47 48  1  0  0  0
 47 49  1  0  0  0
 47 50  1  0  0  0
 51 52  1  0  0  0
 51 59  2  0  0  0
 52 53  2  0  0  0
 53 54  1  0  0  0
 53 55  1  0  0  0
 55 56  1  0  0  0
 55 57  2  0  0  0
 57 58  1  0  0  0
 57 59  1  0  0  0
 59 60  1  0  0  0
M  END
$$$$
Les-4342
                    3D
 Structure written by MMmdl.
 56 61  0  0  1  0            999 V2000
    7.7910   -4.5930   -0.8430 S   0  0  0  0  0  0
    8.8190   -3.3600   -1.5650 C   0  0  0  0  0  0
    8.2920   -2.1110   -1.2930 N   0  0  0  0  0  0
    7.1040   -2.0780   -0.5800 C   0  0  0  0  0  0
    6.6930   -3.4430   -0.1990 C   0  0  0  0  0  0
    8.9030   -0.8420   -1.6860 C   0  0  0  0  0  0
    9.5500   -0.9670   -2.5590 H   0  0  0  0  0  0
    8.1140   -0.1310   -1.9580 H   0  0  0  0  0  0
    9.6820   -0.3140   -0.5340 C   0  0  0  0  0  0
   10.9130   -0.8610   -0.3240 O   0  0  0  0  0  0
   11.4270   -0.2640    0.7810 C   0  0  0  0  0  0
   12.4090   -0.6030    1.0790 H   0  0  0  0  0  0
   10.5450    0.6630    1.2830 C   0  0  0  0  0  0
   10.6960    1.2790    2.1580 H   0  0  0  0  0  0
    9.4150    0.6340    0.4320 C   0  0  0  0  0  0
    8.5090    1.2180    0.5180 H   0  0  0  0  0  0
   10.1900   -3.7510   -2.4340 S   0  0  0  0  0  0
    6.4690   -1.0720   -0.2850 O   0  0  0  0  0  0
    5.6170   -3.6460    0.5660 C   0  0  0  0  0  0
    5.0460   -2.7740    0.8820 H   0  0  0  0  0  0
    5.0470   -4.7950    1.0830 N   0  0  0  0  0  0
    3.8430   -4.8240    1.9240 C   0  0  2  0  0  0
    3.9710   -4.1300    2.7650 H   0  0  0  0  0  0
    3.8110   -6.2570    2.4550 C   0  0  0  0  0  0
    2.8470   -6.7580    2.3300 H   0  0  0  0  0  0
    4.1180   -6.2950    3.5050 H   0  0  0  0  0  0
    4.8850   -6.8760    1.6120 C   0  0  0  0  0  0
    5.5490   -6.0440    0.8720 N   0  0  0  0  0  0
    2.5850   -4.4620    1.1510 C   0  0  0  0  0  0
    2.3060   -5.0160   -0.1100 C   0  0  0  0  0  0
    3.0080   -5.7070   -0.5730 H   0  0  0  0  0  0
    1.1350   -4.6810   -0.7940 C   0  0  0  0  0  0
    0.9380   -5.1190   -1.7690 H   0  0  0  0  0  0
    0.2310   -3.7890   -0.2220 C   0  0  0  0  0  0
    0.4900   -3.2290    1.0270 C   0  0  0  0  0  0
   -0.2120   -2.5320    1.4750 H   0  0  0  0  0  0
    1.6590   -3.5670    1.7120 C   0  0  0  0  0  0
    1.8400   -3.1220    2.6890 H   0  0  0  0  0  0
    5.1740   -8.3200    1.6460 C   0  0  0  0  0  0
    4.4720   -9.1870    2.4830 C   0  0  0  0  0  0
    3.6830   -8.8340    3.1400 H   0  0  0  0  0  0
    4.7830  -10.5500    2.4920 C   0  0  0  0  0  0
    4.2250  -11.2110    3.1530 H   0  0  0  0  0  0
    6.1890   -8.8210    0.8200 C   0  0  0  0  0  0
    6.7390   -8.1420    0.1690 H   0  0  0  0  0  0
   -1.2130   -3.3750   -1.0630 Cl  0  0  0  0  0  0
    6.5110  -10.1880    0.8210 C   0  0  0  0  0  0
    5.7980  -11.0650    1.6700 C   0  0  0  0  0  0
    6.1210  -12.4320    1.6720 C   0  0  0  0  0  0
    5.5850  -13.1250    2.3170 H   0  0  0  0  0  0
    7.1350  -12.9260    0.8490 C   0  0  0  0  0  0
    7.3760  -13.9850    0.8610 H   0  0  0  0  0  0
    7.8380  -12.0610    0.0150 C   0  0  0  0  0  0
    8.6280  -12.4460   -0.6250 H   0  0  0  0  0  0
    7.5280  -10.7010    0.0000 C   0  0  0  0  0  0
    8.0890  -10.0400   -0.6590 H   0  0  0  0  0  0
  1  2  1  0  0  0
  1  5  1  0  0  0
  2  3  1  0  0  0
  2 17  2  0  0  0
  3  4  1  0  0  0
  3  6  1  0  0  0
  4  5  1  0  0  0
  4 18  2  0  0  0
  5 19  2  0  0  0
  6  7  1  0  0  0
  6  8  1  0  0  0
  6  9  1  0  0  0
  9 10  1  0  0  0
  9 15  2  0  0  0
 10 11  1  0  0  0
 11 12  1  0  0  0
 11 13  2  0  0  0
 13 14  1  0  0  0
 13 15  1  0  0  0
 15 16  1  0  0  0
 19 20  1  0  0  0
 19 21  1  0  0  0
 21 22  1  0  0  0
 21 28  1  0  0  0
 22 23  1  0  0  0
 22 24  1  0  0  0
 22 29  1  0  0  0
 24 25  1  0  0  0
 24 26  1  0  0  0
 24 27  1  0  0  0
 27 28  2  0  0  0
 27 39  1  0  0  0
 29 30  1  0  0  0
 29 37  2  0  0  0
 30 31  1  0  0  0
 30 32  2  0  0  0
 32 33  1  0  0  0
 32 34  1  0  0  0
 34 35  2  0  0  0
 34 46  1  0  0  0
 35 36  1  0  0  0
 35 37  1  0  0  0
 37 38  1  0  0  0
 39 40  1  0  0  0
 39 44  2  0  0  0
 40 41  1  0  0  0
 40 42  2  0  0  0
 42 43  1  0  0  0
 42 48  1  0  0  0
 44 45  1  0  0  0
 44 47  1  0  0  0
 47 48  1  0  0  0
 47 55  2  0  0  0
 48 49  2  0  0  0
 49 50  1  0  0  0
 49 51  1  0  0  0
 51 52  1  0  0  0
 51 53  2  0  0  0
 53 54  1  0  0  0
 53 55  1  0  0  0
 55 56  1  0  0  0
M  END
$$$$
Les-4353
                    3D
 Structure written by MMmdl.
 62 67  0  0  1  0            999 V2000
    7.6130   -5.4120   -0.1420 S   0  0  0  0  0  0
    8.8450   -4.1990   -0.4920 C   0  0  0  0  0  0
    8.2910   -2.9250   -0.3710 N   0  0  0  0  0  0
    6.9210   -2.8830   -0.0970 C   0  0  0  0  0  0
    6.3700   -4.2490    0.0290 C   0  0  0  0  0  0
    9.0240   -1.6980   -0.5120 C   0  0  0  0  0  0
   10.3700   -4.6830   -0.9880 S   0  0  0  0  0  0
    6.2220   -1.8900    0.0680 O   0  0  0  0  0  0
    5.0660   -4.4460    0.2530 C   0  0  0  0  0  0
    4.4280   -3.5680    0.3380 H   0  0  0  0  0  0
    4.3080   -5.5930    0.4020 N   0  0  0  0  0  0
    2.8580   -5.6110    0.6450 C   0  0  2  0  0  0
    2.6290   -4.9740    1.5090 H   0  0  0  0  0  0
    2.5700   -7.0690    0.9970 C   0  0  0  0  0  0
    1.7450   -7.5110    0.4310 H   0  0  0  0  0  0
    2.3920   -7.1870    2.0710 H   0  0  0  0  0  0
    3.8900   -7.6920    0.6520 C   0  0  0  0  0  0
    4.8260   -6.8520    0.3360 N   0  0  0  0  0  0
    2.0590   -5.1390   -0.5600 C   0  0  0  0  0  0
    2.3780   -5.5470   -1.8670 C   0  0  0  0  0  0
    3.2290   -6.2020   -2.0450 H   0  0  0  0  0  0
    1.6210   -5.1090   -2.9560 C   0  0  0  0  0  0
    1.8910   -5.4300   -3.9590 H   0  0  0  0  0  0
    0.5340   -4.2650   -2.7480 C   0  0  0  0  0  0
    0.1970   -3.8550   -1.4600 C   0  0  0  0  0  0
   -0.6520   -3.1970   -1.2940 H   0  0  0  0  0  0
    0.9540   -4.2930   -0.3700 C   0  0  0  0  0  0
    0.6730   -3.9630    0.6280 H   0  0  0  0  0  0
    4.1060   -9.1480    0.6950 C   0  0  0  0  0  0
    3.0970  -10.0260    1.0910 C   0  0  0  0  0  0
    2.1120   -9.6730    1.3810 H   0  0  0  0  0  0
    3.3460  -11.4010    1.1260 C   0  0  0  0  0  0
    2.5470  -12.0710    1.4400 H   0  0  0  0  0  0
    5.3630   -9.6500    0.3350 C   0  0  0  0  0  0
    6.1510   -8.9630    0.0290 H   0  0  0  0  0  0
   -0.3970   -3.7220   -4.0890 Cl  0  0  0  0  0  0
    5.6250  -11.0290    0.3680 C   0  0  0  0  0  0
    4.6020  -11.9180    0.7690 C   0  0  0  0  0  0
    4.8660  -13.2970    0.8030 C   0  0  0  0  0  0
    4.0930  -13.9990    1.1090 H   0  0  0  0  0  0
    6.1210  -13.7910    0.4470 C   0  0  0  0  0  0
    6.3130  -14.8610    0.4780 H   0  0  0  0  0  0
    7.1290  -12.9150    0.0520 C   0  0  0  0  0  0
    8.1070  -13.3010   -0.2250 H   0  0  0  0  0  0
    6.8830  -11.5420    0.0130 C   0  0  0  0  0  0
    7.6830  -10.8730   -0.2980 H   0  0  0  0  0  0
   10.3030   -1.5370    0.0360 C   0  0  0  0  0  0
   10.7750   -2.3160    0.6260 H   0  0  0  0  0  0
   10.9870   -0.3290   -0.1240 C   0  0  0  0  0  0
   10.4160    0.7540   -0.7850 C   0  0  0  0  0  0
   10.9530    1.6920   -0.8820 H   0  0  0  0  0  0
    9.1400    0.6130   -1.3170 C   0  0  0  0  0  0
    8.6730    1.4420   -1.8420 H   0  0  0  0  0  0
    8.4510   -0.5990   -1.1810 C   0  0  0  0  0  0
    7.4630   -0.6710   -1.6300 H   0  0  0  0  0  0
   12.2440   -0.1870    0.4670 O   0  0  0  0  0  0
   13.2860   -0.4370   -0.4180 C   0  0  0  0  0  0
   14.5860   -0.2710    0.3110 C   0  0  0  0  0  0
   14.6750    0.7530    0.6820 H   0  0  0  0  0  0
   15.4150   -0.4660   -0.3760 H   0  0  0  0  0  0
   14.6430   -0.9860    1.1360 H   0  0  0  0  0  0
   13.1940   -0.7440   -1.5990 O   0  0  0  0  0  0
  1  2  1  0  0  0
  1  5  1  0  0  0
  2  3  1  0  0  0
  2  7  2  0  0  0
  3  4  1  0  0  0
  3  6  1  0  0  0
  4  5  1  0  0  0
  4  8  2  0  0  0
  5  9  2  0  0  0
  6 47  1  0  0  0
  6 54  2  0  0  0
  9 10  1  0  0  0
  9 11  1  0  0  0
 11 12  1  0  0  0
 11 18  1  0  0  0
 12 13  1  0  0  0
 12 14  1  0  0  0
 12 19  1  0  0  0
 14 15  1  0  0  0
 14 16  1  0  0  0
 14 17  1  0  0  0
 17 18  2  0  0  0
 17 29  1  0  0  0
 19 20  1  0  0  0
 19 27  2  0  0  0
 20 21  1  0  0  0
 20 22  2  0  0  0
 22 23  1  0  0  0
 22 24  1  0  0  0
 24 25  2  0  0  0
 24 36  1  0  0  0
 25 26  1  0  0  0
 25 27  1  0  0  0
 27 28  1  0  0  0
 29 30  1  0  0  0
 29 34  2  0  0  0
 30 31  1  0  0  0
 30 32  2  0  0  0
 32 33  1  0  0  0
 32 38  1  0  0  0
 34 35  1  0  0  0
 34 37  1  0  0  0
 37 38  1  0  0  0
 37 45  2  0  0  0
 38 39  2  0  0  0
 39 40  1  0  0  0
 39 41  1  0  0  0
 41 42  1  0  0  0
 41 43  2  0  0  0
 43 44  1  0  0  0
 43 45  1  0  0  0
 45 46  1  0  0  0
 47 48  1  0  0  0
 47 49  2  0  0  0
 49 50  1  0  0  0
 49 56  1  0  0  0
 50 51  1  0  0  0
 50 52  2  0  0  0
 52 53  1  0  0  0
 52 54  1  0  0  0
 54 55  1  0  0  0
 56 57  1  0  0  0
 57 58  1  0  0  0
 57 62  2  0  0  0
 58 59  1  0  0  0
 58 60  1  0  0  0
 58 61  1  0  0  0
M  END
$$$$
Les-4354
                    3D
 Structure written by MMmdl.
 66 71  0  0  1  0            999 V2000
    7.2700   -5.7730   -0.4340 S   0  0  0  0  0  0
    8.3860   -4.5200   -0.9750 C   0  0  0  0  0  0
    7.9560   -3.2790   -0.5080 N   0  0  0  0  0  0
    6.7350   -3.2790    0.1720 C   0  0  0  0  0  0
    6.1860   -4.6500    0.2650 C   0  0  0  0  0  0
    8.6690   -2.0440   -0.6890 C   0  0  0  0  0  0
    9.6590   -4.9220   -1.9880 S   0  0  0  0  0  0
    6.1570   -2.3220    0.6750 O   0  0  0  0  0  0
    5.0010   -4.8800    0.8420 C   0  0  0  0  0  0
    4.4550   -4.0270    1.2420 H   0  0  0  0  0  0
    4.2740   -6.0400    1.0490 N   0  0  0  0  0  0
    2.9790   -6.1030    1.7430 C   0  0  2  0  0  0
    3.0710   -5.6090    2.7190 H   0  0  0  0  0  0
    2.7580   -7.6010    1.9520 C   0  0  0  0  0  0
    1.7770   -7.9580    1.6270 H   0  0  0  0  0  0
    2.9320   -7.8830    2.9960 H   0  0  0  0  0  0
    3.8670   -8.1540    1.1070 C   0  0  0  0  0  0
    4.6850   -7.2690    0.6290 N   0  0  0  0  0  0
    1.8520   -5.4590    0.9550 C   0  0  0  0  0  0
    1.7240   -5.6230   -0.4320 C   0  0  0  0  0  0
    2.4550   -6.2070   -0.9880 H   0  0  0  0  0  0
    0.6620   -5.0330   -1.1240 C   0  0  0  0  0  0
    0.5850   -5.1660   -2.2000 H   0  0  0  0  0  0
   -0.2960   -4.2740   -0.4490 C   0  0  0  0  0  0
   -0.1820   -4.1100    0.9310 C   0  0  0  0  0  0
   -0.9010   -3.5300    1.5000 H   0  0  0  0  0  0
    0.8810   -4.7000    1.6270 C   0  0  0  0  0  0
    0.9410   -4.5570    2.7040 H   0  0  0  0  0  0
    4.0230   -9.5980    0.8630 C   0  0  0  0  0  0
    3.1800  -10.5360    1.4560 C   0  0  0  0  0  0
    2.3710  -10.2420    2.1190 H   0  0  0  0  0  0
    3.3710  -11.8990    1.2070 C   0  0  0  0  0  0
    2.7030  -12.6170    1.6800 H   0  0  0  0  0  0
    5.0580  -10.0270    0.0220 C   0  0  0  0  0  0
    5.7180   -9.2920   -0.4390 H   0  0  0  0  0  0
   -1.2810   -3.7530   -1.2440 O   0  0  0  0  0  0
    5.2600  -11.3920   -0.2350 C   0  0  0  0  0  0
    4.4040  -12.3430    0.3660 C   0  0  0  0  0  0
    4.6070  -13.7090    0.1100 C   0  0  0  0  0  0
    3.9600  -14.4570    0.5620 H   0  0  0  0  0  0
    5.6420  -14.1300   -0.7280 C   0  0  0  0  0  0
    5.7890  -15.1900   -0.9170 H   0  0  0  0  0  0
    6.4850  -13.1930   -1.3190 C   0  0  0  0  0  0
    7.2910  -13.5220   -1.9700 H   0  0  0  0  0  0
    6.2960  -11.8320   -1.0750 C   0  0  0  0  0  0
    6.9650  -11.1150   -1.5460 H   0  0  0  0  0  0
   10.0620   -1.9710   -0.5530 C   0  0  0  0  0  0
   10.6560   -2.8330   -0.2670 H   0  0  0  0  0  0
   10.7200   -0.7500   -0.7300 C   0  0  0  0  0  0
   10.0310    0.4120   -1.0590 C   0  0  0  0  0  0
   10.5600    1.3480   -1.2130 H   0  0  0  0  0  0
    8.6470    0.3570   -1.1760 C   0  0  0  0  0  0
    8.0840    1.2540   -1.4200 H   0  0  0  0  0  0
    7.9740   -0.8570   -0.9870 C   0  0  0  0  0  0
    6.8930   -0.8580   -1.1090 H   0  0  0  0  0  0
   12.1140   -0.7120   -0.6390 O   0  0  0  0  0  0
   12.5700   -0.4040    0.6370 C   0  0  0  0  0  0
   14.0690   -0.3840    0.6210 C   0  0  0  0  0  0
   14.4220    0.3770   -0.0790 H   0  0  0  0  0  0
   14.4500   -1.3700    0.3440 H   0  0  0  0  0  0
   14.4390   -0.1360    1.6200 H   0  0  0  0  0  0
   11.8890   -0.1850    1.6300 O   0  0  0  0  0  0
   -2.2880   -2.9810   -0.6010 C   0  0  0  0  0  0
   -2.9930   -2.6460   -1.3680 H   0  0  0  0  0  0
   -1.8610   -2.0890   -0.1300 H   0  0  0  0  0  0
   -2.8450   -3.5830    0.1240 H   0  0  0  0  0  0
  1  2  1  0  0  0
  1  5  1  0  0  0
  2  3  1  0  0  0
  2  7  2  0  0  0
  3  4  1  0  0  0
  3  6  1  0  0  0
  4  5  1  0  0  0
  4  8  2  0  0  0
  5  9  2  0  0  0
  6 47  1  0  0  0
  6 54  2  0  0  0
  9 10  1  0  0  0
  9 11  1  0  0  0
 11 12  1  0  0  0
 11 18  1  0  0  0
 12 13  1  0  0  0
 12 14  1  0  0  0
 12 19  1  0  0  0
 14 15  1  0  0  0
 14 16  1  0  0  0
 14 17  1  0  0  0
 17 18  2  0  0  0
 17 29  1  0  0  0
 19 20  1  0  0  0
 19 27  2  0  0  0
 20 21  1  0  0  0
 20 22  2  0  0  0
 22 23  1  0  0  0
 22 24  1  0  0  0
 24 25  2  0  0  0
 24 36  1  0  0  0
 25 26  1  0  0  0
 25 27  1  0  0  0
 27 28  1  0  0  0
 29 30  1  0  0  0
 29 34  2  0  0  0
 30 31  1  0  0  0
 30 32  2  0  0  0
 32 33  1  0  0  0
 32 38  1  0  0  0
 34 35  1  0  0  0
 34 37  1  0  0  0
 36 63  1  0  0  0
 37 38  1  0  0  0
 37 45  2  0  0  0
 38 39  2  0  0  0
 39 40  1  0  0  0
 39 41  1  0  0  0
 41 42  1  0  0  0
 41 43  2  0  0  0
 43 44  1  0  0  0
 43 45  1  0  0  0
 45 46  1  0  0  0
 47 48  1  0  0  0
 47 49  2  0  0  0
 49 50  1  0  0  0
 49 56  1  0  0  0
 50 51  1  0  0  0
 50 52  2  0  0  0
 52 53  1  0  0  0
 52 54  1  0  0  0
 54 55  1  0  0  0
 56 57  1  0  0  0
 57 58  1  0  0  0
 57 62  2  0  0  0
 58 59  1  0  0  0
 58 60  1  0  0  0
 58 61  1  0  0  0
 63 64  1  0  0  0
 63 65  1  0  0  0
 63 66  1  0  0  0
M  END
$$$$
Les-4366
                    3D
 Structure written by MMmdl.
 60 64  0  0  1  0            999 V2000
    3.2580   -4.6640    0.4180 S   0  0  0  0  0  0
    4.9930   -4.3700    0.5340 C   0  0  0  0  0  0
    5.2230   -3.0110    0.7430 N   0  0  0  0  0  0
    4.0810   -2.2220    0.9100 C   0  0  0  0  0  0
    2.8560   -3.0430    0.7810 C   0  0  0  0  0  0
    6.5240   -2.4020    0.8020 C   0  0  0  0  0  0
    7.5500   -2.7690   -0.0800 C   0  0  0  0  0  0
    7.3920   -3.4970   -0.8690 H   0  0  0  0  0  0
    8.8010   -2.1510    0.0040 C   0  0  0  0  0  0
    9.0740   -1.1790    0.9600 C   0  0  0  0  0  0
   10.0570   -0.7230    1.0240 H   0  0  0  0  0  0
    8.0590   -0.7910    1.8260 C   0  0  0  0  0  0
    8.2430   -0.0230    2.5740 H   0  0  0  0  0  0
    6.7960   -1.3910    1.7430 C   0  0  0  0  0  0
    6.0370   -1.0700    2.4540 H   0  0  0  0  0  0
    4.0290   -1.0130    1.1060 O   0  0  0  0  0  0
    6.0590   -5.6620    0.4920 S   0  0  0  0  0  0
    1.6430   -2.5000    0.9310 C   0  0  0  0  0  0
    1.5880   -1.4330    1.1450 H   0  0  0  0  0  0
    0.3650   -3.0280    0.8600 N   0  0  0  0  0  0
   -0.8660   -2.2350    0.9930 C   0  0  2  0  0  0
   -0.8190   -1.6420    1.9160 H   0  0  0  0  0  0
   -1.9600   -3.2920    1.1220 C   0  0  0  0  0  0
   -2.8110   -3.1370    0.4530 H   0  0  0  0  0  0
   -2.3080   -3.3720    2.1580 H   0  0  0  0  0  0
   -1.1810   -4.5260    0.7760 C   0  0  0  0  0  0
    0.0980   -4.3500    0.6510 N   0  0  0  0  0  0
   -1.8320   -5.8390    0.6160 C   0  0  0  0  0  0
   -3.2040   -6.0050    0.8160 C   0  0  0  0  0  0
   -3.8450   -5.1740    1.0980 H   0  0  0  0  0  0
   -3.7930   -7.2670    0.6590 C   0  0  0  0  0  0
   -4.8630   -7.3520    0.8240 H   0  0  0  0  0  0
   -3.0160   -8.3700    0.3030 C   0  0  0  0  0  0
   -1.6440   -8.2000    0.1050 C   0  0  0  0  0  0
   -1.0290   -9.0530   -0.1710 H   0  0  0  0  0  0
   -1.0520   -6.9430    0.2600 C   0  0  0  0  0  0
    0.0200   -6.8410    0.1020 H   0  0  0  0  0  0
   -1.0900   -1.3140   -0.1950 C   0  0  0  0  0  0
   -1.5240    0.0040    0.0200 C   0  0  0  0  0  0
   -1.6910    0.3750    1.0290 H   0  0  0  0  0  0
   -1.7440    0.8640   -1.0570 C   0  0  0  0  0  0
   -2.0760    1.8840   -0.8780 H   0  0  0  0  0  0
   -1.5400    0.4190   -2.3620 C   0  0  0  0  0  0
   -1.7110    1.0910   -3.1990 H   0  0  0  0  0  0
   -1.1160   -0.8870   -2.5920 C   0  0  0  0  0  0
   -0.9550   -1.2360   -3.6090 H   0  0  0  0  0  0
   -0.8950   -1.7490   -1.5170 C   0  0  0  0  0  0
   -0.5550   -2.7640   -1.7170 H   0  0  0  0  0  0
   -3.4670   -9.6490    0.1210 O   0  0  0  0  0  0
   -4.8580   -9.8760    0.3110 C   0  0  0  0  0  0
   -5.0520  -10.9370    0.1290 H   0  0  0  0  0  0
   -5.4540   -9.3010   -0.4060 H   0  0  0  0  0  0
   -5.1570   -9.6550    1.3410 H   0  0  0  0  0  0
    9.8220   -2.5700   -0.8530 O   0  0  0  0  0  0
    9.8970   -1.8190   -2.0200 C   0  0  0  0  0  0
   11.0230   -2.3460   -2.8590 C   0  0  0  0  0  0
   11.9660   -2.2570   -2.3130 H   0  0  0  0  0  0
   11.0960   -1.7580   -3.7780 H   0  0  0  0  0  0
   10.8290   -3.3880   -3.1270 H   0  0  0  0  0  0
    9.1790   -0.8830   -2.3420 O   0  0  0  0  0  0
  1  2  1  0  0  0
  1  5  1  0  0  0
  2  3  1  0  0  0
  2 17  2  0  0  0
  3  4  1  0  0  0
  3  6  1  0  0  0
  4  5  1  0  0  0
  4 16  2  0  0  0
  5 18  2  0  0  0
  6  7  1  0  0  0
  6 14  2  0  0  0
  7  8  1  0  0  0
  7  9  2  0  0  0
  9 10  1  0  0  0
  9 54  1  0  0  0
 10 11  1  0  0  0
 10 12  2  0  0  0
 12 13  1  0  0  0
 12 14  1  0  0  0
 14 15  1  0  0  0
 18 19  1  0  0  0
 18 20  1  0  0  0
 20 21  1  0  0  0
 20 27  1  0  0  0
 21 22  1  0  0  0
 21 23  1  0  0  0
 21 38  1  0  0  0
 23 24  1  0  0  0
 23 25  1  0  0  0
 23 26  1  0  0  0
 26 27  2  0  0  0
 26 28  1  0  0  0
 28 29  1  0  0  0
 28 36  2  0  0  0
 29 30  1  0  0  0
 29 31  2  0  0  0
 31 32  1  0  0  0
 31 33  1  0  0  0
 33 34  2  0  0  0
 33 49  1  0  0  0
 34 35  1  0  0  0
 34 36  1  0  0  0
 36 37  1  0  0  0
 38 39  1  0  0  0
 38 47  2  0  0  0
 39 40  1  0  0  0
 39 41  2  0  0  0
 41 42  1  0  0  0
 41 43  1  0  0  0
 43 44  1  0  0  0
 43 45  2  0  0  0
 45 46  1  0  0  0
 45 47  1  0  0  0
 47 48  1  0  0  0
 49 50  1  0  0  0
 50 51  1  0  0  0
 50 52  1  0  0  0
 50 53  1  0  0  0
 54 55  1  0  0  0
 55 56  1  0  0  0
 55 60  2  0  0  0
 56 57  1  0  0  0
 56 58  1  0  0  0
 56 59  1  0  0  0
M  END
$$$$
Les-4376
                    3D
 Structure written by MMmdl.
 53 57  0  0  1  0            999 V2000
    4.6990   -5.0990   -0.2300 N   0  0  0  0  0  0
    3.4900   -5.6730    0.1330 C   0  0  0  0  0  0
    3.3920   -7.0500   -0.4060 C   0  0  0  0  0  0
    4.7900   -7.4220   -1.3260 S   0  0  0  0  0  0
    5.5420   -5.8670   -1.0090 C   0  0  0  0  0  0
    2.6110   -5.1420    0.8020 O   0  0  0  0  0  0
    7.0490   -5.4640   -1.6030 S   0  0  0  0  0  0
    5.0190   -3.7480    0.2100 C   0  0  0  0  0  0
    5.1770   -3.1150   -0.6680 H   0  0  0  0  0  0
    5.9430   -3.7730    0.7960 H   0  0  0  0  0  0
    4.2200   -3.3200    0.8210 H   0  0  0  0  0  0
    2.3250   -7.8140   -0.1530 C   0  0  0  0  0  0
    1.5320   -7.3770    0.4560 H   0  0  0  0  0  0
    1.9470   -9.1010   -0.4930 N   0  0  0  0  0  0
    0.7300   -9.5930   -0.0890 N   0  0  0  0  0  0
    0.5330  -10.7200   -0.7020 C   0  0  0  0  0  0
    1.6310  -11.1280   -1.6380 C   0  0  0  0  0  0
    1.9390  -12.1660   -1.4930 H   0  0  0  0  0  0
    1.2850  -10.9790   -2.6670 H   0  0  0  0  0  0
    2.6980  -10.0970   -1.2670 C   0  0  2  0  0  0
    3.0850   -9.6470   -2.1880 H   0  0  0  0  0  0
   -0.6820  -11.5360   -0.5240 C   0  0  0  0  0  0
   -1.6080  -11.1700    0.4600 C   0  0  0  0  0  0
   -1.4170  -10.2970    1.0820 H   0  0  0  0  0  0
   -2.0950  -13.4030   -1.1350 C   0  0  0  0  0  0
   -2.2690  -14.2700   -1.7700 H   0  0  0  0  0  0
   -0.9290  -12.6540   -1.3220 C   0  0  0  0  0  0
   -0.2400  -12.9640   -2.1020 H   0  0  0  0  0  0
   -3.0300  -13.0470   -0.1510 C   0  0  0  0  0  0
   -2.7840  -11.9140    0.6580 C   0  0  0  0  0  0
   -3.7210  -11.5570    1.6420 C   0  0  0  0  0  0
   -3.5520  -10.6900    2.2760 H   0  0  0  0  0  0
   -4.8850  -12.3060    1.8240 C   0  0  0  0  0  0
   -5.6020  -12.0190    2.5880 H   0  0  0  0  0  0
   -5.1270  -13.4210    1.0270 C   0  0  0  0  0  0
   -6.0330  -14.0040    1.1680 H   0  0  0  0  0  0
   -4.2060  -13.7900    0.0450 C   0  0  0  0  0  0
   -4.4150  -14.6650   -0.5670 H   0  0  0  0  0  0
    3.8370  -10.7410   -0.4890 C   0  0  0  0  0  0
    3.7840  -10.9450    0.8970 C   0  0  0  0  0  0
    2.9170  -10.6240    1.4710 H   0  0  0  0  0  0
    4.8470  -11.5570    1.5680 C   0  0  0  0  0  0
    4.7890  -11.7000    2.6440 H   0  0  0  0  0  0
    5.9800  -11.9860    0.8730 C   0  0  0  0  0  0
    6.0370  -11.8010   -0.5080 C   0  0  0  0  0  0
    6.8930  -12.1210   -1.0930 H   0  0  0  0  0  0
    4.9740  -11.1890   -1.1820 C   0  0  0  0  0  0
    5.0470  -11.0570   -2.2600 H   0  0  0  0  0  0
    6.9460  -12.5650    1.6500 O   0  0  0  0  0  0
    8.1340  -12.9880    0.9920 C   0  0  0  0  0  0
    8.8030  -13.4100    1.7480 H   0  0  0  0  0  0
    8.6500  -12.1420    0.5250 H   0  0  0  0  0  0
    7.9210  -13.7750    0.2600 H   0  0  0  0  0  0
  1  2  1  0  0  0
  1  5  1  0  0  0
  1  8  1  0  0  0
  2  3  1  0  0  0
  2  6  2  0  0  0
  3  4  1  0  0  0
  3 12  2  0  0  0
  4  5  1  0  0  0
  5  7  2  0  0  0
  8  9  1  0  0  0
  8 10  1  0  0  0
  8 11  1  0  0  0
 12 13  1  0  0  0
 12 14  1  0  0  0
 14 15  1  0  0  0
 14 20  1  0  0  0
 15 16  2  0  0  0
 16 17  1  0  0  0
 16 22  1  0  0  0
 17 18  1  0  0  0
 17 19  1  0  0  0
 17 20  1  0  0  0
 20 21  1  0  0  0
 20 39  1  0  0  0
 22 23  2  0  0  0
 22 27  1  0  0  0
 23 24  1  0  0  0
 23 30  1  0  0  0
 25 26  1  0  0  0
 25 27  2  0  0  0
 25 29  1  0  0  0
 27 28  1  0  0  0
 29 30  1  0  0  0
 29 37  2  0  0  0
 30 31  2  0  0  0
 31 32  1  0  0  0
 31 33  1  0  0  0
 33 34  1  0  0  0
 33 35  2  0  0  0
 35 36  1  0  0  0
 35 37  1  0  0  0
 37 38  1  0  0  0
 39 40  1  0  0  0
 39 47  2  0  0  0
 40 41  1  0  0  0
 40 42  2  0  0  0
 42 43  1  0  0  0
 42 44  1  0  0  0
 44 45  2  0  0  0
 44 49  1  0  0  0
 45 46  1  0  0  0
 45 47  1  0  0  0
 47 48  1  0  0  0
 49 50  1  0  0  0
 50 51  1  0  0  0
 50 52  1  0  0  0
 50 53  1  0  0  0
M  END
$$$$
Les-4377
                    3D
 Structure written by MMmdl.
 49 53  0  0  1  0            999 V2000
    7.6080   -1.4120    0.9870 N   0  0  0  0  0  0
    8.0420   -2.3440    0.0590 C   0  0  0  0  0  0
    7.1970   -3.5560    0.1130 C   0  0  0  0  0  0
    5.9820   -3.3790    1.3120 S   0  0  0  0  0  0
    6.5170   -1.7660    1.7600 C   0  0  0  0  0  0
    8.9850   -2.2140   -0.7130 O   0  0  0  0  0  0
    5.7650   -0.8660    2.9490 S   0  0  0  0  0  0
    8.2980   -0.1350    1.1060 C   0  0  0  0  0  0
    9.1340   -0.0590    0.4060 H   0  0  0  0  0  0
    8.6760   -0.0270    2.1280 H   0  0  0  0  0  0
    7.5890    0.6740    0.9060 H   0  0  0  0  0  0
    7.4250   -4.5890   -0.7050 C   0  0  0  0  0  0
    8.2530   -4.5050   -1.4070 H   0  0  0  0  0  0
    6.7980   -5.8120   -0.8600 N   0  0  0  0  0  0
    5.7320   -6.2150   -0.1110 N   0  0  0  0  0  0
    5.2920   -7.3310   -0.6020 C   0  0  0  0  0  0
    6.0350   -7.8320   -1.8040 C   0  0  0  0  0  0
    6.3500   -8.8730   -1.6930 H   0  0  0  0  0  0
    5.3940   -7.7270   -2.6860 H   0  0  0  0  0  0
    7.1900   -6.8320   -1.8440 C   0  0  2  0  0  0
    7.2390   -6.3740   -2.8400 H   0  0  0  0  0  0
    4.1330   -8.0480   -0.0420 C   0  0  0  0  0  0
    3.5070   -7.5260    1.0970 C   0  0  0  0  0  0
    3.8860   -6.6100    1.5480 H   0  0  0  0  0  0
    2.5400   -9.8650   -0.0670 C   0  0  0  0  0  0
    2.1740  -10.7770   -0.5360 H   0  0  0  0  0  0
    3.6470   -9.2190   -0.6240 C   0  0  0  0  0  0
    4.1040   -9.6510   -1.5100 H   0  0  0  0  0  0
    1.9020   -9.3520    1.0740 C   0  0  0  0  0  0
    2.3930   -8.1650    1.6640 C   0  0  0  0  0  0
    1.7550   -7.6480    2.8040 C   0  0  0  0  0  0
    2.1180   -6.7350    3.2710 H   0  0  0  0  0  0
    0.6480   -8.2940    3.3550 C   0  0  0  0  0  0
    0.1620   -7.8840    4.2370 H   0  0  0  0  0  0
    0.1640   -9.4640    2.7740 C   0  0  0  0  0  0
   -0.6980   -9.9670    3.2030 H   0  0  0  0  0  0
    0.7860   -9.9900    1.6410 C   0  0  0  0  0  0
    0.3930  -10.9050    1.2030 H   0  0  0  0  0  0
    8.5270   -7.4760   -1.5120 C   0  0  0  0  0  0
    8.8380   -7.9090   -0.2120 C   0  0  0  0  0  0
    8.1250   -7.7690    0.5990 H   0  0  0  0  0  0
   10.0660   -8.5150    0.0650 C   0  0  0  0  0  0
   10.2880   -8.8400    1.0780 H   0  0  0  0  0  0
   10.9940   -8.6940   -0.9580 C   0  0  0  0  0  0
   10.7050   -8.2720   -2.2530 C   0  0  0  0  0  0
   11.4270   -8.4090   -3.0530 H   0  0  0  0  0  0
    9.4750   -7.6690   -2.5300 C   0  0  0  0  0  0
    9.2670   -7.3520   -3.5500 H   0  0  0  0  0  0
   12.5080   -9.4400   -0.6200 Cl  0  0  0  0  0  0
  1  2  1  0  0  0
  1  5  1  0  0  0
  1  8  1  0  0  0
  2  3  1  0  0  0
  2  6  2  0  0  0
  3  4  1  0  0  0
  3 12  2  0  0  0
  4  5  1  0  0  0
  5  7  2  0  0  0
  8  9  1  0  0  0
  8 10  1  0  0  0
  8 11  1  0  0  0
 12 13  1  0  0  0
 12 14  1  0  0  0
 14 15  1  0  0  0
 14 20  1  0  0  0
 15 16  2  0  0  0
 16 17  1  0  0  0
 16 22  1  0  0  0
 17 18  1  0  0  0
 17 19  1  0  0  0
 17 20  1  0  0  0
 20 21  1  0  0  0
 20 39  1  0  0  0
 22 23  2  0  0  0
 22 27  1  0  0  0
 23 24  1  0  0  0
 23 30  1  0  0  0
 25 26  1  0  0  0
 25 27  2  0  0  0
 25 29  1  0  0  0
 27 28  1  0  0  0
 29 30  1  0  0  0
 29 37  2  0  0  0
 30 31  2  0  0  0
 31 32  1  0  0  0
 31 33  1  0  0  0
 33 34  1  0  0  0
 33 35  2  0  0  0
 35 36  1  0  0  0
 35 37  1  0  0  0
 37 38  1  0  0  0
 39 40  1  0  0  0
 39 47  2  0  0  0
 40 41  1  0  0  0
 40 42  2  0  0  0
 42 43  1  0  0  0
 42 44  1  0  0  0
 44 45  2  0  0  0
 44 49  1  0  0  0
 45 46  1  0  0  0
 45 47  1  0  0  0
 47 48  1  0  0  0
M  END
$$$$
Les-4477
                    3D
 Structure written by MMmdl.
 56 60  0  0  1  0            999 V2000
    8.4680   -0.5080    1.4870 S   0  0  0  0  0  0
   10.0730   -1.1180    1.1050 C   0  0  0  0  0  0
    9.9950   -1.9870    0.0310 N   0  0  0  0  0  0
    8.7360   -2.2010   -0.5100 C   0  0  0  0  0  0
    7.7310   -1.4110    0.2240 C   0  0  0  0  0  0
    8.4660   -2.9300   -1.4560 O   0  0  0  0  0  0
   11.4310   -0.6630    1.9620 S   0  0  0  0  0  0
   11.1500   -2.6670   -0.5380 C   0  0  0  0  0  0
   10.8710   -3.3070   -1.3790 H   0  0  0  0  0  0
   11.6210   -3.2800    0.2370 H   0  0  0  0  0  0
   11.8720   -1.9190   -0.8810 H   0  0  0  0  0  0
    6.4310   -1.4140   -0.0780 C   0  0  0  0  0  0
    6.0690   -2.0250   -0.9040 H   0  0  0  0  0  0
    5.4290   -0.7130    0.5420 N   0  0  0  0  0  0
    5.6920   -0.1220    1.3370 H   0  0  0  0  0  0
    4.0140   -0.7060    0.2080 C   0  0  0  0  0  0
    3.8890   -0.4270   -0.8420 H   0  0  0  0  0  0
    3.5910   -1.6990    0.3830 H   0  0  0  0  0  0
    3.2880    0.3100    1.0980 C   0  0  0  0  0  0
    1.9640    0.5690    0.7750 N   0  0  0  0  0  0
    3.8880    0.8490    2.0360 O   0  0  0  0  0  0
    1.2700    1.4980    1.5130 N   0  0  0  0  0  0
    0.1170    1.6710    0.9400 C   0  0  0  0  0  0
   -0.0850    0.8900   -0.3300 C   0  0  0  0  0  0
   -1.0390    0.3550   -0.3410 H   0  0  0  0  0  0
   -0.0350    1.5820   -1.1770 H   0  0  0  0  0  0
    1.1420   -0.0160   -0.2930 C   0  0  2  0  0  0
    1.7020    0.0560   -1.2320 H   0  0  0  0  0  0
   -0.9110    2.5890    1.4640 C   0  0  0  0  0  0
    0.7650   -1.4650   -0.0330 C   0  0  0  0  0  0
    0.4030   -1.9180    1.2470 C   0  0  0  0  0  0
    0.3970   -1.2360    2.0960 H   0  0  0  0  0  0
    0.0450   -3.2520    1.4560 C   0  0  0  0  0  0
   -0.2270   -3.5850    2.4540 H   0  0  0  0  0  0
    0.0390   -4.1420    0.3850 C   0  0  0  0  0  0
    0.3850   -3.7100   -0.8930 C   0  0  0  0  0  0
    0.3750   -4.4030   -1.7310 H   0  0  0  0  0  0
    0.7450   -2.3760   -1.1020 C   0  0  0  0  0  0
[truncated: 66,494 more chars]
