# Supplementary material for: HATS5m as an Example of GETAWAY Molecular Descriptor in Assessing the Similarity/Diversity of the Structural Features of 4-Thiazolidinone
Source: Int J Mol Sci. 2022 Jun 12;23(12):6576. doi: 10.3390/ijms23126576 (PMC9223869; doi:10.3390/ijms23126576)
Supplement: Supplementary file 1 [file ijms-23-06576-s001.zip › Structure-2.sdf]

89
                    3D
 Structure written by MMmdl.
 27 28  0  0  1  0            999 V2000
    2.6738    1.0181   -0.2974 C   0  0  0  0  0  0
    4.3968    1.0471   -0.5044 S   0  0  0  0  0  0
    4.4678    2.8711   -0.5034 C   0  0  0  0  0  0
    4.8028    3.2141   -1.4874 H   0  0  0  0  0  0
    3.0388    3.3321   -0.2894 C   0  0  0  0  0  0
    2.1758    2.2761   -0.2064 N   0  0  0  0  0  0
    1.1808    2.3941   -0.0754 H   0  0  0  0  0  0
    2.6968    4.5051   -0.2014 O   0  0  0  0  0  0
    1.9788   -0.0669   -0.2384 N   0  0  0  0  0  0
    0.6178    0.1701   -0.0664 N   0  0  0  0  0  0
   -0.0932   -0.9099   -0.0044 C   0  0  0  0  0  0
   -0.8382   -3.0979    0.0376 N   0  0  0  0  0  0
   -0.8692   -4.1079    0.0186 H   0  0  0  0  0  0
    0.3308   -2.3679   -0.0884 C   0  0  0  0  0  0
   -1.9332   -2.2569    0.1906 C   0  0  0  0  0  0
   -1.5412   -0.9189    0.1726 C   0  0  0  0  0  0
   -2.4382    0.1161    0.3056 C   0  0  0  0  0  0
   -2.1132    1.1501    0.2886 H   0  0  0  0  0  0
   -3.7812   -0.2369    0.4616 C   0  0  0  0  0  0
   -4.1912   -1.5869    0.4806 C   0  0  0  0  0  0
   -5.2422   -1.8379    0.6036 H   0  0  0  0  0  0
   -3.2552   -2.6189    0.3436 C   0  0  0  0  0  0
   -3.5662   -3.6569    0.3586 H   0  0  0  0  0  0
    1.4608   -2.7969   -0.2364 O   0  0  0  0  0  0
   -5.0822    1.1261    0.6506 Br  0  0  0  0  0  0
    5.1229    3.2393    0.2861 H   0  0  0  0  0  0
    0.0000    0.0000    0.0000 Q   0  0  0  0  0  0
  1  2  1  0  0  0
  1  6  1  0  0  0
  1  9  2  0  0  0
  2  3  1  0  0  0
  3  4  1  0  0  0
  3  5  1  0  0  0
  3 26  1  0  0  0
  5  6  1  0  0  0
  5  8  2  0  0  0
  6  7  1  0  0  0
  9 10  1  0  0  0
 10 11  2  0  0  0
 11 14  1  0  0  0
 11 16  1  0  0  0
 12 13  1  0  0  0
 12 14  1  0  0  0
 12 15  1  0  0  0
 14 24  2  0  0  0
 15 16  1  0  0  0
 15 22  2  0  0  0
 16 17  2  0  0  0
 17 18  1  0  0  0
 17 19  1  0  0  0
 19 20  2  0  0  0
 19 25  1  0  0  0
 20 21  1  0  0  0
 20 22  1  0  0  0
 22 23  1  0  0  0
M  END
$$$$
88
                    3D
 Structure written by MMmdl.
 21 21  0  0  1  0            999 V2000
   -3.3112    1.1645   -0.9513 C   0  0  0  0  0  0
   -2.1382    0.4785   -0.6893 N   0  0  0  0  0  0
   -1.3352    0.9935    0.3007 C   0  0  0  0  0  0
   -1.9552    2.5325    0.8587 S   0  0  0  0  0  0
   -3.4732    2.4105   -0.1123 C   0  0  0  0  0  0
   -3.5242    3.2755   -0.7803 H   0  0  0  0  0  0
   -4.1662    0.8065   -1.7573 O   0  0  0  0  0  0
   -0.2462    0.5745    0.8557 N   0  0  0  0  0  0
    0.2138   -0.6695    0.6057 N   0  0  0  0  0  0
   -0.4522   -1.4445    0.5527 H   0  0  0  0  0  0
    1.5208   -1.0375    0.4497 C   0  0  0  0  0  0
    1.8988   -2.2535    0.2197 N   0  0  0  0  0  0
    3.2638   -2.3835    0.0887 C   0  0  0  0  0  0
    4.0408   -1.0975    0.2377 C   0  0  0  0  0  0
    4.5888   -0.8865   -0.6833 H   0  0  0  0  0  0
    4.7208   -1.1725    1.0897 H   0  0  0  0  0  0
    2.7928    0.1645    0.5347 S   0  0  0  0  0  0
    3.8258   -3.4505   -0.1343 O   0  0  0  0  0  0
   -1.9117   -0.3537   -1.2149 H   0  0  0  0  0  0
   -4.3529    2.3486    0.5284 H   0  0  0  0  0  0
    0.0000    0.0000    0.0000 Q   0  0  0  0  0  0
  1  2  1  0  0  0
  1  5  1  0  0  0
  1  7  2  0  0  0
  2  3  1  0  0  0
  2 19  1  0  0  0
  3  4  1  0  0  0
  3  8  2  0  0  0
  4  5  1  0  0  0
  5  6  1  0  0  0
  5 20  1  0  0  0
  8  9  1  0  0  0
  9 10  1  0  0  0
  9 11  1  0  0  0
 11 12  2  0  0  0
 11 17  1  0  0  0
 12 13  1  0  0  0
 13 14  1  0  0  0
 13 18  2  0  0  0
 14 15  1  0  0  0
 14 16  1  0  0  0
 14 17  1  0  0  0
M  END
$$$$
90
                    3D
 Structure written by MMmdl.
 21 20  0  0  1  0            999 V2000
   -2.0021   -2.3556    0.3152 C   0  0  0  0  0  0
   -0.8551   -1.5316    0.4142 N   0  0  0  0  0  0
   -1.0971   -0.1546    0.3342 C   0  0  0  0  0  0
   -2.7991    0.1534    0.6072 S   0  0  0  0  0  0
   -3.2621   -1.5306    0.1332 C   0  0  0  0  0  0
   -3.5291   -1.5446   -0.9288 H   0  0  0  0  0  0
   -2.0361   -3.5826    0.3642 O   0  0  0  0  0  0
   -0.2471    0.8484    0.0292 C   0  0  0  0  0  0
    1.1029    0.5834   -0.5208 C   0  0  0  0  0  0
   -0.6391    2.2204    0.0452 C   0  0  0  0  0  0
   -0.9231    3.3454    0.0702 N   0  0  0  0  0  0
    1.2629   -0.1646   -1.4788 O   0  0  0  0  0  0
    2.1239    1.2734    0.1062 N   0  0  0  0  0  0
    1.9409    1.9004    0.8812 H   0  0  0  0  0  0
    3.4909    1.1244   -0.3318 C   0  0  0  0  0  0
    3.7399    0.0624   -0.4098 H   0  0  0  0  0  0
    4.1459    1.6104    0.3942 H   0  0  0  0  0  0
    3.6019    1.5974   -1.3108 H   0  0  0  0  0  0
    0.0572   -1.9482    0.5338 H   0  0  0  0  0  0
   -4.0763   -1.9076    0.7522 H   0  0  0  0  0  0
    0.0000    0.0000    0.0000 Q   0  0  0  0  0  0
  1  2  1  0  0  0
  1  5  1  0  0  0
  1  7  2  0  0  0
  2  3  1  0  0  0
  2 19  1  0  0  0
  3  4  1  0  0  0
  3  8  2  0  0  0
  4  5  1  0  0  0
  5  6  1  0  0  0
  5 20  1  0  0  0
  8  9  1  0  0  0
  8 10  1  0  0  0
  9 12  2  0  0  0
  9 13  1  0  0  0
 10 11  3  0  0  0
 13 14  1  0  0  0
 13 15  1  0  0  0
 15 16  1  0  0  0
 15 17  1  0  0  0
 15 18  1  0  0  0
M  END
$$$$
92
                    3D
 Structure written by MMmdl.
 29 29  0  0  1  0            999 V2000
   -4.9656   -1.2434   -0.2588 C   0  0  0  0  0  0
   -3.6866   -0.9434   -0.7308 N   0  0  0  0  0  0
   -3.5626    0.2836   -1.3588 C   0  0  0  0  0  0
   -5.1456    0.9006   -1.7808 S   0  0  0  0  0  0
   -5.9406   -0.1034   -0.4928 C   0  0  0  0  0  0
   -6.8696   -0.5224   -0.8918 H   0  0  0  0  0  0
   -5.3256   -2.2864    0.2862 O   0  0  0  0  0  0
   -2.5406    1.0366   -1.6238 N   0  0  0  0  0  0
   -1.3496    0.6476   -1.0418 N   0  0  0  0  0  0
   -0.3786    1.4436   -1.3578 C   0  0  0  0  0  0
   -0.5516    2.3086   -2.0228 H   0  0  0  0  0  0
    1.0094    1.2666   -0.8828 C   0  0  0  0  0  0
    2.1814    2.3046   -1.5988 Cl  0  0  0  0  0  0
    1.2764    0.3296    0.0342 C   0  0  0  0  0  0
    0.4754   -0.3014    0.4162 H   0  0  0  0  0  0
    2.5924    0.0216    0.5932 C   0  0  0  0  0  0
    3.1104   -1.2714    0.4352 C   0  0  0  0  0  0
    2.5464   -2.0284   -0.1068 H   0  0  0  0  0  0
    4.3584   -1.6034    0.9662 C   0  0  0  0  0  0
    4.7414   -2.6124    0.8232 H   0  0  0  0  0  0
    5.0854   -0.6354    1.6682 C   0  0  0  0  0  0
    4.5704    0.6536    1.8502 C   0  0  0  0  0  0
    5.1194    1.4156    2.4002 H   0  0  0  0  0  0
    3.3214    0.9746    1.3162 C   0  0  0  0  0  0
    2.9224    1.9756    1.4692 H   0  0  0  0  0  0
   -6.1151    0.4715    0.4167 H   0  0  0  0  0  0
   -2.9331   -1.6035   -0.6021 H   0  0  0  0  0  0
    6.0551   -0.8791    2.0765 H   0  0  0  0  0  0
    0.0000    0.0000    0.0000 Q   0  0  0  0  0  0
  1  2  1  0  0  0
  1  5  1  0  0  0
  1  7  2  0  0  0
  2  3  1  0  0  0
  2 27  1  0  0  0
  3  4  1  0  0  0
  3  8  2  0  0  0
  4  5  1  0  0  0
  5  6  1  0  0  0
  5 26  1  0  0  0
  8  9  1  0  0  0
  9 10  2  0  0  0
 10 11  1  0  0  0
 10 12  1  0  0  0
 12 13  1  0  0  0
 12 14  2  0  0  0
 14 15  1  0  0  0
 14 16  1  0  0  0
 16 17  1  0  0  0
 16 24  2  0  0  0
 17 18  1  0  0  0
 17 19  2  0  0  0
 19 20  1  0  0  0
 19 21  1  0  0  0
 21 22  2  0  0  0
 21 28  1  0  0  0
 22 23  1  0  0  0
 22 24  1  0  0  0
 24 25  1  0  0  0
M  END
$$$$
93
                    3D
 Structure written by MMmdl.
 21 21  0  0  1  0            999 V2000
   -3.1720   -0.5263    0.6339 S   0  0  0  0  0  0
   -1.6260    0.2187    0.4019 C   0  0  0  0  0  0
   -1.7030    1.5627    0.5609 N   0  0  0  0  0  0
   -0.8600    2.1117    0.4579 H   0  0  0  0  0  0
   -2.9140    2.1217    0.8479 C   0  0  0  0  0  0
   -4.0070    1.0757    0.9509 C   0  0  0  0  0  0
   -4.3860    1.0767    1.9779 H   0  0  0  0  0  0
   -3.0940    3.3247    0.9889 O   0  0  0  0  0  0
   -0.5550   -0.4393    0.1109 N   0  0  0  0  0  0
    0.5580    0.4087   -0.0301 N   0  0  0  0  0  0
    1.6250   -0.2403   -0.3531 C   0  0  0  0  0  0
    1.7100   -1.5793   -0.5431 N   0  0  0  0  0  0
    0.8770   -2.1413   -0.4291 H   0  0  0  0  0  0
    2.9200   -2.1133   -0.8821 C   0  0  0  0  0  0
    3.9860   -1.0523   -0.9851 C   0  0  0  0  0  0
    4.3900   -1.0303   -2.0001 H   0  0  0  0  0  0
    4.7780   -1.2523   -0.2591 H   0  0  0  0  0  0
    3.1640    0.5207   -0.6011 S   0  0  0  0  0  0
    3.1130   -3.3063   -1.0791 O   0  0  0  0  0  0
   -4.8045    1.2595    0.2310 H   0  0  0  0  0  0
    0.0000    0.0000    0.0000 Q   0  0  0  0  0  0
  1  2  1  0  0  0
  1  6  1  0  0  0
  2  3  1  0  0  0
  2  9  2  0  0  0
  3  4  1  0  0  0
  3  5  1  0  0  0
  5  6  1  0  0  0
  5  8  2  0  0  0
  6  7  1  0  0  0
  6 20  1  0  0  0
  9 10  1  0  0  0
 10 11  2  0  0  0
 11 12  1  0  0  0
 11 18  1  0  0  0
 12 13  1  0  0  0
 12 14  1  0  0  0
 14 15  1  0  0  0
 14 19  2  0  0  0
 15 16  1  0  0  0
 15 17  1  0  0  0
 15 18  1  0  0  0
M  END
$$$$
94
                    3D
 Structure written by MMmdl.
 31 31  0  0  1  0            999 V2000
   -5.4382   -1.1665   -0.4262 C   0  0  0  0  0  0
   -4.1592   -0.8665   -0.8982 N   0  0  0  0  0  0
   -4.0352    0.3605   -1.5262 C   0  0  0  0  0  0
   -5.6182    0.9775   -1.9482 S   0  0  0  0  0  0
   -6.4132   -0.0265   -0.6602 C   0  0  0  0  0  0
   -7.3422   -0.4455   -1.0592 H   0  0  0  0  0  0
   -5.7982   -2.2095    0.1188 O   0  0  0  0  0  0
   -3.0132    1.1135   -1.7912 N   0  0  0  0  0  0
   -1.8222    0.7245   -1.2092 N   0  0  0  0  0  0
   -0.8512    1.5205   -1.5252 C   0  0  0  0  0  0
   -1.0242    2.3855   -2.1902 H   0  0  0  0  0  0
    0.5368    1.3435   -1.0502 C   0  0  0  0  0  0
    1.7088    2.3815   -1.7662 Cl  0  0  0  0  0  0
    0.8038    0.4065   -0.1332 C   0  0  0  0  0  0
    0.0028   -0.2245    0.2488 H   0  0  0  0  0  0
    2.1198    0.0985    0.4258 C   0  0  0  0  0  0
    2.6378   -1.1945    0.2678 C   0  0  0  0  0  0
    2.0738   -1.9515   -0.2742 H   0  0  0  0  0  0
    3.8858   -1.5265    0.7988 C   0  0  0  0  0  0
    4.2688   -2.5355    0.6558 H   0  0  0  0  0  0
    4.6128   -0.5585    1.5008 C   0  0  0  0  0  0
    4.0978    0.7305    1.6828 C   0  0  0  0  0  0
    4.6468    1.4925    2.2328 H   0  0  0  0  0  0
    2.8488    1.0515    1.1488 C   0  0  0  0  0  0
    2.4498    2.0525    1.3018 H   0  0  0  0  0  0
    5.9258   -0.8965    2.0538 N   0  3  0  0  0  0
    6.3578   -2.0415    1.8578 O   0  5  0  0  0  0
    6.5298   -0.0165    2.6828 O   0  0  0  0  0  0
   -6.5877    0.5484    0.2493 H   0  0  0  0  0  0
   -3.4057   -1.5266   -0.7695 H   0  0  0  0  0  0
    0.0000    0.0000    0.0000 H   0  0  0  0  0  0
  1  2  1  0  0  0
  1  5  1  0  0  0
  1  7  2  0  0  0
  2  3  1  0  0  0
  2 30  1  0  0  0
  3  4  1  0  0  0
  3  8  2  0  0  0
  4  5  1  0  0  0
  5  6  1  0  0  0
  5 29  1  0  0  0
  8  9  1  0  0  0
  9 10  2  0  0  0
 10 11  1  0  0  0
 10 12  1  0  0  0
 12 13  1  0  0  0
 12 14  2  0  0  0
 14 15  1  0  0  0
 14 16  1  0  0  0
 16 17  1  0  0  0
 16 24  2  0  0  0
 17 18  1  0  0  0
 17 19  2  0  0  0
 19 20  1  0  0  0
 19 21  1  0  0  0
 21 22  2  0  0  0
 21 26  1  0  0  0
 22 23  1  0  0  0
 22 24  1  0  0  0
 24 25  1  0  0  0
 26 27  1  0  0  0
 26 28  2  0  0  0
M  CHG  2  26   1  27  -1
M  END
$$$$
95
                    3D
 Structure written by MMmdl.
 18 18  0  0  1  0            999 V2000
   -2.7078    0.0491    0.8610 C   0  0  0  0  0  0
   -1.3418    0.1141    0.6960 N   0  0  0  0  0  0
   -0.9298   -0.2729   -0.4630 C   0  0  0  0  0  0
   -2.1948   -0.7849   -1.5650 S   0  0  0  0  0  0
   -3.3908   -0.3969   -0.3770 C   0  0  0  0  0  0
   -3.2748    0.3081    1.9130 O   0  0  0  0  0  0
    0.3352   -0.3449   -0.9690 N   0  0  0  0  0  0
    0.3992   -0.6949   -1.9180 H   0  0  0  0  0  0
    1.4962   -0.0099   -0.3620 C   0  0  0  0  0  0
    2.9832   -0.2029   -1.2300 S   0  0  0  0  0  0
    3.8512    0.3881    0.1210 C   0  0  0  0  0  0
    4.9272    0.4821    0.1100 H   0  0  0  0  0  0
    2.9732    0.6921    1.1340 C   0  0  0  0  0  0
    3.2492    1.0841    2.1050 H   0  0  0  0  0  0
    1.6412    0.4651    0.8560 N   0  0  0  0  0  0
   -4.0263    0.4061   -0.7504 H   0  0  0  0  0  0
   -3.9899   -1.2819   -0.1624 H   0  0  0  0  0  0
    0.0000    0.0000    0.0000 Q   0  0  0  0  0  0
  1  2  1  0  0  0
  1  5  1  0  0  0
  1  6  2  0  0  0
  2  3  2  0  0  0
  3  4  1  0  0  0
  3  7  1  0  0  0
  4  5  1  0  0  0
  5 16  1  0  0  0
  5 17  1  0  0  0
  7  8  1  0  0  0
  7  9  1  0  0  0
  9 10  1  0  0  0
  9 15  2  0  0  0
 10 11  1  0  0  0
 11 12  1  0  0  0
 11 13  2  0  0  0
 13 14  1  0  0  0
 13 15  1  0  0  0
M  END
$$$$
96
                    3D
 Structure written by MMmdl.
 28 29  0  0  1  0            999 V2000
   -3.9239   -0.3833   -0.0755 C   0  0  0  0  0  0
   -2.5389   -0.3543   -0.2055 N   0  0  0  0  0  0
   -1.9659    0.8767   -0.4305 C   0  0  0  0  0  0
   -3.1839    2.1407   -0.3355 S   0  0  0  0  0  0
   -4.5609    0.9777   -0.2345 C   0  0  0  0  0  0
   -5.0849    0.9727   -1.1965 H   0  0  0  0  0  0
   -4.5959   -1.3923    0.1245 O   0  0  0  0  0  0
   -0.7659    1.2847   -0.6785 N   0  0  0  0  0  0
    0.3491    0.4557   -0.8365 C   0  0  0  0  0  0
    0.5991   -0.0953   -2.1015 C   0  0  0  0  0  0
   -0.0809    0.1127   -2.9235 H   0  0  0  0  0  0
    1.7051   -0.9133   -2.3125 C   0  0  0  0  0  0
    1.8831   -1.3473   -3.2935 H   0  0  0  0  0  0
    2.5851   -1.1713   -1.2645 C   0  0  0  0  0  0
    3.4431   -1.8163   -1.4485 H   0  0  0  0  0  0
    1.2691    0.2457    0.2205 C   0  0  0  0  0  0
    2.3871   -0.5963    0.0005 C   0  0  0  0  0  0
    3.2911   -0.8383    1.0485 C   0  0  0  0  0  0
    4.1501   -1.4883    0.8945 H   0  0  0  0  0  0
    3.1131   -0.2493    2.2995 C   0  0  0  0  0  0
    3.8241   -0.4443    3.0985 H   0  0  0  0  0  0
    2.0331    0.5967    2.5205 C   0  0  0  0  0  0
    1.8981    1.0667    3.4915 H   0  0  0  0  0  0
    1.1221    0.8437    1.4925 C   0  0  0  0  0  0
    0.2871    1.5137    1.6865 H   0  0  0  0  0  0
   -5.2312    1.2120    0.5924 H   0  0  0  0  0  0
   -2.0069   -1.2098   -0.1337 H   0  0  0  0  0  0
    0.0000    0.0000    0.0000 Q   0  0  0  0  0  0
  1  2  1  0  0  0
  1  5  1  0  0  0
  1  7  2  0  0  0
  2  3  1  0  0  0
  2 27  1  0  0  0
  3  4  1  0  0  0
  3  8  2  0  0  0
  4  5  1  0  0  0
  5  6  1  0  0  0
  5 26  1  0  0  0
  8  9  1  0  0  0
  9 10  2  0  0  0
  9 16  1  0  0  0
 10 11  1  0  0  0
 10 12  1  0  0  0
 12 13  1  0  0  0
 12 14  2  0  0  0
 14 15  1  0  0  0
 14 17  1  0  0  0
 16 17  1  0  0  0
 16 24  2  0  0  0
 17 18  2  0  0  0
 18 19  1  0  0  0
 18 20  1  0  0  0
 20 21  1  0  0  0
 20 22  2  0  0  0
 22 23  1  0  0  0
 22 24  1  0  0  0
 24 25  1  0  0  0
M  END
$$$$
97
                    3D
 Structure written by MMmdl.
 40 42  0  0  1  0            999 V2000
    0.6081   -1.0039   -1.2086 C   0  0  0  0  0  0
    1.5391   -1.4229   -0.8226 H   0  0  0  0  0  0
    0.4571   -1.3429   -2.2396 H   0  0  0  0  0  0
    0.5111    0.5181   -1.1206 C   0  0  1  0  0  0
    0.6031    0.9081   -2.1436 H   0  0  0  0  0  0
   -0.8509    0.7431   -0.6286 N   0  0  0  0  0  0
   -1.4129   -0.4109   -0.1386 N   0  0  0  0  0  0
   -0.6039   -1.3889   -0.4096 C   0  0  0  0  0  0
    1.5561    1.1941   -0.2436 C   0  0  0  0  0  0
   -0.8619   -2.7829   -0.0086 C   0  0  0  0  0  0
   -1.9699   -3.0609    0.8004 C   0  0  0  0  0  0
   -2.6309   -2.2629    1.1314 H   0  0  0  0  0  0
   -0.3019   -5.1369   -0.0246 C   0  0  0  0  0  0
    0.3471   -5.9459   -0.3476 H   0  0  0  0  0  0
   -0.0279   -3.8249   -0.4216 C   0  0  0  0  0  0
    0.8371   -3.6489   -1.0546 H   0  0  0  0  0  0
    1.9391    0.7401    1.0284 C   0  0  0  0  0  0
    2.8921    1.4261    1.7904 C   0  0  0  0  0  0
    3.1921    1.0681    2.7714 H   0  0  0  0  0  0
    3.4781    2.5891    1.2934 C   0  0  0  0  0  0
    4.2171    3.1161    1.8914 H   0  0  0  0  0  0
    3.1051    3.0611    0.0404 C   0  0  0  0  0  0
    2.1571    2.3771   -0.7216 C   0  0  0  0  0  0
    1.8671    2.7751   -1.6936 H   0  0  0  0  0  0
   -1.4739    1.9731   -0.6836 C   0  0  0  0  0  0
   -0.9999    3.0461   -1.2396 N   0  0  0  0  0  0
   -1.8389    4.1351   -1.1516 C   0  0  0  0  0  0
   -3.0999    3.8061   -0.4476 C   0  0  0  0  0  0
   -3.0729    2.1611    0.0354 S   0  0  0  0  0  0
   -1.4059   -5.4109    0.7824 C   0  0  0  0  0  0
   -1.6159   -6.4319    1.0884 H   0  0  0  0  0  0
   -2.2399   -4.3729    1.1944 C   0  0  0  0  0  0
   -3.0999   -4.5849    1.8234 H   0  0  0  0  0  0
    1.3791   -0.3959    1.5394 O   0  0  0  0  0  0
    1.6721   -0.5169    2.4584 H   0  0  0  0  0  0
    3.8831    4.6471   -0.6346 Br  0  0  0  0  0  0
   -1.5899    5.2461   -1.5996 O   0  0  0  0  0  0
   -3.9438    3.9742   -1.1167 H   0  0  0  0  0  0
   -3.2008    4.4413    0.4324 H   0  0  0  0  0  0
    0.0000    0.0000    0.0000 Q   0  0  0  0  0  0
  1  2  1  0  0  0
  1  3  1  0  0  0
  1  4  1  0  0  0
  1  8  1  0  0  0
  4  5  1  0  0  0
  4  6  1  0  0  0
  4  9  1  0  0  0
  6  7  1  0  0  0
  6 25  1  0  0  0
  7  8  2  0  0  0
  8 10  1  0  0  0
  9 17  1  0  0  0
  9 23  2  0  0  0
 10 11  1  0  0  0
 10 15  2  0  0  0
 11 12  1  0  0  0
 11 32  2  0  0  0
 13 14  1  0  0  0
 13 15  1  0  0  0
 13 30  2  0  0  0
 15 16  1  0  0  0
 17 18  2  0  0  0
 17 34  1  0  0  0
 18 19  1  0  0  0
 18 20  1  0  0  0
 20 21  1  0  0  0
 20 22  2  0  0  0
 22 23  1  0  0  0
 22 36  1  0  0  0
 23 24  1  0  0  0
 25 26  2  0  0  0
 25 29  1  0  0  0
 26 27  1  0  0  0
 27 28  1  0  0  0
 27 37  2  0  0  0
 28 29  1  0  0  0
 28 38  1  0  0  0
 28 39  1  0  0  0
 30 31  1  0  0  0
 30 32  1  0  0  0
 32 33  1  0  0  0
 34 35  1  0  0  0
M  END
$$$$
99
                    3D
 Structure written by MMmdl.
 18 18  0  0  1  0            999 V2000
    0.7013    2.7166    1.7383 C   0  0  0  0  0  0
   -0.6777    2.8356    1.2093 C   0  0  0  0  0  0
   -1.0587    1.4356    0.2963 S   0  0  0  0  0  0
    0.5293    0.7746    0.6333 C   0  0  0  0  0  0
    1.2933    1.5286    1.3643 N   0  0  0  0  0  0
    0.9523   -0.4384    0.1733 N   0  0  0  0  0  0
    1.9003   -0.6474    0.4663 H   0  0  0  0  0  0
    1.2343    3.5786    2.4243 O   0  0  0  0  0  0
    0.3463   -1.3824   -0.5827 C   0  0  0  0  0  0
   -0.8727   -1.3494   -1.0747 N   0  0  0  0  0  0
   -1.1387   -2.4934   -1.7977 C   0  0  0  0  0  0
   -2.1077   -2.6074   -2.2667 H   0  0  0  0  0  0
   -0.1147   -3.4094   -1.8567 C   0  0  0  0  0  0
   -0.0917   -4.3654   -2.3597 H   0  0  0  0  0  0
    1.2293   -2.8214   -0.9767 S   0  0  0  0  0  0
   -0.7467    3.7158    0.5701 H   0  0  0  0  0  0
   -1.3781    2.9296    2.0392 H   0  0  0  0  0  0
    0.0000    0.0000    0.0000 Q   0  0  0  0  0  0
  1  2  1  0  0  0
  1  5  1  0  0  0
  1  8  2  0  0  0
  2  3  1  0  0  0
  2 16  1  0  0  0
  2 17  1  0  0  0
  3  4  1  0  0  0
  4  5  2  0  0  0
  4  6  1  0  0  0
  6  7  1  0  0  0
  6  9  1  0  0  0
  9 10  2  0  0  0
  9 15  1  0  0  0
 10 11  1  0  0  0
 11 12  1  0  0  0
 11 13  2  0  0  0
 13 14  1  0  0  0
 13 15  1  0  0  0
M  END
$$$$
8
                    3D
 Structure written by MMmdl.
 22 22  0  0  1  0            999 V2000
   -1.1374    1.5435   -1.4637 S   0  0  0  0  0  0
    0.4006    0.6105   -1.1577 C   0  0  1  0  0  0
    0.7736    0.3025   -2.1407 H   0  0  0  0  0  0
    1.3686    1.5425   -0.5747 N   0  0  0  0  0  0
    0.8146    2.7465   -0.1107 C   0  0  0  0  0  0
   -0.6214    2.8575   -0.4877 C   0  0  0  0  0  0
    0.0846   -0.6065   -0.2987 C   0  0  0  0  0  0
   -0.2934   -1.8095   -0.9237 C   0  0  0  0  0  0
   -0.3464   -1.8745   -2.0087 H   0  0  0  0  0  0
   -0.6134   -2.9385   -0.1677 C   0  0  0  0  0  0
   -0.9054   -3.8605   -0.6637 H   0  0  0  0  0  0
   -0.5654   -2.8835    1.2233 C   0  0  0  0  0  0
   -0.8174   -3.7615    1.8113 H   0  0  0  0  0  0
   -0.2004   -1.6995    1.8593 C   0  0  0  0  0  0
   -0.1664   -1.6555    2.9453 H   0  0  0  0  0  0
    0.1186   -0.5665    1.1063 C   0  0  0  0  0  0
    0.3936    0.3435    1.6333 H   0  0  0  0  0  0
    1.3656    3.6395    0.5183 O   0  0  0  0  0  0
   -1.2309    2.8999    0.4150 H   0  0  0  0  0  0
   -0.7843    3.7928   -1.0233 H   0  0  0  0  0  0
    2.3616    1.3782   -0.4910 H   0  0  0  0  0  0
    0.0000    0.0000    0.0000 Q   0  0  0  0  0  0
  1  2  1  0  0  0
  1  6  1  0  0  0
  2  3  1  0  0  0
  2  4  1  0  0  0
  2  7  1  0  0  0
  4  5  1  0  0  0
  4 21  1  0  0  0
  5  6  1  0  0  0
  5 18  2  0  0  0
  6 19  1  0  0  0
  6 20  1  0  0  0
  7  8  1  0  0  0
  7 16  2  0  0  0
  8  9  1  0  0  0
  8 10  2  0  0  0
 10 11  1  0  0  0
 10 12  1  0  0  0
 12 13  1  0  0  0
 12 14  2  0  0  0
 14 15  1  0  0  0
 14 16  1  0  0  0
 16 17  1  0  0  0
M  END
$$$$
106
                    3D
 Structure written by MMmdl.
 39 41  0  0  1  0            999 V2000
    1.1602    0.5750   -1.0239 C   0  0  0  0  0  0
    1.3142    1.6140   -0.7199 H   0  0  0  0  0  0
    1.8032    0.3360   -1.8779 H   0  0  0  0  0  0
   -0.2968    0.2190   -1.3209 C   0  0  1  0  0  0
   -0.4108    0.0700   -2.4019 H   0  0  0  0  0  0
   -0.4958   -1.0460   -0.6069 N   0  0  0  0  0  0
    0.5362   -1.2950    0.2681 N   0  0  0  0  0  0
    1.4502   -0.3950    0.0801 C   0  0  0  0  0  0
   -1.2458    1.3080   -0.8399 C   0  0  0  0  0  0
    2.6962   -0.3420    0.8621 C   0  0  0  0  0  0
    2.8552   -1.2250    1.9371 C   0  0  0  0  0  0
    2.0742   -1.9380    2.1921 H   0  0  0  0  0  0
    4.8832    0.5820    1.3161 C   0  0  0  0  0  0
    5.6772    1.2840    1.0741 H   0  0  0  0  0  0
    3.7152    0.5620    0.5511 C   0  0  0  0  0  0
    3.6302    1.2560   -0.2789 H   0  0  0  0  0  0
   -1.8478    2.1620   -1.7789 C   0  0  0  0  0  0
   -1.6498    2.0420   -2.8429 H   0  0  0  0  0  0
   -2.7188    3.1730   -1.3679 C   0  0  0  0  0  0
   -3.1808    3.8190   -2.1089 H   0  0  0  0  0  0
   -2.9888    3.3450   -0.0119 C   0  0  0  0  0  0
   -2.3958    2.5150    0.9361 C   0  0  0  0  0  0
   -2.6068    2.6450    1.9941 H   0  0  0  0  0  0
   -1.5268    1.5020    0.5241 C   0  0  0  0  0  0
   -1.0768    0.8600    1.2791 H   0  0  0  0  0  0
   -1.5678   -1.9110   -0.7489 C   0  0  0  0  0  0
   -2.7898   -1.6010   -1.9799 S   0  0  0  0  0  0
   -3.7128   -3.0770   -1.4959 C   0  0  0  0  0  0
   -3.7298   -3.7820   -2.3329 H   0  0  0  0  0  0
   -2.9018   -3.6760   -0.3659 C   0  0  0  0  0  0
   -1.7648   -2.9800   -0.0389 N   0  0  0  0  0  0
   -3.2548   -4.7050    0.2031 O   0  0  0  0  0  0
   -4.0628    4.5910    0.4941 Cl  0  0  0  0  0  0
    5.0372   -0.2960    2.3881 C   0  0  0  0  0  0
    5.9492   -0.2780    2.9801 H   0  0  0  0  0  0
    4.0242   -1.2000    2.6991 C   0  0  0  0  0  0
    4.1422   -1.8880    3.5321 H   0  0  0  0  0  0
   -4.7217   -2.8245   -1.1695 H   0  0  0  0  0  0
    0.0000    0.0000    0.0000 Q   0  0  0  0  0  0
  1  2  1  0  0  0
  1  3  1  0  0  0
  1  4  1  0  0  0
  1  8  1  0  0  0
  4  5  1  0  0  0
  4  6  1  0  0  0
  4  9  1  0  0  0
  6  7  1  0  0  0
  6 26  1  0  0  0
  7  8  2  0  0  0
  8 10  1  0  0  0
  9 17  1  0  0  0
  9 24  2  0  0  0
 10 11  1  0  0  0
 10 15  2  0  0  0
 11 12  1  0  0  0
 11 36  2  0  0  0
 13 14  1  0  0  0
 13 15  1  0  0  0
 13 34  2  0  0  0
 15 16  1  0  0  0
 17 18  1  0  0  0
 17 19  2  0  0  0
 19 20  1  0  0  0
 19 21  1  0  0  0
 21 22  2  0  0  0
 21 33  1  0  0  0
 22 23  1  0  0  0
 22 24  1  0  0  0
 24 25  1  0  0  0
 26 27  1  0  0  0
 26 31  2  0  0  0
 27 28  1  0  0  0
 28 29  1  0  0  0
 28 30  1  0  0  0
 28 38  1  0  0  0
 30 31  1  0  0  0
 30 32  2  0  0  0
 34 35  1  0  0  0
 34 36  1  0  0  0
 36 37  1  0  0  0
M  END
$$$$
107
                    3D
 Structure written by MMmdl.
 21 21  0  0  1  0            999 V2000
   -3.3890   -0.5631    0.4600 C   0  0  0  0  0  0
   -2.0400   -0.3381    0.5130 N   0  0  0  0  0  0
   -1.5090   -0.4260    1.3670 H   0  0  0  0  0  0
   -1.3980    0.0319   -0.6250 C   0  0  0  0  0  0
   -2.5110    0.1739   -1.9550 S   0  0  0  0  0  0
   -3.9140   -0.4340   -0.9570 C   0  0  0  0  0  0
   -4.1330   -1.4501   -1.3060 H   0  0  0  0  0  0
   -0.1320    0.2520   -0.7430 N   0  0  0  0  0  0
    0.5750    0.0520    0.4480 N   0  0  0  0  0  0
    1.8460    0.2369    0.2900 C   0  0  0  0  0  0
    2.7000    0.0699    1.3410 N   0  0  0  0  0  0
    2.3610   -0.1901    2.2550 H   0  0  0  0  0  0
    4.0310    0.2610    1.1310 C   0  0  0  0  0  0
    4.3140    0.7059   -0.5370 S   0  0  0  0  0  0
    2.5560    0.6300   -0.9760 C   0  0  0  0  0  0
    2.2050    1.6070   -1.3190 H   0  0  0  0  0  0
    2.3900   -0.1211   -1.7530 H   0  0  0  0  0  0
   -4.0840   -0.8620    1.4230 O   0  0  0  0  0  0
    4.9150    0.1419    1.9630 O   0  0  0  0  0  0
   -4.7823    0.2220   -1.0194 H   0  0  0  0  0  0
    0.0000    0.0000    0.0000 Q   0  0  0  0  0  0
  1  2  1  0  0  0
  1  6  1  0  0  0
  1 18  2  0  0  0
  2  3  1  0  0  0
  2  4  1  0  0  0
  4  5  1  0  0  0
  4  8  2  0  0  0
  5  6  1  0  0  0
  6  7  1  0  0  0
  6 20  1  0  0  0
  8  9  1  0  0  0
  9 10  2  0  0  0
 10 11  1  0  0  0
 10 15  1  0  0  0
 11 12  1  0  0  0
 11 13  1  0  0  0
 13 14  1  0  0  0
 13 19  2  0  0  0
 14 15  1  0  0  0
 15 16  1  0  0  0
 15 17  1  0  0  0
M  END
$$$$
108
                    3D
 Structure written by MMmdl.
 38 39  0  0  1  0            999 V2000
   -4.4152   -0.0208   -0.9984 S   0  0  0  0  0  0
   -3.1892    0.4342    0.1786 C   0  0  0  0  0  0
   -3.4812    0.1332    1.4056 N   0  0  0  0  0  0
   -4.7032   -0.4858    1.5556 C   0  0  0  0  0  0
   -5.3922   -0.6638    0.2546 C   0  0  0  0  0  0
   -5.1752   -0.8498    2.6236 O   0  0  0  0  0  0
   -2.0242    1.0612   -0.2224 N   0  0  0  0  0  0
   -1.0972    1.6112    0.7746 C   0  0  0  0  0  0
   -1.0122    2.6932    0.6096 H   0  0  0  0  0  0
   -1.4602    1.4982    1.8026 H   0  0  0  0  0  0
    0.2908    0.9622    0.6596 C   0  0  0  0  0  0
    0.3228    0.0132    1.2046 H   0  0  0  0  0  0
    1.0548    1.6392    1.0556 H   0  0  0  0  0  0
    0.6418    0.6292   -0.7894 N   0  3  0  0  0  0
   -0.1132    1.5092   -1.7714 C   0  0  0  0  0  0
    0.1518    2.5482   -1.5454 H   0  0  0  0  0  0
    0.2238    1.2612   -2.7824 H   0  0  0  0  0  0
   -1.6262    1.2482   -1.6274 C   0  0  0  0  0  0
   -1.8522    0.3392   -2.1964 H   0  0  0  0  0  0
   -2.1872    2.0752   -2.0734 H   0  0  0  0  0  0
    2.1288    0.5912   -1.0554 C   0  0  0  0  0  0
    2.2608    0.4022   -2.1284 H   0  0  0  0  0  0
    2.5238    1.5922   -0.8444 H   0  0  0  0  0  0
    2.8508   -0.4738   -0.2754 C   0  0  0  0  0  0
    2.7338   -1.8248   -0.6394 C   0  0  0  0  0  0
    2.1428   -2.1218   -1.5034 H   0  0  0  0  0  0
    3.3818   -2.8148    0.1006 C   0  0  0  0  0  0
    3.2918   -3.8588   -0.1894 H   0  0  0  0  0  0
    4.1508   -2.4678    1.2096 C   0  0  0  0  0  0
    4.6558   -3.2398    1.7846 H   0  0  0  0  0  0
    4.2768   -1.1308    1.5786 C   0  0  0  0  0  0
    4.8818   -0.8618    2.4416 H   0  0  0  0  0  0
    3.6318   -0.1368    0.8406 C   0  0  0  0  0  0
    3.7498    0.9002    1.1476 H   0  0  0  0  0  0
    0.2908   -0.3258   -0.9374 H   0  0  0  0  0  0
   -5.5605   -1.7257    0.0752 H   0  0  0  0  0  0
   -6.3477   -0.1398    0.2751 H   0  0  0  0  0  0
    0.0000    0.0000    0.0000 Q   0  0  0  0  0  0
  1  2  1  0  0  0
  1  5  1  0  0  0
  2  3  2  0  0  0
  2  7  1  0  0  0
  3  4  1  0  0  0
  4  5  1  0  0  0
  4  6  2  0  0  0
  5 36  1  0  0  0
  5 37  1  0  0  0
  7  8  1  0  0  0
  7 18  1  0  0  0
  8  9  1  0  0  0
  8 10  1  0  0  0
  8 11  1  0  0  0
 11 12  1  0  0  0
 11 13  1  0  0  0
 11 14  1  0  0  0
 14 15  1  0  0  0
 14 21  1  0  0  0
 14 35  1  0  0  0
 15 16  1  0  0  0
 15 17  1  0  0  0
 15 18  1  0  0  0
 18 19  1  0  0  0
 18 20  1  0  0  0
 21 22  1  0  0  0
 21 23  1  0  0  0
 21 24  1  0  0  0
 24 25  1  0  0  0
 24 33  2  0  0  0
 25 26  1  0  0  0
 25 27  2  0  0  0
 27 28  1  0  0  0
 27 29  1  0  0  0
 29 30  1  0  0  0
 29 31  2  0  0  0
 31 32  1  0  0  0
 31 33  1  0  0  0
 33 34  1  0  0  0
M  CHG  1  14   1
M  END
$$$$
115
                    3D
 Structure written by MMmdl.
 29 29  0  0  1  0            999 V2000
   -4.8861   -1.0946   -0.2054 C   0  0  0  0  0  0
   -3.7181   -0.3876   -0.1474 N   0  0  0  0  0  0
   -2.8281   -0.8196    0.0566 H   0  0  0  0  0  0
   -3.7521    0.9504   -0.3624 C   0  0  0  0  0  0
   -5.3811    1.4914   -0.6254 S   0  0  0  0  0  0
   -6.0531   -0.2136   -0.6134 C   0  0  0  0  0  0
   -6.3091   -0.4866   -1.6434 H   0  0  0  0  0  0
   -2.7311    1.7384   -0.3614 N   0  0  0  0  0  0
   -4.9681   -2.2946    0.0236 O   0  0  0  0  0  0
   -1.5301    1.0604   -0.1274 N   0  0  0  0  0  0
   -0.5401    1.8954   -0.1174 C   0  0  0  0  0  0
   -0.7081    2.9774   -0.2674 H   0  0  0  0  0  0
    0.8679    1.5254    0.1056 C   0  0  0  0  0  0
    1.5359    2.3334    0.3806 H   0  0  0  0  0  0
    1.2729    0.2604   -0.0364 C   0  0  0  0  0  0
    0.5649   -0.5216   -0.2984 H   0  0  0  0  0  0
    2.6589   -0.1796    0.1706 C   0  0  0  0  0  0
    2.8879   -1.4426    0.7336 C   0  0  0  0  0  0
    2.0549   -2.0716    1.0386 H   0  0  0  0  0  0
    4.1909   -1.9106    0.9246 C   0  0  0  0  0  0
    4.3549   -2.8886    1.3696 H   0  0  0  0  0  0
    5.2779   -1.1266    0.5436 C   0  0  0  0  0  0
    6.2909   -1.4906    0.6906 H   0  0  0  0  0  0
    5.0619    0.1234   -0.0334 C   0  0  0  0  0  0
    5.9079    0.7324   -0.3414 H   0  0  0  0  0  0
    3.7599    0.5934   -0.2244 C   0  0  0  0  0  0
    3.6199    1.5624   -0.6954 H   0  0  0  0  0  0
   -6.9021   -0.3164    0.0625 H   0  0  0  0  0  0
    0.0000    0.0000    0.0000 Q   0  0  0  0  0  0
  1  2  1  0  0  0
  1  6  1  0  0  0
  1  9  2  0  0  0
  2  3  1  0  0  0
  2  4  1  0  0  0
  4  5  1  0  0  0
  4  8  2  0  0  0
  5  6  1  0  0  0
  6  7  1  0  0  0
  6 28  1  0  0  0
  8 10  1  0  0  0
 10 11  2  0  0  0
 11 12  1  0  0  0
 11 13  1  0  0  0
 13 14  1  0  0  0
 13 15  2  0  0  0
 15 16  1  0  0  0
 15 17  1  0  0  0
 17 18  1  0  0  0
 17 26  2  0  0  0
 18 19  1  0  0  0
 18 20  2  0  0  0
 20 21  1  0  0  0
 20 22  1  0  0  0
 22 23  1  0  0  0
 22 24  2  0  0  0
 24 25  1  0  0  0
 24 26  1  0  0  0
 26 27  1  0  0  0
M  END
$$$$
109
                    3D
 Structure written by MMmdl.
 27 28  0  0  1  0            999 V2000
   -5.1164   -0.5213   -2.1166 C   0  0  0  0  0  0
   -3.8414   -0.9433   -2.4336 N   0  0  0  0  0  0
   -2.9424   -0.5543   -1.5796 C   0  0  0  0  0  0
   -3.5464    0.4077   -0.2476 S   0  0  0  0  0  0
   -5.1354    0.2967   -0.8816 C   0  0  0  0  0  0
   -6.1224   -0.7743   -2.7656 O   0  0  0  0  0  0
   -1.6254   -0.8763   -1.7356 N   0  0  0  0  0  0
   -1.4634   -1.4393   -2.5626 H   0  0  0  0  0  0
   -0.5294   -0.5783   -0.9996 C   0  0  0  0  0  0
   -0.4894    0.1347    0.1014 N   0  0  0  0  0  0
    1.0076   -1.1713   -1.5196 S   0  0  0  0  0  0
    1.7726   -0.4143   -0.1796 C   0  0  0  0  0  0
    0.8046    0.2397    0.5794 C   0  0  0  0  0  0
    1.2036    0.9317    1.7384 C   0  0  0  0  0  0
    0.4596    1.4417    2.3424 H   0  0  0  0  0  0
    2.5536    0.9537    2.1034 C   0  0  0  0  0  0
    2.8446    1.4877    3.0064 H   0  0  0  0  0  0
    3.5176    0.3067    1.3264 C   0  0  0  0  0  0
    3.1316   -0.4003    0.1764 C   0  0  0  0  0  0
    3.8676   -0.9243   -0.4286 H   0  0  0  0  0  0
    4.9576    0.3147    1.7534 C   0  0  0  0  0  0
    5.1566   -0.5333    2.4154 H   0  0  0  0  0  0
    5.2046    1.2417    2.2804 H   0  0  0  0  0  0
    5.6226    0.2497    0.8854 H   0  0  0  0  0  0
   -5.7881   -0.1724   -0.1454 H   0  0  0  0  0  0
   -5.5044    1.2958   -1.1135 H   0  0  0  0  0  0
    0.0000    0.0000    0.0000 Q   0  0  0  0  0  0
  1  2  1  0  0  0
  1  5  1  0  0  0
  1  6  2  0  0  0
  2  3  2  0  0  0
  3  4  1  0  0  0
  3  7  1  0  0  0
  4  5  1  0  0  0
  5 25  1  0  0  0
  5 26  1  0  0  0
  7  8  1  0  0  0
  7  9  1  0  0  0
  9 10  2  0  0  0
  9 11  1  0  0  0
 10 13  1  0  0  0
 11 12  1  0  0  0
 12 13  1  0  0  0
 12 19  2  0  0  0
 13 14  2  0  0  0
 14 15  1  0  0  0
 14 16  1  0  0  0
 16 17  1  0  0  0
 16 18  2  0  0  0
 18 19  1  0  0  0
 18 21  1  0  0  0
 19 20  1  0  0  0
 21 22  1  0  0  0
 21 23  1  0  0  0
 21 24  1  0  0  0
M  END
$$$$
110
                    3D
 Structure written by MMmdl.
 22 22  0  0  1  0            999 V2000
   -2.9882   -0.7944   -1.3922 C   0  0  0  0  0  0
   -1.7512   -0.6624   -0.8062 N   0  0  0  0  0  0
   -1.3542    0.5556   -0.6762 C   0  0  0  0  0  0
   -2.4492    1.7846   -1.2802 S   0  0  0  0  0  0
   -3.6682    0.5216   -1.7372 C   0  0  0  0  0  0
   -3.7802    0.5466   -2.8272 H   0  0  0  0  0  0
   -0.1982    1.0586   -0.1512 N   0  0  0  0  0  0
   -0.1172    2.0676   -0.1772 H   0  0  0  0  0  0
   -3.5062   -1.8764   -1.6492 O   0  0  0  0  0  0
    0.8928    0.3826    0.4208 C   0  0  0  0  0  0
    0.9338   -1.0004    0.6288 C   0  0  0  0  0  0
    0.0908   -1.6324    0.3638 H   0  0  0  0  0  0
    2.0578   -1.6234    1.1928 C   0  0  0  0  0  0
    2.0228   -2.6994    1.3288 H   0  0  0  0  0  0
    3.1708   -0.8704    1.5588 C   0  0  0  0  0  0
    3.1458    0.5076    1.3548 C   0  0  0  0  0  0
    4.0078    1.1096    1.6328 H   0  0  0  0  0  0
    2.0238    1.1266    0.7928 C   0  0  0  0  0  0
    2.0508    2.2036    0.6468 H   0  0  0  0  0  0
   -4.6174    0.6500   -1.2170 H   0  0  0  0  0  0
    4.0326   -1.3561    1.9922 H   0  0  0  0  0  0
    0.0000    0.0000    0.0000 Q   0  0  0  0  0  0
  1  2  1  0  0  0
  1  5  1  0  0  0
  1  9  2  0  0  0
  2  3  2  0  0  0
  3  4  1  0  0  0
  3  7  1  0  0  0
  4  5  1  0  0  0
  5  6  1  0  0  0
  5 20  1  0  0  0
  7  8  1  0  0  0
  7 10  1  0  0  0
 10 11  1  0  0  0
 10 18  2  0  0  0
 11 12  1  0  0  0
 11 13  2  0  0  0
 13 14  1  0  0  0
 13 15  1  0  0  0
 15 16  2  0  0  0
 15 21  1  0  0  0
 16 17  1  0  0  0
 16 18  1  0  0  0
 18 19  1  0  0  0
M  END
$$$$
111
                    3D
 Structure written by MMmdl.
 39 41  0  0  1  0            999 V2000
    0.6578   -1.0059   -1.1487 C   0  0  0  0  0  0
    1.5888   -1.4249   -0.7627 H   0  0  0  0  0  0
    0.5068   -1.3449   -2.1797 H   0  0  0  0  0  0
    0.5608    0.5161   -1.0607 C   0  0  1  0  0  0
    0.6528    0.9061   -2.0837 H   0  0  0  0  0  0
   -0.8012    0.7411   -0.5687 N   0  0  0  0  0  0
   -1.3632   -0.4129   -0.0787 N   0  0  0  0  0  0
   -0.5542   -1.3909   -0.3497 C   0  0  0  0  0  0
    1.6058    1.1921   -0.1837 C   0  0  0  0  0  0
   -0.8122   -2.7849    0.0513 C   0  0  0  0  0  0
   -1.9202   -3.0629    0.8603 C   0  0  0  0  0  0
   -2.5812   -2.2649    1.1913 H   0  0  0  0  0  0
   -0.2522   -5.1389    0.0353 C   0  0  0  0  0  0
    0.3968   -5.9479   -0.2877 H   0  0  0  0  0  0
    0.0218   -3.8269   -0.3617 C   0  0  0  0  0  0
    0.8868   -3.6509   -0.9947 H   0  0  0  0  0  0
    1.9888    0.7381    1.0883 C   0  0  0  0  0  0
    2.9418    1.4241    1.8503 C   0  0  0  0  0  0
    3.2418    1.0661    2.8313 H   0  0  0  0  0  0
    3.5278    2.5871    1.3533 C   0  0  0  0  0  0
    4.2668    3.1141    1.9513 H   0  0  0  0  0  0
    3.1548    3.0591    0.1003 C   0  0  0  0  0  0
    2.2068    2.3751   -0.6617 C   0  0  0  0  0  0
    1.9168    2.7731   -1.6337 H   0  0  0  0  0  0
   -1.4242    1.9711   -0.6237 C   0  0  0  0  0  0
   -0.9502    3.0441   -1.1797 N   0  0  0  0  0  0
   -1.7892    4.1331   -1.0917 C   0  0  0  0  0  0
   -3.0502    3.8041   -0.3877 C   0  0  0  0  0  0
   -3.0232    2.1591    0.0953 S   0  0  0  0  0  0
   -1.3562   -5.4129    0.8423 C   0  0  0  0  0  0
   -1.5662   -6.4339    1.1483 H   0  0  0  0  0  0
   -2.1902   -4.3749    1.2543 C   0  0  0  0  0  0
   -3.0502   -4.5869    1.8833 H   0  0  0  0  0  0
   -1.5402    5.2441   -1.5397 O   0  0  0  0  0  0
   -3.8941    3.9722   -1.0568 H   0  0  0  0  0  0
   -3.1511    4.4393    0.4923 H   0  0  0  0  0  0
    3.5996    3.9622   -0.2909 H   0  0  0  0  0  0
    1.5459   -0.1577    1.4979 H   0  0  0  0  0  0
    0.0000    0.0000    0.0000 Q   0  0  0  0  0  0
  1  2  1  0  0  0
  1  3  1  0  0  0
  1  4  1  0  0  0
  1  8  1  0  0  0
  4  5  1  0  0  0
  4  6  1  0  0  0
  4  9  1  0  0  0
  6  7  1  0  0  0
  6 25  1  0  0  0
  7  8  2  0  0  0
  8 10  1  0  0  0
  9 17  1  0  0  0
  9 23  2  0  0  0
 10 11  1  0  0  0
 10 15  2  0  0  0
 11 12  1  0  0  0
 11 32  2  0  0  0
 13 14  1  0  0  0
 13 15  1  0  0  0
 13 30  2  0  0  0
 15 16  1  0  0  0
 17 18  2  0  0  0
 17 38  1  0  0  0
 18 19  1  0  0  0
 18 20  1  0  0  0
 20 21  1  0  0  0
 20 22  2  0  0  0
 22 23  1  0  0  0
 22 37  1  0  0  0
 23 24  1  0  0  0
 25 26  2  0  0  0
 25 29  1  0  0  0
 26 27  1  0  0  0
 27 28  1  0  0  0
 27 34  2  0  0  0
 28 29  1  0  0  0
 28 35  1  0  0  0
 28 36  1  0  0  0
 30 31  1  0  0  0
 30 32  1  0  0  0
 32 33  1  0  0  0
M  END
$$$$
112
                    3D
 Structure written by MMmdl.
 39 41  0  0  1  0            999 V2000
    1.1496    0.5872   -1.0190 C   0  0  0  0  0  0
    1.3036    1.6262   -0.7150 H   0  0  0  0  0  0
    1.7926    0.3482   -1.8730 H   0  0  0  0  0  0
   -0.3074    0.2312   -1.3160 C   0  0  1  0  0  0
   -0.4214    0.0822   -2.3970 H   0  0  0  0  0  0
   -0.5064   -1.0338   -0.6020 N   0  0  0  0  0  0
    0.5256   -1.2828    0.2730 N   0  0  0  0  0  0
    1.4396   -0.3828    0.0850 C   0  0  0  0  0  0
   -1.2564    1.3202   -0.8350 C   0  0  0  0  0  0
    2.6856   -0.3298    0.8670 C   0  0  0  0  0  0
    2.8446   -1.2128    1.9420 C   0  0  0  0  0  0
    2.0636   -1.9258    2.1970 H   0  0  0  0  0  0
    4.8726    0.5942    1.3210 C   0  0  0  0  0  0
    5.6666    1.2962    1.0790 H   0  0  0  0  0  0
    3.7046    0.5742    0.5560 C   0  0  0  0  0  0
    3.6196    1.2682   -0.2740 H   0  0  0  0  0  0
   -1.8584    2.1742   -1.7740 C   0  0  0  0  0  0
   -1.6604    2.0542   -2.8380 H   0  0  0  0  0  0
   -2.7294    3.1852   -1.3630 C   0  0  0  0  0  0
   -3.1914    3.8312   -2.1040 H   0  0  0  0  0  0
   -2.9994    3.3572   -0.0070 C   0  0  0  0  0  0
   -2.4064    2.5272    0.9410 C   0  0  0  0  0  0
   -2.6174    2.6572    1.9990 H   0  0  0  0  0  0
   -1.5374    1.5142    0.5290 C   0  0  0  0  0  0
   -1.0874    0.8722    1.2840 H   0  0  0  0  0  0
   -1.5784   -1.8988   -0.7440 C   0  0  0  0  0  0
   -2.8004   -1.5888   -1.9750 S   0  0  0  0  0  0
   -3.7234   -3.0648   -1.4910 C   0  0  0  0  0  0
   -3.7404   -3.7698   -2.3280 H   0  0  0  0  0  0
   -2.9124   -3.6638   -0.3610 C   0  0  0  0  0  0
   -1.7754   -2.9678   -0.0340 N   0  0  0  0  0  0
   -3.2654   -4.6928    0.2080 O   0  0  0  0  0  0
    5.0266   -0.2838    2.3930 C   0  0  0  0  0  0
    5.9386   -0.2658    2.9850 H   0  0  0  0  0  0
    4.0136   -1.1878    2.7040 C   0  0  0  0  0  0
    4.1316   -1.8758    3.5370 H   0  0  0  0  0  0
   -4.7323   -2.8123   -1.1646 H   0  0  0  0  0  0
   -3.6724    4.1382    0.3148 H   0  0  0  0  0  0
    0.0000    0.0000    0.0000 Q   0  0  0  0  0  0
  1  2  1  0  0  0
  1  3  1  0  0  0
  1  4  1  0  0  0
  1  8  1  0  0  0
  4  5  1  0  0  0
  4  6  1  0  0  0
  4  9  1  0  0  0
  6  7  1  0  0  0
  6 26  1  0  0  0
  7  8  2  0  0  0
  8 10  1  0  0  0
  9 17  1  0  0  0
  9 24  2  0  0  0
 10 11  1  0  0  0
 10 15  2  0  0  0
 11 12  1  0  0  0
 11 35  2  0  0  0
 13 14  1  0  0  0
 13 15  1  0  0  0
 13 33  2  0  0  0
 15 16  1  0  0  0
 17 18  1  0  0  0
 17 19  2  0  0  0
 19 20  1  0  0  0
 19 21  1  0  0  0
 21 22  2  0  0  0
 21 38  1  0  0  0
 22 23  1  0  0  0
 22 24  1  0  0  0
 24 25  1  0  0  0
 26 27  1  0  0  0
 26 31  2  0  0  0
 27 28  1  0  0  0
 28 29  1  0  0  0
 28 30  1  0  0  0
 28 37  1  0  0  0
 30 31  1  0  0  0
 30 32  2  0  0  0
 33 34  1  0  0  0
 33 35  1  0  0  0
 35 36  1  0  0  0
M  END
$$$$
113
                    3D
 Structure written by MMmdl.
 28 29  0  0  1  0            999 V2000
    5.2979   -0.7281    0.1851 N   0  0  0  0  0  0
    5.9139   -0.0181    0.5531 H   0  0  0  0  0  0
    4.3799   -2.8711   -0.8599 S   0  0  0  0  0  0
    5.7769   -1.9071   -0.3389 C   0  0  0  0  0  0
    3.2839   -1.6241   -0.3399 C   0  0  0  0  0  0
    3.9409   -0.5821    0.1791 C   0  0  0  0  0  0
    3.2279    0.8239    0.8331 S   0  0  0  0  0  0
    1.5069    0.6899    0.2401 C   0  0  0  0  0  0
    0.8769    1.0629    1.0551 H   0  0  0  0  0  0
    1.3899    1.3749   -0.6069 H   0  0  0  0  0  0
    1.0599   -0.6851   -0.1709 C   0  0  0  0  0  0
    1.8569   -1.7351   -0.4339 C   0  0  0  0  0  0
    1.4559   -2.6991   -0.7349 H   0  0  0  0  0  0
    6.9409   -2.2571   -0.4409 O   0  0  0  0  0  0
   -0.3971   -0.9181   -0.3209 C   0  0  0  0  0  0
   -0.6971   -1.9441   -0.6109 H   0  0  0  0  0  0
   -1.2961   -0.0031   -0.1379 N   0  0  0  0  0  0
   -2.5671   -0.5421   -0.3609 N   0  0  0  0  0  0
   -3.5221    0.2989   -0.1559 C   0  0  0  0  0  0
   -3.3801    1.5919    0.2261 N   0  0  0  0  0  0
   -2.4501    1.9659    0.3461 H   0  0  0  0  0  0
   -4.5001    2.3489    0.4261 C   0  0  0  0  0  0
   -5.7661    1.5299    0.2601 C   0  0  0  0  0  0
   -6.1831    1.3849    1.2631 H   0  0  0  0  0  0
   -5.2011   -0.0991   -0.3609 S   0  0  0  0  0  0
   -4.4721    3.5369    0.7221 O   0  0  0  0  0  0
   -6.4771    2.0041   -0.4165 H   0  0  0  0  0  0
    0.0000    0.0000    0.0000 Q   0  0  0  0  0  0
  1  2  1  0  0  0
  1  4  1  0  0  0
  1  6  1  0  0  0
  3  4  1  0  0  0
  3  5  1  0  0  0
  4 14  2  0  0  0
  5  6  2  0  0  0
  5 12  1  0  0  0
  6  7  1  0  0  0
  7  8  1  0  0  0
  8  9  1  0  0  0
  8 10  1  0  0  0
  8 11  1  0  0  0
 11 12  2  0  0  0
 11 15  1  0  0  0
 12 13  1  0  0  0
 15 16  1  0  0  0
 15 17  2  0  0  0
 17 18  1  0  0  0
 18 19  2  0  0  0
 19 20  1  0  0  0
 19 25  1  0  0  0
 20 21  1  0  0  0
 20 22  1  0  0  0
 22 23  1  0  0  0
 22 26  2  0  0  0
 23 24  1  0  0  0
 23 25  1  0  0  0
 23 27  1  0  0  0
M  END
$$$$
114
                    3D
 Structure written by MMmdl.
 22 22  0  0  1  0            999 V2000
   -0.0002    0.2555    0.1111 C   0  0  0  0  0  0
    0.6098   -0.3105    1.4161 C   0  0  0  0  0  0
    1.3348    0.3585    1.8901 H   0  0  0  0  0  0
   -0.1402   -0.5065    2.1921 H   0  0  0  0  0  0
    1.2948   -1.6265    1.0271 C   0  0  0  0  0  0
    1.1408   -2.4045    1.7821 H   0  0  0  0  0  0
    2.3758   -1.4725    0.9341 H   0  0  0  0  0  0
    0.7088   -2.0205   -0.3199 C   0  0  0  0  0  0
    1.3848   -2.6645   -0.8899 H   0  0  0  0  0  0
   -0.2322   -2.5645   -0.1799 H   0  0  0  0  0  0
    0.4608   -0.6885   -1.0189 C   0  0  0  0  0  0
   -0.2542   -0.7865   -1.8439 H   0  0  0  0  0  0
    1.3928   -0.3465   -1.4809 H   0  0  0  0  0  0
   -1.8372    0.0385    0.2491 S   0  0  0  0  0  0
    0.2138    1.6815   -0.1729 N   0  0  0  0  0  0
   -0.9282    2.3705   -0.6289 C   0  0  0  0  0  0
   -2.1552    1.5455   -0.4999 C   0  0  0  0  0  0
   -0.9782    3.5025   -1.0969 O   0  0  0  0  0  0
    1.0901    2.1721   -0.0652 H   0  0  0  0  0  0
   -2.8987    2.0900    0.0822 H   0  0  0  0  0  0
   -2.5838    1.3762   -1.4877 H   0  0  0  0  0  0
    0.0000    0.0000    0.0000 Q   0  0  0  0  0  0
  1  2  1  0  0  0
  1 11  1  0  0  0
  1 14  1  0  0  0
  1 15  1  0  0  0
  2  3  1  0  0  0
  2  4  1  0  0  0
  2  5  1  0  0  0
  5  6  1  0  0  0
  5  7  1  0  0  0
  5  8  1  0  0  0
  8  9  1  0  0  0
  8 10  1  0  0  0
  8 11  1  0  0  0
 11 12  1  0  0  0
 11 13  1  0  0  0
 14 17  1  0  0  0
 15 16  1  0  0  0
 15 19  1  0  0  0
 16 17  1  0  0  0
 16 18  2  0  0  0
 17 20  1  0  0  0
 17 21  1  0  0  0
M  END
$$$$
116
                    3D
 Structure written by MMmdl.
 43 45  0  0  1  0            999 V2000
    1.4368    0.0372   -1.1760 C   0  0  0  0  0  0
    1.6888    1.0502   -0.8520 H   0  0  0  0  0  0
    1.9378   -0.1878   -2.1230 H   0  0  0  0  0  0
   -0.0642   -0.2368   -1.2730 C   0  0  1  0  0  0
   -0.3372   -0.3308   -2.3320 H   0  0  0  0  0  0
   -0.2232   -1.5258   -0.5930 N   0  0  0  0  0  0
    0.9058   -1.8628    0.1160 N   0  0  0  0  0  0
    1.8308   -0.9998   -0.1680 C   0  0  0  0  0  0
   -0.8782    0.8712   -0.6230 C   0  0  0  0  0  0
    3.1778   -1.0478    0.4220 C   0  0  0  0  0  0
    3.4358   -1.9728    1.4410 C   0  0  0  0  0  0
    2.6548   -2.6418    1.7950 H   0  0  0  0  0  0
    4.7038   -2.0468    2.0180 C   0  0  0  0  0  0
    4.8988   -2.7668    2.8090 H   0  0  0  0  0  0
    5.7188   -1.1998    1.5780 C   0  0  0  0  0  0
    6.7068   -1.2578    2.0260 H   0  0  0  0  0  0
    5.4658   -0.2788    0.5610 C   0  0  0  0  0  0
    6.2608    0.3782    0.2170 H   0  0  0  0  0  0
    4.1978   -0.1998   -0.0190 C   0  0  0  0  0  0
    4.0378    0.5222   -0.8130 H   0  0  0  0  0  0
   -1.5612    1.7922   -1.4320 C   0  0  0  0  0  0
   -1.5252    1.7062   -2.5170 H   0  0  0  0  0  0
   -2.3082    2.8332   -0.8680 C   0  0  0  0  0  0
   -2.8212    3.5122   -1.5410 H   0  0  0  0  0  0
   -2.3802    2.9752    0.5170 C   0  0  0  0  0  0
   -1.6992    2.0652    1.3290 C   0  0  0  0  0  0
   -1.7512    2.1662    2.4110 H   0  0  0  0  0  0
   -0.9532    1.0252    0.7690 C   0  0  0  0  0  0
   -0.4372    0.3352    1.4330 H   0  0  0  0  0  0
   -3.0682    3.9462    1.1940 O   0  0  0  0  0  0
   -3.7982    4.8822    0.4100 C   0  0  0  0  0  0
   -4.2952    5.5762    1.0950 H   0  0  0  0  0  0
   -4.5752    4.3842   -0.1800 H   0  0  0  0  0  0
   -3.1302    5.4682   -0.2290 H   0  0  0  0  0  0
   -1.3402   -2.3408   -0.6290 C   0  0  0  0  0  0
   -2.7282   -1.9118   -1.6090 S   0  0  0  0  0  0
   -3.6422   -3.2408   -0.9710 C   0  0  0  0  0  0
   -2.6832   -4.0918   -0.2210 C   0  0  0  0  0  0
   -1.4862   -3.4578    0.0130 N   0  0  0  0  0  0
   -2.8992   -5.2518    0.0970 O   0  0  0  0  0  0
   -4.0695   -3.8146   -1.7933 H   0  0  0  0  0  0
   -4.4025   -2.8627   -0.2875 H   0  0  0  0  0  0
    0.0000    0.0000    0.0000 Q   0  0  0  0  0  0
  1  2  1  0  0  0
  1  3  1  0  0  0
  1  4  1  0  0  0
  1  8  1  0  0  0
  4  5  1  0  0  0
  4  6  1  0  0  0
  4  9  1  0  0  0
  6  7  1  0  0  0
  6 35  1  0  0  0
  7  8  2  0  0  0
  8 10  1  0  0  0
  9 21  1  0  0  0
  9 28  2  0  0  0
 10 11  1  0  0  0
 10 19  2  0  0  0
 11 12  1  0  0  0
 11 13  2  0  0  0
 13 14  1  0  0  0
 13 15  1  0  0  0
 15 16  1  0  0  0
 15 17  2  0  0  0
 17 18  1  0  0  0
 17 19  1  0  0  0
 19 20  1  0  0  0
 21 22  1  0  0  0
 21 23  2  0  0  0
 23 24  1  0  0  0
 23 25  1  0  0  0
 25 26  2  0  0  0
 25 30  1  0  0  0
 26 27  1  0  0  0
 26 28  1  0  0  0
 28 29  1  0  0  0
 30 31  1  0  0  0
 31 32  1  0  0  0
 31 33  1  0  0  0
 31 34  1  0  0  0
 35 36  1  0  0  0
 35 39  2  0  0  0
 36 37  1  0  0  0
 37 38  1  0  0  0
 37 41  1  0  0  0
 37 42  1  0  0  0
 38 39  1  0  0  0
 38 40  2  0  0  0
M  END
$$$$
91
                    3D
 Structure written by MMmdl.
 23 22  0  0  1  0            999 V2000
   -3.2356   -0.8216   -0.3006 C   0  0  0  0  0  0
   -1.5056   -1.0007   -0.3076 S   0  0  0  0  0  0
   -1.2606    0.6183    0.3054 C   0  0  0  0  0  0
   -2.4086    1.3784    0.0824 N   0  0  0  0  0  0
   -3.5496    0.6293   -0.2646 C   0  0  0  0  0  0
   -0.1426    0.9664    0.9764 C   0  0  0  0  0  0
    0.9794    0.0193    1.0844 C   0  0  0  0  0  0
    0.0274    2.1494    1.7444 C   0  0  0  0  0  0
    0.1994    3.1033    2.3844 N   0  0  0  0  0  0
    1.6044   -0.0717   -0.1196 O   0  0  0  0  0  0
    1.3114   -0.5266    2.1254 O   0  0  0  0  0  0
    2.7444   -0.9416   -0.1326 C   0  0  0  0  0  0
    3.5054   -0.5596    0.5574 H   0  0  0  0  0  0
    2.4434   -1.9507    0.1714 H   0  0  0  0  0  0
    3.2984   -0.9737   -1.5436 C   0  0  0  0  0  0
    3.5834    0.0323   -1.8686 H   0  0  0  0  0  0
    2.5394   -1.3326   -2.2466 H   0  0  0  0  0  0
    4.1734   -1.6266   -1.6046 H   0  0  0  0  0  0
   -4.6356    1.0894   -0.5956 O   0  0  0  0  0  0
   -3.6468   -1.3040    0.5861 H   0  0  0  0  0  0
   -3.6495   -1.2602   -1.2086 H   0  0  0  0  0  0
   -2.3746    2.3836    0.1746 H   0  0  0  0  0  0
    0.0000    0.0000    0.0000 Q   0  0  0  0  0  0
  1  2  1  0  0  0
  1  5  1  0  0  0
  1 20  1  0  0  0
  1 21  1  0  0  0
  2  3  1  0  0  0
  3  4  1  0  0  0
  3  6  2  0  0  0
  4  5  1  0  0  0
  4 22  1  0  0  0
  5 19  2  0  0  0
  6  7  1  0  0  0
  6  8  1  0  0  0
  7 10  1  0  0  0
  7 11  2  0  0  0
  8  9  3  0  0  0
 10 12  1  0  0  0
 12 13  1  0  0  0
 12 14  1  0  0  0
 12 15  1  0  0  0
 15 16  1  0  0  0
 15 17  1  0  0  0
 15 18  1  0  0  0
M  END
$$$$
117
                    3D
 Structure written by MMmdl.
 43 45  0  0  1  0            999 V2000
   -2.8117   -2.7617   -0.9040 S   0  0  0  0  0  0
   -1.9727   -1.2747   -1.3460 C   0  0  0  0  0  0
   -2.6947   -0.4267   -2.0130 N   0  0  0  0  0  0
   -3.9827   -0.8527   -2.2440 C   0  0  0  0  0  0
   -4.2257   -2.2107   -1.6970 C   0  0  0  0  0  0
   -4.8387   -0.2057   -2.8330 O   0  0  0  0  0  0
   -0.6517   -1.1117   -0.9800 N   0  0  0  0  0  0
    0.1163   -2.0437   -0.3270 N   0  0  0  0  0  0
    1.3363   -1.6007   -0.3010 C   0  0  0  0  0  0
    1.5473   -0.2887   -1.0000 C   0  0  0  0  0  0
    2.1053    0.4253   -0.3880 H   0  0  0  0  0  0
    2.0813   -0.4747   -1.9380 H   0  0  0  0  0  0
    0.0973    0.1123   -1.2670 C   0  0  2  0  0  0
   -0.0127    0.3773   -2.3260 H   0  0  0  0  0  0
    2.4453   -2.3327    0.3350 C   0  0  0  0  0  0
    2.1583   -3.4857    1.0740 C   0  0  0  0  0  0
    1.1343   -3.8367    1.1830 H   0  0  0  0  0  0
    3.1893   -4.2017    1.6870 C   0  0  0  0  0  0
    2.9623   -5.0957    2.2610 H   0  0  0  0  0  0
    4.5083   -3.7687    1.5610 C   0  0  0  0  0  0
    5.3113   -4.3267    2.0370 H   0  0  0  0  0  0
    4.7973   -2.6217    0.8220 C   0  0  0  0  0  0
    5.8263   -2.2877    0.7220 H   0  0  0  0  0  0
    3.7683   -1.9027    0.2080 C   0  0  0  0  0  0
    4.0313   -1.0177   -0.3650 H   0  0  0  0  0  0
   -0.3477    1.2753   -0.3950 C   0  0  0  0  0  0
   -0.5027    1.1483    0.9940 C   0  0  0  0  0  0
   -0.3207    0.1963    1.4880 H   0  0  0  0  0  0
   -0.9067    2.2403    1.7660 C   0  0  0  0  0  0
   -1.0287    2.1233    2.8400 H   0  0  0  0  0  0
   -1.1617    3.4793    1.1730 C   0  0  0  0  0  0
   -1.0057    3.6173   -0.2050 C   0  0  0  0  0  0
   -1.1927    4.5583   -0.7120 H   0  0  0  0  0  0
   -0.6017    2.5243   -0.9820 C   0  0  0  0  0  0
   -0.4947    2.6593   -2.0560 H   0  0  0  0  0  0
   -1.5537    4.4603    2.0420 O   0  0  0  0  0  0
   -1.8357    5.7383    1.4850 C   0  0  0  0  0  0
   -2.1357    6.4003    2.3030 H   0  0  0  0  0  0
   -2.6697    5.6863    0.7770 H   0  0  0  0  0  0
   -0.9447    6.1703    1.0180 H   0  0  0  0  0  0
   -5.0501   -2.1731   -0.9849 H   0  0  0  0  0  0
   -4.4737   -2.8912   -2.5116 H   0  0  0  0  0  0
    0.0000    0.0000    0.0000 Q   0  0  0  0  0  0
  1  2  1  0  0  0
  1  5  1  0  0  0
  2  3  2  0  0  0
  2  7  1  0  0  0
  3  4  1  0  0  0
  4  5  1  0  0  0
  4  6  2  0  0  0
  5 41  1  0  0  0
  5 42  1  0  0  0
  7  8  1  0  0  0
  7 13  1  0  0  0
  8  9  2  0  0  0
  9 10  1  0  0  0
  9 15  1  0  0  0
 10 11  1  0  0  0
 10 12  1  0  0  0
 10 13  1  0  0  0
 13 14  1  0  0  0
 13 26  1  0  0  0
 15 16  1  0  0  0
 15 24  2  0  0  0
 16 17  1  0  0  0
 16 18  2  0  0  0
 18 19  1  0  0  0
 18 20  1  0  0  0
 20 21  1  0  0  0
 20 22  2  0  0  0
 22 23  1  0  0  0
 22 24  1  0  0  0
 24 25  1  0  0  0
 26 27  1  0  0  0
 26 34  2  0  0  0
 27 28  1  0  0  0
 27 29  2  0  0  0
 29 30  1  0  0  0
 29 31  1  0  0  0
 31 32  2  0  0  0
 31 36  1  0  0  0
 32 33  1  0  0  0
 32 34  1  0  0  0
 34 35  1  0  0  0
 36 37  1  0  0  0
 37 38  1  0  0  0
 37 39  1  0  0  0
 37 40  1  0  0  0
M  END
$$$$
118
                    3D
 Structure written by MMmdl.
 45 48  0  0  1  0            999 V2000
   -5.0935   -2.7768    0.4283 C   0  0  0  0  0  0
   -3.4165   -2.6838    0.8723 S   0  0  0  0  0  0
   -3.1795   -1.2818   -0.1517 C   0  0  0  0  0  0
   -4.2655   -0.8428   -0.7017 N   0  0  0  0  0  0
   -5.3975   -1.5418   -0.3427 C   0  0  0  0  0  0
   -1.9135   -0.7588   -0.3197 N   0  0  0  0  0  0
   -0.7525   -1.2808    0.1973 N   0  0  0  0  0  0
    0.2395   -0.6098   -0.3037 C   0  0  0  0  0  0
   -0.1515    0.4542   -1.2877 C   0  0  0  0  0  0
    0.3245    1.4152   -1.0737 H   0  0  0  0  0  0
    0.1215    0.1182   -2.2937 H   0  0  0  0  0  0
   -1.6675    0.4522   -1.1047 C   0  0  2  0  0  0
   -2.1485    0.3642   -2.0877 H   0  0  0  0  0  0
    1.6485   -0.8798    0.0323 C   0  0  0  0  0  0
    1.9355   -1.7938    1.0503 C   0  0  0  0  0  0
    1.1345   -2.2968    1.5883 H   0  0  0  0  0  0
    3.2595   -2.0738    1.3913 C   0  0  0  0  0  0
    3.4585   -2.7878    2.1883 H   0  0  0  0  0  0
    2.6955   -0.2488   -0.6467 C   0  0  0  0  0  0
    2.4905    0.4562   -1.4467 H   0  0  0  0  0  0
   -2.1655    1.7022   -0.3967 C   0  0  0  0  0  0
   -1.8655    1.9652    0.9503 C   0  0  0  0  0  0
   -1.2725    1.2602    1.5303 H   0  0  0  0  0  0
   -2.3315    3.1252    1.5793 C   0  0  0  0  0  0
   -2.0715    3.2772    2.6223 H   0  0  0  0  0  0
   -3.1075    4.0432    0.8723 C   0  0  0  0  0  0
   -3.4085    3.7902   -0.4677 C   0  0  0  0  0  0
   -4.0165    4.4982   -1.0257 H   0  0  0  0  0  0
   -2.9435    2.6332   -1.0987 C   0  0  0  0  0  0
   -3.2045    2.4642   -2.1407 H   0  0  0  0  0  0
   -6.5245   -1.1418   -0.5887 O   0  0  0  0  0  0
    4.0355   -0.5238   -0.3137 C   0  0  0  0  0  0
    4.3205   -1.4478    0.7183 C   0  0  0  0  0  0
    5.6575   -1.7218    1.0483 C   0  0  0  0  0  0
    5.8975   -2.4288    1.8403 H   0  0  0  0  0  0
    6.7025   -1.0938    0.3683 C   0  0  0  0  0  0
    7.7325   -1.3158    0.6333 H   0  0  0  0  0  0
    6.4245   -0.1858   -0.6487 C   0  0  0  0  0  0
    7.2375    0.3022   -1.1787 H   0  0  0  0  0  0
    5.1005    0.0982   -0.9877 C   0  0  0  0  0  0
    4.9065    0.8112   -1.7867 H   0  0  0  0  0  0
   -3.4675    4.9361    1.3617 H   0  0  0  0  0  0
   -5.7061   -2.8014    1.3295 H   0  0  0  0  0  0
   -5.2525   -3.6486   -0.2064 H   0  0  0  0  0  0
    0.0000    0.0000    0.0000 Q   0  0  0  0  0  0
  1  2  1  0  0  0
  1  5  1  0  0  0
  1 43  1  0  0  0
  1 44  1  0  0  0
  2  3  1  0  0  0
  3  4  2  0  0  0
  3  6  1  0  0  0
  4  5  1  0  0  0
  5 31  2  0  0  0
  6  7  1  0  0  0
  6 12  1  0  0  0
  7  8  2  0  0  0
  8  9  1  0  0  0
  8 14  1  0  0  0
  9 10  1  0  0  0
  9 11  1  0  0  0
  9 12  1  0  0  0
 12 13  1  0  0  0
 12 21  1  0  0  0
 14 15  1  0  0  0
 14 19  2  0  0  0
 15 16  1  0  0  0
 15 17  2  0  0  0
 17 18  1  0  0  0
 17 33  1  0  0  0
 19 20  1  0  0  0
 19 32  1  0  0  0
 21 22  1  0  0  0
 21 29  2  0  0  0
 22 23  1  0  0  0
 22 24  2  0  0  0
 24 25  1  0  0  0
 24 26  1  0  0  0
 26 27  2  0  0  0
 26 42  1  0  0  0
 27 28  1  0  0  0
 27 29  1  0  0  0
 29 30  1  0  0  0
 32 33  1  0  0  0
 32 40  2  0  0  0
 33 34  2  0  0  0
 34 35  1  0  0  0
 34 36  1  0  0  0
 36 37  1  0  0  0
 36 38  2  0  0  0
 38 39  1  0  0  0
 38 40  1  0  0  0
 40 41  1  0  0  0
M  END
$$$$
119
                    3D
 Structure written by MMmdl.
 27 27  0  0  1  0            999 V2000
   -2.5674    1.4605    1.3749 S   0  0  0  0  0  0
   -1.2964    2.5285    0.8229 C   0  0  0  0  0  0
   -1.6294    3.8185    1.1069 N   0  0  0  0  0  0
   -1.0174    4.5815    0.8579 H   0  0  0  0  0  0
   -2.8194    4.0535    1.7399 C   0  0  0  0  0  0
   -3.5134    2.7695    1.9819 C   0  0  0  0  0  0
   -3.2454    5.1555    2.0549 O   0  0  0  0  0  0
   -0.1864    2.2345    0.2319 N   0  0  0  0  0  0
   -0.0144    0.8685    0.0359 N   0  0  0  0  0  0
    1.1116    0.6065   -0.5441 C   0  0  0  0  0  0
    1.8086    1.4145   -0.8311 H   0  0  0  0  0  0
    1.5136   -0.7755   -0.8411 C   0  0  0  0  0  0
    0.6926   -1.8495   -0.4851 C   0  0  0  0  0  0
   -0.2554   -1.6635    0.0159 H   0  0  0  0  0  0
    1.1106   -3.1535   -0.7771 C   0  0  0  0  0  0
    2.3336   -3.3855   -1.4201 C   0  0  0  0  0  0
    2.6716   -4.3925   -1.6541 H   0  0  0  0  0  0
    3.1416   -2.3015   -1.7711 C   0  0  0  0  0  0
    4.0926   -2.4745   -2.2701 H   0  0  0  0  0  0
    2.7356   -0.9965   -1.4821 C   0  0  0  0  0  0
    3.3796   -0.1665   -1.7621 H   0  0  0  0  0  0
    0.2586   -4.2875   -0.4041 N   0  3  0  0  0  0
   -0.8264   -4.0355    0.1379 O   0  5  0  0  0  0
    0.6746   -5.4275   -0.6531 O   0  0  0  0  0  0
   -3.6707    2.6379    3.0524 H   0  0  0  0  0  0
   -4.4817    2.7803    1.4815 H   0  0  0  0  0  0
    0.0000    0.0000    0.0000 Q   0  0  0  0  0  0
  1  2  1  0  0  0
  1  6  1  0  0  0
  2  3  1  0  0  0
  2  8  2  0  0  0
  3  4  1  0  0  0
  3  5  1  0  0  0
  5  6  1  0  0  0
  5  7  2  0  0  0
  6 25  1  0  0  0
  6 26  1  0  0  0
  8  9  1  0  0  0
  9 10  2  0  0  0
 10 11  1  0  0  0
 10 12  1  0  0  0
 12 13  1  0  0  0
 12 20  2  0  0  0
 13 14  1  0  0  0
 13 15  2  0  0  0
 15 16  1  0  0  0
 15 22  1  0  0  0
 16 17  1  0  0  0
 16 18  2  0  0  0
 18 19  1  0  0  0
 18 20  1  0  0  0
 20 21  1  0  0  0
 22 23  1  0  0  0
 22 24  2  0  0  0
M  CHG  2  22   1  23  -1
M  END
$$$$
120
                    3D
 Structure written by MMmdl.
 39 41  0  0  1  0            999 V2000
   -3.2038   -4.6672    1.0133 C   0  0  0  0  0  0
   -3.5948   -4.8861    2.0123 H   0  0  0  0  0  0
   -1.3948   -4.9702    1.0283 S   0  0  0  0  0  0
   -1.0108   -3.3152    0.6903 C   0  0  0  0  0  0
   -2.1388   -2.5692    0.5833 N   0  0  0  0  0  0
   -2.0458   -1.5792    0.3903 H   0  0  0  0  0  0
   -3.3508   -3.1772    0.7423 C   0  0  0  0  0  0
   -4.4208   -2.5842    0.6763 O   0  0  0  0  0  0
    0.1942   -2.8691    0.5623 N   0  0  0  0  0  0
    0.2032   -1.4992    0.2933 N   0  0  0  0  0  0
    1.4032   -1.0392    0.1613 C   0  0  0  0  0  0
    2.2922   -1.6862    0.2583 H   0  0  0  0  0  0
    1.6082    0.3699   -0.1237 C   0  0  0  0  0  0
    1.2542    2.5318   -0.5397 N   0  0  0  0  0  0
    0.7792    3.4089   -0.6987 H   0  0  0  0  0  0
    0.6232    1.3389   -0.2867 C   0  0  0  0  0  0
    2.6182    2.3718   -0.5477 C   0  0  0  0  0  0
    2.8742    1.0249   -0.2897 C   0  0  0  0  0  0
    4.2192    0.5968   -0.2437 C   0  0  0  0  0  0
    4.4682   -0.4411   -0.0457 H   0  0  0  0  0  0
    5.2472    1.5249   -0.4557 C   0  0  0  0  0  0
    6.2832    1.1969   -0.4207 H   0  0  0  0  0  0
    4.9542    2.8619   -0.7117 C   0  0  0  0  0  0
    5.7652    3.5679   -0.8737 H   0  0  0  0  0  0
    3.6332    3.3119   -0.7617 C   0  0  0  0  0  0
    3.4092    4.3548   -0.9617 H   0  0  0  0  0  0
   -0.8318    1.2518   -0.2297 C   0  0  0  0  0  0
   -1.5008    1.4439    0.9843 C   0  0  0  0  0  0
   -0.9448    1.6779    1.8883 H   0  0  0  0  0  0
   -2.8898    1.3139    1.0473 C   0  0  0  0  0  0
   -3.4058    1.4549    1.9923 H   0  0  0  0  0  0
   -3.6138    0.9929   -0.1017 C   0  0  0  0  0  0
   -4.6938    0.8809   -0.0487 H   0  0  0  0  0  0
   -2.9518    0.8068   -1.3147 C   0  0  0  0  0  0
   -3.5168    0.5528   -2.2077 H   0  0  0  0  0  0
   -1.5638    0.9358   -1.3807 C   0  0  0  0  0  0
   -1.0548    0.7739   -2.3277 H   0  0  0  0  0  0
   -3.7026   -5.2634    0.2493 H   0  0  0  0  0  0
    0.0000    0.0000    0.0000 Q   0  0  0  0  0  0
  1  2  1  0  0  0
  1  3  1  0  0  0
  1  7  1  0  0  0
  1 38  1  0  0  0
  3  4  1  0  0  0
  4  5  1  0  0  0
  4  9  2  0  0  0
  5  6  1  0  0  0
  5  7  1  0  0  0
  7  8  2  0  0  0
  9 10  1  0  0  0
 10 11  2  0  0  0
 11 12  1  0  0  0
 11 13  1  0  0  0
 13 16  2  0  0  0
 13 18  1  0  0  0
 14 15  1  0  0  0
 14 16  1  0  0  0
 14 17  1  0  0  0
 16 27  1  0  0  0
 17 18  1  0  0  0
 17 25  2  0  0  0
 18 19  2  0  0  0
 19 20  1  0  0  0
 19 21  1  0  0  0
 21 22  1  0  0  0
 21 23  2  0  0  0
 23 24  1  0  0  0
 23 25  1  0  0  0
 25 26  1  0  0  0
 27 28  1  0  0  0
 27 36  2  0  0  0
 28 29  1  0  0  0
 28 30  2  0  0  0
 30 31  1  0  0  0
 30 32  1  0  0  0
 32 33  1  0  0  0
 32 34  2  0  0  0
 34 35  1  0  0  0
 34 36  1  0  0  0
 36 37  1  0  0  0
M  END
$$$$
121
                    3D
 Structure written by MMmdl.
 28 28  0  0  1  0            999 V2000
   -4.4098   -0.0024   -0.6189 C   0  0  0  0  0  0
   -3.0768   -0.1664   -0.3769 N   0  0  0  0  0  0
   -2.5848   -1.0274   -0.5729 H   0  0  0  0  0  0
   -2.3788    0.8686    0.1501 C   0  0  0  0  0  0
   -3.4048    2.2436    0.4081 S   0  0  0  0  0  0
   -4.8828    1.3856   -0.2369 C   0  0  0  0  0  0
   -5.1958    1.8956   -1.1549 H   0  0  0  0  0  0
   -5.1378   -0.8684   -1.0889 O   0  0  0  0  0  0
   -1.1208    0.8536    0.4321 N   0  0  0  0  0  0
   -0.5268   -0.3704    0.1331 N   0  0  0  0  0  0
    0.7392   -0.4234    0.4201 C   0  0  0  0  0  0
    1.4782   -1.7184    0.1501 C   0  0  0  0  0  0
    1.7662   -2.1534    1.1131 H   0  0  0  0  0  0
    0.8212   -2.4294   -0.3609 H   0  0  0  0  0  0
    2.7102   -1.4324   -0.6999 C   0  0  0  0  0  0
    3.2922   -2.3524   -0.8279 H   0  0  0  0  0  0
    2.3982   -1.1064   -1.6999 H   0  0  0  0  0  0
    3.5892   -0.3504   -0.0719 C   0  0  0  0  0  0
    4.4382   -0.1394   -0.7319 H   0  0  0  0  0  0
    4.0012   -0.7154    0.8761 H   0  0  0  0  0  0
    2.8002    0.9366    0.1741 C   0  0  0  0  0  0
    2.4942    1.3606   -0.7909 H   0  0  0  0  0  0
    3.4462    1.6756    0.6601 H   0  0  0  0  0  0
    1.5652    0.6916    1.0361 C   0  0  0  0  0  0
    1.0022    1.6216    1.1391 H   0  0  0  0  0  0
    1.8612    0.3706    2.0411 H   0  0  0  0  0  0
   -5.6848    1.3512    0.5005 H   0  0  0  0  0  0
    0.0000    0.0000    0.0000 Q   0  0  0  0  0  0
  1  2  1  0  0  0
  1  6  1  0  0  0
  1  8  2  0  0  0
  2  3  1  0  0  0
  2  4  1  0  0  0
  4  5  1  0  0  0
  4  9  2  0  0  0
  5  6  1  0  0  0
  6  7  1  0  0  0
  6 27  1  0  0  0
  9 10  1  0  0  0
 10 11  2  0  0  0
 11 12  1  0  0  0
 11 24  1  0  0  0
 12 13  1  0  0  0
 12 14  1  0  0  0
 12 15  1  0  0  0
 15 16  1  0  0  0
 15 17  1  0  0  0
 15 18  1  0  0  0
 18 19  1  0  0  0
 18 20  1  0  0  0
 18 21  1  0  0  0
 21 22  1  0  0  0
 21 23  1  0  0  0
 21 24  1  0  0  0
 24 25  1  0  0  0
 24 26  1  0  0  0
M  END
$$$$
122
                    3D
 Structure written by MMmdl.
 49 52  0  0  1  0            999 V2000
   -4.8125   -3.2471    0.1779 C   0  0  0  0  0  0
   -3.1355   -3.1541    0.6219 S   0  0  0  0  0  0
   -2.8985   -1.7521   -0.4021 C   0  0  0  0  0  0
   -3.9845   -1.3131   -0.9521 N   0  0  0  0  0  0
   -5.1165   -2.0121   -0.5931 C   0  0  0  0  0  0
   -1.6325   -1.2291   -0.5701 N   0  0  0  0  0  0
   -0.4715   -1.7511   -0.0531 N   0  0  0  0  0  0
    0.5205   -1.0801   -0.5541 C   0  0  0  0  0  0
    0.1295   -0.0161   -1.5381 C   0  0  0  0  0  0
    0.6055    0.9449   -1.3241 H   0  0  0  0  0  0
    0.4025   -0.3521   -2.5441 H   0  0  0  0  0  0
   -1.3865   -0.0181   -1.3551 C   0  0  2  0  0  0
   -1.8675   -0.1061   -2.3381 H   0  0  0  0  0  0
    1.9295   -1.3501   -0.2181 C   0  0  0  0  0  0
    2.2165   -2.2641    0.7999 C   0  0  0  0  0  0
    1.4155   -2.7671    1.3379 H   0  0  0  0  0  0
    3.5405   -2.5441    1.1409 C   0  0  0  0  0  0
    3.7395   -3.2581    1.9379 H   0  0  0  0  0  0
    2.9765   -0.7191   -0.8971 C   0  0  0  0  0  0
    2.7715   -0.0141   -1.6971 H   0  0  0  0  0  0
   -1.8845    1.2319   -0.6471 C   0  0  0  0  0  0
   -1.5845    1.4949    0.6999 C   0  0  0  0  0  0
   -0.9915    0.7899    1.2799 H   0  0  0  0  0  0
   -2.0505    2.6549    1.3289 C   0  0  0  0  0  0
   -1.7905    2.8069    2.3719 H   0  0  0  0  0  0
   -2.8265    3.5729    0.6219 C   0  0  0  0  0  0
   -3.1275    3.3199   -0.7181 C   0  0  0  0  0  0
   -3.7355    4.0279   -1.2761 H   0  0  0  0  0  0
   -2.6625    2.1629   -1.3491 C   0  0  0  0  0  0
   -2.9235    1.9939   -2.3911 H   0  0  0  0  0  0
   -6.2435   -1.6121   -0.8391 O   0  0  0  0  0  0
   -3.3475    4.7379    1.1159 O   0  0  0  0  0  0
   -3.0905    5.0289    2.4839 C   0  0  0  0  0  0
   -3.5785    5.9789    2.7209 H   0  0  0  0  0  0
   -2.0175    5.1519    2.6659 H   0  0  0  0  0  0
   -3.5175    4.2629    3.1389 H   0  0  0  0  0  0
    4.3165   -0.9941   -0.5641 C   0  0  0  0  0  0
    4.6015   -1.9181    0.4679 C   0  0  0  0  0  0
    5.9385   -2.1921    0.7979 C   0  0  0  0  0  0
    6.1785   -2.8991    1.5899 H   0  0  0  0  0  0
    6.9835   -1.5641    0.1179 C   0  0  0  0  0  0
    8.0135   -1.7861    0.3829 H   0  0  0  0  0  0
    6.7055   -0.6561   -0.8991 C   0  0  0  0  0  0
    7.5185   -0.1681   -1.4291 H   0  0  0  0  0  0
    5.3815   -0.3721   -1.2381 C   0  0  0  0  0  0
    5.1875    0.3409   -2.0371 H   0  0  0  0  0  0
   -5.4251   -3.2717    1.0791 H   0  0  0  0  0  0
   -4.9715   -4.1189   -0.4568 H   0  0  0  0  0  0
    0.0000    0.0000    0.0000 Q   0  0  0  0  0  0
  1  2  1  0  0  0
  1  5  1  0  0  0
  1 47  1  0  0  0
  1 48  1  0  0  0
  2  3  1  0  0  0
  3  4  2  0  0  0
  3  6  1  0  0  0
  4  5  1  0  0  0
  5 31  2  0  0  0
  6  7  1  0  0  0
  6 12  1  0  0  0
  7  8  2  0  0  0
  8  9  1  0  0  0
  8 14  1  0  0  0
  9 10  1  0  0  0
  9 11  1  0  0  0
  9 12  1  0  0  0
 12 13  1  0  0  0
 12 21  1  0  0  0
 14 15  1  0  0  0
 14 19  2  0  0  0
 15 16  1  0  0  0
 15 17  2  0  0  0
 17 18  1  0  0  0
 17 38  1  0  0  0
 19 20  1  0  0  0
 19 37  1  0  0  0
 21 22  1  0  0  0
 21 29  2  0  0  0
 22 23  1  0  0  0
 22 24  2  0  0  0
 24 25  1  0  0  0
 24 26  1  0  0  0
 26 27  2  0  0  0
 26 32  1  0  0  0
 27 28  1  0  0  0
 27 29  1  0  0  0
 29 30  1  0  0  0
 32 33  1  0  0  0
 33 34  1  0  0  0
 33 35  1  0  0  0
 33 36  1  0  0  0
 37 38  1  0  0  0
 37 45  2  0  0  0
 38 39  2  0  0  0
 39 40  1  0  0  0
 39 41  1  0  0  0
 41 42  1  0  0  0
 41 43  2  0  0  0
 43 44  1  0  0  0
 43 45  1  0  0  0
 45 46  1  0  0  0
M  END
$$$$
123
                    3D
 Structure written by MMmdl.
 39 41  0  0  1  0            999 V2000
   -5.5573   -0.2175   -0.7260 C   0  0  0  0  0  0
   -4.2273   -0.0735   -0.4460 N   0  0  0  0  0  0
   -3.5893   -0.8555   -0.4170 H   0  0  0  0  0  0
   -3.7453    1.1675   -0.1940 C   0  0  0  0  0  0
   -5.0063    2.3565   -0.2910 S   0  0  0  0  0  0
   -6.2743    1.1175   -0.7270 C   0  0  0  0  0  0
   -6.6353    1.3215   -1.7400 H   0  0  0  0  0  0
   -6.0953   -1.2945   -0.9480 O   0  0  0  0  0  0
   -2.5183    1.4525    0.0830 N   0  0  0  0  0  0
   -1.6943    0.3185    0.1090 N   0  0  0  0  0  0
   -0.4543    0.6705    0.2290 C   0  0  0  0  0  0
   -0.1613    1.7335    0.2880 H   0  0  0  0  0  0
    0.5947   -0.3315    0.2730 C   0  0  0  0  0  0
    2.6347   -1.2285    0.2860 N   0  0  0  0  0  0
    3.6407   -1.3165    0.2520 H   0  0  0  0  0  0
    1.9527   -0.0365    0.1950 C   0  0  0  0  0  0
    1.7687   -2.2835    0.4230 C   0  0  0  0  0  0
    0.4777   -1.7565    0.4200 C   0  0  0  0  0  0
   -0.6033   -2.6545    0.5620 C   0  0  0  0  0  0
   -1.6263   -2.2935    0.5780 H   0  0  0  0  0  0
   -0.3543   -4.0275    0.6890 C   0  0  0  0  0  0
   -1.1893   -4.7155    0.7970 H   0  0  0  0  0  0
    0.9487   -4.5165    0.6820 C   0  0  0  0  0  0
    1.1227   -5.5855    0.7820 H   0  0  0  0  0  0
    2.0377   -3.6515    0.5490 C   0  0  0  0  0  0
    3.0537   -4.0345    0.5470 H   0  0  0  0  0  0
    2.6657    1.2265    0.0140 C   0  0  0  0  0  0
    3.6217    1.6405    0.9520 C   0  0  0  0  0  0
    3.8257    1.0385    1.8340 H   0  0  0  0  0  0
    4.3137    2.8415    0.7740 C   0  0  0  0  0  0
    5.0517    3.1485    1.5100 H   0  0  0  0  0  0
    4.0477    3.6315   -0.3440 C   0  0  0  0  0  0
    3.0997    3.2325   -1.2840 C   0  0  0  0  0  0
    2.8917    3.8425   -2.1590 H   0  0  0  0  0  0
    2.4107    2.0295   -1.1050 C   0  0  0  0  0  0
    1.6827    1.7215   -1.8530 H   0  0  0  0  0  0
    4.9837    5.2565   -0.5870 Br  0  0  0  0  0  0
   -7.0940    1.1242   -0.0086 H   0  0  0  0  0  0
    0.0000    0.0000    0.0000 Q   0  0  0  0  0  0
  1  2  1  0  0  0
  1  6  1  0  0  0
  1  8  2  0  0  0
  2  3  1  0  0  0
  2  4  1  0  0  0
  4  5  1  0  0  0
  4  9  2  0  0  0
  5  6  1  0  0  0
  6  7  1  0  0  0
  6 38  1  0  0  0
  9 10  1  0  0  0
 10 11  2  0  0  0
 11 12  1  0  0  0
 11 13  1  0  0  0
 13 16  2  0  0  0
 13 18  1  0  0  0
 14 15  1  0  0  0
 14 16  1  0  0  0
 14 17  1  0  0  0
 16 27  1  0  0  0
 17 18  1  0  0  0
 17 25  2  0  0  0
 18 19  2  0  0  0
 19 20  1  0  0  0
 19 21  1  0  0  0
 21 22  1  0  0  0
 21 23  2  0  0  0
 23 24  1  0  0  0
 23 25  1  0  0  0
 25 26  1  0  0  0
 27 28  1  0  0  0
 27 35  2  0  0  0
 28 29  1  0  0  0
 28 30  2  0  0  0
 30 31  1  0  0  0
 30 32  1  0  0  0
 32 33  2  0  0  0
 32 37  1  0  0  0
 33 34  1  0  0  0
 33 35  1  0  0  0
 35 36  1  0  0  0
M  END
$$$$
124
                    3D
 Structure written by MMmdl.
 39 41  0  0  1  0            999 V2000
   -5.5778   -0.3544   -0.4150 C   0  0  0  0  0  0
   -4.2378   -0.2024   -0.1990 N   0  0  0  0  0  0
   -3.5748   -0.9524   -0.3350 H   0  0  0  0  0  0
   -3.7828    1.0056    0.2140 C   0  0  0  0  0  0
   -5.0868    2.1396    0.3730 S   0  0  0  0  0  0
   -6.3318    0.9226   -0.1400 C   0  0  0  0  0  0
   -7.0548    0.7586    0.6630 H   0  0  0  0  0  0
   -6.8358    1.2576   -1.0500 H   0  0  0  0  0  0
   -6.1018   -1.3964   -0.7860 O   0  0  0  0  0  0
   -2.5508    1.2986    0.4590 N   0  0  0  0  0  0
   -1.6868    0.2116    0.2610 N   0  0  0  0  0  0
   -0.4558    0.6006    0.3560 C   0  0  0  0  0  0
   -0.2008    1.6556    0.5600 H   0  0  0  0  0  0
    0.6322   -0.3434    0.1820 C   0  0  0  0  0  0
    2.7032   -1.1274   -0.0720 N   0  0  0  0  0  0
    3.7072   -1.1594   -0.1820 H   0  0  0  0  0  0
    1.9682    0.0276    0.0610 C   0  0  0  0  0  0
    1.8922   -2.2334   -0.0400 C   0  0  0  0  0  0
    0.5832   -1.7784    0.1180 C   0  0  0  0  0  0
   -0.4478   -2.7414    0.1910 C   0  0  0  0  0  0
   -1.4808   -2.4384    0.3260 H   0  0  0  0  0  0
   -0.1358   -4.1024    0.0930 C   0  0  0  0  0  0
   -0.9318   -4.8404    0.1480 H   0  0  0  0  0  0
    1.1822   -4.5184   -0.0710 C   0  0  0  0  0  0
    1.4072   -5.5804   -0.1450 H   0  0  0  0  0  0
    2.2242   -3.5904   -0.1400 C   0  0  0  0  0  0
    3.2522   -3.9174   -0.2650 H   0  0  0  0  0  0
    2.6102    1.3396    0.0280 C   0  0  0  0  0  0
    3.6042    1.6656    0.9610 C   0  0  0  0  0  0
    3.8952    0.9536    1.7300 H   0  0  0  0  0  0
    4.2222    2.9186    0.9260 C   0  0  0  0  0  0
    4.9902    3.1606    1.6550 H   0  0  0  0  0  0
    3.8442    3.8486   -0.0420 C   0  0  0  0  0  0
    2.8592    3.5356   -0.9770 C   0  0  0  0  0  0
    2.5672    4.2576   -1.7350 H   0  0  0  0  0  0
    2.2442    2.2826   -0.9430 C   0  0  0  0  0  0
    1.4842    2.0446   -1.6850 H   0  0  0  0  0  0
    4.6022    5.3926   -0.0840 Cl  0  0  0  0  0  0
    0.0000    0.0000    0.0000 Q   0  0  0  0  0  0
  1  2  1  0  0  0
  1  6  1  0  0  0
  1  9  2  0  0  0
  2  3  1  0  0  0
  2  4  1  0  0  0
  4  5  1  0  0  0
  4 10  2  0  0  0
  5  6  1  0  0  0
  6  7  1  0  0  0
  6  8  1  0  0  0
 10 11  1  0  0  0
 11 12  2  0  0  0
 12 13  1  0  0  0
 12 14  1  0  0  0
 14 17  2  0  0  0
 14 19  1  0  0  0
 15 16  1  0  0  0
 15 17  1  0  0  0
 15 18  1  0  0  0
 17 28  1  0  0  0
 18 19  1  0  0  0
 18 26  2  0  0  0
 19 20  2  0  0  0
 20 21  1  0  0  0
 20 22  1  0  0  0
 22 23  1  0  0  0
 22 24  2  0  0  0
 24 25  1  0  0  0
 24 26  1  0  0  0
 26 27  1  0  0  0
 28 29  1  0  0  0
 28 36  2  0  0  0
 29 30  1  0  0  0
 29 31  2  0  0  0
 31 32  1  0  0  0
 31 33  1  0  0  0
 33 34  2  0  0  0
 33 38  1  0  0  0
 34 35  1  0  0  0
 34 36  1  0  0  0
 36 37  1  0  0  0
M  END
$$$$
125
                    3D
 Structure written by MMmdl.
 22 22  0  0  1  0            999 V2000
   -3.6575    0.5354   -0.4328 C   0  0  0  0  0  0
   -2.3005    0.4464   -0.3078 N   0  0  0  0  0  0
   -1.8195   -0.4356   -0.1978 H   0  0  0  0  0  0
   -1.5675    1.5864   -0.3258 C   0  0  0  0  0  0
   -2.5805    2.9754   -0.5338 S   0  0  0  0  0  0
   -4.1155    1.9744   -0.5768 C   0  0  0  0  0  0
   -4.5795    2.0834   -1.5618 H   0  0  0  0  0  0
   -4.4075   -0.4316   -0.4158 O   0  0  0  0  0  0
   -0.2865    1.6564   -0.2018 N   0  0  0  0  0  0
    0.3015    0.3984   -0.0368 N   0  0  0  0  0  0
    1.5805    0.5204    0.1272 C   0  0  0  0  0  0
    2.0725    1.5094    0.1282 H   0  0  0  0  0  0
    2.4145   -0.6286    0.3162 C   0  0  0  0  0  0
    2.1445   -1.9816    0.3632 C   0  0  0  0  0  0
    1.1715   -2.4406    0.2562 H   0  0  0  0  0  0
    3.3825   -2.6336    0.5772 C   0  0  0  0  0  0
    3.5615   -3.6956    0.6692 H   0  0  0  0  0  0
    4.3305   -1.6406    0.6462 C   0  0  0  0  0  0
    5.4005   -1.6356    0.7952 H   0  0  0  0  0  0
    3.7545   -0.4206    0.4892 O   0  0  0  0  0  0
   -4.8008    2.2581    0.2220 H   0  0  0  0  0  0
    0.0000    0.0000    0.0000 Q   0  0  0  0  0  0
  1  2  1  0  0  0
  1  6  1  0  0  0
  1  8  2  0  0  0
  2  3  1  0  0  0
  2  4  1  0  0  0
  4  5  1  0  0  0
  4  9  2  0  0  0
  5  6  1  0  0  0
  6  7  1  0  0  0
  6 21  1  0  0  0
  9 10  1  0  0  0
 10 11  2  0  0  0
 11 12  1  0  0  0
 11 13  1  0  0  0
 13 14  2  0  0  0
 13 20  1  0  0  0
 14 15  1  0  0  0
 14 16  1  0  0  0
 16 17  1  0  0  0
 16 18  2  0  0  0
 18 19  1  0  0  0
 18 20  1  0  0  0
M  END
$$$$
126
                    3D
 Structure written by MMmdl.
 39 41  0  0  1  0            999 V2000
   -5.5744   -0.4192   -0.3130 C   0  0  0  0  0  0
   -4.2234   -0.2182   -0.3330 N   0  0  0  0  0  0
   -3.5574   -0.9572   -0.1620 H   0  0  0  0  0  0
   -3.7534    1.0288   -0.5870 C   0  0  0  0  0  0
   -5.0584    2.1468   -0.8270 S   0  0  0  0  0  0
   -6.3324    0.8568   -0.6180 C   0  0  0  0  0  0
   -6.8664    0.7288   -1.5650 H   0  0  0  0  0  0
   -6.0994   -1.5012   -0.0790 O   0  0  0  0  0  0
   -2.5084    1.3608   -0.6400 N   0  0  0  0  0  0
   -1.6524    0.2718   -0.4200 N   0  0  0  0  0  0
   -0.4234    0.6708   -0.3370 C   0  0  0  0  0  0
   -0.1574    1.7388   -0.4270 H   0  0  0  0  0  0
    0.6446   -0.2862   -0.1090 C   0  0  0  0  0  0
    2.6746   -1.0992    0.3200 N   0  0  0  0  0  0
    3.6586   -1.1432    0.5430 H   0  0  0  0  0  0
    1.9586    0.0678    0.1860 C   0  0  0  0  0  0
    1.8756   -2.1952    0.1170 C   0  0  0  0  0  0
    0.5926   -1.7222   -0.1570 C   0  0  0  0  0  0
   -0.4194   -2.6732   -0.4160 C   0  0  0  0  0  0
   -1.4314   -2.3552   -0.6470 H   0  0  0  0  0  0
   -0.1174   -4.0402   -0.3830 C   0  0  0  0  0  0
   -0.9004   -4.7672   -0.5820 H   0  0  0  0  0  0
    1.1746   -4.4742   -0.0990 C   0  0  0  0  0  0
    1.3916   -5.5392   -0.0770 H   0  0  0  0  0  0
    2.1976   -3.5582    0.1550 C   0  0  0  0  0  0
    3.2056   -3.8992    0.3730 H   0  0  0  0  0  0
    2.5996    1.3668    0.3850 C   0  0  0  0  0  0
    3.7136    1.7318   -0.3830 C   0  0  0  0  0  0
    4.0926    1.0668   -1.1560 H   0  0  0  0  0  0
    4.3446    2.9608   -0.1760 C   0  0  0  0  0  0
    5.2086    3.2358   -0.7750 H   0  0  0  0  0  0
    3.8656    3.8348    0.7990 C   0  0  0  0  0  0
    4.3586    4.7898    0.9620 H   0  0  0  0  0  0
    2.7556    3.4818    1.5660 C   0  0  0  0  0  0
    2.3836    4.1618    2.3280 H   0  0  0  0  0  0
    2.1256    2.2518    1.3620 C   0  0  0  0  0  0
    1.2716    1.9868    1.9810 H   0  0  0  0  0  0
   -7.0191    1.1092    0.1900 H   0  0  0  0  0  0
    0.0000    0.0000    0.0000 Q   0  0  0  0  0  0
  1  2  1  0  0  0
  1  6  1  0  0  0
  1  8  2  0  0  0
  2  3  1  0  0  0
  2  4  1  0  0  0
  4  5  1  0  0  0
  4  9  2  0  0  0
  5  6  1  0  0  0
  6  7  1  0  0  0
  6 38  1  0  0  0
  9 10  1  0  0  0
 10 11  2  0  0  0
 11 12  1  0  0  0
 11 13  1  0  0  0
 13 16  2  0  0  0
 13 18  1  0  0  0
 14 15  1  0  0  0
 14 16  1  0  0  0
 14 17  1  0  0  0
 16 27  1  0  0  0
 17 18  1  0  0  0
 17 25  2  0  0  0
 18 19  2  0  0  0
 19 20  1  0  0  0
 19 21  1  0  0  0
 21 22  1  0  0  0
 21 23  2  0  0  0
 23 24  1  0  0  0
 23 25  1  0  0  0
 25 26  1  0  0  0
 27 28  1  0  0  0
 27 36  2  0  0  0
 28 29  1  0  0  0
 28 30  2  0  0  0
 30 31  1  0  0  0
 30 32  1  0  0  0
 32 33  1  0  0  0
 32 34  2  0  0  0
 34 35  1  0  0  0
 34 36  1  0  0  0
 36 37  1  0  0  0
M  END
$$$$
127
                    3D
 Structure written by MMmdl.
 29 30  0  0  1  0            999 V2000
   -4.3893    0.6855   -0.1523 C   0  0  0  0  0  0
   -3.0353    0.8615   -0.1193 N   0  0  0  0  0  0
   -2.3853    0.0905   -0.0723 H   0  0  0  0  0  0
   -2.5463    2.1255   -0.1503 C   0  0  0  0  0  0
   -3.8343    3.2855   -0.2303 S   0  0  0  0  0  0
   -5.1183    2.0025   -0.2213 C   0  0  0  0  0  0
   -5.7603    2.1165    0.6557 H   0  0  0  0  0  0
   -5.7083    2.0515   -1.1403 H   0  0  0  0  0  0
   -4.9413   -0.4075   -0.1293 O   0  0  0  0  0  0
   -1.2973    2.4465   -0.1263 N   0  0  0  0  0  0
   -0.4513    1.3295   -0.0613 N   0  0  0  0  0  0
    0.7857    1.7105   -0.0383 C   0  0  0  0  0  0
    1.0667    2.7785   -0.0683 H   0  0  0  0  0  0
    1.8587    0.7415    0.0277 C   0  0  0  0  0  0
    3.9497   -0.0365    0.1177 N   0  0  0  0  0  0
    4.9597   -0.0655    0.1477 H   0  0  0  0  0  0
    3.1937    1.1015    0.0547 C   0  0  0  0  0  0
    3.6707    2.0725    0.0337 H   0  0  0  0  0  0
    3.1377   -1.1465    0.1327 C   0  0  0  0  0  0
    1.8167   -0.6925    0.0777 C   0  0  0  0  0  0
    0.7857   -1.6565    0.0817 C   0  0  0  0  0  0
   -0.2553   -1.3515    0.0407 H   0  0  0  0  0  0
    1.1057   -3.0185    0.1397 C   0  0  0  0  0  0
    0.3077   -3.7575    0.1427 H   0  0  0  0  0  0
    2.4327   -3.4345    0.1937 C   0  0  0  0  0  0
    2.6637   -4.4965    0.2387 H   0  0  0  0  0  0
    3.4767   -2.5045    0.1917 C   0  0  0  0  0  0
    4.5107   -2.8305    0.2337 H   0  0  0  0  0  0
    0.0000    0.0000    0.0000 Q   0  0  0  0  0  0
  1  2  1  0  0  0
  1  6  1  0  0  0
  1  9  2  0  0  0
  2  3  1  0  0  0
  2  4  1  0  0  0
  4  5  1  0  0  0
  4 10  2  0  0  0
  5  6  1  0  0  0
  6  7  1  0  0  0
  6  8  1  0  0  0
 10 11  1  0  0  0
 11 12  2  0  0  0
 12 13  1  0  0  0
 12 14  1  0  0  0
 14 17  2  0  0  0
 14 20  1  0  0  0
 15 16  1  0  0  0
 15 17  1  0  0  0
 15 19  1  0  0  0
 17 18  1  0  0  0
 19 20  1  0  0  0
 19 27  2  0  0  0
 20 21  2  0  0  0
 21 22  1  0  0  0
 21 23  1  0  0  0
 23 24  1  0  0  0
 23 25  2  0  0  0
 25 26  1  0  0  0
 25 27  1  0  0  0
 27 28  1  0  0  0
M  END
$$$$
128
                    3D
 Structure written by MMmdl.
 29 29  0  0  1  0            999 V2000
   -3.0224   -2.1272    0.1221 N   0  0  0  0  0  0
   -2.0624   -2.0782    0.4311 H   0  0  0  0  0  0
   -3.5174   -1.0972   -0.6059 C   0  0  0  0  0  0
   -3.8374   -3.1832    0.4101 C   0  0  0  0  0  0
   -5.1774   -1.3742   -1.0219 S   0  0  0  0  0  0
   -2.8584   -0.0432   -0.9499 N   0  0  0  0  0  0
   -5.2224   -3.0042   -0.1909 C   0  0  0  0  0  0
   -5.3514   -3.7802   -0.9519 H   0  0  0  0  0  0
   -1.5414   -0.0702   -0.4839 N   0  0  0  0  0  0
   -3.4844   -4.1552    1.0661 O   0  0  0  0  0  0
   -0.9134    1.0028   -0.8479 C   0  0  0  0  0  0
   -1.4224    1.7828   -1.4439 H   0  0  0  0  0  0
    0.4916    1.2428   -0.4959 C   0  0  0  0  0  0
    3.1666    1.7438    0.1511 C   0  0  0  0  0  0
    1.2146    0.3128    0.2531 C   0  0  0  0  0  0
    0.7516   -0.6102    0.5931 H   0  0  0  0  0  0
    1.0966    2.4228   -0.9249 C   0  0  0  0  0  0
    0.5486    3.1578   -1.5089 H   0  0  0  0  0  0
    2.4326    2.6688   -0.5989 C   0  0  0  0  0  0
    2.9066    3.5888   -0.9319 H   0  0  0  0  0  0
    2.5516    0.5638    0.5771 C   0  0  0  0  0  0
    3.0836   -0.1802    1.1601 H   0  0  0  0  0  0
    4.4616    2.1098    0.3981 O   0  0  0  0  0  0
    5.2526    1.2038    1.1581 C   0  0  0  0  0  0
    6.2506    1.6408    1.2641 H   0  0  0  0  0  0
    5.3626    0.2458    0.6401 H   0  0  0  0  0  0
    4.8406    1.0668    2.1631 H   0  0  0  0  0  0
   -6.0023   -3.0494    0.5693 H   0  0  0  0  0  0
    0.0000    0.0000    0.0000 Q   0  0  0  0  0  0
  1  2  1  0  0  0
  1  3  1  0  0  0
  1  4  1  0  0  0
  3  5  1  0  0  0
  3  6  2  0  0  0
  4  7  1  0  0  0
  4 10  2  0  0  0
  5  7  1  0  0  0
  6  9  1  0  0  0
  7  8  1  0  0  0
  7 28  1  0  0  0
  9 11  2  0  0  0
 11 12  1  0  0  0
 11 13  1  0  0  0
 13 15  1  0  0  0
 13 17  2  0  0  0
 14 19  2  0  0  0
 14 21  1  0  0  0
 14 23  1  0  0  0
 15 16  1  0  0  0
 15 21  2  0  0  0
 17 18  1  0  0  0
 17 19  1  0  0  0
 19 20  1  0  0  0
 21 22  1  0  0  0
 23 24  1  0  0  0
 24 25  1  0  0  0
 24 26  1  0  0  0
 24 27  1  0  0  0
M  END
$$$$
129
                    3D
 Structure written by MMmdl.
 29 29  0  0  1  0            999 V2000
   -5.4337   -0.1005   -0.2288 C   0  0  0  0  0  0
   -4.0747   -0.0475   -0.5308 N   0  0  0  0  0  0
   -3.5137    1.2215   -0.5018 C   0  0  0  0  0  0
   -4.7827    2.4375   -0.4418 S   0  0  0  0  0  0
   -5.9927    1.2705   -0.1088 C   0  0  0  0  0  0
   -6.1407   -1.0935   -0.1078 O   0  0  0  0  0  0
   -2.2917    1.6505   -0.4448 N   0  0  0  0  0  0
   -1.3237    0.6885   -0.2288 N   0  0  0  0  0  0
   -0.1377    1.2035   -0.2308 C   0  0  0  0  0  0
    0.0133    2.2865   -0.3918 H   0  0  0  0  0  0
    1.0573    0.3765   -0.0288 C   0  0  0  0  0  0
    2.3133    0.9805   -0.1008 C   0  0  0  0  0  0
    2.4113    2.0445   -0.2978 H   0  0  0  0  0  0
    3.4673    0.2095    0.0792 C   0  0  0  0  0  0
    4.4273    0.7095    0.0162 H   0  0  0  0  0  0
    3.3653   -1.1605    0.3312 C   0  0  0  0  0  0
    2.1013   -1.7535    0.4032 C   0  0  0  0  0  0
    2.0143   -2.8195    0.6012 H   0  0  0  0  0  0
    0.9473   -0.9905    0.2252 C   0  0  0  0  0  0
   -0.0247   -1.4735    0.2892 H   0  0  0  0  0  0
    4.4103   -2.0225    0.5242 O   0  0  0  0  0  0
    5.7193   -1.4715    0.4662 C   0  0  0  0  0  0
    6.4323   -2.2835    0.6402 H   0  0  0  0  0  0
    5.8683   -0.7235    1.2522 H   0  0  0  0  0  0
    5.9283   -1.0525   -0.5238 H   0  0  0  0  0  0
   -3.5725   -0.8961   -0.7494 H   0  0  0  0  0  0
   -6.3732    1.4202    0.9016 H   0  0  0  0  0  0
   -6.8158    1.3899   -0.8133 H   0  0  0  0  0  0
    0.0000    0.0000    0.0000 Q   0  0  0  0  0  0
  1  2  1  0  0  0
  1  5  1  0  0  0
  1  6  2  0  0  0
  2  3  1  0  0  0
  2 26  1  0  0  0
  3  4  1  0  0  0
  3  7  2  0  0  0
  4  5  1  0  0  0
  5 27  1  0  0  0
  5 28  1  0  0  0
  7  8  1  0  0  0
  8  9  2  0  0  0
  9 10  1  0  0  0
  9 11  1  0  0  0
 11 12  1  0  0  0
 11 19  2  0  0  0
 12 13  1  0  0  0
 12 14  2  0  0  0
 14 15  1  0  0  0
 14 16  1  0  0  0
 16 17  2  0  0  0
 16 21  1  0  0  0
 17 18  1  0  0  0
 17 19  1  0  0  0
 19 20  1  0  0  0
 21 22  1  0  0  0
 22 23  1  0  0  0
 22 24  1  0  0  0
 22 25  1  0  0  0
M  END
$$$$
130
                    3D
 Structure written by MMmdl.
 29 29  0  0  1  0            999 V2000
   -4.4802   -3.7888   -0.2553 C   0  0  0  0  0  0
   -3.2442   -3.1498   -0.3653 N   0  0  0  0  0  0
   -3.1762   -2.1208   -1.2903 C   0  0  0  0  0  0
   -4.5932   -2.1288   -2.3313 S   0  0  0  0  0  0
   -5.4762   -3.2968   -1.2813 C   0  0  0  0  0  0
   -5.7352   -4.1548   -1.9133 H   0  0  0  0  0  0
   -4.7902   -4.6888    0.5237 O   0  0  0  0  0  0
   -2.3272   -1.1638   -1.5013 N   0  0  0  0  0  0
   -1.3262   -0.9988   -0.5613 N   0  0  0  0  0  0
   -0.5732    0.0052   -0.8673 C   0  0  0  0  0  0
   -0.7522    0.6102   -1.7753 H   0  0  0  0  0  0
    0.5658    0.3962   -0.0233 C   0  0  0  0  0  0
    0.7228   -0.1788    0.8817 H   0  0  0  0  0  0
    1.3278    1.4292   -0.3933 C   0  0  0  0  0  0
    1.1078    1.9862   -1.3013 H   0  0  0  0  0  0
    2.4788    1.9142    0.3797 C   0  0  0  0  0  0
    3.3218    1.0552    1.0967 C   0  0  0  0  0  0
    3.1408   -0.0168    1.1147 H   0  0  0  0  0  0
    4.4238    1.5592    1.7937 C   0  0  0  0  0  0
    5.0688    0.8842    2.3487 H   0  0  0  0  0  0
    4.6988    2.9252    1.7737 C   0  0  0  0  0  0
    5.5558    3.3162    2.3157 H   0  0  0  0  0  0
    3.8758    3.7882    1.0527 C   0  0  0  0  0  0
    4.0898    4.8532    1.0317 H   0  0  0  0  0  0
    2.7758    3.2842    0.3547 C   0  0  0  0  0  0
    2.1448    3.9752   -0.2003 H   0  0  0  0  0  0
   -6.3551   -2.8486   -0.8178 H   0  0  0  0  0  0
   -2.4693   -3.4465    0.2105 H   0  0  0  0  0  0
    0.0000    0.0000    0.0000 Q   0  0  0  0  0  0
  1  2  1  0  0  0
  1  5  1  0  0  0
  1  7  2  0  0  0
  2  3  1  0  0  0
  2 28  1  0  0  0
  3  4  1  0  0  0
  3  8  2  0  0  0
  4  5  1  0  0  0
  5  6  1  0  0  0
  5 27  1  0  0  0
  8  9  1  0  0  0
  9 10  2  0  0  0
 10 11  1  0  0  0
 10 12  1  0  0  0
 12 13  1  0  0  0
 12 14  2  0  0  0
 14 15  1  0  0  0
 14 16  1  0  0  0
 16 17  1  0  0  0
 16 25  2  0  0  0
 17 18  1  0  0  0
 17 19  2  0  0  0
 19 20  1  0  0  0
 19 21  1  0  0  0
 21 22  1  0  0  0
 21 23  2  0  0  0
 23 24  1  0  0  0
 23 25  1  0  0  0
 25 26  1  0  0  0
M  END
$$$$
131
                    3D
 Structure written by MMmdl.
 26 26  0  0  1  0            999 V2000
   -1.3994   -2.6655   -0.2529 S   0  0  0  0  0  0
   -2.3324   -1.1965   -0.4589 C   0  0  0  0  0  0
   -3.6454   -1.4895   -0.7969 N   0  0  0  0  0  0
   -3.9304   -2.8375   -1.0039 C   0  0  0  0  0  0
   -2.7104   -3.7075   -0.8819 C   0  0  0  0  0  0
   -2.4474   -4.1015   -1.8669 H   0  0  0  0  0  0
   -2.9084   -4.5285   -0.1879 H   0  0  0  0  0  0
   -5.0244   -3.3415   -1.2459 O   0  0  0  0  0  0
   -1.8524    0.0035   -0.3499 N   0  0  0  0  0  0
   -0.5084    0.0775   -0.0149 N   0  0  0  0  0  0
   -0.1034    1.3085    0.0081 C   0  0  0  0  0  0
   -0.7864    2.1465   -0.2199 H   0  0  0  0  0  0
    1.2906    1.6255    0.3401 C   0  0  0  0  0  0
    2.2156    0.6215    0.6451 C   0  0  0  0  0  0
    3.5316    0.9515    0.9561 C   0  0  0  0  0  0
    4.2486    0.1705    1.1931 H   0  0  0  0  0  0
    3.9266    2.2905    0.9621 C   0  0  0  0  0  0
    4.9536    2.5515    1.2041 H   0  0  0  0  0  0
    3.0046    3.2945    0.6581 C   0  0  0  0  0  0
    3.3166    4.3355    0.6641 H   0  0  0  0  0  0
    1.6836    2.9655    0.3461 C   0  0  0  0  0  0
    0.9786    3.7595    0.1121 H   0  0  0  0  0  0
    1.8886   -0.7085    0.6551 O   0  0  0  0  0  0
    0.9346   -0.7795    0.4151 H   0  0  0  0  0  0
   -4.3239   -0.7458   -0.8784 H   0  0  0  0  0  0
    0.0000    0.0000    0.0000 Q   0  0  0  0  0  0
  1  2  1  0  0  0
  1  5  1  0  0  0
  2  3  1  0  0  0
  2  9  2  0  0  0
  3  4  1  0  0  0
  3 25  1  0  0  0
  4  5  1  0  0  0
  4  8  2  0  0  0
  5  6  1  0  0  0
  5  7  1  0  0  0
  9 10  1  0  0  0
 10 11  2  0  0  0
 11 12  1  0  0  0
 11 13  1  0  0  0
 13 14  1  0  0  0
 13 21  2  0  0  0
 14 15  2  0  0  0
 14 23  1  0  0  0
 15 16  1  0  0  0
 15 17  1  0  0  0
 17 18  1  0  0  0
 17 19  2  0  0  0
 19 20  1  0  0  0
 19 21  1  0  0  0
 21 22  1  0  0  0
 23 24  1  0  0  0
M  END
$$$$
102
                    3D
 Structure written by MMmdl.
 27 28  0  0  1  0            999 V2000
   -4.2094   -2.0147   -0.8575 C   0  0  0  0  0  0
   -2.9114   -2.0697   -0.3395 N   0  0  0  0  0  0
   -2.3624   -0.8437   -0.0075 C   0  0  0  0  0  0
   -3.6234    0.3743    0.0695 S   0  0  0  0  0  0
   -4.6664   -0.5807   -1.0605 C   0  0  0  0  0  0
   -4.4144   -0.3087   -2.0925 H   0  0  0  0  0  0
   -4.9424   -2.9627   -1.1315 O   0  0  0  0  0  0
   -1.1534   -0.4257    0.1935 N   0  0  0  0  0  0
   -0.1324   -1.3067   -0.0895 N   0  0  0  0  0  0
    1.0526   -0.7967    0.0125 C   0  0  0  0  0  0
    2.2906   -1.6357   -0.2415 C   0  0  0  0  0  0
    3.3646   -0.7937   -0.0485 N   0  0  0  0  0  0
    4.3296   -1.0767   -0.1485 H   0  0  0  0  0  0
    2.2836   -2.8157   -0.5445 O   0  0  0  0  0  0
    1.5316    0.5443    0.3565 C   0  0  0  0  0  0
    2.9276    0.4803    0.3005 C   0  0  0  0  0  0
    3.7206    1.5763    0.5685 C   0  0  0  0  0  0
    4.8026    1.5243    0.5235 H   0  0  0  0  0  0
    3.0756    2.7693    0.9025 C   0  0  0  0  0  0
    3.6636    3.6583    1.1205 H   0  0  0  0  0  0
    1.6706    2.8383    0.9595 C   0  0  0  0  0  0
    1.1916    3.7793    1.2215 H   0  0  0  0  0  0
    0.8836    1.7153    0.6835 C   0  0  0  0  0  0
   -0.1964    1.7843    0.7305 H   0  0  0  0  0  0
   -2.4475   -2.9605   -0.2331 H   0  0  0  0  0  0
   -5.7279   -0.4529   -0.8484 H   0  0  0  0  0  0
    0.0000    0.0000    0.0000 Q   0  0  0  0  0  0
  1  2  1  0  0  0
  1  5  1  0  0  0
  1  7  2  0  0  0
  2  3  1  0  0  0
  2 25  1  0  0  0
  3  4  1  0  0  0
  3  8  2  0  0  0
  4  5  1  0  0  0
  5  6  1  0  0  0
  5 26  1  0  0  0
  8  9  1  0  0  0
  9 10  2  0  0  0
 10 11  1  0  0  0
 10 15  1  0  0  0
 11 12  1  0  0  0
 11 14  2  0  0  0
 12 13  1  0  0  0
 12 16  1  0  0  0
 15 16  1  0  0  0
 15 23  2  0  0  0
 16 17  2  0  0  0
 17 18  1  0  0  0
 17 19  1  0  0  0
 19 20  1  0  0  0
 19 21  2  0  0  0
 21 22  1  0  0  0
 21 23  1  0  0  0
 23 24  1  0  0  0
M  END
$$$$
132
                    3D
 Structure written by MMmdl.
 25 25  0  0  1  0            999 V2000
   -4.1738   -1.6410   -0.4278 C   0  0  0  0  0  0
   -2.8708   -1.1880   -0.2768 N   0  0  0  0  0  0
   -2.7078    0.1440    0.0362 C   0  0  0  0  0  0
   -4.2678    0.9260    0.2222 S   0  0  0  0  0  0
   -5.1948   -0.5300   -0.3178 C   0  0  0  0  0  0
   -5.5658   -0.3460   -1.3318 H   0  0  0  0  0  0
   -4.4988   -2.8030   -0.6568 O   0  0  0  0  0  0
   -1.6608    0.8800    0.2252 N   0  0  0  0  0  0
   -0.4288    0.2680    0.1012 N   0  0  0  0  0  0
    0.5292    1.1190    0.2882 C   0  0  0  0  0  0
    0.3102    2.1800    0.5102 H   0  0  0  0  0  0
    1.9432    0.7280    0.2192 C   0  0  0  0  0  0
    2.3122   -0.5940   -0.0438 C   0  0  0  0  0  0
    1.5612   -1.3630   -0.2028 H   0  0  0  0  0  0
    3.6632   -0.9360   -0.1028 C   0  0  0  0  0  0
    3.9532   -1.9640   -0.3058 H   0  0  0  0  0  0
    4.6402    0.0390    0.1002 C   0  0  0  0  0  0
    5.6922   -0.2290    0.0542 H   0  0  0  0  0  0
    4.2682    1.3580    0.3622 C   0  0  0  0  0  0
    5.0312    2.1150    0.5202 H   0  0  0  0  0  0
    2.9182    1.7070    0.4232 C   0  0  0  0  0  0
    2.6442    2.7380    0.6282 H   0  0  0  0  0  0
   -5.9998   -0.7814    0.3727 H   0  0  0  0  0  0
   -2.0972   -1.8262   -0.3964 H   0  0  0  0  0  0
    0.0000    0.0000    0.0000 Q   0  0  0  0  0  0
  1  2  1  0  0  0
  1  5  1  0  0  0
  1  7  2  0  0  0
  2  3  1  0  0  0
  2 24  1  0  0  0
  3  4  1  0  0  0
  3  8  2  0  0  0
  4  5  1  0  0  0
  5  6  1  0  0  0
  5 23  1  0  0  0
  8  9  1  0  0  0
  9 10  2  0  0  0
 10 11  1  0  0  0
 10 12  1  0  0  0
 12 13  1  0  0  0
 12 21  2  0  0  0
 13 14  1  0  0  0
 13 15  2  0  0  0
 15 16  1  0  0  0
 15 17  1  0  0  0
 17 18  1  0  0  0
 17 19  2  0  0  0
 19 20  1  0  0  0
 19 21  1  0  0  0
 21 22  1  0  0  0
M  END
$$$$
133
                    3D
 Structure written by MMmdl.
 25 25  0  0  1  0            999 V2000
    4.0770   -2.7253   -0.7285 C   0  0  0  0  0  0
    3.7020   -1.3933   -0.5625 N   0  0  0  0  0  0
    2.3470   -1.1803   -0.3325 C   0  0  0  0  0  0
    1.4950   -2.7143   -0.2335 S   0  0  0  0  0  0
    2.8990   -3.6223   -0.5965 C   0  0  0  0  0  0
    5.2000   -3.1763   -0.9165 O   0  0  0  0  0  0
    1.7990   -0.0083   -0.2515 N   0  0  0  0  0  0
    0.4310   -0.0013   -0.0265 N   0  0  0  0  0  0
   -0.0120    1.2127    0.0185 C   0  0  0  0  0  0
    0.6700    2.0727   -0.1175 H   0  0  0  0  0  0
   -1.4260    1.5137    0.2525 C   0  0  0  0  0  0
   -1.8290    2.8427    0.3005 C   0  0  0  0  0  0
   -1.1170    3.6527    0.1645 H   0  0  0  0  0  0
   -3.1760    3.1487    0.5295 C   0  0  0  0  0  0
   -3.4410    4.2017    0.5595 H   0  0  0  0  0  0
   -4.1540    2.1527    0.7165 C   0  0  0  0  0  0
   -3.7010    0.8207    0.6575 C   0  0  0  0  0  0
   -4.3900   -0.0083    0.7905 H   0  0  0  0  0  0
   -2.3580    0.4977    0.4305 C   0  0  0  0  0  0
   -2.0600   -0.5473    0.3955 H   0  0  0  0  0  0
    3.0801   -4.3445    0.1995 H   0  0  0  0  0  0
    2.7493   -4.1646   -1.5301 H   0  0  0  0  0  0
    4.3976   -0.6628   -0.6131 H   0  0  0  0  0  0
   -5.1823    2.4319    0.8927 H   0  0  0  0  0  0
    0.0000    0.0000    0.0000 Q   0  0  0  0  0  0
  1  2  1  0  0  0
  1  5  1  0  0  0
  1  6  2  0  0  0
  2  3  1  0  0  0
  2 23  1  0  0  0
  3  4  1  0  0  0
  3  7  2  0  0  0
  4  5  1  0  0  0
  5 21  1  0  0  0
  5 22  1  0  0  0
  7  8  1  0  0  0
  8  9  2  0  0  0
  9 10  1  0  0  0
  9 11  1  0  0  0
 11 12  1  0  0  0
 11 19  2  0  0  0
 12 13  1  0  0  0
 12 14  2  0  0  0
 14 15  1  0  0  0
 14 16  1  0  0  0
 16 17  2  0  0  0
 16 24  1  0  0  0
 17 18  1  0  0  0
 17 19  1  0  0  0
 19 20  1  0  0  0
M  END
$$$$
100
                    3D
 Structure written by MMmdl.
 25 25  0  0  1  0            999 V2000
   -2.7098    0.2651    1.8860 C   0  0  0  0  0  0
   -1.5298   -0.0069    1.2350 N   0  0  0  0  0  0
   -1.1548    0.9021    0.3850 C   0  0  0  0  0  0
   -2.2568    2.2801    0.2920 S   0  0  0  0  0  0
   -3.3008    1.5431    1.4350 C   0  0  0  0  0  0
    0.0012    0.8751   -0.3920 N   0  0  0  0  0  0
    0.8262   -0.2799   -0.4490 C   0  0  0  0  0  0
    0.2602   -1.5629   -0.5750 C   0  0  0  0  0  0
   -0.8188   -1.6829   -0.6490 H   0  0  0  0  0  0
    1.0602   -2.7069   -0.6200 C   0  0  0  0  0  0
    0.6012   -3.6859   -0.7170 H   0  0  0  0  0  0
    2.4402   -2.5849   -0.5370 C   0  0  0  0  0  0
    3.0332   -1.3339   -0.4140 C   0  0  0  0  0  0
    4.1112   -1.2249   -0.3420 H   0  0  0  0  0  0
    2.2282   -0.1899   -0.3720 C   0  0  0  0  0  0
    2.7132    0.7751   -0.2470 H   0  0  0  0  0  0
   -3.2108   -0.4469    2.7460 O   0  0  0  0  0  0
    0.4882    2.0101   -1.1750 C   0  0  0  0  0  0
    1.1692    1.7061   -1.9810 H   0  0  0  0  0  0
    1.0122    2.7201   -0.5270 H   0  0  0  0  0  0
   -0.3298    2.5371   -1.6780 H   0  0  0  0  0  0
    3.0631   -3.4666   -0.5678 H   0  0  0  0  0  0
   -3.4283    2.2061    2.2907 H   0  0  0  0  0  0
   -4.2690    1.3521    0.9721 H   0  0  0  0  0  0
    0.0000    0.0000    0.0000 Q   0  0  0  0  0  0
  1  2  1  0  0  0
  1  5  1  0  0  0
  1 17  2  0  0  0
  2  3  2  0  0  0
  3  4  1  0  0  0
  3  6  1  0  0  0
  4  5  1  0  0  0
  5 23  1  0  0  0
  5 24  1  0  0  0
  6  7  1  0  0  0
  6 18  1  0  0  0
  7  8  1  0  0  0
  7 15  2  0  0  0
  8  9  1  0  0  0
  8 10  2  0  0  0
 10 11  1  0  0  0
 10 12  1  0  0  0
 12 13  2  0  0  0
 12 22  1  0  0  0
 13 14  1  0  0  0
 13 15  1  0  0  0
 15 16  1  0  0  0
 18 19  1  0  0  0
 18 20  1  0  0  0
 18 21  1  0  0  0
M  END
$$$$
103
                    3D
 Structure written by MMmdl.
 29 29  0  0  1  0            999 V2000
   -2.9790    1.1160    0.2528 S   0  0  0  0  0  0
   -1.2430    1.3770    0.3778 C   0  0  0  0  0  0
   -0.9020    2.5910    0.6868 N   0  0  0  0  0  0
   -1.9680    3.4450    0.8648 C   0  0  0  0  0  0
   -3.2620    2.7590    0.6498 C   0  0  0  0  0  0
   -1.8770    4.6280    1.1628 O   0  0  0  0  0  0
   -0.3610    0.3420    0.1438 N   0  0  0  0  0  0
   -0.7540   -1.0550   -0.0942 C   0  0  0  0  0  0
   -1.6130   -1.3290    0.5278 H   0  0  0  0  0  0
   -1.0370   -1.1610   -1.1482 H   0  0  0  0  0  0
    0.4080   -2.0070    0.2448 C   0  0  2  0  0  0
    0.6830   -1.8890    1.3008 H   0  0  0  0  0  0
    1.5860   -1.7460   -0.5322 O   0  0  0  0  0  0
    1.7650   -0.3650   -0.8802 C   0  0  1  0  0  0
    1.3260   -0.2280   -1.8772 H   0  0  0  0  0  0
    1.0880    0.5980    0.1108 C   0  0  0  0  0  0
    1.2950    1.6290   -0.1982 H   0  0  0  0  0  0
    1.4900    0.4600    1.1228 H   0  0  0  0  0  0
    0.0180   -3.4610    0.0098 C   0  0  0  0  0  0
   -0.2150   -3.6360   -1.0462 H   0  0  0  0  0  0
   -0.8500   -3.7430    0.6128 H   0  0  0  0  0  0
    0.8510   -4.1260    0.2628 H   0  0  0  0  0  0
    3.2620   -0.1050   -0.9712 C   0  0  0  0  0  0
    3.7480   -0.2820   -0.0042 H   0  0  0  0  0  0
    3.4710    0.9210   -1.2862 H   0  0  0  0  0  0
    3.7270   -0.7920   -1.6872 H   0  0  0  0  0  0
   -3.8583    2.8150    1.5605 H   0  0  0  0  0  0
   -3.7981    3.2427   -0.1667 H   0  0  0  0  0  0
    0.0000    0.0000    0.0000 Q   0  0  0  0  0  0
  1  2  1  0  0  0
  1  5  1  0  0  0
  2  3  2  0  0  0
  2  7  1  0  0  0
  3  4  1  0  0  0
  4  5  1  0  0  0
  4  6  2  0  0  0
  5 27  1  0  0  0
  5 28  1  0  0  0
  7  8  1  0  0  0
  7 16  1  0  0  0
  8  9  1  0  0  0
  8 10  1  0  0  0
  8 11  1  0  0  0
 11 12  1  0  0  0
 11 13  1  0  0  0
 11 19  1  0  0  0
 13 14  1  0  0  0
 14 15  1  0  0  0
 14 16  1  0  0  0
 14 23  1  0  0  0
 16 17  1  0  0  0
 16 18  1  0  0  0
 19 20  1  0  0  0
 19 21  1  0  0  0
 19 22  1  0  0  0
 23 24  1  0  0  0
 23 25  1  0  0  0
 23 26  1  0  0  0
M  END
$$$$
104
                    3D
 Structure written by MMmdl.
 22 22  0  0  1  0            999 V2000
    0.6427    2.7469    0.5913 N   0  0  0  0  0  0
    0.1067    1.5899    0.2403 C   0  0  0  0  0  0
   -0.3373    3.6759    1.1223 C   0  0  0  0  0  0
   -1.6673    1.4279    0.5103 S   0  0  0  0  0  0
   -1.7193    3.0709    1.1573 C   0  0  0  0  0  0
    0.9567    0.6759   -0.3927 N   0  0  0  0  0  0
    1.9307    0.8769   -0.3087 H   0  0  0  0  0  0
   -0.0183    4.7859    1.4803 O   0  0  0  0  0  0
    0.6707   -0.7371   -0.4687 C   0  0  0  0  0  0
   -0.5663   -1.1981   -0.9367 C   0  0  0  0  0  0
   -1.3713   -0.4881   -1.1787 H   0  0  0  0  0  0
   -0.7913   -2.5571   -1.0897 C   0  0  0  0  0  0
   -1.7603   -2.9201   -1.4537 H   0  0  0  0  0  0
    0.2317   -3.4641   -0.7797 C   0  0  0  0  0  0
    1.4727   -3.0121   -0.3127 C   0  0  0  0  0  0
    2.2747   -3.7191   -0.0687 H   0  0  0  0  0  0
    1.6877   -1.6491   -0.1577 C   0  0  0  0  0  0
    2.6637   -1.3031    0.2053 H   0  0  0  0  0  0
    0.0678   -4.5248   -0.9000 H   0  0  0  0  0  0
   -2.3963    3.6769    0.5552 H   0  0  0  0  0  0
   -2.0782    3.0448    2.1862 H   0  0  0  0  0  0
    0.0000    0.0000    0.0000 Q   0  0  0  0  0  0
  1  2  2  0  0  0
  1  3  1  0  0  0
  2  4  1  0  0  0
  2  6  1  0  0  0
  3  5  1  0  0  0
  3  8  2  0  0  0
  4  5  1  0  0  0
  5 20  1  0  0  0
  5 21  1  0  0  0
  6  7  1  0  0  0
  6  9  1  0  0  0
  9 10  1  0  0  0
  9 17  2  0  0  0
 10 11  1  0  0  0
 10 12  2  0  0  0
 12 13  1  0  0  0
 12 14  1  0  0  0
 14 15  2  0  0  0
 14 19  1  0  0  0
 15 16  1  0  0  0
 15 17  1  0  0  0
 17 18  1  0  0  0
M  END
$$$$
105
                    3D
 Structure written by MMmdl.
 26 26  0  0  1  0            999 V2000
   -0.1813   -4.5868    0.0005 C   0  0  0  0  0  0
    0.6927   -3.5288   -0.2485 N   0  0  0  0  0  0
    0.0777   -2.3298   -0.5715 C   0  0  0  0  0  0
   -1.6223   -2.6018   -0.9335 S   0  0  0  0  0  0
   -1.5823   -4.1818   -0.2785 C   0  0  0  0  0  0
    0.0927   -5.7258    0.3595 O   0  0  0  0  0  0
    0.4697   -1.0958   -0.5785 N   0  0  0  0  0  0
    1.7137   -0.8268   -0.0485 N   0  0  0  0  0  0
    1.9247    0.4212    0.2475 C   0  0  0  0  0  0
    2.9477    0.6662    0.5825 H   0  0  0  0  0  0
    0.9997    1.5672    0.1895 C   0  0  0  0  0  0
    1.5317    2.8132   -0.1555 C   0  0  0  0  0  0
    2.5847    2.9222   -0.4045 H   0  0  0  0  0  0
    0.6997    3.9342   -0.1985 C   0  0  0  0  0  0
    1.1027    4.9042   -0.4765 H   0  0  0  0  0  0
   -0.6503    3.8052    0.1145 C   0  0  0  0  0  0
   -1.1843    2.5732    0.4805 C   0  0  0  0  0  0
   -2.2333    2.4622    0.7355 H   0  0  0  0  0  0
   -0.3523    1.4522    0.5265 C   0  0  0  0  0  0
   -0.7713    0.5002    0.8395 H   0  0  0  0  0  0
   -1.4263    4.9262    0.0555 O   0  0  0  0  0  0
   -2.3393    4.6892    0.2895 H   0  0  0  0  0  0
   -2.1583   -4.2060    0.6466 H   0  0  0  0  0  0
   -2.0277   -4.8800   -0.9872 H   0  0  0  0  0  0
    1.6905   -3.6727   -0.1863 H   0  0  0  0  0  0
    0.0000    0.0000    0.0000 Q   0  0  0  0  0  0
  1  2  1  0  0  0
  1  5  1  0  0  0
  1  6  2  0  0  0
  2  3  1  0  0  0
  2 25  1  0  0  0
  3  4  1  0  0  0
  3  7  2  0  0  0
  4  5  1  0  0  0
  5 23  1  0  0  0
  5 24  1  0  0  0
  7  8  1  0  0  0
  8  9  2  0  0  0
  9 10  1  0  0  0
  9 11  1  0  0  0
 11 12  1  0  0  0
 11 19  2  0  0  0
 12 13  1  0  0  0
 12 14  2  0  0  0
 14 15  1  0  0  0
 14 16  1  0  0  0
 16 17  2  0  0  0
 16 21  1  0  0  0
 17 18  1  0  0  0
 17 19  1  0  0  0
 19 20  1  0  0  0
 21 22  1  0  0  0
M  END
$$$$
98
                    3D
 Structure written by MMmdl.
 31 31  0  0  1  0            999 V2000
   -4.7109    1.7219    0.8851 S   0  0  0  0  0  0
   -2.9819    1.8549    0.7621 C   0  0  0  0  0  0
   -2.5949    3.1449    0.9241 N   0  0  0  0  0  0
   -1.6179    3.3929    0.9341 H   0  0  0  0  0  0
   -3.5519    4.1069    1.0861 C   0  0  0  0  0  0
   -4.9549    3.5409    0.9321 C   0  0  0  0  0  0
   -5.5439    3.7859    1.8211 H   0  0  0  0  0  0
   -2.1019    0.9339    0.5581 N   0  0  0  0  0  0
   -2.6319   -0.3441    0.4161 N   0  0  0  0  0  0
   -1.7499   -1.2311    0.0711 C   0  0  0  0  0  0
   -2.1149   -2.2661   -0.0389 H   0  0  0  0  0  0
   -0.3129   -1.0261   -0.1939 C   0  0  0  0  0  0
    0.0601   -0.0091   -0.1579 H   0  0  0  0  0  0
    0.4611   -2.0821   -0.4669 C   0  0  0  0  0  0
    0.0621   -3.0911   -0.5179 H   0  0  0  0  0  0
    1.8951   -1.9431   -0.7459 C   0  0  0  0  0  0
    2.3541   -2.3641   -2.0029 C   0  0  0  0  0  0
    1.6601   -2.7791   -2.7329 H   0  0  0  0  0  0
    3.7051   -2.2481   -2.3499 C   0  0  0  0  0  0
    4.0421   -2.5771   -3.3309 H   0  0  0  0  0  0
    4.6221   -1.7101   -1.4469 C   0  0  0  0  0  0
    5.6691   -1.6211   -1.7259 H   0  0  0  0  0  0
    4.1971   -1.2951   -0.1879 C   0  0  0  0  0  0
    4.9181   -0.8851    0.5161 H   0  0  0  0  0  0
    2.8431   -1.4251    0.1501 C   0  0  0  0  0  0
   -3.2729    5.2779    1.3101 O   0  0  0  0  0  0
    2.4551   -1.0251    1.4871 N   0  0  0  0  0  0
    2.6011    0.1699    1.7791 O   0  0  0  0  0  0
    2.0291   -1.9091    2.2421 O   0  0  0  0  0  0
   -5.4344    3.9033    0.0228 H   0  0  0  0  0  0
    0.0000    0.0000    0.0000 Q   0  0  0  0  0  0
  1  2  1  0  0  0
  1  6  1  0  0  0
  2  3  1  0  0  0
  2  8  2  0  0  0
  3  4  1  0  0  0
  3  5  1  0  0  0
  5  6  1  0  0  0
  5 26  2  0  0  0
  6  7  1  0  0  0
  6 30  1  0  0  0
  8  9  1  0  0  0
  9 10  2  0  0  0
 10 11  1  0  0  0
 10 12  1  0  0  0
 12 13  1  0  0  0
 12 14  2  0  0  0
 14 15  1  0  0  0
 14 16  1  0  0  0
 16 17  1  0  0  0
 16 25  2  0  0  0
 17 18  1  0  0  0
 17 19  2  0  0  0
 19 20  1  0  0  0
 19 21  1  0  0  0
 21 22  1  0  0  0
 21 23  2  0  0  0
 23 24  1  0  0  0
 23 25  1  0  0  0
 25 27  1  0  0  0
 27 28  1  0  0  0
 27 29  2  0  0  0
M  END
$$$$
