# Supplementary material for: HATS5m as an Example of GETAWAY Molecular Descriptor in Assessing the Similarity/Diversity of the Structural Features of 4-Thiazolidinone
Source: Int J Mol Sci. 2022 Jun 12;23(12):6576. doi: 10.3390/ijms23126576 (PMC9223869; doi:10.3390/ijms23126576)
Supplement: Supplementary file 1 [file ijms-23-06576-s001.zip › Structure-3.sdf]

9
                    3D
 Structure written by MMmdl.
 21 20  0  0  1  0            999 V2000
   -1.8668    0.2412    0.0293 C   0  0  0  0  0  0
   -0.6398   -0.2158   -0.4447 N   0  0  0  0  0  0
   -0.5578   -0.4638   -1.8037 C   0  0  0  0  0  0
   -2.1238   -0.1508   -2.5487 S   0  0  0  0  0  0
   -2.8038    0.4712   -1.0897 C   0  0  0  0  0  0
   -2.1608    0.4262    1.2033 O   0  0  0  0  0  0
    0.7372   -0.9538   -2.7367 S   0  0  0  0  0  0
    0.4812   -0.4048    0.5373 C   0  0  1  0  0  0
    0.0342   -0.2948    1.5333 H   0  0  0  0  0  0
    1.0192   -1.8648    0.5613 C   0  0  0  0  0  0
    1.5172    0.7102    0.3683 C   0  0  0  0  0  0
    1.0192    1.6272    0.0243 H   0  0  0  0  0  0
    2.2502    0.4442   -0.4027 H   0  0  0  0  0  0
    2.2972    1.1122    1.6213 C   0  0  0  0  0  0
    3.2192    1.9552    1.4023 O   0  0  0  0  0  0
    1.9172    0.6282    2.7213 O   0  0  0  0  0  0
    2.2722   -2.0148    0.5113 O   0  0  0  0  0  0
    0.1172   -2.7578    0.5963 O   0  0  0  0  0  0
   -2.9826    1.5408   -1.1996 H   0  0  0  0  0  0
   -3.7467   -0.0354   -0.8837 H   0  0  0  0  0  0
    0.0000    0.0000    0.0000 X   0  0  0  0  0  0
  1  2  1  0  0  0
  1  5  1  0  0  0
  1  6  2  0  0  0
  2  3  1  0  0  0
  2  8  1  0  0  0
  3  4  1  0  0  0
  3  7  2  0  0  0
  4  5  1  0  0  0
  5 19  1  0  0  0
  5 20  1  0  0  0
  8  9  1  0  0  0
  8 10  1  0  0  0
  8 11  1  0  0  0
 10 17  1  0  0  0
 10 18  2  0  0  0
 11 12  1  0  0  0
 11 13  1  0  0  0
 11 14  1  0  0  0
 14 15  1  0  0  0
 14 16  2  0  0  0
M  END
$$$$
10
                    3D
 Structure written by MMmdl.
 20 19  0  0  1  0            999 V2000
   -1.5740   -0.4347    0.9013 C   0  0  0  0  0  0
   -0.8640    0.4333    0.0863 N   0  0  0  0  0  0
   -1.5810    1.0803   -0.9047 C   0  0  0  0  0  0
   -3.2680    0.5803   -0.8287 S   0  0  0  0  0  0
   -2.9940   -0.4857    0.4873 C   0  0  0  0  0  0
   -1.1230   -1.0927    1.8303 O   0  0  0  0  0  0
   -1.0350    2.1673   -2.0467 S   0  0  0  0  0  0
    0.5800    0.5943    0.3153 C   0  0  0  0  0  0
    0.8890    1.5993    0.0133 H   0  0  0  0  0  0
    0.7690    0.5163    1.3923 H   0  0  0  0  0  0
    1.3690   -0.4697   -0.4317 C   0  0  0  0  0  0
    1.1640   -0.4367   -1.5067 H   0  0  0  0  0  0
    1.1150   -1.4727   -0.0717 H   0  0  0  0  0  0
    3.1130   -0.2497   -0.2167 S   0  0  0  0  0  0
    3.6760   -1.3617   -0.9787 O   0  0  0  0  0  0
    3.3530    1.0733   -0.7877 O   0  0  0  0  0  0
    3.2870   -0.3407    1.2303 O   0  0  0  0  0  0
   -3.6273   -0.1971    1.3262 H   0  0  0  0  0  0
   -3.2491   -1.5028    0.1898 H   0  0  0  0  0  0
    0.0000    0.0000    0.0000 X   0  0  0  0  0  0
  1  2  1  0  0  0
  1  5  1  0  0  0
  1  6  2  0  0  0
  2  3  1  0  0  0
  2  8  1  0  0  0
  3  4  1  0  0  0
  3  7  2  0  0  0
  4  5  1  0  0  0
  5 18  1  0  0  0
  5 19  1  0  0  0
  8  9  1  0  0  0
  8 10  1  0  0  0
  8 11  1  0  0  0
 11 12  1  0  0  0
 11 13  1  0  0  0
 11 14  1  0  0  0
 14 15  2  0  0  0
 14 16  2  0  0  0
 14 17  1  0  0  0
M  END
$$$$
11
                    3D
 Structure written by MMmdl.
 30 31  0  0  1  0            999 V2000
   -2.8781   -1.3620   -0.3566 C   0  0  0  0  0  0
   -2.1541   -0.8730    0.7164 N   0  0  0  0  0  0
   -2.8301   -0.2560    1.7514 C   0  0  0  0  0  0
   -4.5521   -0.2740    1.3684 S   0  0  0  0  0  0
   -4.3191   -1.0960   -0.1296 C   0  0  0  0  0  0
   -2.2091    0.4260    3.1414 S   0  0  0  0  0  0
   -2.4311   -1.9150   -1.3536 O   0  0  0  0  0  0
   -0.7501   -1.0570    0.7274 N   0  0  0  0  0  0
   -0.3261   -2.2420    1.3244 C   0  0  0  0  0  0
    1.1439   -2.5740    1.3794 C   0  0  0  0  0  0
    1.6819   -1.8340    1.9764 H   0  0  0  0  0  0
    1.5589   -2.6490    0.3714 H   0  0  0  0  0  0
    1.2739   -3.5480    1.8624 H   0  0  0  0  0  0
   -1.1311   -3.0420    1.8194 O   0  0  0  0  0  0
    0.1099   -0.1120    0.1644 C   0  0  0  0  0  0
    1.4219   -0.1600    0.1364 N   0  0  0  0  0  0
   -0.5711    1.2840   -0.5776 S   0  0  0  0  0  0
    0.9989    1.8640   -0.9686 C   0  0  0  0  0  0
    1.9439    0.9510   -0.5026 C   0  0  0  0  0  0
    3.3119    1.2210   -0.7116 C   0  0  0  0  0  0
    4.0589    0.5190   -0.3546 H   0  0  0  0  0  0
    3.6949    2.3900   -1.3766 C   0  0  0  0  0  0
    4.7499    2.5960   -1.5366 H   0  0  0  0  0  0
    2.7339    3.2870   -1.8326 C   0  0  0  0  0  0
    3.0459    4.1930   -2.3486 H   0  0  0  0  0  0
    1.3709    3.0420   -1.6376 C   0  0  0  0  0  0
    0.6249    3.7440   -1.9946 H   0  0  0  0  0  0
   -4.8644   -2.0396   -0.1145 H   0  0  0  0  0  0
   -4.7079   -0.4843   -0.9436 H   0  0  0  0  0  0
    0.0000    0.0000    0.0000 X   0  0  0  0  0  0
  1  2  1  0  0  0
  1  5  1  0  0  0
  1  7  2  0  0  0
  2  3  1  0  0  0
  2  8  1  0  0  0
  3  4  1  0  0  0
  3  6  2  0  0  0
  4  5  1  0  0  0
  5 28  1  0  0  0
  5 29  1  0  0  0
  8  9  1  0  0  0
  8 15  1  0  0  0
  9 10  1  0  0  0
  9 14  2  0  0  0
 10 11  1  0  0  0
 10 12  1  0  0  0
 10 13  1  0  0  0
 15 16  2  0  0  0
 15 17  1  0  0  0
 16 19  1  0  0  0
 17 18  1  0  0  0
 18 19  1  0  0  0
 18 26  2  0  0  0
 19 20  2  0  0  0
 20 21  1  0  0  0
 20 22  1  0  0  0
 22 23  1  0  0  0
 22 24  2  0  0  0
 24 25  1  0  0  0
 24 26  1  0  0  0
 26 27  1  0  0  0
M  END
$$$$
12
                    3D
 Structure written by MMmdl.
 33 34  0  0  1  0            999 V2000
   -3.7973   -0.0583    1.0655 C   0  0  0  0  0  0
   -2.8583   -1.0613    0.8775 N   0  0  0  0  0  0
   -2.2353   -1.6143    1.9785 C   0  0  0  0  0  0
   -2.8123   -0.8053    3.4255 S   0  0  0  0  0  0
   -3.9273    0.2938    2.5225 C   0  0  0  0  0  0
   -4.9583    0.1368    2.8475 H   0  0  0  0  0  0
   -3.6343    1.3358    2.6745 H   0  0  0  0  0  0
   -4.4413    0.4988    0.1815 O   0  0  0  0  0  0
   -1.1533   -2.8853    2.0105 S   0  0  0  0  0  0
   -2.5963   -1.5263   -0.4095 N   0  0  0  0  0  0
   -2.9313   -2.4573   -0.6385 H   0  0  0  0  0  0
   -1.9133   -0.8383   -1.3775 C   0  0  0  0  0  0
   -1.4023    0.5727   -1.1065 C   0  0  0  0  0  0
   -1.7253    0.9668   -0.1425 H   0  0  0  0  0  0
   -1.8053    1.2237   -1.8905 H   0  0  0  0  0  0
   -1.6883   -1.3893   -2.4605 O   0  0  0  0  0  0
    0.0537    0.5697   -1.1735 N   0  0  0  0  0  0
    0.7757    0.4268    0.0055 C   0  0  0  0  0  0
    1.9667    0.7228   -2.5565 N   0  0  0  0  0  0
    0.6877    0.7077   -2.3885 C   0  0  0  0  0  0
    0.0117    0.8097   -3.2535 H   0  0  0  0  0  0
    0.2597    0.3177    1.1155 O   0  0  0  0  0  0
    2.7737    0.5767   -1.4185 C   0  0  0  0  0  0
    2.2397    0.4248   -0.1365 C   0  0  0  0  0  0
    3.0687    0.2768    0.9795 C   0  0  0  0  0  0
    2.6447    0.1578    1.9735 H   0  0  0  0  0  0
    4.4537    0.2838    0.8125 C   0  0  0  0  0  0
    5.1087    0.1708    1.6735 H   0  0  0  0  0  0
    4.9997    0.4368   -0.4625 C   0  0  0  0  0  0
    6.0787    0.4417   -0.5945 H   0  0  0  0  0  0
    4.1627    0.5827   -1.5715 C   0  0  0  0  0  0
    4.5937    0.7007   -2.5625 H   0  0  0  0  0  0
    0.0000    0.0000    0.0000 X   0  0  0  0  0  0
  1  2  1  0  0  0
  1  5  1  0  0  0
  1  8  2  0  0  0
  2  3  1  0  0  0
  2 10  1  0  0  0
  3  4  1  0  0  0
  3  9  2  0  0  0
  4  5  1  0  0  0
  5  6  1  0  0  0
  5  7  1  0  0  0
 10 11  1  0  0  0
 10 12  1  0  0  0
 12 13  1  0  0  0
 12 16  2  0  0  0
 13 14  1  0  0  0
 13 15  1  0  0  0
 13 17  1  0  0  0
 17 18  1  0  0  0
 17 20  1  0  0  0
 18 22  2  0  0  0
 18 24  1  0  0  0
 19 20  2  0  0  0
 19 23  1  0  0  0
 20 21  1  0  0  0
 23 24  1  0  0  0
 23 31  2  0  0  0
 24 25  2  0  0  0
 25 26  1  0  0  0
 25 27  1  0  0  0
 27 28  1  0  0  0
 27 29  2  0  0  0
 29 30  1  0  0  0
 29 31  1  0  0  0
 31 32  1  0  0  0
M  END
$$$$
13
                    3D
 Structure written by MMmdl.
 32 33  0  0  1  0            999 V2000
   -4.8276   -2.3240    0.1899 S   0  0  0  0  0  0
   -3.1156   -1.9390    0.3429 C   0  0  0  0  0  0
   -2.8806   -0.7490   -0.3161 N   0  0  0  0  0  0
   -3.9316   -0.1260   -0.9661 C   0  0  0  0  0  0
   -5.1686   -0.9100   -0.7401 C   0  0  0  0  0  0
   -1.6226   -0.1480   -0.3421 N   0  0  0  0  0  0
   -0.9986   -0.3930   -1.1001 H   0  0  0  0  0  0
   -1.3066    0.7730    0.6379 C   0  0  0  0  0  0
    0.0354    1.3390    0.5229 C   0  0  0  0  0  0
   -2.0966    1.1340    1.5069 O   0  0  0  0  0  0
    1.8684    3.1630    0.5169 S   0  0  0  0  0  0
    0.2394    2.6970    0.7039 C   0  0  0  0  0  0
   -0.5086    3.4480    0.9239 H   0  0  0  0  0  0
    2.3484    1.5550    0.2579 C   0  0  0  0  0  0
    1.2894    0.6610    0.2769 C   0  0  0  0  0  0
    1.5284   -0.8210    0.1519 C   0  0  0  0  0  0
    1.4114   -1.2710    1.1459 H   0  0  0  0  0  0
    0.7944   -1.2880   -0.5081 H   0  0  0  0  0  0
    2.9304   -1.1470   -0.3871 C   0  0  0  0  0  0
    3.1404   -2.2120   -0.2361 H   0  0  0  0  0  0
    2.9564   -0.9670   -1.4701 H   0  0  0  0  0  0
    4.0134   -0.2980    0.2879 C   0  0  0  0  0  0
    5.0024   -0.5860   -0.0851 H   0  0  0  0  0  0
    4.0064   -0.4970    1.3669 H   0  0  0  0  0  0
    3.7864    1.1980    0.0349 C   0  0  0  0  0  0
    4.0544    1.4370   -1.0011 H   0  0  0  0  0  0
    4.4454    1.7790    0.6899 H   0  0  0  0  0  0
   -2.0206   -2.9070    1.1469 S   0  0  0  0  0  0
   -3.8806    0.8950   -1.6411 O   0  0  0  0  0  0
   -5.8968   -0.2948   -0.2116 H   0  0  0  0  0  0
   -5.5944   -1.2011   -1.7003 H   0  0  0  0  0  0
    0.0000    0.0000    0.0000 X   0  0  0  0  0  0
  1  2  1  0  0  0
  1  5  1  0  0  0
  2  3  1  0  0  0
  2 28  2  0  0  0
  3  4  1  0  0  0
  3  6  1  0  0  0
  4  5  1  0  0  0
  4 29  2  0  0  0
  5 30  1  0  0  0
  5 31  1  0  0  0
  6  7  1  0  0  0
  6  8  1  0  0  0
  8  9  1  0  0  0
  8 10  2  0  0  0
  9 12  2  0  0  0
  9 15  1  0  0  0
 11 12  1  0  0  0
 11 14  1  0  0  0
 12 13  1  0  0  0
 14 15  2  0  0  0
 14 25  1  0  0  0
 15 16  1  0  0  0
 16 17  1  0  0  0
 16 18  1  0  0  0
 16 19  1  0  0  0
 19 20  1  0  0  0
 19 21  1  0  0  0
 19 22  1  0  0  0
 22 23  1  0  0  0
 22 24  1  0  0  0
 22 25  1  0  0  0
 25 26  1  0  0  0
 25 27  1  0  0  0
M  END
$$$$
14
                    3D
 Structure written by MMmdl.
 36 37  0  0  1  0            999 V2000
   -4.2806    0.4168    0.1812 C   0  0  0  0  0  0
   -3.4796   -0.3132    1.0492 N   0  0  0  0  0  0
   -3.4856    0.0178    2.3852 C   0  0  0  0  0  0
   -4.5706    1.3778    2.5932 S   0  0  0  0  0  0
   -5.1596    1.3468    0.9452 C   0  0  0  0  0  0
   -4.2156    0.3448   -1.0388 O   0  0  0  0  0  0
   -2.6646   -0.7132    3.6372 S   0  0  0  0  0  0
   -2.7126   -1.3762    0.5612 N   0  0  0  0  0  0
   -3.0716   -2.3132    0.7182 H   0  0  0  0  0  0
   -1.5166   -1.2582   -0.1048 C   0  0  0  0  0  0
   -0.9496   -2.2772   -0.5078 O   0  0  0  0  0  0
   -0.9676    0.1418   -0.3758 C   0  0  0  0  0  0
   -1.1976    0.8078    0.4612 H   0  0  0  0  0  0
   -1.4556    0.5398   -1.2678 H   0  0  0  0  0  0
    0.4884    0.0758   -0.5538 N   0  0  0  0  0  0
    1.2494    0.1428    0.6162 C   0  0  0  0  0  0
    2.3784   -0.1082   -1.9628 N   0  0  0  0  0  0
    1.0954   -0.0612   -1.7918 C   0  0  0  0  0  0
    0.7704    0.2418    1.7432 O   0  0  0  0  0  0
    3.2094   -0.0362   -0.8398 C   0  0  0  0  0  0
    2.7064    0.0838    0.4522 C   0  0  0  0  0  0
    3.5574    0.1478    1.5592 C   0  0  0  0  0  0
    3.1544    0.2408    2.5652 H   0  0  0  0  0  0
    4.9374    0.0908    1.3682 C   0  0  0  0  0  0
    5.6084    0.1388    2.2222 H   0  0  0  0  0  0
    5.4554   -0.0292    0.0792 C   0  0  0  0  0  0
    6.5304   -0.0742   -0.0728 H   0  0  0  0  0  0
    4.5934   -0.0922   -1.0188 C   0  0  0  0  0  0
    5.0004   -0.1862   -2.0218 H   0  0  0  0  0  0
    0.2264   -0.1462   -3.0238 C   0  0  0  0  0  0
    0.8344   -0.3862   -3.9018 H   0  0  0  0  0  0
   -0.5346   -0.9202   -2.9088 H   0  0  0  0  0  0
   -0.2606    0.8178   -3.1938 H   0  0  0  0  0  0
   -6.1827    0.9711    0.9328 H   0  0  0  0  0  0
   -5.0897    2.3464    0.5163 H   0  0  0  0  0  0
    0.0000    0.0000    0.0000 X   0  0  0  0  0  0
  1  2  1  0  0  0
  1  5  1  0  0  0
  1  6  2  0  0  0
  2  3  1  0  0  0
  2  8  1  0  0  0
  3  4  1  0  0  0
  3  7  2  0  0  0
  4  5  1  0  0  0
  5 34  1  0  0  0
  5 35  1  0  0  0
  8  9  1  0  0  0
  8 10  1  0  0  0
 10 11  2  0  0  0
 10 12  1  0  0  0
 12 13  1  0  0  0
 12 14  1  0  0  0
 12 15  1  0  0  0
 15 16  1  0  0  0
 15 18  1  0  0  0
 16 19  2  0  0  0
 16 21  1  0  0  0
 17 18  2  0  0  0
 17 20  1  0  0  0
 18 30  1  0  0  0
 20 21  1  0  0  0
 20 28  2  0  0  0
 21 22  2  0  0  0
 22 23  1  0  0  0
 22 24  1  0  0  0
 24 25  1  0  0  0
 24 26  2  0  0  0
 26 27  1  0  0  0
 26 28  1  0  0  0
 28 29  1  0  0  0
 30 31  1  0  0  0
 30 32  1  0  0  0
 30 33  1  0  0  0
M  END
$$$$
15
                    3D
 Structure written by MMmdl.
 34 35  0  0  1  0            999 V2000
   -3.9852   -1.1085   -0.6003 C   0  0  0  0  0  0
   -2.8952   -0.9315    0.2427 N   0  0  0  0  0  0
   -3.1172   -0.1445    1.3617 C   0  0  0  0  0  0
   -4.8012    0.3665    1.4017 S   0  0  0  0  0  0
   -5.1752   -0.3985   -0.0833 C   0  0  0  0  0  0
   -3.9962   -1.7605   -1.6373 O   0  0  0  0  0  0
   -2.0392    0.3505    2.5367 S   0  0  0  0  0  0
   -1.6232   -1.5595   -0.1503 C   0  0  2  0  0  0
   -1.7782   -2.1405   -1.0683 H   0  0  0  0  0  0
   -0.9482   -2.4695    0.8477 C   0  0  0  0  0  0
   -0.9262   -3.5025    0.4817 H   0  0  0  0  0  0
   -1.4072   -2.4745    1.8397 H   0  0  0  0  0  0
    0.4608   -1.9535    0.9217 C   0  0  0  0  0  0
    0.5838   -0.8155    0.1417 N   0  0  0  0  0  0
   -0.5992   -0.5115   -0.5103 C   0  0  0  0  0  0
    1.2978   -2.5095    1.6187 O   0  0  0  0  0  0
   -0.8542    0.4075   -1.2783 O   0  0  0  0  0  0
    1.7838   -0.0365    0.0287 C   0  0  0  0  0  0
    3.0338   -0.5375    0.4247 C   0  0  0  0  0  0
    3.1508   -1.5465    0.8097 H   0  0  0  0  0  0
    4.2008    0.2285    0.3097 C   0  0  0  0  0  0
    5.1558   -0.1935    0.6157 H   0  0  0  0  0  0
    4.1448    1.5215   -0.1983 C   0  0  0  0  0  0
    5.0598    2.1045   -0.2833 H   0  0  0  0  0  0
    2.9168    2.0615   -0.5883 C   0  0  0  0  0  0
    1.7548    1.2745   -0.4783 C   0  0  0  0  0  0
    0.8188    1.7425   -0.7743 H   0  0  0  0  0  0
    2.8348    3.4565   -1.1493 C   0  0  0  0  0  0
    3.7328    4.3095   -0.5813 F   0  0  0  0  0  0
    3.0808    3.4925   -2.4873 F   0  0  0  0  0  0
    1.6158    4.0385   -0.9753 F   0  0  0  0  0  0
   -5.9854   -1.1115    0.0695 H   0  0  0  0  0  0
   -5.4939    0.3510   -0.8077 H   0  0  0  0  0  0
    0.0000    0.0000    0.0000 X   0  0  0  0  0  0
  1  2  1  0  0  0
  1  5  1  0  0  0
  1  6  2  0  0  0
  2  3  1  0  0  0
  2  8  1  0  0  0
  3  4  1  0  0  0
  3  7  2  0  0  0
  4  5  1  0  0  0
  5 32  1  0  0  0
  5 33  1  0  0  0
  8  9  1  0  0  0
  8 10  1  0  0  0
  8 15  1  0  0  0
 10 11  1  0  0  0
 10 12  1  0  0  0
 10 13  1  0  0  0
 13 14  1  0  0  0
 13 16  2  0  0  0
 14 15  1  0  0  0
 14 18  1  0  0  0
 15 17  2  0  0  0
 18 19  1  0  0  0
 18 26  2  0  0  0
 19 20  1  0  0  0
 19 21  2  0  0  0
 21 22  1  0  0  0
 21 23  1  0  0  0
 23 24  1  0  0  0
 23 25  2  0  0  0
 25 26  1  0  0  0
 25 28  1  0  0  0
 26 27  1  0  0  0
 28 29  1  0  0  0
 28 30  1  0  0  0
 28 31  1  0  0  0
M  END
$$$$
16
                    3D
 Structure written by MMmdl.
 36 36  0  0  1  0            999 V2000
   -4.0043   -0.3568   -2.2350 C   0  0  0  0  0  0
   -2.8073    0.3332   -2.3250 N   0  0  0  0  0  0
   -2.6493    1.4872   -1.5790 C   0  0  0  0  0  0
   -4.0943    1.7142   -0.5990 S   0  0  0  0  0  0
   -4.8763    0.3182   -1.2440 C   0  0  0  0  0  0
   -4.3223   -1.3618   -2.8600 O   0  0  0  0  0  0
   -1.3603    2.5462   -1.5790 S   0  0  0  0  0  0
   -1.8063   -0.1288   -3.1720 N   0  0  0  0  0  0
   -1.6763    0.3582   -4.0530 H   0  0  0  0  0  0
   -0.9833   -1.1888   -2.8790 C   0  0  0  0  0  0
   -1.2143   -1.9808   -1.5910 C   0  0  0  0  0  0
   -0.4383   -2.7498   -1.4860 H   0  0  0  0  0  0
   -2.1493   -2.5368   -1.7240 H   0  0  0  0  0  0
   -0.0963   -1.5148   -3.6720 O   0  0  0  0  0  0
   -1.3493   -1.2208   -0.4030 O   0  0  0  0  0  0
   -0.2143   -0.7888    0.2230 C   0  0  0  0  0  0
   -0.4273   -0.1958    1.4700 C   0  0  0  0  0  0
   -1.4373   -0.1178    1.8650 H   0  0  0  0  0  0
    0.6457    0.2962    2.2200 C   0  0  0  0  0  0
    0.4387    0.7472    3.1880 H   0  0  0  0  0  0
    1.9537    0.2102    1.7320 C   0  0  0  0  0  0
    2.1617   -0.3738    0.4800 C   0  0  0  0  0  0
    3.1547   -0.4618    0.0520 H   0  0  0  0  0  0
    1.0857   -0.8698   -0.2710 C   0  0  0  0  0  0
    1.3107   -1.3058   -1.2390 H   0  0  0  0  0  0
    2.9877    0.7232    2.5470 N   0  0  0  0  0  0
    2.7047    1.1122    3.4400 H   0  0  0  0  0  0
    4.3437    0.7532    2.2600 C   0  0  0  0  0  0
    5.1367    1.3772    3.3810 C   0  0  0  0  0  0
    4.9897    0.8082    4.3030 H   0  0  0  0  0  0
    4.8137    2.4112    3.5330 H   0  0  0  0  0  0
    6.2007    1.3722    3.1280 H   0  0  0  0  0  0
    4.8977    0.3452    1.2460 O   0  0  0  0  0  0
   -5.1093   -0.3738   -0.4347 H   0  0  0  0  0  0
   -5.8095    0.6139   -1.7235 H   0  0  0  0  0  0
    0.0000    0.0000    0.0000 X   0  0  0  0  0  0
  1  2  1  0  0  0
  1  5  1  0  0  0
  1  6  2  0  0  0
  2  3  1  0  0  0
  2  8  1  0  0  0
  3  4  1  0  0  0
  3  7  2  0  0  0
  4  5  1  0  0  0
  5 34  1  0  0  0
  5 35  1  0  0  0
  8  9  1  0  0  0
  8 10  1  0  0  0
 10 11  1  0  0  0
 10 14  2  0  0  0
 11 12  1  0  0  0
 11 13  1  0  0  0
 11 15  1  0  0  0
 15 16  1  0  0  0
 16 17  1  0  0  0
 16 24  2  0  0  0
 17 18  1  0  0  0
 17 19  2  0  0  0
 19 20  1  0  0  0
 19 21  1  0  0  0
 21 22  2  0  0  0
 21 26  1  0  0  0
 22 23  1  0  0  0
 22 24  1  0  0  0
 24 25  1  0  0  0
 26 27  1  0  0  0
 26 28  1  0  0  0
 28 29  1  0  0  0
 28 33  2  0  0  0
 29 30  1  0  0  0
 29 31  1  0  0  0
 29 32  1  0  0  0
M  END
$$$$
17
                    3D
 Structure written by MMmdl.
 31 32  0  0  1  0            999 V2000
   -3.7937   -0.4753   -0.6710 C   0  0  0  0  0  0
   -2.7187   -0.2803    0.1880 N   0  0  0  0  0  0
   -2.9777    0.4727    1.3230 C   0  0  0  0  0  0
   -4.6767    0.9346    1.3500 S   0  0  0  0  0  0
   -5.0107    0.1877   -0.1550 C   0  0  0  0  0  0
   -3.7727   -1.1134   -1.7160 O   0  0  0  0  0  0
   -1.9307    0.9597    2.5300 S   0  0  0  0  0  0
   -1.4247   -0.8703   -0.1870 C   0  0  2  0  0  0
   -1.5367   -1.3824   -1.1530 H   0  0  0  0  0  0
   -0.8187   -1.8623    0.7780 C   0  0  0  0  0  0
   -1.0227   -2.8904    0.4620 H   0  0  0  0  0  0
   -1.1407   -1.7544    1.8140 H   0  0  0  0  0  0
    0.6543   -1.5803    0.6790 C   0  0  0  0  0  0
    0.8543   -0.3744    0.0260 N   0  0  0  0  0  0
   -0.3427    0.1567   -0.4320 C   0  0  0  0  0  0
    1.4783   -2.3634    1.1320 O   0  0  0  0  0  0
   -0.5667    1.2356   -0.9640 O   0  0  0  0  0  0
    2.1353    0.2477   -0.1550 C   0  0  0  0  0  0
    3.2723   -0.1834    0.5540 C   0  0  0  0  0  0
    3.2223   -0.9833    1.2870 H   0  0  0  0  0  0
    4.5273    0.4167    0.3720 C   0  0  0  0  0  0
    5.3803    0.0566    0.9400 H   0  0  0  0  0  0
    4.6693    1.4656   -0.5280 C   0  0  0  0  0  0
    3.5673    1.9177   -1.2420 C   0  0  0  0  0  0
    3.6653    2.7346   -1.9510 H   0  0  0  0  0  0
    2.3163    1.3137   -1.0550 C   0  0  0  0  0  0
    1.5003    1.6977   -1.6600 H   0  0  0  0  0  0
    5.6350    1.9276   -0.6710 H   0  0  0  0  0  0
   -5.8003   -0.5525   -0.0256 H   0  0  0  0  0  0
   -5.3437    0.9415   -0.8685 H   0  0  0  0  0  0
    0.0000    0.0000    0.0000 X   0  0  0  0  0  0
  1  2  1  0  0  0
  1  5  1  0  0  0
  1  6  2  0  0  0
  2  3  1  0  0  0
  2  8  1  0  0  0
  3  4  1  0  0  0
  3  7  2  0  0  0
  4  5  1  0  0  0
  5 29  1  0  0  0
  5 30  1  0  0  0
  8  9  1  0  0  0
  8 10  1  0  0  0
  8 15  1  0  0  0
 10 11  1  0  0  0
 10 12  1  0  0  0
 10 13  1  0  0  0
 13 14  1  0  0  0
 13 16  2  0  0  0
 14 15  1  0  0  0
 14 18  1  0  0  0
 15 17  2  0  0  0
 18 19  1  0  0  0
 18 26  2  0  0  0
 19 20  1  0  0  0
 19 21  2  0  0  0
 21 22  1  0  0  0
 21 23  1  0  0  0
 23 24  2  0  0  0
 23 28  1  0  0  0
 24 25  1  0  0  0
 24 26  1  0  0  0
 26 27  1  0  0  0
M  END
$$$$
18
                    3D
 Structure written by MMmdl.
 31 32  0  0  1  0            999 V2000
   -3.8127   -0.4845   -0.6682 C   0  0  0  0  0  0
   -2.7377   -0.2895    0.1908 N   0  0  0  0  0  0
   -2.9967    0.4635    1.3258 C   0  0  0  0  0  0
   -4.6957    0.9255    1.3528 S   0  0  0  0  0  0
   -5.0297    0.1785   -0.1522 C   0  0  0  0  0  0
   -3.7917   -1.1225   -1.7132 O   0  0  0  0  0  0
   -1.9497    0.9505    2.5328 S   0  0  0  0  0  0
   -1.4437   -0.8795   -0.1842 C   0  0  2  0  0  0
   -1.5557   -1.3915   -1.1502 H   0  0  0  0  0  0
   -0.8377   -1.8715    0.7808 C   0  0  0  0  0  0
   -1.0417   -2.8995    0.4648 H   0  0  0  0  0  0
   -1.1597   -1.7635    1.8168 H   0  0  0  0  0  0
    0.6353   -1.5895    0.6818 C   0  0  0  0  0  0
    0.8353   -0.3835    0.0288 N   0  0  0  0  0  0
   -0.3617    0.1475   -0.4292 C   0  0  0  0  0  0
    1.4593   -2.3725    1.1348 O   0  0  0  0  0  0
   -0.5857    1.2265   -0.9612 O   0  0  0  0  0  0
    2.1163    0.2385   -0.1522 C   0  0  0  0  0  0
    3.2533   -0.1925    0.5568 C   0  0  0  0  0  0
    3.2033   -0.9925    1.2898 H   0  0  0  0  0  0
    4.5083    0.4075    0.3748 C   0  0  0  0  0  0
    5.3613    0.0475    0.9428 H   0  0  0  0  0  0
    4.6503    1.4565   -0.5252 C   0  0  0  0  0  0
    3.5483    1.9085   -1.2392 C   0  0  0  0  0  0
    3.6463    2.7255   -1.9482 H   0  0  0  0  0  0
    2.2973    1.3045   -1.0522 C   0  0  0  0  0  0
    1.4813    1.6885   -1.6572 H   0  0  0  0  0  0
    6.1873    2.1925   -0.7542 Cl  0  0  0  0  0  0
   -5.8193   -0.5617   -0.0228 H   0  0  0  0  0  0
   -5.3627    0.9323   -0.8657 H   0  0  0  0  0  0
    0.0000    0.0000    0.0000 X   0  0  0  0  0  0
  1  2  1  0  0  0
  1  5  1  0  0  0
  1  6  2  0  0  0
  2  3  1  0  0  0
  2  8  1  0  0  0
  3  4  1  0  0  0
  3  7  2  0  0  0
  4  5  1  0  0  0
  5 29  1  0  0  0
  5 30  1  0  0  0
  8  9  1  0  0  0
  8 10  1  0  0  0
  8 15  1  0  0  0
 10 11  1  0  0  0
 10 12  1  0  0  0
 10 13  1  0  0  0
 13 14  1  0  0  0
 13 16  2  0  0  0
 14 15  1  0  0  0
 14 18  1  0  0  0
 15 17  2  0  0  0
 18 19  1  0  0  0
 18 26  2  0  0  0
 19 20  1  0  0  0
 19 21  2  0  0  0
 21 22  1  0  0  0
 21 23  1  0  0  0
 23 24  2  0  0  0
 23 28  1  0  0  0
 24 25  1  0  0  0
 24 26  1  0  0  0
 26 27  1  0  0  0
M  END
$$$$
19
                    3D
 Structure written by MMmdl.
 25 26  0  0  1  0            999 V2000
   -3.7944   -2.8968    1.0132 S   0  0  0  0  0  0
   -2.0754   -2.7028    0.6882 C   0  0  0  0  0  0
   -1.6344   -1.5858    1.3702 N   0  0  0  0  0  0
   -2.5374   -0.8558    2.1272 C   0  0  0  0  0  0
   -3.8574   -1.5308    2.0692 C   0  0  0  0  0  0
   -2.3134    0.1542    2.7812 O   0  0  0  0  0  0
   -1.2044   -3.7538   -0.2698 S   0  0  0  0  0  0
   -0.2934   -1.1968    1.3522 N   0  0  0  0  0  0
    0.2786   -1.5818    2.0982 H   0  0  0  0  0  0
    0.3086   -0.3728    0.4582 C   0  0  0  0  0  0
   -0.5304    0.4142   -0.8268 S   0  0  0  0  0  0
    1.5976   -0.1158    0.5082 N   0  0  0  0  0  0
    1.9656    0.7502   -0.5078 C   0  0  0  0  0  0
    0.9306    1.1532   -1.3498 C   0  0  0  0  0  0
    1.1486    2.0282   -2.4268 C   0  0  0  0  0  0
    0.3316    2.3342   -3.0738 H   0  0  0  0  0  0
    2.4466    2.4992   -2.6458 C   0  0  0  0  0  0
    2.6386    3.1792   -3.4738 H   0  0  0  0  0  0
    3.4956    2.1102   -1.8178 C   0  0  0  0  0  0
    4.4996    2.4862   -2.0018 H   0  0  0  0  0  0
    3.2666    1.2382   -0.7488 C   0  0  0  0  0  0
    4.0836    0.9322   -0.1018 H   0  0  0  0  0  0
   -4.1421   -1.8579    3.0692 H   0  0  0  0  0  0
   -4.6089   -0.8281    1.7093 H   0  0  0  0  0  0
    0.0000    0.0000    0.0000 X   0  0  0  0  0  0
  1  2  1  0  0  0
  1  5  1  0  0  0
  2  3  1  0  0  0
  2  7  2  0  0  0
  3  4  1  0  0  0
  3  8  1  0  0  0
  4  5  1  0  0  0
  4  6  2  0  0  0
  5 23  1  0  0  0
  5 24  1  0  0  0
  8  9  1  0  0  0
  8 10  1  0  0  0
 10 11  1  0  0  0
 10 12  2  0  0  0
 11 14  1  0  0  0
 12 13  1  0  0  0
 13 14  1  0  0  0
 13 21  2  0  0  0
 14 15  2  0  0  0
 15 16  1  0  0  0
 15 17  1  0  0  0
 17 18  1  0  0  0
 17 19  2  0  0  0
 19 20  1  0  0  0
 19 21  1  0  0  0
 21 22  1  0  0  0
M  END
$$$$
20
                    3D
 Structure written by MMmdl.
 21 21  0  0  1  0            999 V2000
   -2.9527   -1.7194    0.3349 S   0  0  0  0  0  0
   -1.2957   -1.5844    0.9139 C   0  0  0  0  0  0
   -0.9007   -0.2604    0.8729 N   0  0  0  0  0  0
   -1.8387    0.6546    0.4189 C   0  0  0  0  0  0
   -3.1067   -0.0294    0.0799 C   0  0  0  0  0  0
   -1.6767    1.8636    0.3089 O   0  0  0  0  0  0
   -0.4317   -2.9184    1.4229 S   0  0  0  0  0  0
    0.4193    0.2286    1.2689 C   0  0  0  0  0  0
    0.3263    1.2426    1.6759 H   0  0  0  0  0  0
    0.8393   -0.4004    2.0599 H   0  0  0  0  0  0
    1.3173    0.2536    0.0849 C   0  0  0  0  0  0
    1.4543    1.1166   -0.9831 C   0  0  0  0  0  0
    0.8693    2.0096   -1.1581 H   0  0  0  0  0  0
    2.4973    0.5976   -1.7861 C   0  0  0  0  0  0
    2.8853    1.0046   -2.7091 H   0  0  0  0  0  0
    2.9333   -0.5444   -1.1551 C   0  0  0  0  0  0
    3.6973   -1.2754   -1.3751 H   0  0  0  0  0  0
    2.2253   -0.7594   -0.0171 O   0  0  0  0  0  0
   -3.9085    0.3608    0.7068 H   0  0  0  0  0  0
   -3.3528    0.1591   -0.9651 H   0  0  0  0  0  0
    0.0000    0.0000    0.0000 X   0  0  0  0  0  0
  1  2  1  0  0  0
  1  5  1  0  0  0
  2  3  1  0  0  0
  2  7  2  0  0  0
  3  4  1  0  0  0
  3  8  1  0  0  0
  4  5  1  0  0  0
  4  6  2  0  0  0
  5 19  1  0  0  0
  5 20  1  0  0  0
  8  9  1  0  0  0
  8 10  1  0  0  0
  8 11  1  0  0  0
 11 12  2  0  0  0
 11 18  1  0  0  0
 12 13  1  0  0  0
 12 14  1  0  0  0
 14 15  1  0  0  0
 14 16  2  0  0  0
 16 17  1  0  0  0
 16 18  1  0  0  0
M  END
$$$$
21
                    3D
 Structure written by MMmdl.
 28 28  0  0  1  0            999 V2000
   -2.2240   -1.8778   -0.2792 C   0  0  0  0  0  0
   -1.2450   -1.6278   -1.2142 N   0  0  0  0  0  0
   -1.4890   -0.6378   -2.1312 C   0  0  0  0  0  0
   -3.0870    0.0342   -1.8542 S   0  0  0  0  0  0
   -3.3900   -0.9928   -0.5102 C   0  0  0  0  0  0
   -2.1640   -2.7108    0.6158 O   0  0  0  0  0  0
   -0.7460   -0.2428   -3.0152 O   0  0  0  0  0  0
   -0.0160   -2.3988   -1.2312 C   0  0  0  0  0  0
   -0.2560   -3.4418   -0.9952 H   0  0  0  0  0  0
    0.4310   -2.3568   -2.2302 H   0  0  0  0  0  0
    1.0370   -1.9348   -0.2392 C   0  0  0  0  0  0
    1.9420   -2.6768    0.1438 O   0  0  0  0  0  0
    1.0810   -0.6568    0.1258 N   0  0  0  0  0  0
    1.9000   -1.0028    0.6448 H   0  0  0  0  0  0
    1.2700    0.6322    0.6018 C   0  0  0  0  0  0
    2.3060    0.9682    1.4878 C   0  0  0  0  0  0
    3.0110    0.2242    1.8518 H   0  0  0  0  0  0
    2.4600    2.2872    1.9278 C   0  0  0  0  0  0
    3.2680    2.5342    2.6118 H   0  0  0  0  0  0
    1.5810    3.2722    1.4858 C   0  0  0  0  0  0
    0.5480    2.9492    0.6088 C   0  0  0  0  0  0
   -0.1400    3.7142    0.2588 H   0  0  0  0  0  0
    0.3950    1.6302    0.1688 C   0  0  0  0  0  0
   -0.4080    1.4022   -0.5232 H   0  0  0  0  0  0
    1.7750    4.8962    2.0218 Cl  0  0  0  0  0  0
   -3.5668   -0.3860    0.3778 H   0  0  0  0  0  0
   -4.2730   -1.6001   -0.7091 H   0  0  0  0  0  0
    0.0000    0.0000    0.0000 X   0  0  0  0  0  0
  1  2  1  0  0  0
  1  5  1  0  0  0
  1  6  2  0  0  0
  2  3  1  0  0  0
  2  8  1  0  0  0
  3  4  1  0  0  0
  3  7  2  0  0  0
  4  5  1  0  0  0
  5 26  1  0  0  0
  5 27  1  0  0  0
  8  9  1  0  0  0
  8 10  1  0  0  0
  8 11  1  0  0  0
 11 12  2  0  0  0
 11 13  1  0  0  0
 13 14  1  0  0  0
 13 15  1  0  0  0
 15 16  1  0  0  0
 15 23  2  0  0  0
 16 17  1  0  0  0
 16 18  2  0  0  0
 18 19  1  0  0  0
 18 20  1  0  0  0
 20 21  2  0  0  0
 20 25  1  0  0  0
 21 22  1  0  0  0
 21 23  1  0  0  0
 23 24  1  0  0  0
M  END
$$$$
22
                    3D
 Structure written by MMmdl.
 21 21  0  0  1  0            999 V2000
   -0.7783   -3.2772    0.2956 S   0  0  0  0  0  0
    0.4867   -2.0642    0.4296 C   0  0  0  0  0  0
   -0.0543   -0.8882    0.9136 N   0  0  0  0  0  0
   -1.4053   -0.9072    1.2246 C   0  0  0  0  0  0
   -1.9893   -2.2262    0.9056 C   0  0  0  0  0  0
    0.6947    0.3538    1.1106 C   0  0  0  0  0  0
    0.2167    0.9628    1.8856 H   0  0  0  0  0  0
    1.7097    0.1278    1.4506 H   0  0  0  0  0  0
    0.7327    1.1128   -0.1684 C   0  0  0  0  0  0
   -0.4213    1.7358   -0.5434 O   0  0  0  0  0  0
   -0.1733    2.3538   -1.7254 C   0  0  0  0  0  0
   -1.0063    2.8918   -2.1544 H   0  0  0  0  0  0
    1.1267    2.1408   -2.1164 C   0  0  0  0  0  0
    1.5917    2.5138   -3.0184 H   0  0  0  0  0  0
    1.7157    1.3408   -1.1084 C   0  0  0  0  0  0
    2.7307    0.9688   -1.0744 H   0  0  0  0  0  0
    2.0717   -2.3872    0.0126 S   0  0  0  0  0  0
   -2.0503    0.0108    1.7146 O   0  0  0  0  0  0
   -2.4245   -2.6581    1.8068 H   0  0  0  0  0  0
   -2.7742   -2.1048    0.1591 H   0  0  0  0  0  0
    0.0000    0.0000    0.0000 X   0  0  0  0  0  0
  1  2  1  0  0  0
  1  5  1  0  0  0
  2  3  1  0  0  0
  2 17  2  0  0  0
  3  4  1  0  0  0
  3  6  1  0  0  0
  4  5  1  0  0  0
  4 18  2  0  0  0
  5 19  1  0  0  0
  5 20  1  0  0  0
  6  7  1  0  0  0
  6  8  1  0  0  0
  6  9  1  0  0  0
  9 10  1  0  0  0
  9 15  2  0  0  0
 10 11  1  0  0  0
 11 12  1  0  0  0
 11 13  2  0  0  0
 13 14  1  0  0  0
 13 15  1  0  0  0
 15 16  1  0  0  0
M  END
$$$$
23
                    3D
 Structure written by MMmdl.
 21 21  0  0  1  0            999 V2000
   -1.6358   -2.3578   -1.7871 S   0  0  0  0  0  0
   -0.4868   -1.0298   -1.8561 C   0  0  0  0  0  0
   -0.8588   -0.0538   -0.9511 N   0  0  0  0  0  0
   -2.0278   -0.2778   -0.2391 C   0  0  0  0  0  0
   -2.5878   -1.6018   -0.5761 C   0  0  0  0  0  0
   -0.1068    1.1752   -0.6961 C   0  0  0  0  0  0
    0.3562    1.5322   -1.6211 H   0  0  0  0  0  0
   -0.7828    1.9612   -0.3421 H   0  0  0  0  0  0
    0.9312    0.9052    0.3339 C   0  0  0  0  0  0
    0.5052    0.8422    1.6289 O   0  0  0  0  0  0
    1.5952    0.5772    2.3929 C   0  0  0  0  0  0
    1.4122    0.4962    3.4549 H   0  0  0  0  0  0
    2.7192    0.4692    1.6089 C   0  0  0  0  0  0
    3.7202    0.2582    1.9549 H   0  0  0  0  0  0
    2.2932    0.6862    0.2769 C   0  0  0  0  0  0
    2.9022    0.6762   -0.6161 H   0  0  0  0  0  0
    0.8212   -1.0428   -2.8941 S   0  0  0  0  0  0
   -2.5568    0.4952    0.5499 O   0  0  0  0  0  0
   -2.6034   -2.2272    0.3165 H   0  0  0  0  0  0
   -3.6088   -1.4825   -0.9388 H   0  0  0  0  0  0
    0.0000    0.0000    0.0000 X   0  0  0  0  0  0
  1  2  1  0  0  0
  1  5  1  0  0  0
  2  3  1  0  0  0
  2 17  2  0  0  0
  3  4  1  0  0  0
  3  6  1  0  0  0
  4  5  1  0  0  0
  4 18  2  0  0  0
  5 19  1  0  0  0
  5 20  1  0  0  0
  6  7  1  0  0  0
  6  8  1  0  0  0
  6  9  1  0  0  0
  9 10  1  0  0  0
  9 15  2  0  0  0
 10 11  1  0  0  0
 11 12  1  0  0  0
 11 13  2  0  0  0
 13 14  1  0  0  0
 13 15  1  0  0  0
 15 16  1  0  0  0
M  END
$$$$
24
                    3D
 Structure written by MMmdl.
 21 21  0  0  1  0            999 V2000
   -1.1034   -3.2048   -0.4578 S   0  0  0  0  0  0
   -0.0754   -1.9718   -1.1798 C   0  0  0  0  0  0
   -0.6024   -0.7228   -0.9078 N   0  0  0  0  0  0
   -1.7904   -0.6898   -0.1948 C   0  0  0  0  0  0
   -2.2014   -2.0548    0.1862 C   0  0  0  0  0  0
    0.0086    0.5462   -1.3008 C   0  0  0  0  0  0
    0.6556    0.4212   -2.1738 H   0  0  0  0  0  0
   -0.7804    1.2572   -1.5728 H   0  0  0  0  0  0
    0.7876    1.0742   -0.1488 C   0  0  0  0  0  0
    2.0186    0.5272    0.0612 O   0  0  0  0  0  0
    2.5326    1.1242    1.1662 C   0  0  0  0  0  0
    3.5146    0.7852    1.4642 H   0  0  0  0  0  0
    1.6506    2.0512    1.6682 C   0  0  0  0  0  0
    1.8016    2.6672    2.5432 H   0  0  0  0  0  0
    0.5206    2.0222    0.8172 C   0  0  0  0  0  0
   -0.3854    2.6062    0.9032 H   0  0  0  0  0  0
    1.2956   -2.3628   -2.0488 S   0  0  0  0  0  0
   -2.4254    0.3162    0.1002 O   0  0  0  0  0  0
   -2.2191   -2.1386    1.2728 H   0  0  0  0  0  0
   -3.2019   -2.2533   -0.1981 H   0  0  0  0  0  0
    0.0000    0.0000    0.0000 X   0  0  0  0  0  0
  1  2  1  0  0  0
  1  5  1  0  0  0
  2  3  1  0  0  0
  2 17  2  0  0  0
  3  4  1  0  0  0
  3  6  1  0  0  0
  4  5  1  0  0  0
  4 18  2  0  0  0
  5 19  1  0  0  0
  5 20  1  0  0  0
  6  7  1  0  0  0
  6  8  1  0  0  0
  6  9  1  0  0  0
  9 10  1  0  0  0
  9 15  2  0  0  0
 10 11  1  0  0  0
 11 12  1  0  0  0
 11 13  2  0  0  0
 13 14  1  0  0  0
 13 15  1  0  0  0
 15 16  1  0  0  0
M  END
$$$$
25
                    3D
 Structure written by MMmdl.
 27 27  0  0  1  0            999 V2000
   -2.4014   -3.8736    0.2094 S   0  0  0  0  0  0
   -1.1694   -2.6606   -0.1406 C   0  0  0  0  0  0
   -1.7234   -1.3866   -0.0196 N   0  0  0  0  0  0
   -3.0934   -1.3446    0.2544 C   0  0  0  0  0  0
   -3.6444   -2.7106    0.3804 C   0  0  0  0  0  0
   -0.9904   -0.1596   -0.1606 C   0  0  0  0  0  0
    0.3556   -3.1446   -0.6366 S   0  0  0  0  0  0
   -3.7924   -0.3516    0.4194 O   0  0  0  0  0  0
    0.2886    0.0014    0.3874 C   0  0  0  0  0  0
    0.7606   -0.7776    0.9774 H   0  0  0  0  0  0
    0.9726    1.2094    0.2274 C   0  0  0  0  0  0
    0.4016    2.2924   -0.4336 C   0  0  0  0  0  0
    0.9386    3.2304   -0.5306 H   0  0  0  0  0  0
   -0.8744    2.1514   -0.9656 C   0  0  0  0  0  0
   -1.3414    2.9804   -1.4906 H   0  0  0  0  0  0
   -1.5634    0.9394   -0.8296 C   0  0  0  0  0  0
   -2.5514    0.8674   -1.2786 H   0  0  0  0  0  0
    2.2296    1.3514    0.8184 O   0  0  0  0  0  0
    3.2716    1.1014   -0.0666 C   0  0  0  0  0  0
    4.5716    1.2674    0.6624 C   0  0  0  0  0  0
    4.6606    2.2914    1.0334 H   0  0  0  0  0  0
    5.4006    1.0724   -0.0246 H   0  0  0  0  0  0
    4.6286    0.5524    1.4874 H   0  0  0  0  0  0
    3.1796    0.7944   -1.2476 O   0  0  0  0  0  0
   -4.1153   -2.8234    1.3570 H   0  0  0  0  0  0
   -4.3991   -2.8700   -0.3897 H   0  0  0  0  0  0
    0.0000    0.0000    0.0000 X   0  0  0  0  0  0
  1  2  1  0  0  0
  1  5  1  0  0  0
  2  3  1  0  0  0
  2  7  2  0  0  0
  3  4  1  0  0  0
  3  6  1  0  0  0
  4  5  1  0  0  0
  4  8  2  0  0  0
  5 25  1  0  0  0
  5 26  1  0  0  0
  6  9  1  0  0  0
  6 16  2  0  0  0
  9 10  1  0  0  0
  9 11  2  0  0  0
 11 12  1  0  0  0
 11 18  1  0  0  0
 12 13  1  0  0  0
 12 14  2  0  0  0
 14 15  1  0  0  0
 14 16  1  0  0  0
 16 17  1  0  0  0
 18 19  1  0  0  0
 19 20  1  0  0  0
 19 24  2  0  0  0
 20 21  1  0  0  0
 20 22  1  0  0  0
 20 23  1  0  0  0
M  END
$$$$
26
                    3D
 Structure written by MMmdl.
 33 34  0  0  1  0            999 V2000
   -5.1157    1.1050   -2.2144 S   0  0  0  0  0  0
   -3.4557    0.7030   -2.6064 C   0  0  0  0  0  0
   -2.8377    0.2990   -1.4474 N   0  0  0  0  0  0
   -3.5677    0.2900   -0.2684 C   0  0  0  0  0  0
   -5.0027    0.5570   -0.5584 C   0  0  0  0  0  0
   -3.0867    0.1730    0.8516 O   0  0  0  0  0  0
   -2.8067    0.8300   -4.1364 S   0  0  0  0  0  0
   -1.4987   -0.0860   -1.4284 N   0  0  0  0  0  0
   -0.7737    0.6420   -1.4444 H   0  0  0  0  0  0
   -1.1857   -1.4320   -1.3894 C   0  0  0  0  0  0
    0.3013   -1.7190   -1.5404 C   0  0  0  0  0  0
    0.6633   -1.2230   -2.4484 H   0  0  0  0  0  0
    0.4383   -2.7990   -1.6604 H   0  0  0  0  0  0
   -2.0197   -2.3320   -1.3114 O   0  0  0  0  0  0
    1.0653   -1.2460   -0.3914 N   0  0  0  0  0  0
    1.4633   -2.1310    0.5866 C   0  0  0  0  0  0
    1.1153   -3.1670    0.4436 H   0  0  0  0  0  0
    2.1883   -1.8250    1.6096 N   0  0  0  0  0  0
    1.3853    0.1050   -0.3084 C   0  0  0  0  0  0
    0.9423    0.9470   -1.0894 O   0  0  0  0  0  0
    2.2433    0.4970    0.8166 C   0  0  0  0  0  0
    2.6093   -0.4920    1.7326 C   0  0  0  0  0  0
    3.4233   -0.1370    2.8106 C   0  0  0  0  0  0
    3.7173   -0.8940    3.5336 H   0  0  0  0  0  0
    3.8623    1.1800    2.9656 C   0  0  0  0  0  0
    4.4973    1.4430    3.8086 H   0  0  0  0  0  0
    3.4883    2.1570    2.0426 C   0  0  0  0  0  0
    3.8323    3.1810    2.1666 H   0  0  0  0  0  0
    2.6743    1.8180    0.9636 C   0  0  0  0  0  0
    2.3823    2.5810    0.2456 H   0  0  0  0  0  0
   -5.5740   -0.3639   -0.4412 H   0  0  0  0  0  0
   -5.3682    1.3383    0.1080 H   0  0  0  0  0  0
    0.0000    0.0000    0.0000 X   0  0  0  0  0  0
  1  2  1  0  0  0
  1  5  1  0  0  0
  2  3  1  0  0  0
  2  7  2  0  0  0
  3  4  1  0  0  0
  3  8  1  0  0  0
  4  5  1  0  0  0
  4  6  2  0  0  0
  5 31  1  0  0  0
  5 32  1  0  0  0
  8  9  1  0  0  0
  8 10  1  0  0  0
 10 11  1  0  0  0
 10 14  2  0  0  0
 11 12  1  0  0  0
 11 13  1  0  0  0
 11 15  1  0  0  0
 15 16  1  0  0  0
 15 19  1  0  0  0
 16 17  1  0  0  0
 16 18  2  0  0  0
 18 22  1  0  0  0
 19 20  2  0  0  0
 19 21  1  0  0  0
 21 22  1  0  0  0
 21 29  2  0  0  0
 22 23  2  0  0  0
 23 24  1  0  0  0
 23 25  1  0  0  0
 25 26  1  0  0  0
 25 27  2  0  0  0
 27 28  1  0  0  0
 27 29  1  0  0  0
 29 30  1  0  0  0
M  END
$$$$
27
                    3D
 Structure written by MMmdl.
 33 34  0  0  1  0            999 V2000
   -3.3665    0.6125   -0.2243 C   0  0  0  0  0  0
   -3.0105   -0.6065   -0.7733 N   0  0  0  0  0  0
   -4.0055   -1.4805   -1.1623 C   0  0  0  0  0  0
   -5.5615   -0.7155   -0.8573 S   0  0  0  0  0  0
   -4.8435    0.7225   -0.2253 C   0  0  0  0  0  0
   -2.6145    1.4745    0.2137 O   0  0  0  0  0  0
   -3.8455   -3.0125   -1.8033 S   0  0  0  0  0  0
   -1.6625   -0.9105   -0.9243 N   0  0  0  0  0  0
   -1.1815   -1.4065   -0.1643 H   0  0  0  0  0  0
   -1.0045   -0.5145   -2.0743 C   0  0  0  0  0  0
    0.4375   -0.9985   -2.1403 C   0  0  0  0  0  0
    0.8255   -0.8115   -3.1473 H   0  0  0  0  0  0
    0.4605   -2.0775   -1.9523 H   0  0  0  0  0  0
   -1.5225    0.1285   -2.9843 O   0  0  0  0  0  0
    1.2565   -0.3085   -1.1493 N   0  0  0  0  0  0
    1.2085   -0.7375    0.1727 C   0  0  0  0  0  0
    2.8485    1.3915   -0.7383 N   0  0  0  0  0  0
    2.0555    0.7475   -1.5273 C   0  0  0  0  0  0
    1.9835    1.0265   -2.5903 H   0  0  0  0  0  0
    0.4225   -1.5985    0.5697 O   0  0  0  0  0  0
    2.8995    0.9865    0.6037 C   0  0  0  0  0  0
    2.1165   -0.0565    1.1037 C   0  0  0  0  0  0
    2.1855   -0.4375    2.4457 C   0  0  0  0  0  0
    1.5715   -1.2505    2.8257 H   0  0  0  0  0  0
    3.0545    0.2335    3.3047 C   0  0  0  0  0  0
    3.1195   -0.0555    4.3507 H   0  0  0  0  0  0
    3.8435    1.2775    2.8207 C   0  0  0  0  0  0
    4.5215    1.8015    3.4887 H   0  0  0  0  0  0
    3.7645    1.6505    1.4767 C   0  0  0  0  0  0
    4.3825    2.4645    1.1037 H   0  0  0  0  0  0
   -5.1435    1.5756   -0.8338 H   0  0  0  0  0  0
   -5.1959    0.8869    0.7930 H   0  0  0  0  0  0
    0.0000    0.0000    0.0000 X   0  0  0  0  0  0
  1  2  1  0  0  0
  1  5  1  0  0  0
  1  6  2  0  0  0
  2  3  1  0  0  0
  2  8  1  0  0  0
  3  4  1  0  0  0
  3  7  2  0  0  0
  4  5  1  0  0  0
  5 31  1  0  0  0
  5 32  1  0  0  0
  8  9  1  0  0  0
  8 10  1  0  0  0
 10 11  1  0  0  0
 10 14  2  0  0  0
 11 12  1  0  0  0
 11 13  1  0  0  0
 11 15  1  0  0  0
 15 16  1  0  0  0
 15 18  1  0  0  0
 16 20  2  0  0  0
 16 22  1  0  0  0
 17 18  2  0  0  0
 17 21  1  0  0  0
 18 19  1  0  0  0
 21 22  1  0  0  0
 21 29  2  0  0  0
 22 23  2  0  0  0
 23 24  1  0  0  0
 23 25  1  0  0  0
 25 26  1  0  0  0
 25 27  2  0  0  0
 27 28  1  0  0  0
 27 29  1  0  0  0
 29 30  1  0  0  0
M  END
$$$$
28
                    3D
 Structure written by MMmdl.
 36 37  0  0  1  0            999 V2000
   -4.4973    0.4116   -2.8874 S   0  0  0  0  0  0
   -2.9533    0.1426   -2.1014 C   0  0  0  0  0  0
   -3.1693    0.1706   -0.7454 N   0  0  0  0  0  0
   -4.4583    0.3566   -0.2694 C   0  0  0  0  0  0
   -5.4223    0.3326   -1.4074 C   0  0  0  0  0  0
   -4.7313    0.6156    0.8956 O   0  0  0  0  0  0
   -1.5213   -0.1004   -2.9214 S   0  0  0  0  0  0
   -2.1273    0.0656    0.1686 N   0  0  0  0  0  0
   -1.8063   -0.8674    0.4456 H   0  0  0  0  0  0
   -1.5433    1.2166    0.6636 C   0  0  0  0  0  0
   -0.5073    0.9386    1.7426 C   0  0  0  0  0  0
   -0.8873    0.1636    2.4176 H   0  0  0  0  0  0
   -0.3603    1.8436    2.3356 H   0  0  0  0  0  0
   -1.7793    2.3516    0.2566 O   0  0  0  0  0  0
    0.7357    0.4896    1.1116 N   0  0  0  0  0  0
    0.7967   -0.8664    0.7736 C   0  0  0  0  0  0
    2.9167    0.9396    0.3276 N   0  0  0  0  0  0
    1.7967    1.3356    0.8446 C   0  0  0  0  0  0
    3.0747   -0.4134    0.0126 C   0  0  0  0  0  0
    2.0607   -1.3464    0.2096 C   0  0  0  0  0  0
    2.2377   -2.6924   -0.1224 C   0  0  0  0  0  0
    1.4377   -3.4124    0.0326 H   0  0  0  0  0  0
    3.4547   -3.1124   -0.6564 C   0  0  0  0  0  0
    3.6037   -4.1574   -0.9174 H   0  0  0  0  0  0
    4.4817   -2.1904   -0.8564 C   0  0  0  0  0  0
    5.4317   -2.5144   -1.2734 H   0  0  0  0  0  0
    4.2907   -0.8464   -0.5234 C   0  0  0  0  0  0
    5.0927   -0.1304   -0.6834 H   0  0  0  0  0  0
   -0.1603   -1.6334    0.8906 O   0  0  0  0  0  0
    1.6657    2.8026    1.1766 C   0  0  0  0  0  0
    0.7617    3.2186    0.7286 H   0  0  0  0  0  0
    2.5277    3.3576    0.7946 H   0  0  0  0  0  0
    1.6267    2.9306    2.2626 H   0  0  0  0  0  0
   -5.9892   -0.5981   -1.3831 H   0  0  0  0  0  0
   -6.0801    1.1994   -1.3440 H   0  0  0  0  0  0
    0.0000    0.0000    0.0000 X   0  0  0  0  0  0
  1  2  1  0  0  0
  1  5  1  0  0  0
  2  3  1  0  0  0
  2  7  2  0  0  0
  3  4  1  0  0  0
  3  8  1  0  0  0
  4  5  1  0  0  0
  4  6  2  0  0  0
  5 34  1  0  0  0
  5 35  1  0  0  0
  8  9  1  0  0  0
  8 10  1  0  0  0
 10 11  1  0  0  0
 10 14  2  0  0  0
 11 12  1  0  0  0
 11 13  1  0  0  0
 11 15  1  0  0  0
 15 16  1  0  0  0
 15 18  1  0  0  0
 16 20  1  0  0  0
 16 29  2  0  0  0
 17 18  2  0  0  0
 17 19  1  0  0  0
 18 30  1  0  0  0
 19 20  1  0  0  0
 19 27  2  0  0  0
 20 21  2  0  0  0
 21 22  1  0  0  0
 21 23  1  0  0  0
 23 24  1  0  0  0
 23 25  2  0  0  0
 25 26  1  0  0  0
 25 27  1  0  0  0
 27 28  1  0  0  0
 30 31  1  0  0  0
 30 32  1  0  0  0
 30 33  1  0  0  0
M  END
$$$$
29
                    3D
 Structure written by MMmdl.
 36 37  0  0  1  0            999 V2000
   -5.0562    0.5470    1.5462 S   0  0  0  0  0  0
   -3.3832    0.2350    1.1132 C   0  0  0  0  0  0
   -3.0582    1.0010    0.0152 N   0  0  0  0  0  0
   -4.0192    1.8200   -0.5558 C   0  0  0  0  0  0
   -5.3072    1.7510    0.2192 C   0  0  0  0  0  0
   -6.1152    1.4230   -0.4378 H   0  0  0  0  0  0
   -5.5342    2.7340    0.6402 H   0  0  0  0  0  0
   -3.8822    2.5150   -1.5578 O   0  0  0  0  0  0
   -2.4132   -0.8460    1.9362 S   0  0  0  0  0  0
   -1.7852    0.9790   -0.5418 N   0  0  0  0  0  0
   -1.5552    0.2410   -1.2168 H   0  0  0  0  0  0
   -0.8602    1.9310   -0.1568 C   0  0  0  0  0  0
    0.4628    1.8120   -0.9018 C   0  0  0  0  0  0
    1.0298    2.7370   -0.7718 H   0  0  0  0  0  0
    0.2598    1.7010   -1.9738 H   0  0  0  0  0  0
   -1.0552    2.7830    0.7062 O   0  0  0  0  0  0
    1.2028    0.6460   -0.4108 N   0  0  0  0  0  0
    0.8378   -0.5890   -0.9578 C   0  0  0  0  0  0
    2.8968   -0.2840    0.9462 N   0  0  0  0  0  0
    2.1988    0.7310    0.5462 C   0  0  0  0  0  0
    2.6398   -1.5430    0.3922 C   0  0  0  0  0  0
    1.6328   -1.7490   -0.5468 C   0  0  0  0  0  0
    1.3858   -3.0180   -1.0788 C   0  0  0  0  0  0
    0.5948   -3.1700   -1.8098 H   0  0  0  0  0  0
    2.1648   -4.0980   -0.6658 C   0  0  0  0  0  0
    1.9808   -5.0890   -1.0728 H   0  0  0  0  0  0
    3.1798   -3.9050    0.2722 C   0  0  0  0  0  0
    3.7878   -4.7460    0.5952 H   0  0  0  0  0  0
    3.4138   -2.6320    0.7982 C   0  0  0  0  0  0
    4.2028   -2.4870    1.5312 H   0  0  0  0  0  0
   -0.1282   -0.7320   -1.7098 O   0  0  0  0  0  0
    2.5078    2.0740    1.1622 C   0  0  0  0  0  0
    1.5968    2.5420    1.5412 H   0  0  0  0  0  0
    2.9668    2.7250    0.4122 H   0  0  0  0  0  0
    3.2088    1.9590    1.9942 H   0  0  0  0  0  0
    0.0000    0.0000    0.0000 X   0  0  0  0  0  0
  1  2  1  0  0  0
  1  5  1  0  0  0
  2  3  1  0  0  0
  2  9  2  0  0  0
  3  4  1  0  0  0
  3 10  1  0  0  0
  4  5  1  0  0  0
  4  8  2  0  0  0
  5  6  1  0  0  0
  5  7  1  0  0  0
 10 11  1  0  0  0
 10 12  1  0  0  0
 12 13  1  0  0  0
 12 16  2  0  0  0
 13 14  1  0  0  0
 13 15  1  0  0  0
 13 17  1  0  0  0
 17 18  1  0  0  0
 17 20  1  0  0  0
 18 22  1  0  0  0
 18 31  2  0  0  0
 19 20  2  0  0  0
 19 21  1  0  0  0
 20 32  1  0  0  0
 21 22  1  0  0  0
 21 29  2  0  0  0
 22 23  2  0  0  0
 23 24  1  0  0  0
 23 25  1  0  0  0
 25 26  1  0  0  0
 25 27  2  0  0  0
 27 28  1  0  0  0
 27 29  1  0  0  0
 29 30  1  0  0  0
 32 33  1  0  0  0
 32 34  1  0  0  0
 32 35  1  0  0  0
M  END
$$$$
30
                    3D
 Structure written by MMmdl.
 22 22  0  0  1  0            999 V2000
   -1.4612    1.1635   -0.7626 C   0  0  0  0  0  0
   -0.1052    1.1075   -0.4866 N   0  0  0  0  0  0
    0.3948    2.0775    0.3534 C   0  0  0  0  0  0
   -0.8452    3.2555    0.7344 S   0  0  0  0  0  0
   -2.1662    2.2535    0.0134 C   0  0  0  0  0  0
   -2.6972    1.7725    0.8404 H   0  0  0  0  0  0
   -2.0642    0.4105   -1.5226 O   0  0  0  0  0  0
    0.6878    0.0555   -1.1206 C   0  0  0  0  0  0
    0.2118   -0.2285   -2.0666 H   0  0  0  0  0  0
    1.6798    0.4325   -1.3806 H   0  0  0  0  0  0
    0.7868   -1.1585   -0.2626 C   0  0  0  0  0  0
    0.4688   -1.4585    1.0484 C   0  0  0  0  0  0
    0.0408   -0.7805    1.7734 H   0  0  0  0  0  0
    0.8208   -2.8145    1.2504 C   0  0  0  0  0  0
    0.7128   -3.3955    2.1554 H   0  0  0  0  0  0
    1.3328   -3.2585    0.0554 C   0  0  0  0  0  0
    1.7248   -4.2055   -0.2846 H   0  0  0  0  0  0
    1.3268   -2.2615   -0.8656 O   0  0  0  0  0  0
    1.2347    2.5776   -0.1289 H   0  0  0  0  0  0
    0.7494    1.6132    1.2736 H   0  0  0  0  0  0
   -2.8326    2.8425   -0.6168 H   0  0  0  0  0  0
    0.0000    0.0000    0.0000 X   0  0  0  0  0  0
  1  2  1  0  0  0
  1  5  1  0  0  0
  1  7  2  0  0  0
  2  3  1  0  0  0
  2  8  1  0  0  0
  3  4  1  0  0  0
  3 19  1  0  0  0
  3 20  1  0  0  0
  4  5  1  0  0  0
  5  6  1  0  0  0
  5 21  1  0  0  0
  8  9  1  0  0  0
  8 10  1  0  0  0
  8 11  1  0  0  0
 11 12  2  0  0  0
 11 18  1  0  0  0
 12 13  1  0  0  0
 12 14  1  0  0  0
 14 15  1  0  0  0
 14 16  2  0  0  0
 16 17  1  0  0  0
 16 18  1  0  0  0
M  END
$$$$
31
                    3D
 Structure written by MMmdl.
 22 22  0  0  1  0            999 V2000
   -0.6555   -3.1983   -0.3372 C   0  0  0  0  0  0
    1.0745   -3.3773   -0.3442 S   0  0  0  0  0  0
    1.3195   -1.7583    0.2688 C   0  0  0  0  0  0
    0.1715   -0.9983    0.0458 N   0  0  0  0  0  0
   -0.9695   -1.7473   -0.3012 C   0  0  0  0  0  0
    0.0775    0.4307    0.0808 C   0  0  0  0  0  0
    1.0705    1.2227   -0.5202 C   0  0  0  0  0  0
    1.9125    0.7697   -1.0372 H   0  0  0  0  0  0
    0.9775    2.6167   -0.5032 C   0  0  0  0  0  0
    1.7535    3.2187   -0.9692 H   0  0  0  0  0  0
   -0.1125    3.2357    0.1038 C   0  0  0  0  0  0
   -0.1825    4.3207    0.1188 H   0  0  0  0  0  0
   -1.1155    2.4637    0.6828 C   0  0  0  0  0  0
   -1.9705    2.9447    1.1508 H   0  0  0  0  0  0
   -1.0265    1.0687    0.6638 C   0  0  0  0  0  0
   -1.8215    0.4937    1.1318 H   0  0  0  0  0  0
   -2.0555   -1.2873   -0.6322 O   0  0  0  0  0  0
   -1.0667   -3.6807    0.5495 H   0  0  0  0  0  0
   -1.0694   -3.6368   -1.2452 H   0  0  0  0  0  0
    2.1642   -1.2995   -0.2451 H   0  0  0  0  0  0
    1.5238   -1.8022    1.3386 H   0  0  0  0  0  0
    0.0000    0.0000    0.0000 X   0  0  0  0  0  0
  1  2  1  0  0  0
  1  5  1  0  0  0
  1 18  1  0  0  0
  1 19  1  0  0  0
  2  3  1  0  0  0
  3  4  1  0  0  0
  3 20  1  0  0  0
  3 21  1  0  0  0
  4  5  1  0  0  0
  4  6  1  0  0  0
  5 17  2  0  0  0
  6  7  1  0  0  0
  6 15  2  0  0  0
  7  8  1  0  0  0
  7  9  2  0  0  0
  9 10  1  0  0  0
  9 11  1  0  0  0
 11 12  1  0  0  0
 11 13  2  0  0  0
 13 14  1  0  0  0
 13 15  1  0  0  0
 15 16  1  0  0  0
M  END
$$$$
32
                    3D
 Structure written by MMmdl.
 22 22  0  0  1  0            999 V2000
   -0.6481    1.7234   -0.5046 C   0  0  0  0  0  0
    0.5249    1.0374   -0.2426 N   0  0  0  0  0  0
    1.3279    1.5524    0.7474 C   0  0  0  0  0  0
    0.7079    3.0914    1.3054 S   0  0  0  0  0  0
   -0.8101    2.9694    0.3344 C   0  0  0  0  0  0
   -0.8611    3.8344   -0.3336 H   0  0  0  0  0  0
   -1.5031    1.3654   -1.3106 O   0  0  0  0  0  0
    0.8059   -0.1416   -1.0556 C   0  0  0  0  0  0
    0.3969    0.0054   -2.0626 H   0  0  0  0  0  0
    1.8829   -0.2766   -1.1786 H   0  0  0  0  0  0
    0.1769   -1.3396   -0.4396 C   0  0  0  0  0  0
   -0.9831   -2.0396   -0.6996 C   0  0  0  0  0  0
   -1.7081   -1.8086   -1.4686 H   0  0  0  0  0  0
   -1.0221   -3.1046    0.2314 C   0  0  0  0  0  0
   -1.7801   -3.8686    0.3284 H   0  0  0  0  0  0
    0.1109   -2.9836    1.0014 C   0  0  0  0  0  0
    0.5199   -3.5516    1.8254 H   0  0  0  0  0  0
    0.8439   -1.9126    0.6034 O   0  0  0  0  0  0
   -1.6898    2.9075    0.9751 H   0  0  0  0  0  0
    2.3386    1.6865    0.3619 H   0  0  0  0  0  0
    1.3683    0.8530    1.5825 H   0  0  0  0  0  0
    0.0000    0.0000    0.0000 X   0  0  0  0  0  0
  1  2  1  0  0  0
  1  5  1  0  0  0
  1  7  2  0  0  0
  2  3  1  0  0  0
  2  8  1  0  0  0
  3  4  1  0  0  0
  3 20  1  0  0  0
  3 21  1  0  0  0
  4  5  1  0  0  0
  5  6  1  0  0  0
  5 19  1  0  0  0
  8  9  1  0  0  0
  8 10  1  0  0  0
  8 11  1  0  0  0
 11 12  2  0  0  0
 11 18  1  0  0  0
 12 13  1  0  0  0
 12 14  1  0  0  0
 14 15  1  0  0  0
 14 16  2  0  0  0
 16 17  1  0  0  0
 16 18  1  0  0  0
M  END
$$$$
33
                    3D
 Structure written by MMmdl.
 22 22  0  0  1  0            999 V2000
   -0.4227   -3.5897   -0.2678 S   0  0  0  0  0  0
    0.5813   -2.0877   -0.4048 C   0  0  0  0  0  0
    0.6913   -1.8927   -1.4778 H   0  0  0  0  0  0
   -0.1987   -0.9987    0.1832 N   0  0  0  0  0  0
   -1.2557   -1.4107    1.0162 C   0  0  0  0  0  0
   -1.4097   -2.9147    1.0612 C   0  0  0  0  0  0
   -2.4607   -3.1837    0.9262 H   0  0  0  0  0  0
   -1.0537   -3.2827    2.0272 H   0  0  0  0  0  0
   -1.9997   -0.7047    1.6912 O   0  0  0  0  0  0
    0.1333    0.3793   -0.0958 C   0  0  0  0  0  0
    1.2393    0.7143   -0.9018 C   0  0  0  0  0  0
    1.8863   -0.0387   -1.3408 H   0  0  0  0  0  0
    1.5763    2.0473   -1.1778 C   0  0  0  0  0  0
    2.4413    2.2633   -1.7998 H   0  0  0  0  0  0
    0.8083    3.0783   -0.6558 C   0  0  0  0  0  0
   -0.2927    2.7843    0.1362 C   0  0  0  0  0  0
   -0.9067    3.5813    0.5482 H   0  0  0  0  0  0
   -0.6237    1.4493    0.4092 C   0  0  0  0  0  0
   -1.5007    1.2943    1.0282 H   0  0  0  0  0  0
    1.2193    4.7143   -0.9898 Cl  0  0  0  0  0  0
    1.5479   -2.2023    0.0857 H   0  0  0  0  0  0
    0.0000    0.0000    0.0000 X   0  0  0  0  0  0
  1  2  1  0  0  0
  1  6  1  0  0  0
  2  3  1  0  0  0
  2  4  1  0  0  0
  2 21  1  0  0  0
  4  5  1  0  0  0
  4 10  1  0  0  0
  5  6  1  0  0  0
  5  9  2  0  0  0
  6  7  1  0  0  0
  6  8  1  0  0  0
 10 11  1  0  0  0
 10 18  2  0  0  0
 11 12  1  0  0  0
 11 13  2  0  0  0
 13 14  1  0  0  0
 13 15  1  0  0  0
 15 16  2  0  0  0
 15 20  1  0  0  0
 16 17  1  0  0  0
 16 18  1  0  0  0
 18 19  1  0  0  0
M  END
$$$$
34
                    3D
 Structure written by MMmdl.
 23 23  0  0  1  0            999 V2000
    3.2022   -1.9771    0.7145 S   0  0  0  0  0  0
    2.2693   -0.5081    0.5085 C   0  0  0  0  0  0
    0.9563   -0.8011    0.1705 N   0  0  0  0  0  0
    0.6713   -2.1490   -0.0365 C   0  0  0  0  0  0
    1.8913   -3.0191    0.0855 C   0  0  0  0  0  0
    2.1543   -3.4131   -0.8995 H   0  0  0  0  0  0
    1.6932   -3.8401    0.7795 H   0  0  0  0  0  0
   -0.4228   -2.6530   -0.2785 O   0  0  0  0  0  0
   -0.0617    0.2090    0.0415 C   0  0  0  0  0  0
   -0.0208    1.3920    0.8005 C   0  0  0  0  0  0
    0.7522    1.5670    1.5435 H   0  0  0  0  0  0
   -1.0057    2.3760    0.6665 C   0  0  0  0  0  0
   -0.9557    3.2809    1.2645 H   0  0  0  0  0  0
   -2.0498    2.1879   -0.2255 C   0  0  0  0  0  0
   -2.1307    1.0279   -0.9825 C   0  0  0  0  0  0
   -2.9428    0.8660   -1.6855 H   0  0  0  0  0  0
   -1.1418    0.0459   -0.8455 C   0  0  0  0  0  0
   -1.2237   -0.8350   -1.4775 H   0  0  0  0  0  0
   -2.9838    3.1749   -0.3275 O   0  0  0  0  0  0
   -3.6557    2.9019   -0.9745 H   0  0  0  0  0  0
    2.7189    0.1005   -0.2762 H   0  0  0  0  0  0
    2.2862    0.0655    1.4352 H   0  0  0  0  0  0
    0.0000    0.0000    0.0000 X   0  0  0  0  0  0
  1  2  1  0  0  0
  1  5  1  0  0  0
  2  3  1  0  0  0
  2 21  1  0  0  0
  2 22  1  0  0  0
  3  4  1  0  0  0
  3  9  1  0  0  0
  4  5  1  0  0  0
  4  8  2  0  0  0
  5  6  1  0  0  0
  5  7  1  0  0  0
  9 10  1  0  0  0
  9 17  2  0  0  0
 10 11  1  0  0  0
 10 12  2  0  0  0
 12 13  1  0  0  0
 12 14  1  0  0  0
 14 15  2  0  0  0
 14 19  1  0  0  0
 15 16  1  0  0  0
 15 17  1  0  0  0
 17 18  1  0  0  0
 19 20  1  0  0  0
M  END
$$$$
35
                    3D
 Structure written by MMmdl.
 19 18  0  0  1  0            999 V2000
   -1.2402    0.2930   -0.4168 C   0  0  0  0  0  0
    0.1448    0.3220   -0.5468 N   0  0  0  0  0  0
    0.7178    1.5530   -0.7718 C   0  0  0  0  0  0
   -0.5002    2.8170   -0.6768 S   0  0  0  0  0  0
   -1.8772    1.6540   -0.5758 C   0  0  0  0  0  0
   -2.4012    1.6490   -1.5378 H   0  0  0  0  0  0
   -1.9122   -0.7160   -0.2168 O   0  0  0  0  0  0
    0.8358   -0.9580   -0.4138 C   0  0  0  0  0  0
    0.2008   -1.7550   -0.8188 H   0  0  0  0  0  0
    1.7568   -0.9880   -0.9878 H   0  0  0  0  0  0
    1.1328   -1.2080    1.0382 C   0  0  0  0  0  0
    1.8858   -0.5830    1.5082 H   0  0  0  0  0  0
    0.5448   -2.1600    1.7742 C   0  0  0  0  0  0
   -0.2162   -2.8130    1.3582 H   0  0  0  0  0  0
    0.8088   -2.2960    2.8182 H   0  0  0  0  0  0
   -2.5475    1.8883    0.2511 H   0  0  0  0  0  0
    1.1767    1.5646   -1.7604 H   0  0  0  0  0  0
    1.4900    1.7360   -0.0246 H   0  0  0  0  0  0
    0.0000    0.0000    0.0000 X   0  0  0  0  0  0
  1  2  1  0  0  0
  1  5  1  0  0  0
  1  7  2  0  0  0
  2  3  1  0  0  0
  2  8  1  0  0  0
  3  4  1  0  0  0
  3 17  1  0  0  0
  3 18  1  0  0  0
  4  5  1  0  0  0
  5  6  1  0  0  0
  5 16  1  0  0  0
  8  9  1  0  0  0
  8 10  1  0  0  0
  8 11  1  0  0  0
 11 12  1  0  0  0
 11 13  2  0  0  0
 13 14  1  0  0  0
 13 15  1  0  0  0
M  END
$$$$
36
                    3D
 Structure written by MMmdl.
 25 25  0  0  1  0            999 V2000
   -4.1391    0.3477   -0.9489 S   0  0  0  0  0  0
   -2.6011   -0.5853   -0.6429 C   0  0  0  0  0  0
   -2.2281   -0.8933   -1.6259 H   0  0  0  0  0  0
   -1.6331    0.3467   -0.0599 N   0  0  0  0  0  0
   -2.1871    1.5507    0.4041 C   0  0  0  0  0  0
   -3.6231    1.6617    0.0271 C   0  0  0  0  0  0
   -0.2311    0.0097    0.0121 C   0  0  0  0  0  0
    0.2479   -1.2223   -0.4699 C   0  0  0  0  0  0
   -0.4071   -1.9663   -0.9089 H   0  0  0  0  0  0
    1.6079   -1.5623   -0.4099 C   0  0  0  0  0  0
    1.9299   -2.5253   -0.7989 H   0  0  0  0  0  0
    2.5369   -0.6803    0.1401 C   0  0  0  0  0  0
    2.0849    0.5537    0.6041 C   0  0  0  0  0  0
    2.7869    1.2747    1.0191 H   0  0  0  0  0  0
    0.7239    0.8887    0.5431 C   0  0  0  0  0  0
    0.4589    1.8687    0.9231 H   0  0  0  0  0  0
    3.9949   -1.0243    0.1741 C   0  0  0  0  0  0
    4.1389   -2.1053    0.2771 H   0  0  0  0  0  0
    4.4889   -0.5483    1.0271 H   0  0  0  0  0  0
    4.4799   -0.6903   -0.7479 H   0  0  0  0  0  0
   -1.6361    2.4437    1.0331 O   0  0  0  0  0  0
   -4.2326    1.7041    0.9298 H   0  0  0  0  0  0
   -3.7860    2.5970   -0.5085 H   0  0  0  0  0  0
   -2.7745   -1.4428    0.0073 H   0  0  0  0  0  0
    0.0000    0.0000    0.0000 X   0  0  0  0  0  0
  1  2  1  0  0  0
  1  6  1  0  0  0
  2  3  1  0  0  0
  2  4  1  0  0  0
  2 24  1  0  0  0
  4  5  1  0  0  0
  4  7  1  0  0  0
  5  6  1  0  0  0
  5 21  2  0  0  0
  6 22  1  0  0  0
  6 23  1  0  0  0
  7  8  1  0  0  0
  7 15  2  0  0  0
  8  9  1  0  0  0
  8 10  2  0  0  0
 10 11  1  0  0  0
 10 12  1  0  0  0
 12 13  2  0  0  0
 12 17  1  0  0  0
 13 14  1  0  0  0
 13 15  1  0  0  0
 15 16  1  0  0  0
 17 18  1  0  0  0
 17 19  1  0  0  0
 17 20  1  0  0  0
M  END
$$$$
37
                    3D
 Structure written by MMmdl.
 36 36  0  0  1  0            999 V2000
   -1.3359   -5.8434   -0.1159 S   0  0  0  0  0  0
   -0.4549   -4.2974   -0.4259 C   0  0  0  0  0  0
   -0.5109   -4.1334   -1.5079 H   0  0  0  0  0  0
   -1.1959   -3.2144    0.2231 N   0  0  0  0  0  0
   -2.2949   -3.6074    0.9991 C   0  0  0  0  0  0
   -2.4689   -5.1064    1.0551 C   0  0  0  0  0  0
   -3.4989   -5.3664    0.7951 H   0  0  0  0  0  0
   -2.2459   -5.4554    2.0671 H   0  0  0  0  0  0
   -3.0779   -2.8794    1.6031 O   0  0  0  0  0  0
   -0.7719   -1.8464    0.0601 C   0  0  0  0  0  0
    0.1261   -1.4784   -0.9529 C   0  0  0  0  0  0
    0.4721   -2.1834   -1.7009 H   0  0  0  0  0  0
    0.6251   -0.1714   -1.0559 C   0  0  0  0  0  0
    1.3091    0.0526   -1.8709 H   0  0  0  0  0  0
    0.2501    0.8346   -0.1609 C   0  0  0  0  0  0
   -0.6799    0.4766    0.8221 C   0  0  0  0  0  0
   -0.9999    1.2076    1.5611 H   0  0  0  0  0  0
   -1.1819   -0.8324    0.9311 C   0  0  0  0  0  0
   -1.8589   -1.0244    1.7581 H   0  0  0  0  0  0
    0.7801    2.1156   -0.2389 N   0  0  0  0  0  0
    2.2061    2.2986   -0.5259 C   0  0  0  0  0  0
    2.7241    1.3406   -0.6569 H   0  0  0  0  0  0
    2.3341    2.8466   -1.4659 H   0  0  0  0  0  0
   -0.0899    3.2736   -0.0059 C   0  0  0  0  0  0
   -1.1419    2.9746    0.0701 H   0  0  0  0  0  0
    0.1701    3.7496    0.9451 H   0  0  0  0  0  0
   -0.0059    4.2856   -1.1399 C   0  0  0  0  0  0
   -0.2139    3.8136   -2.1059 H   0  0  0  0  0  0
    0.9821    4.7516   -1.1959 H   0  0  0  0  0  0
   -0.7379    5.0856   -0.9859 H   0  0  0  0  0  0
    2.9121    3.0296    0.6081 C   0  0  0  0  0  0
    2.7681    2.5086    1.5611 H   0  0  0  0  0  0
    2.5411    4.0526    0.7231 H   0  0  0  0  0  0
    3.9871    3.0876    0.4091 H   0  0  0  0  0  0
    0.5771   -4.3447   -0.0782 H   0  0  0  0  0  0
    0.0000    0.0000    0.0000 X   0  0  0  0  0  0
  1  2  1  0  0  0
  1  6  1  0  0  0
  2  3  1  0  0  0
  2  4  1  0  0  0
  2 35  1  0  0  0
  4  5  1  0  0  0
  4 10  1  0  0  0
  5  6  1  0  0  0
  5  9  2  0  0  0
  6  7  1  0  0  0
  6  8  1  0  0  0
 10 11  1  0  0  0
 10 18  2  0  0  0
 11 12  1  0  0  0
 11 13  2  0  0  0
 13 14  1  0  0  0
 13 15  1  0  0  0
 15 16  2  0  0  0
 15 20  1  0  0  0
 16 17  1  0  0  0
 16 18  1  0  0  0
 18 19  1  0  0  0
 20 21  1  0  0  0
 20 24  1  0  0  0
 21 22  1  0  0  0
 21 23  1  0  0  0
 21 31  1  0  0  0
 24 25  1  0  0  0
 24 26  1  0  0  0
 24 27  1  0  0  0
 27 28  1  0  0  0
 27 29  1  0  0  0
 27 30  1  0  0  0
 31 32  1  0  0  0
 31 33  1  0  0  0
 31 34  1  0  0  0
M  END
$$$$
38
                    3D
 Structure written by MMmdl.
 14 13  0  0  1  0            999 V2000
    0.2573    0.3287    0.0085 N   0  0  0  0  0  0
   -0.9517   -0.2453    0.3715 C   0  0  0  0  0  0
   -1.0497   -1.6223   -0.1675 C   0  0  0  0  0  0
    0.3483   -1.9943   -1.0875 S   0  0  0  0  0  0
    1.1003   -0.4393   -0.7705 C   0  0  0  0  0  0
   -1.8307    0.2857    1.0405 O   0  0  0  0  0  0
    2.6073   -0.0363   -1.3645 S   0  0  0  0  0  0
    0.5773    1.6797    0.4485 C   0  0  0  0  0  0
    0.7353    2.3127   -0.4295 H   0  0  0  0  0  0
    1.5013    1.6547    1.0345 H   0  0  0  0  0  0
   -0.2217    2.1077    1.0595 H   0  0  0  0  0  0
   -1.9331   -1.7022   -0.8010 H   0  0  0  0  0  0
   -1.1404   -2.3293    0.6571 H   0  0  0  0  0  0
    0.0000    0.0000    0.0000 X   0  0  0  0  0  0
  1  2  1  0  0  0
  1  5  1  0  0  0
  1  8  1  0  0  0
  2  3  1  0  0  0
  2  6  2  0  0  0
  3  4  1  0  0  0
  3 12  1  0  0  0
  3 13  1  0  0  0
  4  5  1  0  0  0
  5  7  2  0  0  0
  8  9  1  0  0  0
  8 10  1  0  0  0
  8 11  1  0  0  0
M  END
$$$$
