# Supplementary material for: HATS5m as an Example of GETAWAY Molecular Descriptor in Assessing the Similarity/Diversity of the Structural Features of 4-Thiazolidinone
Source: Int J Mol Sci. 2022 Jun 12;23(12):6576. doi: 10.3390/ijms23126576 (PMC9223869; doi:10.3390/ijms23126576)
Supplement: Supplementary file 1 [file ijms-23-06576-s001.zip › Structure-4.sdf]

40
                    3D
 Structure written by MMmdl.
 27 27  0  0  1  0            999 V2000
    5.0133   -0.1482    0.6136 C   0  0  0  0  0  0
    3.5053   -0.0592    0.6166 C   0  0  0  0  0  0
    2.8983   -1.4712    1.4246 S   0  0  0  0  0  0
    4.5143   -2.1512    1.5096 C   0  0  0  0  0  0
    5.4833   -1.2872    1.0836 N   0  0  0  0  0  0
    4.7043   -3.2882    1.9166 O   0  0  0  0  0  0
    2.7253    0.8878    0.0896 C   0  0  0  0  0  0
    3.1463    1.7418   -0.4154 H   0  0  0  0  0  0
    1.2733    0.9718    0.1206 C   0  0  0  0  0  0
    0.4673    0.0758   -0.4704 C   0  0  0  0  0  0
    0.8863   -0.7852   -0.9864 H   0  0  0  0  0  0
   -0.9957    0.1308   -0.4894 C   0  0  0  0  0  0
   -1.6677    1.0088   -1.3504 C   0  0  0  0  0  0
   -1.1057    1.6648   -2.0124 H   0  0  0  0  0  0
   -3.0647    1.0518   -1.3694 C   0  0  0  0  0  0
   -3.5627    1.7438   -2.0454 H   0  0  0  0  0  0
   -3.7917    0.2068   -0.5204 C   0  0  0  0  0  0
   -3.1307   -0.6772    0.3426 C   0  0  0  0  0  0
   -3.6777   -1.3402    1.0086 H   0  0  0  0  0  0
   -1.7327   -0.7112    0.3536 C   0  0  0  0  0  0
   -1.2217   -1.3972    1.0266 H   0  0  0  0  0  0
   -5.2567    0.2468   -0.5374 N   0  0  0  0  0  0
   -5.8027    1.0478   -1.3094 O   0  0  0  0  0  0
   -5.8647   -0.5222    0.2206 O   0  0  0  0  0  0
    0.6563    2.3798    0.9326 Cl  0  0  0  0  0  0
    5.6024    0.6794    0.2470 H   0  0  0  0  0  0
    0.0000    0.0000    0.0000 Q   0  0  0  0  0  0
  1  2  1  0  0  0
  1  5  2  0  0  0
  1 26  1  0  0  0
  2  3  1  0  0  0
  2  7  2  0  0  0
  3  4  1  0  0  0
  4  5  1  0  0  0
  4  6  2  0  0  0
  7  8  1  0  0  0
  7  9  1  0  0  0
  9 10  2  0  0  0
  9 25  1  0  0  0
 10 11  1  0  0  0
 10 12  1  0  0  0
 12 13  1  0  0  0
 12 20  2  0  0  0
 13 14  1  0  0  0
 13 15  2  0  0  0
 15 16  1  0  0  0
 15 17  1  0  0  0
 17 18  2  0  0  0
 17 22  1  0  0  0
 18 19  1  0  0  0
 18 20  1  0  0  0
 20 21  1  0  0  0
 22 23  1  0  0  0
 22 24  2  0  0  0
M  END
> <s_m_entry_id>
2

> <s_m_entry_name>
5_max_contribution_blue.2

> <s_m_Source_Path>
H:\10_02_2020\GETAWAY_interpret\1_publikacja\3_materialy\8_molecules_supplementary

> <s_m_Source_File>
5_max_contribution_blue.mae

> <i_m_Source_File_Index>
2

$$$$
39
                    3D
 Structure written by MMmdl.
 24 25  0  0  1  0            999 V2000
    0.5865    1.1428   -3.1905 S   0  0  0  0  0  0
    2.2465    0.7408   -3.5825 C   0  0  0  0  0  0
    2.8645    0.3368   -2.4235 N   0  0  0  0  0  0
    2.1345    0.3278   -1.2445 C   0  0  0  0  0  0
    0.6995    0.5948   -1.5345 C   0  0  0  0  0  0
    2.6155    0.2108   -0.1245 O   0  0  0  0  0  0
    2.8955    0.8678   -5.1125 S   0  0  0  0  0  0
   -0.3345    0.4308   -0.7015 C   0  0  0  0  0  0
   -2.4935    0.6558    0.0875 N   0  0  0  0  0  0
   -3.4745    0.8908    0.1535 H   0  0  0  0  0  0
   -1.7355    0.8988   -1.0375 C   0  0  0  0  0  0
   -2.1505    1.4088   -2.0655 O   0  0  0  0  0  0
   -1.7435    0.0478    1.0825 C   0  0  0  0  0  0
   -0.4195   -0.1492    0.6555 C   0  0  0  0  0  0
    0.4345   -0.8572    1.4795 C   0  0  0  0  0  0
    1.4435   -1.1152    1.1825 H   0  0  0  0  0  0
   -0.0295   -1.2842    2.7335 C   0  0  0  0  0  0
   -1.3435   -1.0322    3.1555 C   0  0  0  0  0  0
   -1.6875   -1.3742    4.1285 H   0  0  0  0  0  0
   -2.2255   -0.3632    2.3125 C   0  0  0  0  0  0
   -3.2535   -0.1892    2.6085 H   0  0  0  0  0  0
    1.1365   -2.2432    3.8785 Br  0  0  0  0  0  0
    3.8337    0.0533   -2.4404 H   0  0  0  0  0  0
    0.0000    0.0000    0.0000 Q   0  0  0  0  0  0
  1  2  1  0  0  0
  1  5  1  0  0  0
  2  3  1  0  0  0
  2  7  2  0  0  0
  3  4  1  0  0  0
  3 23  1  0  0  0
  4  5  1  0  0  0
  4  6  2  0  0  0
  5  8  2  0  0  0
  8 11  1  0  0  0
  8 14  1  0  0  0
  9 10  1  0  0  0
  9 11  1  0  0  0
  9 13  1  0  0  0
 11 12  2  0  0  0
 13 14  1  0  0  0
 13 20  2  0  0  0
 14 15  2  0  0  0
 15 16  1  0  0  0
 15 17  1  0  0  0
 17 18  2  0  0  0
 17 22  1  0  0  0
 18 19  1  0  0  0
 18 20  1  0  0  0
 20 21  1  0  0  0
M  END
> <s_m_entry_id>
1

> <s_m_entry_name>
5_max_contribution_blue.1

> <s_m_Source_Path>
H:\10_02_2020\GETAWAY_interpret\1_publikacja\3_materialy\8_molecules_supplementary

> <s_m_Source_File>
5_max_contribution_blue.mae

> <i_m_Source_File_Index>
1

$$$$
41
                    3D
 Structure written by MMmdl.
 24 25  0  0  1  0            999 V2000
    0.5644    2.1944   -2.5594 S   0  0  0  0  0  0
    2.2334    2.0064   -3.0594 C   0  0  0  0  0  0
    2.8654    1.2244   -2.1224 N   0  0  0  0  0  0
    2.1414    0.7714   -1.0304 C   0  0  0  0  0  0
    0.6984    1.0914   -1.2084 C   0  0  0  0  0  0
    2.6334    0.2664   -0.0294 O   0  0  0  0  0  0
    2.8744    2.6984   -4.4334 S   0  0  0  0  0  0
   -0.3276    0.6184   -0.4934 C   0  0  0  0  0  0
   -2.4916    0.4864    0.3056 N   0  0  0  0  0  0
   -3.4796    0.6524    0.4426 H   0  0  0  0  0  0
   -1.7436    1.1344   -0.6524 C   0  0  0  0  0  0
   -2.1756    1.9644   -1.4354 O   0  0  0  0  0  0
   -1.7216   -0.4126    1.0276 C   0  0  0  0  0  0
   -0.3936   -0.4046    0.5716 C   0  0  0  0  0  0
    0.4834   -1.3296    1.1066 C   0  0  0  0  0  0
    1.5024   -1.4416    0.7596 H   0  0  0  0  0  0
    0.0424   -2.1856    2.1276 C   0  0  0  0  0  0
    0.7374   -2.9046    2.5566 H   0  0  0  0  0  0
   -1.2796   -2.1386    2.5926 C   0  0  0  0  0  0
   -1.5996   -2.8156    3.3816 H   0  0  0  0  0  0
   -2.1866   -1.2456    2.0296 C   0  0  0  0  0  0
   -3.2186   -1.2206    2.3586 H   0  0  0  0  0  0
    3.8410    0.9891   -2.2361 H   0  0  0  0  0  0
    0.0000    0.0000    0.0000 Q   0  0  0  0  0  0
  1  2  1  0  0  0
  1  5  1  0  0  0
  2  3  1  0  0  0
  2  7  2  0  0  0
  3  4  1  0  0  0
  3 23  1  0  0  0
  4  5  1  0  0  0
  4  6  2  0  0  0
  5  8  2  0  0  0
  8 11  1  0  0  0
  8 14  1  0  0  0
  9 10  1  0  0  0
  9 11  1  0  0  0
  9 13  1  0  0  0
 11 12  2  0  0  0
 13 14  1  0  0  0
 13 21  2  0  0  0
 14 15  2  0  0  0
 15 16  1  0  0  0
 15 17  1  0  0  0
 17 18  1  0  0  0
 17 19  2  0  0  0
 19 20  1  0  0  0
 19 21  1  0  0  0
 21 22  1  0  0  0
M  END
> <s_m_entry_id>
3

> <s_m_entry_name>
5_max_contribution_blue.3

> <s_m_Source_Path>
H:\10_02_2020\GETAWAY_interpret\1_publikacja\3_materialy\8_molecules_supplementary

> <s_m_Source_File>
5_max_contribution_blue.mae

> <i_m_Source_File_Index>
3

$$$$
42
                    3D
 Structure written by MMmdl.
 18 17  0  0  1  0            999 V2000
    0.4848   -1.4399   -0.6039 C   0  0  0  0  0  0
    1.8398   -1.2749   -0.5939 N   0  0  0  0  0  0
    2.4828   -2.0539   -0.5909 H   0  0  0  0  0  0
    2.3438   -0.0169   -0.5859 C   0  0  0  0  0  0
    1.0748    1.1621   -0.6089 S   0  0  0  0  0  0
   -0.2412   -0.1109   -0.5789 C   0  0  2  0  0  0
   -0.8322   -0.0259   -1.4969 H   0  0  0  0  0  0
   -0.0702   -2.5319   -0.6139 O   0  0  0  0  0  0
   -1.0952   -0.0079    0.6781 C   0  0  0  0  0  0
   -1.7302   -0.8949    0.7891 H   0  0  0  0  0  0
   -0.4652    0.0511    1.5741 H   0  0  0  0  0  0
   -2.0102    1.1781    0.6191 C   0  0  0  0  0  0
   -2.3092    1.6451    1.8471 O   0  0  0  0  0  0
   -2.4882    1.6801   -0.3839 O   0  0  0  0  0  0
   -2.9232    2.3941    1.6991 H   0  0  0  0  0  0
    2.9847    0.1228   -1.4564 H   0  0  0  0  0  0
    2.9538    0.1239    0.3064 H   0  0  0  0  0  0
    0.0000    0.0000    0.0000 Q   0  0  0  0  0  0
  1  2  1  0  0  0
  1  6  1  0  0  0
  1  8  2  0  0  0
  2  3  1  0  0  0
  2  4  1  0  0  0
  4  5  1  0  0  0
  4 16  1  0  0  0
  4 17  1  0  0  0
  5  6  1  0  0  0
  6  7  1  0  0  0
  6  9  1  0  0  0
  9 10  1  0  0  0
  9 11  1  0  0  0
  9 12  1  0  0  0
 12 13  1  0  0  0
 12 14  2  0  0  0
 13 15  1  0  0  0
M  END
> <s_m_entry_id>
4

> <s_m_entry_name>
5_max_contribution_blue.4

> <s_m_Source_Path>
H:\10_02_2020\GETAWAY_interpret\1_publikacja\3_materialy\8_molecules_supplementary

> <s_m_Source_File>
5_max_contribution_blue.mae

> <i_m_Source_File_Index>
4

$$$$
4m
                    3D
 Structure written by MMmdl.
 21 21  0  0  1  0            999 V2000
    2.0795   -1.2274   -0.2969 S   0  0  0  0  0  0
    3.8155   -0.9664   -0.1719 C   0  0  0  0  0  0
    4.1565    0.2476    0.1371 N   0  0  0  0  0  0
    3.0905    1.1016    0.3151 C   0  0  0  0  0  0
    1.7965    0.4156    0.1001 C   0  0  0  0  0  0
    3.1815    2.2846    0.6131 O   0  0  0  0  0  0
    0.6265    1.0456    0.2271 C   0  0  0  0  0  0
    0.5975    2.0966    0.5041 H   0  0  0  0  0  0
   -0.6835    0.4236    0.0371 C   0  0  0  0  0  0
   -1.1695    0.1576   -1.2489 C   0  0  0  0  0  0
   -0.5785    0.4136   -2.1259 H   0  0  0  0  0  0
   -2.4185   -0.4434   -1.4189 C   0  0  0  0  0  0
   -2.7855   -0.6444   -2.4219 H   0  0  0  0  0  0
   -2.7075   -0.5164    0.9851 C   0  0  0  0  0  0
   -1.4585    0.0876    1.1531 C   0  0  0  0  0  0
   -1.0965    0.2876    2.1591 H   0  0  0  0  0  0
    4.5756   -1.7174   -0.3289 H   0  0  0  0  0  0
   -3.1805   -0.7794   -0.2999 C   0  0  0  0  0  0
   -4.1074   -1.2988   -0.4264 H   0  0  0  0  0  0
   -3.7341   -0.9671    2.5077 Br  0  0  0  0  0  0
    0.0000    0.0000    0.0000 Q   0  0  0  0  0  0
  1  2  1  0  0  0
  1  5  1  0  0  0
  2  3  2  0  0  0
  2 17  1  0  0  0
  3  4  1  0  0  0
  4  5  1  0  0  0
  4  6  2  0  0  0
  5  7  2  0  0  0
  7  8  1  0  0  0
  7  9  1  0  0  0
  9 10  2  0  0  0
  9 15  1  0  0  0
 10 11  1  0  0  0
 10 12  1  0  0  0
 12 13  1  0  0  0
 12 18  2  0  0  0
 14 15  2  0  0  0
 14 18  1  0  0  0
 14 20  1  0  0  0
 15 16  1  0  0  0
 18 19  1  0  0  0
M  END
> <s_m_entry_id>
5

> <s_m_entry_name>
5_max_contribution_blue.5

> <s_m_Source_Path>
H:\10_02_2020\GETAWAY_interpret\1_publikacja\3_materialy\8_molecules_supplementary

> <s_m_Source_File>
5_max_contribution_blue.mae

> <i_m_Source_File_Index>
5

$$$$
43
                    3D
 Structure written by MMmdl.
 20 20  0  0  1  0            999 V2000
    0.8347   -2.3735   -0.4540 C   0  0  0  0  0  0
    2.1747   -2.4955   -0.1920 N   0  0  0  0  0  0
    2.6417   -3.3735   -0.3630 H   0  0  0  0  0  0
    2.8577   -1.4325    0.3050 C   0  0  0  0  0  0
    1.7527   -0.1005    0.5070 S   0  0  0  0  0  0
    0.4007   -0.9815   -0.1500 C   0  0  0  0  0  0
    4.0447   -1.3945    0.5790 O   0  0  0  0  0  0
   -0.8053   -0.4665   -0.4200 C   0  0  0  0  0  0
   -1.5553   -1.0685   -0.9170 H   0  0  0  0  0  0
   -1.2093    0.8715   -0.1400 C   0  0  0  0  0  0
   -2.0583    1.6925   -1.3880 S   0  0  0  0  0  0
   -2.2223    3.1065   -0.4430 C   0  0  0  0  0  0
   -2.7233    3.9755   -0.8460 H   0  0  0  0  0  0
   -1.6683    2.9585    0.8080 C   0  0  0  0  0  0
   -1.6793    3.7365    1.5610 H   0  0  0  0  0  0
   -1.0923    1.6665    0.9850 C   0  0  0  0  0  0
   -0.6193    1.3415    1.9040 H   0  0  0  0  0  0
    0.2776   -3.0720    0.1704 H   0  0  0  0  0  0
    0.6493   -2.5900   -1.5061 H   0  0  0  0  0  0
    0.0000    0.0000    0.0000 Q   0  0  0  0  0  0
  1  2  1  0  0  0
  1  6  1  0  0  0
  1 18  1  0  0  0
  1 19  1  0  0  0
  2  3  1  0  0  0
  2  4  1  0  0  0
  4  5  1  0  0  0
  4  7  2  0  0  0
  5  6  1  0  0  0
  6  8  2  0  0  0
  8  9  1  0  0  0
  8 10  1  0  0  0
 10 11  1  0  0  0
 10 16  2  0  0  0
 11 12  1  0  0  0
 12 13  1  0  0  0
 12 14  2  0  0  0
 14 15  1  0  0  0
 14 16  1  0  0  0
 16 17  1  0  0  0
M  END
> <s_m_entry_id>
6

> <s_m_entry_name>
5_max_contribution_blue.6

> <s_m_Source_Path>
H:\10_02_2020\GETAWAY_interpret\1_publikacja\3_materialy\8_molecules_supplementary

> <s_m_Source_File>
5_max_contribution_blue.mae

> <i_m_Source_File_Index>
6

$$$$
4
                    3D
 Structure written by MMmdl.
 21 21  0  0  1  0            999 V2000
    2.0958   -1.2221   -0.2594 S   0  0  0  0  0  0
    3.8318   -0.9610   -0.1344 C   0  0  0  0  0  0
    4.1728    0.2530    0.1746 N   0  0  0  0  0  0
    3.1068    1.1070    0.3526 C   0  0  0  0  0  0
    1.8128    0.4209    0.1376 C   0  0  0  0  0  0
    3.1978    2.2900    0.6506 O   0  0  0  0  0  0
    0.6428    1.0510    0.2646 C   0  0  0  0  0  0
    0.6138    2.1020    0.5416 H   0  0  0  0  0  0
   -0.6672    0.4290    0.0746 C   0  0  0  0  0  0
   -1.1532    0.1630   -1.2114 C   0  0  0  0  0  0
   -0.5622    0.4189   -2.0884 H   0  0  0  0  0  0
   -2.4022   -0.4380   -1.3814 C   0  0  0  0  0  0
   -2.7692   -0.6391   -2.3844 H   0  0  0  0  0  0
   -3.1642   -0.7741   -0.2624 C   0  0  0  0  0  0
   -2.6912   -0.5111    1.0226 C   0  0  0  0  0  0
   -3.2812   -0.7701    1.8976 H   0  0  0  0  0  0
   -1.4422    0.0930    1.1906 C   0  0  0  0  0  0
   -1.0802    0.2929    2.1966 H   0  0  0  0  0  0
   -4.8532   -1.5931   -0.4904 Br  0  0  0  0  0  0
    4.5919   -1.7121   -0.2914 H   0  0  0  0  0  0
    0.0000    0.0000    0.0000 Q   0  0  0  0  0  0
  1  2  1  0  0  0
  1  5  1  0  0  0
  2  3  2  0  0  0
  2 20  1  0  0  0
  3  4  1  0  0  0
  4  5  1  0  0  0
  4  6  2  0  0  0
  5  7  2  0  0  0
  7  8  1  0  0  0
  7  9  1  0  0  0
  9 10  1  0  0  0
  9 17  2  0  0  0
 10 11  1  0  0  0
 10 12  2  0  0  0
 12 13  1  0  0  0
 12 14  1  0  0  0
 14 15  2  0  0  0
 14 19  1  0  0  0
 15 16  1  0  0  0
 15 17  1  0  0  0
 17 18  1  0  0  0
M  END
> <s_m_entry_id>
7

> <s_m_entry_name>
5_max_contribution_blue.7

> <s_m_Source_Path>
H:\10_02_2020\GETAWAY_interpret\1_publikacja\3_materialy\8_molecules_supplementary

> <s_m_Source_File>
5_max_contribution_blue.mae

> <i_m_Source_File_Index>
7

$$$$
44
                    3D
 Structure written by MMmdl.
 32 32  0  0  1  0            999 V2000
    2.5015   -0.2563   -0.9609 C   0  0  0  0  0  0
    3.8575   -0.3123   -0.6849 N   0  0  0  0  0  0
    4.3575    0.6577    0.1551 C   0  0  0  0  0  0
    3.1175    1.8357    0.5361 S   0  0  0  0  0  0
    1.7965    0.8337   -0.1849 C   0  0  1  0  0  0
    1.2655    0.3527    0.6421 H   0  0  0  0  0  0
    1.8985   -1.0093   -1.7209 O   0  0  0  0  0  0
    0.8605    1.6387   -1.0789 C   0  0  0  0  0  0
    1.4365    2.3067   -1.7349 H   0  0  0  0  0  0
    0.2885    1.0197   -1.7759 H   0  0  0  0  0  0
   -0.1005    2.4787   -0.2799 C   0  0  0  0  0  0
   -1.1695    1.9707    0.3911 N   0  0  0  0  0  0
   -1.6265    2.7237    0.8971 H   0  0  0  0  0  0
    0.0845    3.6997   -0.2049 O   0  0  0  0  0  0
   -1.7735    0.7057    0.5411 C   0  0  0  0  0  0
   -2.8735    0.6607    1.4141 C   0  0  0  0  0  0
   -3.2095    1.5567    1.9321 H   0  0  0  0  0  0
   -3.5695   -0.5273    1.6491 C   0  0  0  0  0  0
   -4.4195   -0.5343    2.3281 H   0  0  0  0  0  0
   -3.1745   -1.6993    1.0151 C   0  0  0  0  0  0
   -3.7255   -2.6203    1.2051 H   0  0  0  0  0  0
   -2.0805   -1.6873    0.1431 C   0  0  0  0  0  0
   -1.3955   -0.4763   -0.0969 C   0  0  0  0  0  0
   -0.5785   -0.5173   -0.8029 H   0  0  0  0  0  0
   -1.6415   -2.9473   -0.5589 C   0  0  0  0  0  0
   -0.2995   -3.1583   -0.4679 F   0  0  0  0  0  0
   -2.2275   -4.0743   -0.0639 F   0  0  0  0  0  0
   -1.9365   -2.9313   -1.8879 F   0  0  0  0  0  0
    5.1974    1.1578   -0.3272 H   0  0  0  0  0  0
    4.7121    0.1934    1.0753 H   0  0  0  0  0  0
    4.4264   -1.0398   -1.0937 H   0  0  0  0  0  0
    0.0000    0.0000    0.0000 Q   0  0  0  0  0  0
  1  2  1  0  0  0
  1  5  1  0  0  0
  1  7  2  0  0  0
  2  3  1  0  0  0
  2 31  1  0  0  0
  3  4  1  0  0  0
  3 29  1  0  0  0
  3 30  1  0  0  0
  4  5  1  0  0  0
  5  6  1  0  0  0
  5  8  1  0  0  0
  8  9  1  0  0  0
  8 10  1  0  0  0
  8 11  1  0  0  0
 11 12  1  0  0  0
 11 14  2  0  0  0
 12 13  1  0  0  0
 12 15  1  0  0  0
 15 16  1  0  0  0
 15 23  2  0  0  0
 16 17  1  0  0  0
 16 18  2  0  0  0
 18 19  1  0  0  0
 18 20  1  0  0  0
 20 21  1  0  0  0
 20 22  2  0  0  0
 22 23  1  0  0  0
 22 25  1  0  0  0
 23 24  1  0  0  0
 25 26  1  0  0  0
 25 27  1  0  0  0
 25 28  1  0  0  0
M  END
> <s_m_entry_id>
8

> <s_m_entry_name>
5_max_contribution_blue.8

> <s_m_Source_Path>
H:\10_02_2020\GETAWAY_interpret\1_publikacja\3_materialy\8_molecules_supplementary

> <s_m_Source_File>
5_max_contribution_blue.mae

> <i_m_Source_File_Index>
8

$$$$
2
                    3D
 Structure written by MMmdl.
 21 21  0  0  1  0            999 V2000
    2.1876   -1.1310   -0.1950 S   0  0  0  0  0  0
    3.8886   -0.7770    0.0770 C   0  0  0  0  0  0
    4.1256    0.4300    0.4900 N   0  0  0  0  0  0
    2.9986    1.2060    0.6380 C   0  0  0  0  0  0
    1.7686    0.4610    0.2830 C   0  0  0  0  0  0
    2.9946    2.3680    1.0210 O   0  0  0  0  0  0
    0.5566    1.0110    0.3680 C   0  0  0  0  0  0
    0.4486    2.0370    0.7130 H   0  0  0  0  0  0
   -0.7064    0.3460    0.0450 C   0  0  0  0  0  0
   -1.5614   -0.0520    1.0810 C   0  0  0  0  0  0
   -1.2854    0.1120    2.1200 H   0  0  0  0  0  0
   -2.7814   -0.6660    0.7870 C   0  0  0  0  0  0
   -3.4504   -0.9760    1.5830 H   0  0  0  0  0  0
   -3.1424   -0.8740   -0.5400 C   0  0  0  0  0  0
   -2.3044   -0.4840   -1.5790 C   0  0  0  0  0  0
   -2.6084   -0.6520   -2.6080 H   0  0  0  0  0  0
   -1.0834    0.1280   -1.2880 C   0  0  0  0  0  0
   -0.4344    0.4370   -2.1040 H   0  0  0  0  0  0
   -4.3164   -1.4560   -0.8210 F   0  0  0  0  0  0
    4.7059   -1.4673   -0.0711 H   0  0  0  0  0  0
    0.0000    0.0000    0.0000 Q   0  0  0  0  0  0
  1  2  1  0  0  0
  1  5  1  0  0  0
  2  3  2  0  0  0
  2 20  1  0  0  0
  3  4  1  0  0  0
  4  5  1  0  0  0
  4  6  2  0  0  0
  5  7  2  0  0  0
  7  8  1  0  0  0
  7  9  1  0  0  0
  9 10  1  0  0  0
  9 17  2  0  0  0
 10 11  1  0  0  0
 10 12  2  0  0  0
 12 13  1  0  0  0
 12 14  1  0  0  0
 14 15  2  0  0  0
 14 19  1  0  0  0
 15 16  1  0  0  0
 15 17  1  0  0  0
 17 18  1  0  0  0
M  END
> <s_m_entry_id>
9

> <s_m_entry_name>
5_max_contribution_blue.9

> <s_m_Source_Path>
H:\10_02_2020\GETAWAY_interpret\1_publikacja\3_materialy\8_molecules_supplementary

> <s_m_Source_File>
5_max_contribution_blue.mae

> <i_m_Source_File_Index>
9

$$$$
45
                    3D
 Structure written by MMmdl.
 27 27  0  0  1  0            999 V2000
    1.5212   -0.3168    0.2234 C   0  0  1  0  0  0
    0.7662   -0.6308    0.9494 H   0  0  0  0  0  0
    2.5892   -1.7558   -0.1696 S   0  0  0  0  0  0
    4.0332   -0.9568    0.3594 C   0  0  0  0  0  0
    3.7472    0.2652    0.8754 N   0  0  0  0  0  0
    4.5082    0.8252    1.2414 H   0  0  0  0  0  0
    2.4492    0.6852    0.8904 C   0  0  0  0  0  0
    2.0782    1.7432    1.3824 O   0  0  0  0  0  0
    0.9352    0.2432   -1.0676 C   0  0  0  0  0  0
    1.6702    0.8662   -1.5956 H   0  0  0  0  0  0
    0.6452   -0.5368   -1.7806 H   0  0  0  0  0  0
   -0.2788    1.1092   -0.8016 C   0  0  0  0  0  0
   -1.5828    0.4892   -0.4346 C   0  0  0  0  0  0
   -0.2048    2.3322   -0.8946 O   0  0  0  0  0  0
   -2.6198    1.3382   -0.0156 C   0  0  0  0  0  0
   -2.4598    2.4142    0.0424 H   0  0  0  0  0  0
   -3.8668    0.8152    0.3324 C   0  0  0  0  0  0
   -4.6718    1.4682    0.6564 H   0  0  0  0  0  0
   -4.0738   -0.5558    0.2614 C   0  0  0  0  0  0
   -3.0588   -1.4118   -0.1516 C   0  0  0  0  0  0
   -3.2448   -2.4808   -0.2016 H   0  0  0  0  0  0
   -1.8098   -0.8908   -0.5026 C   0  0  0  0  0  0
   -1.0448   -1.5888   -0.8286 H   0  0  0  0  0  0
   -5.2688   -1.0618    0.5944 F   0  0  0  0  0  0
    4.7153   -0.8443   -0.4834 H   0  0  0  0  0  0
    4.5272   -1.5644    1.1176 H   0  0  0  0  0  0
    0.0000    0.0000    0.0000 Q   0  0  0  0  0  0
  1  2  1  0  0  0
  1  3  1  0  0  0
  1  7  1  0  0  0
  1  9  1  0  0  0
  3  4  1  0  0  0
  4  5  1  0  0  0
  4 25  1  0  0  0
  4 26  1  0  0  0
  5  6  1  0  0  0
  5  7  1  0  0  0
  7  8  2  0  0  0
  9 10  1  0  0  0
  9 11  1  0  0  0
  9 12  1  0  0  0
 12 13  1  0  0  0
 12 14  2  0  0  0
 13 15  1  0  0  0
 13 22  2  0  0  0
 15 16  1  0  0  0
 15 17  2  0  0  0
 17 18  1  0  0  0
 17 19  1  0  0  0
 19 20  2  0  0  0
 19 24  1  0  0  0
 20 21  1  0  0  0
 20 22  1  0  0  0
 22 23  1  0  0  0
M  END
> <s_m_entry_id>
10

> <s_m_entry_name>
5_max_contribution_blue.10

> <s_m_Source_Path>
H:\10_02_2020\GETAWAY_interpret\1_publikacja\3_materialy\8_molecules_supplementary

> <s_m_Source_File>
5_max_contribution_blue.mae

> <i_m_Source_File_Index>
10

$$$$
1
                    3D
 Structure written by MMmdl.
 21 21  0  0  1  0            999 V2000
    4.1242   -0.0351    0.4420 N   0  0  0  0  0  0
    3.6742   -1.2511    0.5200 C   0  0  0  0  0  0
    3.1402    0.9089    0.2470 C   0  0  0  0  0  0
    1.9402   -1.4101    0.3140 S   0  0  0  0  0  0
    1.7982    0.2909    0.1450 C   0  0  0  0  0  0
    3.3322    2.1139    0.1650 O   0  0  0  0  0  0
    0.6922    1.0149   -0.0360 C   0  0  0  0  0  0
    0.7512    2.0989   -0.1080 H   0  0  0  0  0  0
   -0.6588    0.4659   -0.1310 C   0  0  0  0  0  0
   -1.5298    0.5799    0.9590 C   0  0  0  0  0  0
   -1.2118    1.0759    1.8720 H   0  0  0  0  0  0
   -2.8178    0.0479    0.8850 C   0  0  0  0  0  0
   -3.4908    0.1329    1.7340 H   0  0  0  0  0  0
   -3.2418   -0.5961   -0.2780 C   0  0  0  0  0  0
   -4.2428   -1.0131   -0.3330 H   0  0  0  0  0  0
   -2.3808   -0.7051   -1.3700 C   0  0  0  0  0  0
   -2.7138   -1.2051   -2.2750 H   0  0  0  0  0  0
   -1.0918   -0.1751   -1.2980 C   0  0  0  0  0  0
   -0.4288   -0.2711   -2.1540 H   0  0  0  0  0  0
    4.3564   -2.0689    0.6996 H   0  0  0  0  0  0
    0.0000    0.0000    0.0000 Q   0  0  0  0  0  0
  1  2  2  0  0  0
  1  3  1  0  0  0
  2  4  1  0  0  0
  2 20  1  0  0  0
  3  5  1  0  0  0
  3  6  2  0  0  0
  4  5  1  0  0  0
  5  7  2  0  0  0
  7  8  1  0  0  0
  7  9  1  0  0  0
  9 10  1  0  0  0
  9 18  2  0  0  0
 10 11  1  0  0  0
 10 12  2  0  0  0
 12 13  1  0  0  0
 12 14  1  0  0  0
 14 15  1  0  0  0
 14 16  2  0  0  0
 16 17  1  0  0  0
 16 18  1  0  0  0
 18 19  1  0  0  0
M  END
> <s_m_entry_id>
11

> <s_m_entry_name>
5_max_contribution_blue.11

> <s_m_Source_Path>
H:\10_02_2020\GETAWAY_interpret\1_publikacja\3_materialy\8_molecules_supplementary

> <s_m_Source_File>
5_max_contribution_blue.mae

> <i_m_Source_File_Index>
11

$$$$
46
                    3D
 Structure written by MMmdl.
 27 27  0  0  1  0            999 V2000
    2.0878   -0.7605    1.3092 S   0  0  0  0  0  0
    3.6338   -0.0155    1.0772 C   0  0  0  0  0  0
    3.5568    1.3285    1.2362 N   0  0  0  0  0  0
    4.3998    1.8775    1.1332 H   0  0  0  0  0  0
    2.3458    1.8875    1.5232 C   0  0  0  0  0  0
    1.2528    0.8415    1.6262 C   0  0  1  0  0  0
    0.8738    0.8425    2.6532 H   0  0  0  0  0  0
    2.1658    3.0905    1.6642 O   0  0  0  0  0  0
    0.1618    1.1115    0.5952 C   0  0  0  0  0  0
   -0.1992    2.1445    0.6762 H   0  0  0  0  0  0
    0.5668    0.9955   -0.4158 H   0  0  0  0  0  0
   -1.0322    0.2105    0.8252 C   0  0  0  0  0  0
   -1.6902   -0.4195   -0.3418 C   0  0  0  0  0  0
   -1.4642   -0.0205    1.9512 O   0  0  0  0  0  0
   -1.7142    0.1975   -1.5968 C   0  0  0  0  0  0
   -1.2772    1.1785   -1.7598 H   0  0  0  0  0  0
   -2.9142   -2.3065   -1.2378 C   0  0  0  0  0  0
   -3.3822   -3.2775   -1.1108 H   0  0  0  0  0  0
   -2.3012   -1.6675   -0.1608 C   0  0  0  0  0  0
   -2.2942   -2.1495    0.8152 H   0  0  0  0  0  0
   -2.9222   -1.6905   -2.4848 C   0  0  0  0  0  0
   -2.3312   -0.4455   -2.6728 C   0  0  0  0  0  0
   -2.3572    0.0195   -3.6538 H   0  0  0  0  0  0
   -3.5102   -2.3045   -3.5198 F   0  0  0  0  0  0
    3.9991   -0.2421    0.0755 H   0  0  0  0  0  0
    4.3454   -0.4255    1.7939 H   0  0  0  0  0  0
    0.0000    0.0000    0.0000 Q   0  0  0  0  0  0
  1  2  1  0  0  0
  1  6  1  0  0  0
  2  3  1  0  0  0
  2 25  1  0  0  0
  2 26  1  0  0  0
  3  4  1  0  0  0
  3  5  1  0  0  0
  5  6  1  0  0  0
  5  8  2  0  0  0
  6  7  1  0  0  0
  6  9  1  0  0  0
  9 10  1  0  0  0
  9 11  1  0  0  0
  9 12  1  0  0  0
 12 13  1  0  0  0
 12 14  2  0  0  0
 13 15  1  0  0  0
 13 19  2  0  0  0
 15 16  1  0  0  0
 15 22  2  0  0  0
 17 18  1  0  0  0
 17 19  1  0  0  0
 17 21  2  0  0  0
 19 20  1  0  0  0
 21 22  1  0  0  0
 21 24  1  0  0  0
 22 23  1  0  0  0
M  END
> <s_m_entry_id>
12

> <s_m_entry_name>
5_max_contribution_blue.12

> <s_m_Source_Path>
H:\10_02_2020\GETAWAY_interpret\1_publikacja\3_materialy\8_molecules_supplementary

> <s_m_Source_File>
5_max_contribution_blue.mae

> <i_m_Source_File_Index>
12

$$$$
47
                    3D
 Structure written by MMmdl.
 29 29  0  0  1  0            999 V2000
    2.2576   -0.6912    1.2247 S   0  0  0  0  0  0
    3.7666   -0.8472    0.3647 C   0  0  0  0  0  0
    4.0956    0.3278   -0.2333 N   0  0  0  0  0  0
    4.9436    0.4068   -0.7743 H   0  0  0  0  0  0
    3.2576    1.3998   -0.0923 C   0  0  0  0  0  0
    2.0456    1.0548    0.7507 C   0  0  1  0  0  0
    2.1186    1.6548    1.6657 H   0  0  0  0  0  0
    3.4776    2.5068   -0.5663 O   0  0  0  0  0  0
    0.7256    1.3608    0.0507 C   0  0  0  0  0  0
   -0.0954    1.3518    0.7647 H   0  0  0  0  0  0
    0.7476    2.3938   -0.3223 H   0  0  0  0  0  0
    0.4656    0.4988   -1.1703 C   0  0  0  0  0  0
   -0.7484   -0.0782   -1.4013 N   0  0  0  0  0  0
   -0.8424   -0.3552   -2.3733 H   0  0  0  0  0  0
    1.3326    0.3958   -2.0453 O   0  0  0  0  0  0
   -1.8534   -0.3642   -0.5793 C   0  0  0  0  0  0
   -3.0824   -0.5752   -1.2223 C   0  0  0  0  0  0
   -3.1664   -0.4782   -2.3033 H   0  0  0  0  0  0
   -4.2324   -0.8862   -0.4913 C   0  0  0  0  0  0
   -5.1774   -1.0262   -1.0093 H   0  0  0  0  0  0
   -4.1514   -1.0132    0.8927 C   0  0  0  0  0  0
   -2.9314   -0.8462    1.5427 C   0  0  0  0  0  0
   -2.8554   -0.9742    2.6197 H   0  0  0  0  0  0
   -1.7834   -0.5322    0.8047 C   0  0  0  0  0  0
   -0.8434   -0.4872    1.3417 H   0  0  0  0  0  0
   -5.6984   -1.4382    1.8907 Br  0  0  0  0  0  0
    3.6743   -1.6263   -0.3920 H   0  0  0  0  0  0
    4.5541   -1.1325    1.0622 H   0  0  0  0  0  0
    0.0000    0.0000    0.0000 Q   0  0  0  0  0  0
  1  2  1  0  0  0
  1  6  1  0  0  0
  2  3  1  0  0  0
  2 27  1  0  0  0
  2 28  1  0  0  0
  3  4  1  0  0  0
  3  5  1  0  0  0
  5  6  1  0  0  0
  5  8  2  0  0  0
  6  7  1  0  0  0
  6  9  1  0  0  0
  9 10  1  0  0  0
  9 11  1  0  0  0
  9 12  1  0  0  0
 12 13  1  0  0  0
 12 15  2  0  0  0
 13 14  1  0  0  0
 13 16  1  0  0  0
 16 17  1  0  0  0
 16 24  2  0  0  0
 17 18  1  0  0  0
 17 19  2  0  0  0
 19 20  1  0  0  0
 19 21  1  0  0  0
 21 22  2  0  0  0
 21 26  1  0  0  0
 22 23  1  0  0  0
 22 24  1  0  0  0
 24 25  1  0  0  0
M  END
> <s_m_entry_id>
13

> <s_m_entry_name>
5_max_contribution_blue.13

> <s_m_Source_Path>
H:\10_02_2020\GETAWAY_interpret\1_publikacja\3_materialy\8_molecules_supplementary

> <s_m_Source_File>
5_max_contribution_blue.mae

> <i_m_Source_File_Index>
13

$$$$
48
                    3D
 Structure written by MMmdl.
 26 27  0  0  1  0            999 V2000
    3.5278   -0.8238   -0.3271 C   0  0  0  0  0  0
    4.6178   -0.6468    0.5159 N   0  0  0  0  0  0
    4.3958    0.1402    1.6349 C   0  0  0  0  0  0
    2.7118    0.6512    1.6749 S   0  0  0  0  0  0
    2.3378   -0.1138    0.1899 C   0  0  0  0  0  0
    3.5168   -1.4758   -1.3641 O   0  0  0  0  0  0
    5.4738    0.6352    2.8099 S   0  0  0  0  0  0
    1.1748   -0.1528   -0.4731 C   0  0  0  0  0  0
    1.1498   -0.7488   -1.3861 H   0  0  0  0  0  0
   -0.0732    0.4642   -0.1441 C   0  0  0  0  0  0
   -0.2482    1.7152    0.4059 C   0  0  0  0  0  0
    0.4548    2.4782    0.7109 H   0  0  0  0  0  0
   -1.5952    1.9392    0.5279 N   0  0  0  0  0  0
   -2.0122    2.7772    0.9089 H   0  0  0  0  0  0
   -1.3722   -0.0828   -0.3881 C   0  0  0  0  0  0
   -2.3042    0.8612    0.0499 C   0  0  0  0  0  0
   -3.6872    0.6562   -0.0311 C   0  0  0  0  0  0
   -4.3932    1.4042    0.3139 H   0  0  0  0  0  0
   -4.1332   -0.5508   -0.5771 C   0  0  0  0  0  0
   -5.2012   -0.7398   -0.6541 H   0  0  0  0  0  0
   -3.2312   -1.5128   -1.0241 C   0  0  0  0  0  0
   -3.6002   -2.4448   -1.4461 H   0  0  0  0  0  0
   -1.8512   -1.2938   -0.9361 C   0  0  0  0  0  0
   -1.1602   -2.0548   -1.2861 H   0  0  0  0  0  0
    5.5028   -1.0805    0.2949 H   0  0  0  0  0  0
    0.0000    0.0000    0.0000 Q   0  0  0  0  0  0
  1  2  1  0  0  0
  1  5  1  0  0  0
  1  6  2  0  0  0
  2  3  1  0  0  0
  2 25  1  0  0  0
  3  4  1  0  0  0
  3  7  2  0  0  0
  4  5  1  0  0  0
  5  8  2  0  0  0
  8  9  1  0  0  0
  8 10  1  0  0  0
 10 11  2  0  0  0
 10 15  1  0  0  0
 11 12  1  0  0  0
 11 13  1  0  0  0
 13 14  1  0  0  0
 13 16  1  0  0  0
 15 16  1  0  0  0
 15 23  2  0  0  0
 16 17  2  0  0  0
 17 18  1  0  0  0
 17 19  1  0  0  0
 19 20  1  0  0  0
 19 21  2  0  0  0
 21 22  1  0  0  0
 21 23  1  0  0  0
 23 24  1  0  0  0
M  END
> <s_m_entry_id>
14

> <s_m_entry_name>
5_max_contribution_blue.14

> <s_m_Source_Path>
H:\10_02_2020\GETAWAY_interpret\1_publikacja\3_materialy\8_molecules_supplementary

> <s_m_Source_File>
5_max_contribution_blue.mae

> <i_m_Source_File_Index>
14

$$$$
49
                    3D
 Structure written by MMmdl.
 31 31  0  0  1  0            999 V2000
    3.0009   -0.5779   -2.1544 C   0  0  0  0  0  0
    4.2139   -0.6049   -1.5304 N   0  0  0  0  0  0
    4.8649   -1.3729   -1.6264 H   0  0  0  0  0  0
    4.5649    0.4361   -0.7374 C   0  0  0  0  0  0
    3.3089    1.6291   -0.6864 S   0  0  0  0  0  0
    2.2459    0.7061   -1.8594 C   0  0  2  0  0  0
    2.1749    1.2751   -2.7924 H   0  0  0  0  0  0
    2.5689   -1.4879   -2.8494 O   0  0  0  0  0  0
    0.8799    0.3861   -1.2614 C   0  0  0  0  0  0
    0.3739   -0.3449   -1.9034 H   0  0  0  0  0  0
    1.0059   -0.0539   -0.2664 H   0  0  0  0  0  0
   -0.0191    1.5961   -1.1924 C   0  0  0  0  0  0
   -1.1021    1.6161   -0.3594 N   0  0  0  0  0  0
   -1.5031    2.5481   -0.3254 H   0  0  0  0  0  0
    0.2119    2.6021   -1.8714 O   0  0  0  0  0  0
   -1.7491    0.6451    0.4316 C   0  0  0  0  0  0
   -1.5571   -0.7359    0.3366 C   0  0  0  0  0  0
   -0.9031   -1.1839   -0.3994 H   0  0  0  0  0  0
   -2.2551   -1.6199    1.1716 C   0  0  0  0  0  0
   -2.0741   -2.6879    1.0686 H   0  0  0  0  0  0
   -3.1671   -1.1199    2.1036 C   0  0  0  0  0  0
   -3.3951    0.2541    2.1986 C   0  0  0  0  0  0
   -4.1061    0.6681    2.9096 H   0  0  0  0  0  0
   -2.6911    1.1251    1.3586 C   0  0  0  0  0  0
   -2.8781    2.1931    1.4526 H   0  0  0  0  0  0
   -3.8941   -2.0429    2.9796 N   0  0  0  0  0  0
   -3.7221   -3.2579    2.8106 O   0  0  0  0  0  0
   -4.6401   -1.5529    3.8396 O   0  0  0  0  0  0
    5.4805    0.8892   -1.1174 H   0  0  0  0  0  0
    4.7621    0.0734    0.2714 H   0  0  0  0  0  0
    0.0000    0.0000    0.0000 Q   0  0  0  0  0  0
  1  2  1  0  0  0
  1  6  1  0  0  0
  1  8  2  0  0  0
  2  3  1  0  0  0
  2  4  1  0  0  0
  4  5  1  0  0  0
  4 29  1  0  0  0
  4 30  1  0  0  0
  5  6  1  0  0  0
  6  7  1  0  0  0
  6  9  1  0  0  0
  9 10  1  0  0  0
  9 11  1  0  0  0
  9 12  1  0  0  0
 12 13  1  0  0  0
 12 15  2  0  0  0
 13 14  1  0  0  0
 13 16  1  0  0  0
 16 17  1  0  0  0
 16 24  2  0  0  0
 17 18  1  0  0  0
 17 19  2  0  0  0
 19 20  1  0  0  0
 19 21  1  0  0  0
 21 22  2  0  0  0
 21 26  1  0  0  0
 22 23  1  0  0  0
 22 24  1  0  0  0
 24 25  1  0  0  0
 26 27  1  0  0  0
 26 28  2  0  0  0
M  END
> <s_m_entry_id>
15

> <s_m_entry_name>
5_max_contribution_blue.15

> <s_m_Source_Path>
H:\10_02_2020\GETAWAY_interpret\1_publikacja\3_materialy\8_molecules_supplementary

> <s_m_Source_File>
5_max_contribution_blue.mae

> <i_m_Source_File_Index>
15

$$$$
50
                    3D
 Structure written by MMmdl.
 27 27  0  0  1  0            999 V2000
    3.9270   -1.7444    0.8596 C   0  0  0  0  0  0
    4.0690   -0.4514    1.2416 N   0  0  0  0  0  0
    4.9990   -0.0774    1.3616 H   0  0  0  0  0  0
    2.9490    0.3056    1.4416 C   0  0  0  0  0  0
    1.6830   -0.5134    1.2756 C   0  0  2  0  0  0
    1.2660   -0.6584    2.2786 H   0  0  0  0  0  0
    2.2480   -2.1424    0.6546 S   0  0  0  0  0  0
    2.9770    1.4936    1.7376 O   0  0  0  0  0  0
    0.6920    0.1706    0.3336 C   0  0  0  0  0  0
    0.6740    1.2466    0.5496 H   0  0  0  0  0  0
    0.9970    0.0406   -0.7104 H   0  0  0  0  0  0
   -0.7280   -0.3354    0.5206 C   0  0  0  0  0  0
   -1.8050    0.1876   -0.3674 C   0  0  0  0  0  0
   -1.0220   -1.1514    1.3896 O   0  0  0  0  0  0
   -1.5820    1.2086   -1.2994 C   0  0  0  0  0  0
   -0.6070    1.6706   -1.4254 H   0  0  0  0  0  0
   -2.6330    1.6686   -2.0984 C   0  0  0  0  0  0
   -2.4720    2.4616   -2.8234 H   0  0  0  0  0  0
   -3.9000    1.1106   -1.9634 C   0  0  0  0  0  0
   -4.1380    0.0986   -1.0434 C   0  0  0  0  0  0
   -5.1340   -0.3244   -0.9504 H   0  0  0  0  0  0
   -3.0910   -0.3634   -0.2434 C   0  0  0  0  0  0
   -3.2860   -1.1564    0.4766 H   0  0  0  0  0  0
   -4.9030    1.5566   -2.7304 F   0  0  0  0  0  0
    4.3649   -2.3964    1.6154 H   0  0  0  0  0  0
    4.4555   -1.9054   -0.0800 H   0  0  0  0  0  0
    0.0000    0.0000    0.0000 Q   0  0  0  0  0  0
  1  2  1  0  0  0
  1  7  1  0  0  0
  1 25  1  0  0  0
  1 26  1  0  0  0
  2  3  1  0  0  0
  2  4  1  0  0  0
  4  5  1  0  0  0
  4  8  2  0  0  0
  5  6  1  0  0  0
  5  7  1  0  0  0
  5  9  1  0  0  0
  9 10  1  0  0  0
  9 11  1  0  0  0
  9 12  1  0  0  0
 12 13  1  0  0  0
 12 14  2  0  0  0
 13 15  1  0  0  0
 13 22  2  0  0  0
 15 16  1  0  0  0
 15 17  2  0  0  0
 17 18  1  0  0  0
 17 19  1  0  0  0
 19 20  2  0  0  0
 19 24  1  0  0  0
 20 21  1  0  0  0
 20 22  1  0  0  0
 22 23  1  0  0  0
M  END
> <s_m_entry_id>
16

> <s_m_entry_name>
5_max_contribution_blue.16

> <s_m_Source_Path>
H:\10_02_2020\GETAWAY_interpret\1_publikacja\3_materialy\8_molecules_supplementary

> <s_m_Source_File>
5_max_contribution_blue.mae

> <i_m_Source_File_Index>
16

$$$$
51
                    3D
 Structure written by MMmdl.
 19 18  0  0  1  0            999 V2000
    0.6522   -1.3568   -0.7605 C   0  0  0  0  0  0
    1.9982   -1.1328   -0.7725 N   0  0  0  0  0  0
    2.6752   -1.8818   -0.8085 H   0  0  0  0  0  0
    2.4452    0.1462   -0.7355 C   0  0  0  0  0  0
    1.1222    1.2662   -0.7075 S   0  0  0  0  0  0
   -0.1338   -0.0618   -0.6585 C   0  0  2  0  0  0
   -0.7748    0.0242   -1.5415 H   0  0  0  0  0  0
    0.1452   -2.4708   -0.8105 O   0  0  0  0  0  0
   -0.9518   -0.0458    0.6305 C   0  0  0  0  0  0
   -1.5868   -0.9418    0.6715 H   0  0  0  0  0  0
   -0.2998   -0.1348    1.5115 H   0  0  0  0  0  0
   -1.8428    1.1802    0.7755 C   0  0  0  0  0  0
   -2.5508    1.2612   -0.0555 H   0  0  0  0  0  0
   -1.2598    2.1032    0.8215 H   0  0  0  0  0  0
   -2.5778    1.0852    1.9885 O   0  0  0  0  0  0
   -3.1868    0.3302    1.9105 H   0  0  0  0  0  0
    3.0656    0.3392   -1.6107 H   0  0  0  0  0  0
    3.0611    0.2898    0.1523 H   0  0  0  0  0  0
    0.0000    0.0000    0.0000 Q   0  0  0  0  0  0
  1  2  1  0  0  0
  1  6  1  0  0  0
  1  8  2  0  0  0
  2  3  1  0  0  0
  2  4  1  0  0  0
  4  5  1  0  0  0
  4 17  1  0  0  0
  4 18  1  0  0  0
  5  6  1  0  0  0
  6  7  1  0  0  0
  6  9  1  0  0  0
  9 10  1  0  0  0
  9 11  1  0  0  0
  9 12  1  0  0  0
 12 13  1  0  0  0
 12 14  1  0  0  0
 12 15  1  0  0  0
 15 16  1  0  0  0
M  END
> <s_m_entry_id>
17

> <s_m_entry_name>
5_max_contribution_blue.17

> <s_m_Source_Path>
H:\10_02_2020\GETAWAY_interpret\1_publikacja\3_materialy\8_molecules_supplementary

> <s_m_Source_File>
5_max_contribution_blue.mae

> <i_m_Source_File_Index>
17

$$$$
3
                    3D
 Structure written by MMmdl.
 23 23  0  0  1  0            999 V2000
    0.9255   -1.6464   -0.8367 S   0  0  0  0  0  0
    2.4635   -2.5794   -0.5307 C   0  0  0  0  0  0
    2.8365   -2.8874   -1.5137 H   0  0  0  0  0  0
    3.4315   -1.6474    0.0523 N   0  0  0  0  0  0
    2.8775   -0.4434    0.5163 C   0  0  0  0  0  0
    1.4415   -0.3324    0.1393 C   0  0  0  0  0  0
    0.6985    0.6996    0.5503 C   0  0  0  0  0  0
    1.1335    1.4736    1.1793 H   0  0  0  0  0  0
   -0.7205    0.8926    0.2483 C   0  0  0  0  0  0
   -1.6825    0.6106    1.2263 C   0  0  0  0  0  0
   -1.3815    0.2466    2.2063 H   0  0  0  0  0  0
   -3.0405    0.7846    0.9483 C   0  0  0  0  0  0
   -3.7795    0.5606    1.7123 H   0  0  0  0  0  0
   -3.4365    1.2446   -0.3077 C   0  0  0  0  0  0
   -2.4865    1.5326   -1.2867 C   0  0  0  0  0  0
   -2.7925    1.8906   -2.2657 H   0  0  0  0  0  0
   -1.1285    1.3586   -1.0087 C   0  0  0  0  0  0
   -0.3935    1.5836   -1.7777 H   0  0  0  0  0  0
   -5.1095    1.4576   -0.6517 Cl  0  0  0  0  0  0
    3.4285    0.4496    1.1453 O   0  0  0  0  0  0
    4.4245   -1.8117    0.1360 H   0  0  0  0  0  0
    2.2901   -3.4369    0.1195 H   0  0  0  0  0  0
    0.0000    0.0000    0.0000 Q   0  0  0  0  0  0
  1  2  1  0  0  0
  1  6  1  0  0  0
  2  3  1  0  0  0
  2  4  1  0  0  0
  2 22  1  0  0  0
  4  5  1  0  0  0
  4 21  1  0  0  0
  5  6  1  0  0  0
  5 20  2  0  0  0
  6  7  2  0  0  0
  7  8  1  0  0  0
  7  9  1  0  0  0
  9 10  1  0  0  0
  9 17  2  0  0  0
 10 11  1  0  0  0
 10 12  2  0  0  0
 12 13  1  0  0  0
 12 14  1  0  0  0
 14 15  2  0  0  0
 14 19  1  0  0  0
 15 16  1  0  0  0
 15 17  1  0  0  0
 17 18  1  0  0  0
M  END
> <s_m_entry_id>
18

> <s_m_entry_name>
5_max_contribution_blue.18

> <s_m_Source_Path>
H:\10_02_2020\GETAWAY_interpret\1_publikacja\3_materialy\8_molecules_supplementary

> <s_m_Source_File>
5_max_contribution_blue.mae

> <i_m_Source_File_Index>
18

$$$$
52
                    3D
 Structure written by MMmdl.
 32 32  0  0  1  0            999 V2000
    3.1820   -1.9131   -1.1270 C   0  0  0  0  0  0
    4.4800   -1.9681   -0.6090 N   0  0  0  0  0  0
    5.0290   -0.7421   -0.2770 C   0  0  0  0  0  0
    3.7680    0.4759   -0.2000 S   0  0  0  0  0  0
    2.7250   -0.4791   -1.3300 C   0  0  2  0  0  0
    2.9770   -0.2071   -2.3620 H   0  0  0  0  0  0
    2.4490   -2.8611   -1.4010 O   0  0  0  0  0  0
    1.2370   -0.2941   -1.0430 C   0  0  0  0  0  0
    0.6660   -1.0551   -1.5880 H   0  0  0  0  0  0
    1.0480   -0.4191    0.0290 H   0  0  0  0  0  0
    0.7280    1.0479   -1.5200 C   0  0  0  0  0  0
   -0.4190    1.5889   -1.0170 N   0  0  0  0  0  0
   -0.5250    2.5489   -1.3290 H   0  0  0  0  0  0
    1.3540    1.6989   -2.3630 O   0  0  0  0  0  0
   -1.4430    1.1039   -0.1810 C   0  0  0  0  0  0
   -2.3250    2.0609    0.3390 C   0  0  0  0  0  0
   -2.1930    3.1169    0.1140 H   0  0  0  0  0  0
   -3.3800    1.6909    1.1800 C   0  0  0  0  0  0
   -4.0340    2.4609    1.5830 H   0  0  0  0  0  0
   -3.5900    0.3479    1.4980 C   0  0  0  0  0  0
   -2.7210   -0.6111    0.9730 C   0  0  0  0  0  0
   -2.8630   -1.6641    1.2050 H   0  0  0  0  0  0
   -1.6640   -0.2371    0.1310 C   0  0  0  0  0  0
   -1.0670   -1.0391   -0.2820 H   0  0  0  0  0  0
   -4.6970   -0.0521    2.4270 C   0  0  0  0  0  0
   -5.5450    0.6359    2.3450 H   0  0  0  0  0  0
   -4.3380   -0.0491    3.4610 H   0  0  0  0  0  0
   -5.0680   -1.0541    2.1840 H   0  0  0  0  0  0
    4.9439   -2.8589   -0.5026 H   0  0  0  0  0  0
    5.7634   -0.4572   -1.0304 H   0  0  0  0  0  0
    5.5223   -0.8157    0.6922 H   0  0  0  0  0  0
    0.0000    0.0000    0.0000 Q   0  0  0  0  0  0
  1  2  1  0  0  0
  1  5  1  0  0  0
  1  7  2  0  0  0
  2  3  1  0  0  0
  2 29  1  0  0  0
  3  4  1  0  0  0
  3 30  1  0  0  0
  3 31  1  0  0  0
  4  5  1  0  0  0
  5  6  1  0  0  0
  5  8  1  0  0  0
  8  9  1  0  0  0
  8 10  1  0  0  0
  8 11  1  0  0  0
 11 12  1  0  0  0
 11 14  2  0  0  0
 12 13  1  0  0  0
 12 15  1  0  0  0
 15 16  1  0  0  0
 15 23  2  0  0  0
 16 17  1  0  0  0
 16 18  2  0  0  0
 18 19  1  0  0  0
 18 20  1  0  0  0
 20 21  2  0  0  0
 20 25  1  0  0  0
 21 22  1  0  0  0
 21 23  1  0  0  0
 23 24  1  0  0  0
 25 26  1  0  0  0
 25 27  1  0  0  0
 25 28  1  0  0  0
M  END
> <s_m_entry_id>
19

> <s_m_entry_name>
5_max_contribution_blue.19

> <s_m_Source_Path>
H:\10_02_2020\GETAWAY_interpret\1_publikacja\3_materialy\8_molecules_supplementary

> <s_m_Source_File>
5_max_contribution_blue.mae

> <i_m_Source_File_Index>
19

$$$$
53
                    3D
 Structure written by MMmdl.
 26 26  0  0  1  0            999 V2000
    3.9387    0.5799    0.4570 C   0  0  0  0  0  0
    4.6487    1.4479   -0.3580 N   0  0  0  0  0  0
    3.9317    2.0949   -1.3490 C   0  0  0  0  0  0
    2.2447    1.5949   -1.2730 S   0  0  0  0  0  0
    2.5187    0.5289    0.0430 C   0  0  0  0  0  0
    4.3897   -0.0781    1.3860 O   0  0  0  0  0  0
    4.4777    3.1819   -2.4910 S   0  0  0  0  0  0
    1.6407   -0.2641    0.6620 C   0  0  0  0  0  0
    1.9667   -0.8691    1.5070 H   0  0  0  0  0  0
    0.2247   -0.4211    0.3250 C   0  0  0  0  0  0
   -0.7513   -0.0821    1.2680 C   0  0  0  0  0  0
   -0.4643    0.3249    2.2350 H   0  0  0  0  0  0
   -2.1113   -0.2591    0.9830 C   0  0  0  0  0  0
   -2.8313    0.0229    1.7440 H   0  0  0  0  0  0
   -2.5093   -0.7871   -0.2470 C   0  0  0  0  0  0
   -1.5333   -1.1301   -1.1870 C   0  0  0  0  0  0
   -1.8333   -1.5451   -2.1460 H   0  0  0  0  0  0
   -0.1743   -0.9541   -0.9040 C   0  0  0  0  0  0
    0.5657   -1.2431   -1.6480 H   0  0  0  0  0  0
   -3.7983   -1.0181   -0.6470 O   0  0  0  0  0  0
   -4.8273   -0.7271    0.2920 C   0  0  0  0  0  0
   -5.7843   -0.9821   -0.1720 H   0  0  0  0  0  0
   -4.8483    0.3399    0.5360 H   0  0  0  0  0  0
   -4.7213   -1.3381    1.1950 H   0  0  0  0  0  0
    5.6392    1.5813   -0.2120 H   0  0  0  0  0  0
    0.0000    0.0000    0.0000 Q   0  0  0  0  0  0
  1  2  1  0  0  0
  1  5  1  0  0  0
  1  6  2  0  0  0
  2  3  1  0  0  0
  2 25  1  0  0  0
  3  4  1  0  0  0
  3  7  2  0  0  0
  4  5  1  0  0  0
  5  8  2  0  0  0
  8  9  1  0  0  0
  8 10  1  0  0  0
 10 11  1  0  0  0
 10 18  2  0  0  0
 11 12  1  0  0  0
 11 13  2  0  0  0
 13 14  1  0  0  0
 13 15  1  0  0  0
 15 16  2  0  0  0
 15 20  1  0  0  0
 16 17  1  0  0  0
 16 18  1  0  0  0
 18 19  1  0  0  0
 20 21  1  0  0  0
 21 22  1  0  0  0
 21 23  1  0  0  0
 21 24  1  0  0  0
M  END
> <s_m_entry_id>
20

> <s_m_entry_name>
5_max_contribution_blue.20

> <s_m_Source_Path>
H:\10_02_2020\GETAWAY_interpret\1_publikacja\3_materialy\8_molecules_supplementary

> <s_m_Source_File>
5_max_contribution_blue.mae

> <i_m_Source_File_Index>
20

$$$$
54
                    3D
 Structure written by MMmdl.
 27 27  0  0  1  0            999 V2000
    1.8352    1.8793    1.6297 S   0  0  0  0  0  0
    3.5262    2.1723    2.0327 C   0  0  0  0  0  0
    4.3102    1.5123    1.1077 N   0  0  0  0  0  0
    3.6932    0.8153    0.0847 C   0  0  0  0  0  0
    2.2222    0.9203    0.2487 C   0  0  0  0  0  0
    4.2372    0.2123   -0.8323 O   0  0  0  0  0  0
    4.0162    3.1123    3.3217 S   0  0  0  0  0  0
    1.3872    0.3043   -0.5913 C   0  0  0  0  0  0
    1.7972   -0.2947   -1.4033 H   0  0  0  0  0  0
   -0.0788    0.3073   -0.5393 C   0  0  0  0  0  0
   -0.7568   -0.9187   -0.4233 C   0  0  0  0  0  0
   -0.1718   -1.8307   -0.3413 H   0  0  0  0  0  0
   -2.1528   -0.9557   -0.4183 C   0  0  0  0  0  0
   -2.8598    0.2443   -0.5393 C   0  0  0  0  0  0
   -2.2068    1.4643   -0.6603 C   0  0  0  0  0  0
   -2.7788    2.3823   -0.7583 H   0  0  0  0  0  0
   -0.8128    1.4953   -0.6673 C   0  0  0  0  0  0
   -0.3088    2.4513   -0.7823 H   0  0  0  0  0  0
   -4.2298    0.2313   -0.5473 O   0  0  0  0  0  0
   -4.4708   -0.7137   -0.4743 H   0  0  0  0  0  0
   -2.9388   -2.0757   -0.3143 O   0  0  0  0  0  0
   -2.2578   -3.3107   -0.1193 C   0  0  0  0  0  0
   -3.0138   -4.0957   -0.0193 H   0  0  0  0  0  0
   -1.6688   -3.2967    0.8047 H   0  0  0  0  0  0
   -1.6338   -3.5567   -0.9843 H   0  0  0  0  0  0
    5.3168    1.5436    1.1848 H   0  0  0  0  0  0
    0.0000    0.0000    0.0000 Q   0  0  0  0  0  0
  1  2  1  0  0  0
  1  5  1  0  0  0
  2  3  1  0  0  0
  2  7  2  0  0  0
  3  4  1  0  0  0
  3 26  1  0  0  0
  4  5  1  0  0  0
  4  6  2  0  0  0
  5  8  2  0  0  0
  8  9  1  0  0  0
  8 10  1  0  0  0
 10 11  1  0  0  0
 10 17  2  0  0  0
 11 12  1  0  0  0
 11 13  2  0  0  0
 13 14  1  0  0  0
 13 21  1  0  0  0
 14 15  2  0  0  0
 14 19  1  0  0  0
 15 16  1  0  0  0
 15 17  1  0  0  0
 17 18  1  0  0  0
 19 20  1  0  0  0
 21 22  1  0  0  0
 22 23  1  0  0  0
 22 24  1  0  0  0
 22 25  1  0  0  0
M  END
> <s_m_entry_id>
21

> <s_m_entry_name>
5_max_contribution_blue.21

> <s_m_Source_Path>
H:\10_02_2020\GETAWAY_interpret\1_publikacja\3_materialy\8_molecules_supplementary

> <s_m_Source_File>
5_max_contribution_blue.mae

> <i_m_Source_File_Index>
21

$$$$
55
                    3D
 Structure written by MMmdl.
 24 24  0  0  1  0            999 V2000
    3.1127   -0.4515    0.4324 C   0  0  0  0  0  0
    3.9867    0.6065    0.1834 N   0  0  0  0  0  0
    3.3717    1.8055   -0.1396 C   0  0  0  0  0  0
    1.6717    1.5335   -0.5016 S   0  0  0  0  0  0
    1.7117   -0.0465    0.1534 C   0  0  0  0  0  0
    3.3867   -1.5905    0.7914 O   0  0  0  0  0  0
    0.6847   -0.8695    0.3834 C   0  0  0  0  0  0
    0.8787   -1.8685    0.7724 H   0  0  0  0  0  0
   -0.7353   -0.5895    0.1504 C   0  0  0  0  0  0
   -1.3983    0.4535    0.8094 C   0  0  0  0  0  0
   -0.8653    1.1035    1.4994 H   0  0  0  0  0  0
   -2.7623    0.6705    0.5964 C   0  0  0  0  0  0
   -3.2743    1.4805    1.1084 H   0  0  0  0  0  0
   -3.4683   -0.1635   -0.2646 C   0  0  0  0  0  0
   -2.8293   -1.2105   -0.9226 C   0  0  0  0  0  0
   -3.3703   -1.8675   -1.5956 H   0  0  0  0  0  0
   -1.4633   -1.4235   -0.7106 C   0  0  0  0  0  0
   -0.9703   -2.2465   -1.2246 H   0  0  0  0  0  0
   -4.8023    0.0755   -0.4326 O   0  0  0  0  0  0
   -5.1703   -0.6025   -1.0246 H   0  0  0  0  0  0
    4.9845    0.4626    0.2456 H   0  0  0  0  0  0
    3.8626    2.2426   -1.0091 H   0  0  0  0  0  0
    3.4583    2.4956    0.6997 H   0  0  0  0  0  0
    0.0000    0.0000    0.0000 Q   0  0  0  0  0  0
  1  2  1  0  0  0
  1  5  1  0  0  0
  1  6  2  0  0  0
  2  3  1  0  0  0
  2 21  1  0  0  0
  3  4  1  0  0  0
  3 22  1  0  0  0
  3 23  1  0  0  0
  4  5  1  0  0  0
  5  7  2  0  0  0
  7  8  1  0  0  0
  7  9  1  0  0  0
  9 10  1  0  0  0
  9 17  2  0  0  0
 10 11  1  0  0  0
 10 12  2  0  0  0
 12 13  1  0  0  0
 12 14  1  0  0  0
 14 15  2  0  0  0
 14 19  1  0  0  0
 15 16  1  0  0  0
 15 17  1  0  0  0
 17 18  1  0  0  0
 19 20  1  0  0  0
M  END
> <s_m_entry_id>
22

> <s_m_entry_name>
5_max_contribution_blue.22

> <s_m_Source_Path>
H:\10_02_2020\GETAWAY_interpret\1_publikacja\3_materialy\8_molecules_supplementary

> <s_m_Source_File>
5_max_contribution_blue.mae

> <i_m_Source_File_Index>
22

$$$$
56
                    3D
 Structure written by MMmdl.
 40 41  0  0  1  0            999 V2000
    2.3553   -2.3953    0.7839 C   0  0  0  0  0  0
    2.6143   -3.2123   -0.2431 N   0  0  0  0  0  0
    2.8303   -2.5873   -1.3981 C   0  0  0  0  0  0
    2.7503   -0.8453   -1.2601 S   0  0  0  0  0  0
    2.3393   -0.9713    0.3889 C   0  0  0  0  0  0
    2.1363   -2.7463    1.9379 O   0  0  0  0  0  0
    3.1343   -3.3553   -2.8511 S   0  0  0  0  0  0
    1.9973    0.0067    1.2299 C   0  0  0  0  0  0
    1.7213   -0.2293    2.2539 H   0  0  0  0  0  0
    1.8763    1.4207    0.8609 C   0  0  0  0  0  0
    3.0183    2.2317    0.8019 C   0  0  0  0  0  0
    3.9893    1.8027    1.0429 H   0  0  0  0  0  0
    2.8933    3.5797    0.4319 C   0  0  0  0  0  0
    1.6413    4.1257    0.1239 C   0  0  0  0  0  0
    1.5293    5.1707   -0.1571 H   0  0  0  0  0  0
    0.5053    3.3187    0.1839 C   0  0  0  0  0  0
   -0.4707    3.7437   -0.0331 H   0  0  0  0  0  0
    0.6253    1.9717    0.5349 C   0  0  0  0  0  0
    4.0853    4.4337    0.3779 N   0  0  0  0  0  0
    5.1773    3.9207    0.6589 O   0  0  0  0  0  0
    3.9313    5.6227    0.0589 O   0  0  0  0  0  0
   -0.5007    1.1927    0.6289 O   0  0  0  0  0  0
   -1.0217    0.8797   -0.6671 C   0  0  0  0  0  0
   -1.5687    1.7417   -1.0691 H   0  0  0  0  0  0
   -0.2227    0.6267   -1.3771 H   0  0  0  0  0  0
   -1.9577   -0.2923   -0.5221 C   0  0  0  0  0  0
   -3.3087   -0.0903   -0.2121 C   0  0  0  0  0  0
   -3.6967    0.9167   -0.0841 H   0  0  0  0  0  0
   -4.1687   -1.1793   -0.0521 C   0  0  0  0  0  0
   -5.2127   -1.0003    0.1939 H   0  0  0  0  0  0
   -3.6947   -2.4883   -0.2001 C   0  0  0  0  0  0
   -2.3397   -2.6913   -0.4831 C   0  0  0  0  0  0
   -1.9387   -3.6983   -0.5741 H   0  0  0  0  0  0
   -1.4797   -1.6023   -0.6461 C   0  0  0  0  0  0
   -0.4297   -1.7893   -0.8591 H   0  0  0  0  0  0
   -4.6087   -3.6583    0.0099 C   0  0  0  0  0  0
   -5.6347   -3.4093   -0.2791 H   0  0  0  0  0  0
   -4.5997   -3.9543    1.0639 H   0  0  0  0  0  0
   -4.2977   -4.5123   -0.6001 H   0  0  0  0  0  0
    0.0000    0.0000    0.0000 Q   0  0  0  0  0  0
  1  2  1  0  0  0
  1  5  1  0  0  0
  1  6  2  0  0  0
  2  3  1  0  0  0
  3  4  1  0  0  0
  3  7  2  0  0  0
  4  5  1  0  0  0
  5  8  2  0  0  0
  8  9  1  0  0  0
  8 10  1  0  0  0
 10 11  1  0  0  0
 10 18  2  0  0  0
 11 12  1  0  0  0
 11 13  2  0  0  0
 13 14  1  0  0  0
 13 19  1  0  0  0
 14 15  1  0  0  0
 14 16  2  0  0  0
 16 17  1  0  0  0
 16 18  1  0  0  0
 18 22  1  0  0  0
 19 20  1  0  0  0
 19 21  2  0  0  0
 22 23  1  0  0  0
 23 24  1  0  0  0
 23 25  1  0  0  0
 23 26  1  0  0  0
 26 27  1  0  0  0
 26 34  2  0  0  0
 27 28  1  0  0  0
 27 29  2  0  0  0
 29 30  1  0  0  0
 29 31  1  0  0  0
 31 32  2  0  0  0
 31 36  1  0  0  0
 32 33  1  0  0  0
 32 34  1  0  0  0
 34 35  1  0  0  0
 36 37  1  0  0  0
 36 38  1  0  0  0
 36 39  1  0  0  0
M  END
> <s_m_entry_id>
23

> <s_m_entry_name>
5_max_contribution_blue.23

> <s_m_Source_Path>
H:\10_02_2020\GETAWAY_interpret\1_publikacja\3_materialy\8_molecules_supplementary

> <s_m_Source_File>
5_max_contribution_blue.mae

> <i_m_Source_File_Index>
23

$$$$
57
                    3D
 Structure written by MMmdl.
 24 24  0  0  1  0            999 V2000
    3.5912   -0.0241    0.6626 C   0  0  0  0  0  0
    2.1182   -0.0511    0.4956 C   0  0  0  0  0  0
    1.5422   -1.4431    1.3236 S   0  0  0  0  0  0
    3.1462   -2.1311    1.3356 C   0  0  0  0  0  0
    4.0652   -1.2551    0.9316 N   0  0  0  0  0  0
    3.3362   -3.2871    1.6836 O   0  0  0  0  0  0
    1.3592    0.7519   -0.2554 C   0  0  0  0  0  0
    1.7742    1.5349   -0.8744 H   0  0  0  0  0  0
   -0.0958    0.6339   -0.3704 C   0  0  0  0  0  0
   -0.6578    0.0369   -1.5054 C   0  0  0  0  0  0
   -0.0238   -0.3221   -2.3124 H   0  0  0  0  0  0
   -2.0408   -0.1311   -1.5964 C   0  0  0  0  0  0
   -2.4558   -0.6101   -2.4804 H   0  0  0  0  0  0
   -2.8568    0.3059   -0.5454 C   0  0  0  0  0  0
   -2.3058    0.9189    0.5856 C   0  0  0  0  0  0
   -2.9268    1.2609    1.4106 H   0  0  0  0  0  0
   -0.9228    1.0829    0.6686 C   0  0  0  0  0  0
   -0.4928    1.5409    1.5576 H   0  0  0  0  0  0
   -4.3048    0.1099   -0.6254 N   0  0  0  0  0  0
   -4.7618   -0.4171   -1.6494 O   0  0  0  0  0  0
   -4.9928    0.4919    0.3326 O   0  0  0  0  0  0
    3.8517    0.6512    1.4776 H   0  0  0  0  0  0
    4.0532    0.3511   -0.2506 H   0  0  0  0  0  0
    0.0000    0.0000    0.0000 Q   0  0  0  0  0  0
  1  2  1  0  0  0
  1  5  1  0  0  0
  1 22  1  0  0  0
  1 23  1  0  0  0
  2  3  1  0  0  0
  2  7  2  0  0  0
  3  4  1  0  0  0
  4  5  1  0  0  0
  4  6  2  0  0  0
  7  8  1  0  0  0
  7  9  1  0  0  0
  9 10  1  0  0  0
  9 17  2  0  0  0
 10 11  1  0  0  0
 10 12  2  0  0  0
 12 13  1  0  0  0
 12 14  1  0  0  0
 14 15  2  0  0  0
 14 19  1  0  0  0
 15 16  1  0  0  0
 15 17  1  0  0  0
 17 18  1  0  0  0
 19 20  1  0  0  0
 19 21  2  0  0  0
M  END
> <s_m_entry_id>
24

> <s_m_entry_name>
5_max_contribution_blue.24

> <s_m_Source_Path>
H:\10_02_2020\GETAWAY_interpret\1_publikacja\3_materialy\8_molecules_supplementary

> <s_m_Source_File>
5_max_contribution_blue.mae

> <i_m_Source_File_Index>
24

$$$$
58
                    3D
 Structure written by MMmdl.
 31 31  0  0  1  0            999 V2000
    2.2986   -3.2883   -0.3736 C   0  0  0  0  0  0
    3.6316   -3.4523   -0.1316 N   0  0  0  0  0  0
    4.1236   -4.3133   -0.3276 H   0  0  0  0  0  0
    4.3296   -2.4173    0.3954 C   0  0  0  0  0  0
    3.3036   -1.0423    0.6534 S   0  0  0  0  0  0
    1.8256   -1.9003    0.0084 C   0  0  2  0  0  0
    1.5126   -1.3903   -0.9096 H   0  0  0  0  0  0
    1.5706   -4.1543   -0.8436 O   0  0  0  0  0  0
    0.7016   -1.9813    1.0354 C   0  0  0  0  0  0
   -0.0634   -2.7003    0.7134 H   0  0  0  0  0  0
    1.0626   -2.3433    2.0064 H   0  0  0  0  0  0
    0.0276   -0.6383    1.2234 C   0  0  0  0  0  0
   -0.7794   -0.2963    0.1494 N   0  0  0  0  0  0
   -0.9064   -0.9903   -0.5786 H   0  0  0  0  0  0
    0.2286    0.0227    2.2364 O   0  0  0  0  0  0
   -1.4604    0.9237   -0.0496 C   0  0  0  0  0  0
   -1.4034    2.0047    0.8364 C   0  0  0  0  0  0
   -0.8234    1.9597    1.7534 H   0  0  0  0  0  0
   -2.0934    3.1907    0.5604 C   0  0  0  0  0  0
   -2.0274    4.0137    1.2694 H   0  0  0  0  0  0
   -2.8424    3.2947   -0.6156 C   0  0  0  0  0  0
   -2.9114    2.2237   -1.5106 C   0  0  0  0  0  0
   -3.4884    2.2847   -2.4306 H   0  0  0  0  0  0
   -2.2204    1.0437   -1.2226 C   0  0  0  0  0  0
   -2.2814    0.2207   -1.9316 H   0  0  0  0  0  0
   -3.5544    4.5377   -0.9146 N   0  0  0  0  0  0
   -3.5164    5.4437   -0.0696 O   0  0  0  0  0  0
   -4.1544    4.6107   -1.9956 O   0  0  0  0  0  0
    5.1395   -2.1440   -0.2810 H   0  0  0  0  0  0
    4.7717   -2.7232    1.3436 H   0  0  0  0  0  0
    0.0000    0.0000    0.0000 Q   0  0  0  0  0  0
  1  2  1  0  0  0
  1  6  1  0  0  0
  1  8  2  0  0  0
  2  3  1  0  0  0
  2  4  1  0  0  0
  4  5  1  0  0  0
  4 29  1  0  0  0
  4 30  1  0  0  0
  5  6  1  0  0  0
  6  7  1  0  0  0
  6  9  1  0  0  0
  9 10  1  0  0  0
  9 11  1  0  0  0
  9 12  1  0  0  0
 12 13  1  0  0  0
 12 15  2  0  0  0
 13 14  1  0  0  0
 13 16  1  0  0  0
 16 17  1  0  0  0
 16 24  2  0  0  0
 17 18  1  0  0  0
 17 19  2  0  0  0
 19 20  1  0  0  0
 19 21  1  0  0  0
 21 22  2  0  0  0
 21 26  1  0  0  0
 22 23  1  0  0  0
 22 24  1  0  0  0
 24 25  1  0  0  0
 26 27  1  0  0  0
 26 28  2  0  0  0
M  END
> <s_m_entry_id>
25

> <s_m_entry_name>
5_max_contribution_blue.25

> <s_m_Source_Path>
H:\10_02_2020\GETAWAY_interpret\1_publikacja\3_materialy\8_molecules_supplementary

> <s_m_Source_File>
5_max_contribution_blue.mae

> <i_m_Source_File_Index>
25

$$$$
59
                    3D
 Structure written by MMmdl.
 31 31  0  0  1  0            999 V2000
    2.2986   -3.2883   -0.3736 C   0  0  0  0  0  0
    3.6316   -3.4523   -0.1316 N   0  0  0  0  0  0
    4.1236   -4.3133   -0.3276 H   0  0  0  0  0  0
    4.3296   -2.4173    0.3954 C   0  0  0  0  0  0
    3.3036   -1.0423    0.6534 S   0  0  0  0  0  0
    1.8256   -1.9003    0.0084 C   0  0  2  0  0  0
    1.5126   -1.3903   -0.9096 H   0  0  0  0  0  0
    1.5706   -4.1543   -0.8436 O   0  0  0  0  0  0
    0.7016   -1.9813    1.0354 C   0  0  0  0  0  0
   -0.0634   -2.7003    0.7134 H   0  0  0  0  0  0
    1.0626   -2.3433    2.0064 H   0  0  0  0  0  0
    0.0276   -0.6383    1.2234 C   0  0  0  0  0  0
   -0.7794   -0.2963    0.1494 N   0  0  0  0  0  0
   -0.9064   -0.9903   -0.5786 H   0  0  0  0  0  0
    0.2286    0.0227    2.2364 O   0  0  0  0  0  0
   -1.4604    0.9237   -0.0496 C   0  0  0  0  0  0
   -1.4034    2.0047    0.8364 C   0  0  0  0  0  0
   -0.8234    1.9597    1.7534 H   0  0  0  0  0  0
   -2.0934    3.1907    0.5604 C   0  0  0  0  0  0
   -2.0274    4.0137    1.2694 H   0  0  0  0  0  0
   -2.8424    3.2947   -0.6156 C   0  0  0  0  0  0
   -2.9114    2.2237   -1.5106 C   0  0  0  0  0  0
   -3.4884    2.2847   -2.4306 H   0  0  0  0  0  0
   -2.2204    1.0437   -1.2226 C   0  0  0  0  0  0
   -2.2814    0.2207   -1.9316 H   0  0  0  0  0  0
   -3.5544    4.5377   -0.9146 N   0  0  0  0  0  0
   -3.5164    5.4437   -0.0696 O   0  0  0  0  0  0
   -4.1544    4.6107   -1.9956 O   0  0  0  0  0  0
    5.1395   -2.1440   -0.2810 H   0  0  0  0  0  0
    4.7717   -2.7232    1.3436 H   0  0  0  0  0  0
    0.0000    0.0000    0.0000 Q   0  0  0  0  0  0
  1  2  1  0  0  0
  1  6  1  0  0  0
  1  8  2  0  0  0
  2  3  1  0  0  0
  2  4  1  0  0  0
  4  5  1  0  0  0
  4 29  1  0  0  0
  4 30  1  0  0  0
  5  6  1  0  0  0
  6  7  1  0  0  0
  6  9  1  0  0  0
  9 10  1  0  0  0
  9 11  1  0  0  0
  9 12  1  0  0  0
 12 13  1  0  0  0
 12 15  2  0  0  0
 13 14  1  0  0  0
 13 16  1  0  0  0
 16 17  1  0  0  0
 16 24  2  0  0  0
 17 18  1  0  0  0
 17 19  2  0  0  0
 19 20  1  0  0  0
 19 21  1  0  0  0
 21 22  2  0  0  0
 21 26  1  0  0  0
 22 23  1  0  0  0
 22 24  1  0  0  0
 24 25  1  0  0  0
 26 27  1  0  0  0
 26 28  2  0  0  0
M  END
> <s_m_entry_id>
26

> <s_m_entry_name>
5_max_contribution_blue.26

> <s_m_Source_Path>
H:\10_02_2020\GETAWAY_interpret\1_publikacja\3_materialy\8_molecules_supplementary

> <s_m_Source_File>
5_max_contribution_blue.mae

> <i_m_Source_File_Index>
26

$$$$
60
                    3D
 Structure written by MMmdl.
 32 32  0  0  1  0            999 V2000
    3.4966   -0.9289    1.2821 S   0  0  0  0  0  0
    4.6576    0.1871    0.6401 C   0  0  0  0  0  0
    4.1046    0.9621   -0.3249 N   0  0  0  0  0  0
    4.6876    1.6571   -0.7719 H   0  0  0  0  0  0
    2.7936    0.7701   -0.6519 C   0  0  0  0  0  0
    2.1656   -0.3379    0.1701 C   0  0  1  0  0  0
    1.3876    0.1061    0.7981 H   0  0  0  0  0  0
    1.6396   -1.4429   -0.7369 C   0  0  0  0  0  0
    1.1286   -1.0659   -1.6259 H   0  0  0  0  0  0
    2.4716   -2.0339   -1.1459 H   0  0  0  0  0  0
    0.7186   -2.3789   -0.0019 C   0  0  0  0  0  0
   -0.5424   -2.0439    0.3851 N   0  0  0  0  0  0
   -0.9344   -2.8049    0.9321 H   0  0  0  0  0  0
    1.1226   -3.5099    0.2971 O   0  0  0  0  0  0
   -1.3994   -0.9399    0.2071 C   0  0  0  0  0  0
   -1.1554    0.1751   -0.5899 C   0  0  0  0  0  0
   -0.2574    0.3021   -1.1749 H   0  0  0  0  0  0
   -2.0984    1.2091   -0.6879 C   0  0  0  0  0  0
   -1.8694    2.0711   -1.3119 H   0  0  0  0  0  0
   -3.3154    1.1401   -0.0039 C   0  0  0  0  0  0
   -3.5654    0.0281    0.8001 C   0  0  0  0  0  0
   -4.4964   -0.0489    1.3571 H   0  0  0  0  0  0
   -2.6224   -0.9999    0.8971 C   0  0  0  0  0  0
   -2.8604   -1.8499    1.5331 H   0  0  0  0  0  0
    2.1986    1.4111   -1.5099 O   0  0  0  0  0  0
   -4.3054    2.2621   -0.0889 C   0  0  0  0  0  0
   -4.2524    2.7581   -1.0639 H   0  0  0  0  0  0
   -4.1034    2.9991    0.6941 H   0  0  0  0  0  0
   -5.3284    1.8911    0.0311 H   0  0  0  0  0  0
    5.5000   -0.3651    0.2236 H   0  0  0  0  0  0
    5.0343    0.8208    1.4430 H   0  0  0  0  0  0
    0.0000    0.0000    0.0000 Q   0  0  0  0  0  0
  1  2  1  0  0  0
  1  6  1  0  0  0
  2  3  1  0  0  0
  2 30  1  0  0  0
  2 31  1  0  0  0
  3  4  1  0  0  0
  3  5  1  0  0  0
  5  6  1  0  0  0
  5 25  2  0  0  0
  6  7  1  0  0  0
  6  8  1  0  0  0
  8  9  1  0  0  0
  8 10  1  0  0  0
  8 11  1  0  0  0
 11 12  1  0  0  0
 11 14  2  0  0  0
 12 13  1  0  0  0
 12 15  1  0  0  0
 15 16  1  0  0  0
 15 23  2  0  0  0
 16 17  1  0  0  0
 16 18  2  0  0  0
 18 19  1  0  0  0
 18 20  1  0  0  0
 20 21  2  0  0  0
 20 26  1  0  0  0
 21 22  1  0  0  0
 21 23  1  0  0  0
 23 24  1  0  0  0
 26 27  1  0  0  0
 26 28  1  0  0  0
 26 29  1  0  0  0
M  END
> <s_m_entry_id>
27

> <s_m_entry_name>
5_max_contribution_blue.27

> <s_m_Source_Path>
H:\10_02_2020\GETAWAY_interpret\1_publikacja\3_materialy\8_molecules_supplementary

> <s_m_Source_File>
5_max_contribution_blue.mae

> <i_m_Source_File_Index>
27

$$$$
61
                    3D
 Structure written by MMmdl.
 32 32  0  0  1  0            999 V2000
    3.4966   -0.9289    1.2821 S   0  0  0  0  0  0
    4.6576    0.1871    0.6401 C   0  0  0  0  0  0
    4.1046    0.9621   -0.3249 N   0  0  0  0  0  0
    4.6876    1.6571   -0.7719 H   0  0  0  0  0  0
    2.7936    0.7701   -0.6519 C   0  0  0  0  0  0
    2.1656   -0.3379    0.1701 C   0  0  1  0  0  0
    1.3876    0.1061    0.7981 H   0  0  0  0  0  0
    1.6396   -1.4429   -0.7369 C   0  0  0  0  0  0
    1.1286   -1.0659   -1.6259 H   0  0  0  0  0  0
    2.4716   -2.0339   -1.1459 H   0  0  0  0  0  0
    0.7186   -2.3789   -0.0019 C   0  0  0  0  0  0
   -0.5424   -2.0439    0.3851 N   0  0  0  0  0  0
   -0.9344   -2.8049    0.9321 H   0  0  0  0  0  0
    1.1226   -3.5099    0.2971 O   0  0  0  0  0  0
   -1.3994   -0.9399    0.2071 C   0  0  0  0  0  0
   -1.1554    0.1751   -0.5899 C   0  0  0  0  0  0
   -0.2574    0.3021   -1.1749 H   0  0  0  0  0  0
   -2.0984    1.2091   -0.6879 C   0  0  0  0  0  0
   -1.8694    2.0711   -1.3119 H   0  0  0  0  0  0
   -3.3154    1.1401   -0.0039 C   0  0  0  0  0  0
   -3.5654    0.0281    0.8001 C   0  0  0  0  0  0
   -4.4964   -0.0489    1.3571 H   0  0  0  0  0  0
   -2.6224   -0.9999    0.8971 C   0  0  0  0  0  0
   -2.8604   -1.8499    1.5331 H   0  0  0  0  0  0
    2.1986    1.4111   -1.5099 O   0  0  0  0  0  0
   -4.3054    2.2621   -0.0889 C   0  0  0  0  0  0
   -4.2524    2.7581   -1.0639 H   0  0  0  0  0  0
   -4.1034    2.9991    0.6941 H   0  0  0  0  0  0
   -5.3284    1.8911    0.0311 H   0  0  0  0  0  0
    5.5000   -0.3651    0.2236 H   0  0  0  0  0  0
    5.0343    0.8208    1.4430 H   0  0  0  0  0  0
    0.0000    0.0000    0.0000 Q   0  0  0  0  0  0
  1  2  1  0  0  0
  1  6  1  0  0  0
  2  3  1  0  0  0
  2 30  1  0  0  0
  2 31  1  0  0  0
  3  4  1  0  0  0
  3  5  1  0  0  0
  5  6  1  0  0  0
  5 25  2  0  0  0
  6  7  1  0  0  0
  6  8  1  0  0  0
  8  9  1  0  0  0
  8 10  1  0  0  0
  8 11  1  0  0  0
 11 12  1  0  0  0
 11 14  2  0  0  0
 12 13  1  0  0  0
 12 15  1  0  0  0
 15 16  1  0  0  0
 15 23  2  0  0  0
 16 17  1  0  0  0
 16 18  2  0  0  0
 18 19  1  0  0  0
 18 20  1  0  0  0
 20 21  2  0  0  0
 20 26  1  0  0  0
 21 22  1  0  0  0
 21 23  1  0  0  0
 23 24  1  0  0  0
 26 27  1  0  0  0
 26 28  1  0  0  0
 26 29  1  0  0  0
M  END
> <s_m_entry_id>
28

> <s_m_entry_name>
5_max_contribution_blue.28

> <s_m_Source_Path>
H:\10_02_2020\GETAWAY_interpret\1_publikacja\3_materialy\8_molecules_supplementary

> <s_m_Source_File>
5_max_contribution_blue.mae

> <i_m_Source_File_Index>
28

$$$$
62
                    3D
 Structure written by MMmdl.
 29 29  0  0  1  0            999 V2000
    4.1963   -0.3115    0.4403 C   0  0  0  0  0  0
    2.8173   -0.1926   -0.0887 C   0  0  0  0  0  0
    2.4363   -1.5925   -1.0017 S   0  0  0  0  0  0
    4.0243   -2.2536   -0.6647 C   0  0  0  0  0  0
    4.7883   -1.4995    0.0663 N   0  0  0  0  0  0
    4.7293    0.5504    1.1263 O   0  0  0  0  0  0
    2.0613    0.8834    0.1433 C   0  0  0  0  0  0
    2.4673    1.7105    0.7233 H   0  0  0  0  0  0
    0.6933    1.0984   -0.3347 C   0  0  0  0  0  0
    0.4283    2.1894   -1.1737 C   0  0  0  0  0  0
    1.2313    2.8535   -1.4877 H   0  0  0  0  0  0
   -0.8697    2.4354   -1.6187 C   0  0  0  0  0  0
   -1.0797    3.2784   -2.2697 H   0  0  0  0  0  0
   -1.8947    1.5904   -1.2147 C   0  0  0  0  0  0
   -1.6577    0.4945   -0.3777 C   0  0  0  0  0  0
   -0.3587    0.2595    0.0723 C   0  0  0  0  0  0
   -0.1387   -0.5595    0.7493 H   0  0  0  0  0  0
   -2.7757   -0.2366   -0.0717 O   0  0  0  0  0  0
   -2.6137   -1.4746    0.6203 C   0  0  0  0  0  0
   -3.4547   -2.1096    0.3173 H   0  0  0  0  0  0
   -1.7087   -2.0126    0.3173 H   0  0  0  0  0  0
   -2.6897   -1.2646    2.1223 C   0  0  0  0  0  0
   -3.6277   -0.7675    2.3923 H   0  0  0  0  0  0
   -1.8787   -0.6236    2.4793 H   0  0  0  0  0  0
   -2.6347   -2.2216    2.6493 H   0  0  0  0  0  0
   -3.1687    1.8475   -1.6517 O   0  0  0  0  0  0
   -3.7057    1.1375   -1.2477 H   0  0  0  0  0  0
    4.3851   -3.2092   -1.0155 H   0  0  0  0  0  0
    0.0000    0.0000    0.0000 Q   0  0  0  0  0  0
  1  2  1  0  0  0
  1  5  1  0  0  0
  1  6  2  0  0  0
  2  3  1  0  0  0
  2  7  2  0  0  0
  3  4  1  0  0  0
  4  5  2  0  0  0
  4 28  1  0  0  0
  7  8  1  0  0  0
  7  9  1  0  0  0
  9 10  1  0  0  0
  9 16  2  0  0  0
 10 11  1  0  0  0
 10 12  2  0  0  0
 12 13  1  0  0  0
 12 14  1  0  0  0
 14 15  2  0  0  0
 14 26  1  0  0  0
 15 16  1  0  0  0
 15 18  1  0  0  0
 16 17  1  0  0  0
 18 19  1  0  0  0
 19 20  1  0  0  0
 19 21  1  0  0  0
 19 22  1  0  0  0
 22 23  1  0  0  0
 22 24  1  0  0  0
 22 25  1  0  0  0
 26 27  1  0  0  0
M  END
> <s_m_entry_id>
29

> <s_m_entry_name>
5_max_contribution_blue.29

> <s_m_Source_Path>
H:\10_02_2020\GETAWAY_interpret\1_publikacja\3_materialy\8_molecules_supplementary

> <s_m_Source_File>
5_max_contribution_blue.mae

> <i_m_Source_File_Index>
29

$$$$
63
                    3D
 Structure written by MMmdl.
 29 29  0  0  1  0            999 V2000
    2.2339   -0.6982    1.2399 S   0  0  0  0  0  0
    3.7429   -0.8542    0.3799 C   0  0  0  0  0  0
    4.0719    0.3208   -0.2181 N   0  0  0  0  0  0
    4.9199    0.3998   -0.7591 H   0  0  0  0  0  0
    3.2339    1.3928   -0.0771 C   0  0  0  0  0  0
    2.0219    1.0478    0.7659 C   0  0  1  0  0  0
    2.0949    1.6478    1.6809 H   0  0  0  0  0  0
    3.4539    2.4998   -0.5511 O   0  0  0  0  0  0
    0.7019    1.3538    0.0659 C   0  0  0  0  0  0
   -0.1191    1.3448    0.7799 H   0  0  0  0  0  0
    0.7239    2.3868   -0.3071 H   0  0  0  0  0  0
    0.4419    0.4918   -1.1551 C   0  0  0  0  0  0
   -0.7721   -0.0852   -1.3861 N   0  0  0  0  0  0
   -0.8661   -0.3622   -2.3581 H   0  0  0  0  0  0
    1.3089    0.3888   -2.0301 O   0  0  0  0  0  0
   -1.8771   -0.3712   -0.5641 C   0  0  0  0  0  0
   -3.1061   -0.5822   -1.2071 C   0  0  0  0  0  0
   -3.1901   -0.4852   -2.2881 H   0  0  0  0  0  0
   -4.2561   -0.8932   -0.4761 C   0  0  0  0  0  0
   -5.2011   -1.0332   -0.9941 H   0  0  0  0  0  0
   -4.1751   -1.0202    0.9079 C   0  0  0  0  0  0
   -2.9551   -0.8532    1.5579 C   0  0  0  0  0  0
   -2.8791   -0.9812    2.6349 H   0  0  0  0  0  0
   -1.8071   -0.5392    0.8199 C   0  0  0  0  0  0
   -0.8671   -0.4942    1.3569 H   0  0  0  0  0  0
    3.6506   -1.6333   -0.3768 H   0  0  0  0  0  0
    4.5304   -1.1395    1.0774 H   0  0  0  0  0  0
   -5.0608   -1.2492    1.4819 H   0  0  0  0  0  0
    0.0000    0.0000    0.0000 Q   0  0  0  0  0  0
  1  2  1  0  0  0
  1  6  1  0  0  0
  2  3  1  0  0  0
  2 26  1  0  0  0
  2 27  1  0  0  0
  3  4  1  0  0  0
  3  5  1  0  0  0
  5  6  1  0  0  0
  5  8  2  0  0  0
  6  7  1  0  0  0
  6  9  1  0  0  0
  9 10  1  0  0  0
  9 11  1  0  0  0
  9 12  1  0  0  0
 12 13  1  0  0  0
 12 15  2  0  0  0
 13 14  1  0  0  0
 13 16  1  0  0  0
 16 17  1  0  0  0
 16 24  2  0  0  0
 17 18  1  0  0  0
 17 19  2  0  0  0
 19 20  1  0  0  0
 19 21  1  0  0  0
 21 22  2  0  0  0
 21 28  1  0  0  0
 22 23  1  0  0  0
 22 24  1  0  0  0
 24 25  1  0  0  0
M  END
> <s_m_entry_id>
30

> <s_m_entry_name>
5_max_contribution_blue.30

> <s_m_Source_Path>
H:\10_02_2020\GETAWAY_interpret\1_publikacja\3_materialy\8_molecules_supplementary

> <s_m_Source_File>
5_max_contribution_blue.mae

> <i_m_Source_File_Index>
30

$$$$
64
                    3D
 Structure written by MMmdl.
 48 51  0  0  1  0            999 V2000
    0.8559    1.1942   -1.2619 N   0  0  0  0  0  0
   -0.3641    1.5272   -0.7239 N   0  0  0  0  0  0
   -1.0241    0.4242   -0.5409 C   0  0  0  0  0  0
   -0.3231   -0.8228   -1.0049 C   0  0  0  0  0  0
   -0.3271   -1.6078   -0.2439 H   0  0  0  0  0  0
   -0.8151   -1.1848   -1.9149 H   0  0  0  0  0  0
    1.0589   -0.2618   -1.3209 C   0  0  2  0  0  0
    1.3499   -0.5168   -2.3469 H   0  0  0  0  0  0
   -2.3801    0.3852    0.0391 C   0  0  0  0  0  0
   -2.9421    1.5722    0.5171 C   0  0  0  0  0  0
   -2.3901    2.5092    0.4671 H   0  0  0  0  0  0
   -4.2251    1.5712    1.0671 C   0  0  0  0  0  0
   -4.6401    2.5082    1.4331 H   0  0  0  0  0  0
   -3.1111   -0.8038    0.1111 C   0  0  0  0  0  0
   -2.6901   -1.7338   -0.2619 H   0  0  0  0  0  0
    2.1059   -0.7848   -0.3549 C   0  0  0  0  0  0
    2.9929   -1.7918   -0.7729 C   0  0  0  0  0  0
    2.9399   -2.1908   -1.7839 H   0  0  0  0  0  0
    3.9689   -2.2878    0.0951 C   0  0  0  0  0  0
    4.6549   -3.0558   -0.2499 H   0  0  0  0  0  0
    4.0609   -1.7858    1.3911 C   0  0  0  0  0  0
    3.1839   -0.7968    1.8281 C   0  0  0  0  0  0
    3.2639   -0.3888    2.8311 H   0  0  0  0  0  0
    2.2079   -0.3028    0.9601 C   0  0  0  0  0  0
    1.5499    0.4912    1.3111 H   0  0  0  0  0  0
    5.2629   -2.3988    2.4601 Cl  0  0  0  0  0  0
    1.7049    2.2082   -1.6909 C   0  0  0  0  0  0
    2.9489    1.7452   -2.3279 C   0  0  0  0  0  0
    2.8399    1.4092   -3.3519 H   0  0  0  0  0  0
    1.4509    3.4092   -1.6759 O   0  0  0  0  0  0
    4.1249    1.7272   -1.7079 C   0  0  0  0  0  0
    5.5519    1.1452   -2.4459 S   0  0  0  0  0  0
    6.4599    1.4072   -0.9719 C   0  0  0  0  0  0
    5.7189    1.9372   -0.0039 N   0  0  0  0  0  0
    4.4389    2.1342   -0.3269 C   0  0  0  0  0  0
    3.5869    2.5942    0.4231 O   0  0  0  0  0  0
    7.6449    1.1102   -0.9099 O   0  0  0  0  0  0
   -4.4061   -0.8188    0.6611 C   0  0  0  0  0  0
   -4.9701    0.3852    1.1461 C   0  0  0  0  0  0
   -6.2631    0.3692    1.6941 C   0  0  0  0  0  0
   -6.7131    1.2842    2.0721 H   0  0  0  0  0  0
   -6.9931   -0.8178    1.7631 C   0  0  0  0  0  0
   -7.9921   -0.8168    2.1891 H   0  0  0  0  0  0
   -6.4411   -2.0028    1.2861 C   0  0  0  0  0  0
   -7.0101   -2.9278    1.3391 H   0  0  0  0  0  0
   -5.1571   -2.0048    0.7391 C   0  0  0  0  0  0
   -4.7471   -2.9428    0.3711 H   0  0  0  0  0  0
    0.0000    0.0000    0.0000 Q   0  0  0  0  0  0
  1  2  1  0  0  0
  1  7  1  0  0  0
  1 27  1  0  0  0
  2  3  2  0  0  0
  3  4  1  0  0  0
  3  9  1  0  0  0
  4  5  1  0  0  0
  4  6  1  0  0  0
  4  7  1  0  0  0
  7  8  1  0  0  0
  7 16  1  0  0  0
  9 10  1  0  0  0
  9 14  2  0  0  0
 10 11  1  0  0  0
 10 12  2  0  0  0
 12 13  1  0  0  0
 12 39  1  0  0  0
 14 15  1  0  0  0
 14 38  1  0  0  0
 16 17  1  0  0  0
 16 24  2  0  0  0
 17 18  1  0  0  0
 17 19  2  0  0  0
 19 20  1  0  0  0
 19 21  1  0  0  0
 21 22  2  0  0  0
 21 26  1  0  0  0
 22 23  1  0  0  0
 22 24  1  0  0  0
 24 25  1  0  0  0
 27 28  1  0  0  0
 27 30  2  0  0  0
 28 29  1  0  0  0
 28 31  2  0  0  0
 31 32  1  0  0  0
 31 35  1  0  0  0
 32 33  1  0  0  0
 33 34  1  0  0  0
 33 37  2  0  0  0
 34 35  1  0  0  0
 35 36  2  0  0  0
 38 39  1  0  0  0
 38 46  2  0  0  0
 39 40  2  0  0  0
 40 41  1  0  0  0
 40 42  1  0  0  0
 42 43  1  0  0  0
 42 44  2  0  0  0
 44 45  1  0  0  0
 44 46  1  0  0  0
 46 47  1  0  0  0
M  END
> <s_m_entry_id>
31

> <s_m_entry_name>
5_max_contribution_blue.31

> <s_m_Source_Path>
H:\10_02_2020\GETAWAY_interpret\1_publikacja\3_materialy\8_molecules_supplementary

> <s_m_Source_File>
5_max_contribution_blue.mae

> <i_m_Source_File_Index>
31

$$$$
65
                    3D
 Structure written by MMmdl.
 28 28  0  0  1  0            999 V2000
    2.4297   -2.6198   -0.5694 C   0  0  0  0  0  0
    3.7057   -2.2758   -0.2254 N   0  0  0  0  0  0
    4.5077   -2.8458   -0.4524 H   0  0  0  0  0  0
    3.8907   -1.1118    0.4526 C   0  0  0  0  0  0
    2.3627   -0.3198    0.7156 S   0  0  0  0  0  0
    1.4917   -1.5738   -0.0954 C   0  0  0  0  0  0
    2.1097   -3.6308   -1.1764 O   0  0  0  0  0  0
    0.1757   -1.6758   -0.2954 C   0  0  0  0  0  0
   -0.2233   -2.5538   -0.8024 H   0  0  0  0  0  0
   -0.8423   -0.7098    0.1226 C   0  0  0  0  0  0
   -0.8663    0.5932   -0.4034 C   0  0  0  0  0  0
   -0.1043    0.8812   -1.1204 H   0  0  0  0  0  0
   -1.8633    1.4882   -0.0124 C   0  0  0  0  0  0
   -2.8393    1.0632    0.8956 C   0  0  0  0  0  0
   -2.8373   -0.2238    1.4176 C   0  0  0  0  0  0
   -3.6063   -0.5308    2.1186 H   0  0  0  0  0  0
   -1.8363   -1.1138    1.0266 C   0  0  0  0  0  0
   -1.8393   -2.1228    1.4326 H   0  0  0  0  0  0
   -3.8283    1.9282    1.2836 O   0  0  0  0  0  0
   -3.6243    2.7542    0.8026 H   0  0  0  0  0  0
   -2.0063    2.7852   -0.4384 O   0  0  0  0  0  0
   -1.0033    3.2802   -1.3174 C   0  0  0  0  0  0
   -1.2393    4.3262   -1.5374 H   0  0  0  0  0  0
   -1.0053    2.7322   -2.2654 H   0  0  0  0  0  0
   -0.0153    3.2542   -0.8464 H   0  0  0  0  0  0
    4.5449   -0.4567   -0.1226 H   0  0  0  0  0  0
    4.3607   -1.3220    1.4133 H   0  0  0  0  0  0
    0.0000    0.0000    0.0000 Q   0  0  0  0  0  0
  1  2  1  0  0  0
  1  6  1  0  0  0
  1  7  2  0  0  0
  2  3  1  0  0  0
  2  4  1  0  0  0
  4  5  1  0  0  0
  4 26  1  0  0  0
  4 27  1  0  0  0
  5  6  1  0  0  0
  6  8  2  0  0  0
  8  9  1  0  0  0
  8 10  1  0  0  0
 10 11  1  0  0  0
 10 17  2  0  0  0
 11 12  1  0  0  0
 11 13  2  0  0  0
 13 14  1  0  0  0
 13 21  1  0  0  0
 14 15  2  0  0  0
 14 19  1  0  0  0
 15 16  1  0  0  0
 15 17  1  0  0  0
 17 18  1  0  0  0
 19 20  1  0  0  0
 21 22  1  0  0  0
 22 23  1  0  0  0
 22 24  1  0  0  0
 22 25  1  0  0  0
M  END
> <s_m_entry_id>
32

> <s_m_entry_name>
5_max_contribution_blue.32

> <s_m_Source_Path>
H:\10_02_2020\GETAWAY_interpret\1_publikacja\3_materialy\8_molecules_supplementary

> <s_m_Source_File>
5_max_contribution_blue.mae

> <i_m_Source_File_Index>
32

$$$$
66
                    3D
 Structure written by MMmdl.
 28 28  0  0  1  0            999 V2000
    2.4297   -2.6198   -0.5694 C   0  0  0  0  0  0
    3.7057   -2.2758   -0.2254 N   0  0  0  0  0  0
    4.5077   -2.8458   -0.4524 H   0  0  0  0  0  0
    3.8907   -1.1118    0.4526 C   0  0  0  0  0  0
    2.3627   -0.3198    0.7156 S   0  0  0  0  0  0
    1.4917   -1.5738   -0.0954 C   0  0  0  0  0  0
    2.1097   -3.6308   -1.1764 O   0  0  0  0  0  0
    0.1757   -1.6758   -0.2954 C   0  0  0  0  0  0
   -0.2233   -2.5538   -0.8024 H   0  0  0  0  0  0
   -0.8423   -0.7098    0.1226 C   0  0  0  0  0  0
   -0.8663    0.5932   -0.4034 C   0  0  0  0  0  0
   -0.1043    0.8812   -1.1204 H   0  0  0  0  0  0
   -1.8633    1.4882   -0.0124 C   0  0  0  0  0  0
   -2.8393    1.0632    0.8956 C   0  0  0  0  0  0
   -2.8373   -0.2238    1.4176 C   0  0  0  0  0  0
   -3.6063   -0.5308    2.1186 H   0  0  0  0  0  0
   -1.8363   -1.1138    1.0266 C   0  0  0  0  0  0
   -1.8393   -2.1228    1.4326 H   0  0  0  0  0  0
   -3.8283    1.9282    1.2836 O   0  0  0  0  0  0
   -3.6243    2.7542    0.8026 H   0  0  0  0  0  0
   -2.0063    2.7852   -0.4384 O   0  0  0  0  0  0
   -1.0033    3.2802   -1.3174 C   0  0  0  0  0  0
   -1.2393    4.3262   -1.5374 H   0  0  0  0  0  0
   -1.0053    2.7322   -2.2654 H   0  0  0  0  0  0
   -0.0153    3.2542   -0.8464 H   0  0  0  0  0  0
    4.5449   -0.4567   -0.1226 H   0  0  0  0  0  0
    4.3607   -1.3220    1.4133 H   0  0  0  0  0  0
    0.0000    0.0000    0.0000 Q   0  0  0  0  0  0
  1  2  1  0  0  0
  1  6  1  0  0  0
  1  7  2  0  0  0
  2  3  1  0  0  0
  2  4  1  0  0  0
  4  5  1  0  0  0
  4 26  1  0  0  0
  4 27  1  0  0  0
  5  6  1  0  0  0
  6  8  2  0  0  0
  8  9  1  0  0  0
  8 10  1  0  0  0
 10 11  1  0  0  0
 10 17  2  0  0  0
 11 12  1  0  0  0
 11 13  2  0  0  0
 13 14  1  0  0  0
 13 21  1  0  0  0
 14 15  2  0  0  0
 14 19  1  0  0  0
 15 16  1  0  0  0
 15 17  1  0  0  0
 17 18  1  0  0  0
 19 20  1  0  0  0
 21 22  1  0  0  0
 22 23  1  0  0  0
 22 24  1  0  0  0
 22 25  1  0  0  0
M  END
> <s_m_entry_id>
33

> <s_m_entry_name>
5_max_contribution_blue.33

> <s_m_Source_Path>
H:\10_02_2020\GETAWAY_interpret\1_publikacja\3_materialy\8_molecules_supplementary

> <s_m_Source_File>
5_max_contribution_blue.mae

> <i_m_Source_File_Index>
33

$$$$
67
                    3D
 Structure written by MMmdl.
 29 29  0  0  1  0            999 V2000
    2.5305   -3.0094   -0.7860 C   0  0  0  0  0  0
    3.8745   -2.8144   -0.6430 N   0  0  0  0  0  0
    4.5225   -3.5694   -0.4650 H   0  0  0  0  0  0
    4.3655   -1.5544   -0.7380 C   0  0  0  0  0  0
    3.0955   -0.4114   -1.0300 S   0  0  0  0  0  0
    1.8025   -1.7084   -1.0750 C   0  0  2  0  0  0
    1.4045   -1.7704   -2.0930 H   0  0  0  0  0  0
    1.9855   -4.1014   -0.6890 O   0  0  0  0  0  0
    0.7155   -1.4534   -0.0370 C   0  0  0  0  0  0
    0.0995   -2.3524    0.0920 H   0  0  0  0  0  0
    1.1525   -1.2324    0.9460 H   0  0  0  0  0  0
   -0.2335   -0.3424   -0.4550 C   0  0  0  0  0  0
   -0.3595   -0.0144   -1.6300 O   0  0  0  0  0  0
   -0.9245    0.1796    0.6290 N   0  0  0  0  0  0
   -0.7345   -0.2284    1.5380 H   0  0  0  0  0  0
   -1.8745    1.2246    0.6170 C   0  0  0  0  0  0
   -2.2685    1.9136   -0.5340 C   0  0  0  0  0  0
   -1.8545    1.6776   -1.5090 H   0  0  0  0  0  0
   -3.2175    2.9396   -0.4600 C   0  0  0  0  0  0
   -3.5135    3.4626   -1.3660 H   0  0  0  0  0  0
   -3.7755    3.2836    0.7690 C   0  0  0  0  0  0
   -3.3925    2.6096    1.9250 C   0  0  0  0  0  0
   -3.8225    2.8736    2.8870 H   0  0  0  0  0  0
   -2.4445    1.5836    1.8480 C   0  0  0  0  0  0
   -2.1605    1.0726    2.7640 H   0  0  0  0  0  0
   -4.9425    4.5446    0.8590 Cl  0  0  0  0  0  0
    5.0899   -1.5076   -1.5511 H   0  0  0  0  0  0
    4.8814   -1.2953    0.1866 H   0  0  0  0  0  0
    0.0000    0.0000    0.0000 Q   0  0  0  0  0  0
  1  2  1  0  0  0
  1  6  1  0  0  0
  1  8  2  0  0  0
  2  3  1  0  0  0
  2  4  1  0  0  0
  4  5  1  0  0  0
  4 27  1  0  0  0
  4 28  1  0  0  0
  5  6  1  0  0  0
  6  7  1  0  0  0
  6  9  1  0  0  0
  9 10  1  0  0  0
  9 11  1  0  0  0
  9 12  1  0  0  0
 12 13  2  0  0  0
 12 14  1  0  0  0
 14 15  1  0  0  0
 14 16  1  0  0  0
 16 17  1  0  0  0
 16 24  2  0  0  0
 17 18  1  0  0  0
 17 19  2  0  0  0
 19 20  1  0  0  0
 19 21  1  0  0  0
 21 22  2  0  0  0
 21 26  1  0  0  0
 22 23  1  0  0  0
 22 24  1  0  0  0
 24 25  1  0  0  0
M  END
> <s_m_entry_id>
34

> <s_m_entry_name>
5_max_contribution_blue.34

> <s_m_Source_Path>
H:\10_02_2020\GETAWAY_interpret\1_publikacja\3_materialy\8_molecules_supplementary

> <s_m_Source_File>
5_max_contribution_blue.mae

> <i_m_Source_File_Index>
34

$$$$
68
                    3D
 Structure written by MMmdl.
 33 33  0  0  1  0            999 V2000
    3.8673   -0.7385    0.5822 S   0  0  0  0  0  0
    5.3283    0.1585    0.3112 C   0  0  0  0  0  0
    5.1313    1.4825    0.5252 N   0  0  0  0  0  0
    5.9013    2.1185    0.3682 H   0  0  0  0  0  0
    3.8993    1.9055    0.9342 C   0  0  0  0  0  0
    2.9563    0.7395    1.1702 C   0  0  1  0  0  0
    2.8243    0.6505    2.2542 H   0  0  0  0  0  0
    3.6033    3.0815    1.1012 O   0  0  0  0  0  0
    1.6293    0.9395    0.4402 C   0  0  0  0  0  0
    1.2893    1.9735    0.5752 H   0  0  0  0  0  0
    1.7533    0.7635   -0.6348 H   0  0  0  0  0  0
    0.5293    0.0475    0.9892 C   0  0  0  0  0  0
   -0.7487   -0.0675    0.2352 C   0  0  0  0  0  0
    0.6523   -0.5665    2.0462 O   0  0  0  0  0  0
   -1.0817    0.8025   -0.8018 C   0  0  0  0  0  0
   -0.4277    1.6145   -1.1068 H   0  0  0  0  0  0
   -2.8727   -1.2385   -0.0688 C   0  0  0  0  0  0
   -1.6467   -1.0795    0.6002 C   0  0  0  0  0  0
   -1.3897   -1.7555    1.4142 H   0  0  0  0  0  0
   -3.1997   -0.3635   -1.1228 C   0  0  0  0  0  0
   -2.2977    0.6525   -1.4748 C   0  0  0  0  0  0
   -2.5407    1.3425   -2.2818 H   0  0  0  0  0  0
   -4.4977   -0.4885   -1.8728 C   0  0  0  0  0  0
   -4.5727    0.2545   -2.6738 H   0  0  0  0  0  0
   -5.3437   -0.3315   -1.1958 H   0  0  0  0  0  0
   -4.5777   -1.4775   -2.3348 H   0  0  0  0  0  0
   -3.8057   -2.3405    0.3542 C   0  0  0  0  0  0
   -3.4017   -2.9085    1.1992 H   0  0  0  0  0  0
   -3.9637   -3.0425   -0.4698 H   0  0  0  0  0  0
   -4.7677   -1.9245    0.6702 H   0  0  0  0  0  0
    5.6650    0.0027   -0.7137 H   0  0  0  0  0  0
    6.1072   -0.2055    0.9813 H   0  0  0  0  0  0
    0.0000    0.0000    0.0000 Q   0  0  0  0  0  0
  1  2  1  0  0  0
  1  6  1  0  0  0
  2  3  1  0  0  0
  2 31  1  0  0  0
  2 32  1  0  0  0
  3  4  1  0  0  0
  3  5  1  0  0  0
  5  6  1  0  0  0
  5  8  2  0  0  0
  6  7  1  0  0  0
  6  9  1  0  0  0
  9 10  1  0  0  0
  9 11  1  0  0  0
  9 12  1  0  0  0
 12 13  1  0  0  0
 12 14  2  0  0  0
 13 15  1  0  0  0
 13 18  2  0  0  0
 15 16  1  0  0  0
 15 21  2  0  0  0
 17 18  1  0  0  0
 17 20  2  0  0  0
 17 27  1  0  0  0
 18 19  1  0  0  0
 20 21  1  0  0  0
 20 23  1  0  0  0
 21 22  1  0  0  0
 23 24  1  0  0  0
 23 25  1  0  0  0
 23 26  1  0  0  0
 27 28  1  0  0  0
 27 29  1  0  0  0
 27 30  1  0  0  0
M  END
> <s_m_entry_id>
35

> <s_m_entry_name>
5_max_contribution_blue.35

> <s_m_Source_Path>
H:\10_02_2020\GETAWAY_interpret\1_publikacja\3_materialy\8_molecules_supplementary

> <s_m_Source_File>
5_max_contribution_blue.mae

> <i_m_Source_File_Index>
35

$$$$
69
                    3D
 Structure written by MMmdl.
 20 20  0  0  1  0            999 V2000
    1.4434   -2.0487   -0.1833 C   0  0  0  0  0  0
    2.7624   -1.8717    0.1437 N   0  0  0  0  0  0
    3.4004   -2.6517    0.0927 H   0  0  0  0  0  0
    3.1964   -0.6467    0.5327 C   0  0  0  0  0  0
    1.8514    0.4573    0.5087 S   0  0  0  0  0  0
    0.7184   -0.7527   -0.0273 C   0  0  0  0  0  0
    4.3344   -0.3467    0.8507 O   0  0  0  0  0  0
   -0.5856   -0.5667   -0.2633 C   0  0  0  0  0  0
   -1.1966   -1.3937   -0.5943 H   0  0  0  0  0  0
   -1.3116    0.6563   -0.1243 C   0  0  0  0  0  0
   -0.7906    1.8653    0.2797 O   0  0  0  0  0  0
   -1.7816    2.7873    0.2887 C   0  0  0  0  0  0
   -1.4906    3.7833    0.5927 H   0  0  0  0  0  0
   -2.9646    2.2203   -0.1033 C   0  0  0  0  0  0
   -3.9196    2.7193   -0.1883 H   0  0  0  0  0  0
   -2.6686    0.8623   -0.3673 C   0  0  0  0  0  0
   -3.3666    0.1063   -0.7003 H   0  0  0  0  0  0
    1.0020   -2.7936    0.4788 H   0  0  0  0  0  0
    1.3677   -2.3849   -1.2174 H   0  0  0  0  0  0
    0.0000    0.0000    0.0000 Q   0  0  0  0  0  0
  1  2  1  0  0  0
  1  6  1  0  0  0
  1 18  1  0  0  0
  1 19  1  0  0  0
  2  3  1  0  0  0
  2  4  1  0  0  0
  4  5  1  0  0  0
  4  7  2  0  0  0
  5  6  1  0  0  0
  6  8  2  0  0  0
  8  9  1  0  0  0
  8 10  1  0  0  0
 10 11  1  0  0  0
 10 16  2  0  0  0
 11 12  1  0  0  0
 12 13  1  0  0  0
 12 14  2  0  0  0
 14 15  1  0  0  0
 14 16  1  0  0  0
 16 17  1  0  0  0
M  END
> <s_m_entry_id>
36

> <s_m_entry_name>
5_max_contribution_blue.36

> <s_m_Source_Path>
H:\10_02_2020\GETAWAY_interpret\1_publikacja\3_materialy\8_molecules_supplementary

> <s_m_Source_File>
5_max_contribution_blue.mae

> <i_m_Source_File_Index>
36

$$$$
70
                    3D
 Structure written by MMmdl.
 47 49  0  0  1  0            999 V2000
    3.6492    3.9947   -0.5567 C   0  0  0  0  0  0
    3.5402    2.5527   -0.8587 C   0  0  0  0  0  0
    5.0022    1.7907   -0.4447 S   0  0  0  0  0  0
    5.6792    3.3127    0.0973 C   0  0  0  0  0  0
    4.8352    4.3317   -0.0467 N   0  0  0  0  0  0
    2.4202    2.0207   -1.3417 C   0  0  0  0  0  0
    1.5482    2.6447   -1.5107 H   0  0  0  0  0  0
    2.2622    0.5917   -1.6747 C   0  0  0  0  0  0
    1.0552    0.0297   -1.2897 N   0  0  0  0  0  0
    3.1332   -0.0303   -2.2777 O   0  0  0  0  0  0
    6.8142    3.3627    0.5513 O   0  0  0  0  0  0
    2.7212    4.7687   -0.7697 O   0  0  0  0  0  0
    0.0722    0.7387   -0.6527 N   0  0  0  0  0  0
   -0.9708   -0.0343   -0.5977 C   0  0  0  0  0  0
   -0.8108   -1.3703   -1.2757 C   0  0  0  0  0  0
   -1.1608   -2.1963   -0.6517 H   0  0  0  0  0  0
   -1.3668   -1.3503   -2.2187 H   0  0  0  0  0  0
    0.6932   -1.3673   -1.5307 C   0  0  2  0  0  0
    0.9272   -1.5883   -2.5787 H   0  0  0  0  0  0
    1.4012   -2.3733   -0.6347 C   0  0  0  0  0  0
    1.4652   -3.7213   -1.0207 C   0  0  0  0  0  0
    2.0722   -4.6853   -0.2137 C   0  0  0  0  0  0
    2.1172   -5.7273   -0.5157 H   0  0  0  0  0  0
    2.6252   -4.3103    1.0083 C   0  0  0  0  0  0
    3.0992   -5.0543    1.6443 H   0  0  0  0  0  0
    2.5702   -2.9793    1.4163 C   0  0  0  0  0  0
    3.0032   -2.6843    2.3693 H   0  0  0  0  0  0
    1.9582   -2.0183    0.6053 C   0  0  0  0  0  0
    1.9232   -0.9893    0.9563 H   0  0  0  0  0  0
   -2.2378    0.3707    0.0343 C   0  0  0  0  0  0
   -2.3008    1.6007    0.6973 C   0  0  0  0  0  0
   -1.4268    2.2477    0.7513 H   0  0  0  0  0  0
   -3.4908    2.0237    1.3013 C   0  0  0  0  0  0
   -3.4898    2.9847    1.8033 H   0  0  0  0  0  0
   -4.6278    1.2177    1.2463 C   0  0  0  0  0  0
   -4.5608   -0.0113    0.5833 C   0  0  0  0  0  0
   -5.4438   -0.6433    0.5353 H   0  0  0  0  0  0
   -3.3738   -0.4363   -0.0227 C   0  0  0  0  0  0
   -3.3718   -1.3953   -0.5327 H   0  0  0  0  0  0
    0.8992   -4.0883   -2.2117 O   0  0  0  0  0  0
    1.0722   -5.0323   -2.3647 H   0  0  0  0  0  0
   -5.8488    1.5107    1.7893 O   0  0  0  0  0  0
   -5.9738    2.7567    2.4633 C   0  0  0  0  0  0
   -7.0018    2.8367    2.8293 H   0  0  0  0  0  0
   -5.7968    3.5947    1.7813 H   0  0  0  0  0  0
   -5.3068    2.8047    3.3303 H   0  0  0  0  0  0
    0.0000    0.0000    0.0000 Q   0  0  0  0  0  0
  1  2  1  0  0  0
  1  5  1  0  0  0
  1 12  2  0  0  0
  2  3  1  0  0  0
  2  6  2  0  0  0
  3  4  1  0  0  0
  4  5  1  0  0  0
  4 11  2  0  0  0
  6  7  1  0  0  0
  6  8  1  0  0  0
  8  9  1  0  0  0
  8 10  2  0  0  0
  9 13  1  0  0  0
  9 18  1  0  0  0
 13 14  2  0  0  0
 14 15  1  0  0  0
 14 30  1  0  0  0
 15 16  1  0  0  0
 15 17  1  0  0  0
 15 18  1  0  0  0
 18 19  1  0  0  0
 18 20  1  0  0  0
 20 21  1  0  0  0
 20 28  2  0  0  0
 21 22  2  0  0  0
 21 40  1  0  0  0
 22 23  1  0  0  0
 22 24  1  0  0  0
 24 25  1  0  0  0
 24 26  2  0  0  0
 26 27  1  0  0  0
 26 28  1  0  0  0
 28 29  1  0  0  0
 30 31  1  0  0  0
 30 38  2  0  0  0
 31 32  1  0  0  0
 31 33  2  0  0  0
 33 34  1  0  0  0
 33 35  1  0  0  0
 35 36  2  0  0  0
 35 42  1  0  0  0
 36 37  1  0  0  0
 36 38  1  0  0  0
 38 39  1  0  0  0
 40 41  1  0  0  0
 42 43  1  0  0  0
 43 44  1  0  0  0
 43 45  1  0  0  0
 43 46  1  0  0  0
M  END
> <s_m_entry_id>
37

> <s_m_entry_name>
5_max_contribution_blue.37

> <s_m_Source_Path>
H:\10_02_2020\GETAWAY_interpret\1_publikacja\3_materialy\8_molecules_supplementary

> <s_m_Source_File>
5_max_contribution_blue.mae

> <i_m_Source_File_Index>
37

$$$$
71
                    3D
 Structure written by MMmdl.
 25 25  0  0  1  0            999 V2000
    5.0792    0.0913   -0.9091 N   0  0  0  0  0  0
    4.5432   -1.0657   -1.2601 C   0  0  0  0  0  0
    4.0992    1.0203   -0.3781 C   0  0  0  0  0  0
    2.7692   -1.2277   -0.9901 S   0  0  0  0  0  0
    2.7172    0.4153   -0.3431 C   0  0  0  0  0  0
    4.4182    2.1303   -0.0201 O   0  0  0  0  0  0
    1.6732    1.1093    0.1419 C   0  0  0  0  0  0
    1.8802    2.1283    0.5109 H   0  0  0  0  0  0
    0.2862    0.6913    0.2599 C   0  0  0  0  0  0
   -0.2498   -0.3977   -0.4311 C   0  0  0  0  0  0
    0.3872   -0.9917   -1.1041 H   0  0  0  0  0  0
   -1.5878   -0.7447   -0.2921 C   0  0  0  0  0  0
   -1.9788   -1.6037   -0.8501 H   0  0  0  0  0  0
   -2.4068    0.0053    0.5569 C   0  0  0  0  0  0
   -1.8848    1.1063    1.2599 C   0  0  0  0  0  0
   -2.5288    1.6953    1.9239 H   0  0  0  0  0  0
   -0.5528    1.4413    1.1029 C   0  0  0  0  0  0
   -0.1468    2.3023    1.6479 H   0  0  0  0  0  0
   -3.7438   -0.2267    0.7939 O   0  0  0  0  0  0
   -4.3448   -1.3107    0.1269 C   0  0  0  0  0  0
   -5.3758   -1.2607    0.4899 H   0  0  0  0  0  0
   -3.8938   -2.2707    0.4049 H   0  0  0  0  0  0
   -4.3228   -1.1927   -0.9621 H   0  0  0  0  0  0
    5.1641   -1.8431   -1.6802 H   0  0  0  0  0  0
    0.0000    0.0000    0.0000 Q   0  0  0  0  0  0
  1  2  2  0  0  0
  1  3  1  0  0  0
  2  4  1  0  0  0
  2 24  1  0  0  0
  3  5  1  0  0  0
  3  6  2  0  0  0
  4  5  1  0  0  0
  5  7  2  0  0  0
  7  8  1  0  0  0
  7  9  1  0  0  0
  9 10  1  0  0  0
  9 17  2  0  0  0
 10 11  1  0  0  0
 10 12  2  0  0  0
 12 13  1  0  0  0
 12 14  1  0  0  0
 14 15  2  0  0  0
 14 19  1  0  0  0
 15 16  1  0  0  0
 15 17  1  0  0  0
 17 18  1  0  0  0
 19 20  1  0  0  0
 20 21  1  0  0  0
 20 22  1  0  0  0
 20 23  1  0  0  0
M  END
> <s_m_entry_id>
38

> <s_m_entry_name>
5_max_contribution_blue.38

> <s_m_Source_Path>
H:\10_02_2020\GETAWAY_interpret\1_publikacja\3_materialy\8_molecules_supplementary

> <s_m_Source_File>
5_max_contribution_blue.mae

> <i_m_Source_File_Index>
38

$$$$
72
                    3D
 Structure written by MMmdl.
 30 30  0  0  1  0            999 V2000
   -4.7226   -0.1468    1.0017 C   0  0  0  0  0  0
   -3.4366    1.4102    1.9807 C   0  0  0  0  0  0
   -4.6906    0.8702    1.8107 N   0  0  0  0  0  0
   -3.1576   -0.5808    0.3147 S   0  0  0  0  0  0
   -2.4116    0.6912    1.1867 C   0  0  0  0  0  0
   -3.1746    2.3682    2.6957 O   0  0  0  0  0  0
   -1.1286    1.0582    1.1877 C   0  0  0  0  0  0
   -0.8176    1.9182    1.7807 H   0  0  0  0  0  0
   -0.0446    0.4302    0.4267 C   0  0  0  0  0  0
    0.3464   -0.8958    0.6757 C   0  0  0  0  0  0
   -0.1806   -1.4558    1.4427 H   0  0  0  0  0  0
    1.4004   -1.4748   -0.0393 C   0  0  0  0  0  0
    2.0654   -0.6958   -0.9923 C   0  0  0  0  0  0
    1.6934    0.6312   -1.2493 C   0  0  0  0  0  0
    0.6374    1.1932   -0.5343 C   0  0  0  0  0  0
    0.3244    2.2182   -0.7033 H   0  0  0  0  0  0
    3.1164   -1.2258   -1.7063 O   0  0  0  0  0  0
    3.4194   -0.4968   -2.2823 H   0  0  0  0  0  0
    2.4444    1.2572   -2.2143 O   0  0  0  0  0  0
    1.8534   -2.7568    0.1257 O   0  0  0  0  0  0
    1.1164   -3.6018    1.0007 C   0  0  0  0  0  0
    1.5714   -4.5968    0.9647 H   0  0  0  0  0  0
    0.0754   -3.7008    0.6747 H   0  0  0  0  0  0
    1.1774   -3.2458    2.0337 H   0  0  0  0  0  0
    2.0974    2.6032   -2.5203 C   0  0  0  0  0  0
    2.7764    2.9522   -3.3043 H   0  0  0  0  0  0
    2.2324    3.2532   -1.6493 H   0  0  0  0  0  0
    1.0764    2.6692   -2.9103 H   0  0  0  0  0  0
   -5.6579   -0.6485    0.8017 H   0  0  0  0  0  0
    0.0000    0.0000    0.0000 Q   0  0  0  0  0  0
  1  3  2  0  0  0
  1  4  1  0  0  0
  1 29  1  0  0  0
  2  3  1  0  0  0
  2  5  1  0  0  0
  2  6  2  0  0  0
  4  5  1  0  0  0
  5  7  2  0  0  0
  7  8  1  0  0  0
  7  9  1  0  0  0
  9 10  1  0  0  0
  9 15  2  0  0  0
 10 11  1  0  0  0
 10 12  2  0  0  0
 12 13  1  0  0  0
 12 20  1  0  0  0
 13 14  2  0  0  0
 13 17  1  0  0  0
 14 15  1  0  0  0
 14 19  1  0  0  0
 15 16  1  0  0  0
 17 18  1  0  0  0
 19 25  1  0  0  0
 20 21  1  0  0  0
 21 22  1  0  0  0
 21 23  1  0  0  0
 21 24  1  0  0  0
 25 26  1  0  0  0
 25 27  1  0  0  0
 25 28  1  0  0  0
M  END
> <s_m_entry_id>
39

> <s_m_entry_name>
5_max_contribution_blue.39

> <s_m_Source_Path>
H:\10_02_2020\GETAWAY_interpret\1_publikacja\3_materialy\8_molecules_supplementary

> <s_m_Source_File>
5_max_contribution_blue.mae

> <i_m_Source_File_Index>
39

$$$$
73
                    3D
 Structure written by MMmdl.
 32 32  0  0  1  0            999 V2000
   -5.0247   -0.8257   -0.1617 C   0  0  0  0  0  0
   -4.3747    1.4953   -0.1407 C   0  0  0  0  0  0
   -5.4357    0.5753   -0.0937 N   0  0  0  0  0  0
   -3.2137   -0.8747    0.1803 S   0  0  0  0  0  0
   -3.0557    0.8153   -0.0687 C   0  0  0  0  0  0
   -4.4527    2.7143   -0.2377 O   0  0  0  0  0  0
   -1.9207    1.5073   -0.2017 C   0  0  0  0  0  0
   -1.9507    2.5813   -0.3737 H   0  0  0  0  0  0
   -0.5727    0.9403   -0.1747 C   0  0  0  0  0  0
    0.1443    0.8103   -1.3677 C   0  0  0  0  0  0
   -0.2957    1.1203   -2.3117 H   0  0  0  0  0  0
    1.4333    0.2693   -1.3597 C   0  0  0  0  0  0
    1.9693    0.1763   -2.3017 H   0  0  0  0  0  0
    2.0273   -0.1497   -0.1607 C   0  0  0  0  0  0
    1.3023   -0.0107    1.0323 C   0  0  0  0  0  0
    1.7323   -0.3257    1.9803 H   0  0  0  0  0  0
    0.0143    0.5323    1.0263 C   0  0  0  0  0  0
   -0.5247    0.6293    1.9663 H   0  0  0  0  0  0
    3.4263   -0.7387   -0.1787 C   0  0  0  0  0  0
    3.7903   -0.7447   -1.2147 H   0  0  0  0  0  0
    3.4323   -2.1917    0.3053 C   0  0  0  0  0  0
    3.1363   -2.2747    1.3573 H   0  0  0  0  0  0
    4.4323   -2.6267    0.2063 H   0  0  0  0  0  0
    2.7403   -2.8037   -0.2837 H   0  0  0  0  0  0
    4.4063    0.1113    0.6353 C   0  0  0  0  0  0
    4.1523    0.1233    1.7003 H   0  0  0  0  0  0
    4.4123    1.1483    0.2813 H   0  0  0  0  0  0
    5.4253   -0.2807    0.5413 H   0  0  0  0  0  0
   -5.2151   -1.2112   -1.1633 H   0  0  0  0  0  0
   -5.5535   -1.3961    0.6019 H   0  0  0  0  0  0
   -6.3873    0.9053   -0.0188 H   0  0  0  0  0  0
    0.0000    0.0000    0.0000 Q   0  0  0  0  0  0
  1  3  1  0  0  0
  1  4  1  0  0  0
  1 29  1  0  0  0
  1 30  1  0  0  0
  2  3  1  0  0  0
  2  5  1  0  0  0
  2  6  2  0  0  0
  3 31  1  0  0  0
  4  5  1  0  0  0
  5  7  2  0  0  0
  7  8  1  0  0  0
  7  9  1  0  0  0
  9 10  1  0  0  0
  9 17  2  0  0  0
 10 11  1  0  0  0
 10 12  2  0  0  0
 12 13  1  0  0  0
 12 14  1  0  0  0
 14 15  2  0  0  0
 14 19  1  0  0  0
 15 16  1  0  0  0
 15 17  1  0  0  0
 17 18  1  0  0  0
 19 20  1  0  0  0
 19 21  1  0  0  0
 19 25  1  0  0  0
 21 22  1  0  0  0
 21 23  1  0  0  0
 21 24  1  0  0  0
 25 26  1  0  0  0
 25 27  1  0  0  0
 25 28  1  0  0  0
M  END
> <s_m_entry_id>
40

> <s_m_entry_name>
5_max_contribution_blue.40

> <s_m_Source_Path>
H:\10_02_2020\GETAWAY_interpret\1_publikacja\3_materialy\8_molecules_supplementary

> <s_m_Source_File>
5_max_contribution_blue.mae

> <i_m_Source_File_Index>
40

$$$$
74
                    3D
 Structure written by MMmdl.
 47 50  0  0  1  0            999 V2000
    2.8453    1.9879   -1.5719 S   0  0  0  0  0  0
    3.8733    3.2209   -2.2939 C   0  0  0  0  0  0
    3.3463    4.4699   -2.0219 N   0  0  0  0  0  0
    2.1583    4.5029   -1.3089 C   0  0  0  0  0  0
    1.7473    3.1379   -0.9279 C   0  0  0  0  0  0
    5.2443    2.8299   -3.1629 S   0  0  0  0  0  0
    1.5233    5.5089   -1.0139 O   0  0  0  0  0  0
    0.6713    2.9349   -0.1629 C   0  0  0  0  0  0
    0.1003    3.8069    0.1531 H   0  0  0  0  0  0
    0.1013    1.7859    0.3541 N   0  0  0  0  0  0
   -1.1027    1.7569    1.1951 C   0  0  2  0  0  0
   -0.9747    2.4509    2.0361 H   0  0  0  0  0  0
   -1.1347    0.3239    1.7261 C   0  0  0  0  0  0
   -2.0987   -0.1771    1.6011 H   0  0  0  0  0  0
   -0.8277    0.2859    2.7761 H   0  0  0  0  0  0
   -0.0607   -0.2951    0.8831 C   0  0  0  0  0  0
    0.6033    0.5369    0.1431 N   0  0  0  0  0  0
   -2.3607    2.1189    0.4221 C   0  0  0  0  0  0
   -2.6397    1.5649   -0.8389 C   0  0  0  0  0  0
   -1.9377    0.8739   -1.3019 H   0  0  0  0  0  0
   -3.8107    1.8999   -1.5229 C   0  0  0  0  0  0
   -4.0077    1.4619   -2.4979 H   0  0  0  0  0  0
   -4.7147    2.7919   -0.9509 C   0  0  0  0  0  0
   -4.4557    3.3519    0.2981 C   0  0  0  0  0  0
   -5.1577    4.0489    0.7461 H   0  0  0  0  0  0
   -3.2867    3.0139    0.9831 C   0  0  0  0  0  0
   -3.1057    3.4589    1.9601 H   0  0  0  0  0  0
    0.2283   -1.7391    0.9171 C   0  0  0  0  0  0
   -0.4737   -2.6061    1.7541 C   0  0  0  0  0  0
   -1.2627   -2.2531    2.4111 H   0  0  0  0  0  0
   -0.1627   -3.9691    1.7631 C   0  0  0  0  0  0
   -0.7207   -4.6301    2.4241 H   0  0  0  0  0  0
    1.2433   -2.2401    0.0911 C   0  0  0  0  0  0
    1.7933   -1.5611   -0.5599 H   0  0  0  0  0  0
   -6.1587    3.2059   -1.7919 Cl  0  0  0  0  0  0
    1.5653   -3.6071    0.0921 C   0  0  0  0  0  0
    0.8523   -4.4841    0.9411 C   0  0  0  0  0  0
    1.1753   -5.8511    0.9431 C   0  0  0  0  0  0
    0.6393   -6.5441    1.5881 H   0  0  0  0  0  0
    2.1893   -6.3451    0.1201 C   0  0  0  0  0  0
    2.4303   -7.4041    0.1321 H   0  0  0  0  0  0
    2.8923   -5.4801   -0.7139 C   0  0  0  0  0  0
    3.6823   -5.8651   -1.3539 H   0  0  0  0  0  0
    2.5823   -4.1201   -0.7289 C   0  0  0  0  0  0
    3.1433   -3.4591   -1.3879 H   0  0  0  0  0  0
    3.8254    5.3003   -2.3397 H   0  0  0  0  0  0
    0.0000    0.0000    0.0000 Q   0  0  0  0  0  0
  1  2  1  0  0  0
  1  5  1  0  0  0
  2  3  1  0  0  0
  2  6  2  0  0  0
  3  4  1  0  0  0
  3 46  1  0  0  0
  4  5  1  0  0  0
  4  7  2  0  0  0
  5  8  2  0  0  0
  8  9  1  0  0  0
  8 10  1  0  0  0
 10 11  1  0  0  0
 10 17  1  0  0  0
 11 12  1  0  0  0
 11 13  1  0  0  0
 11 18  1  0  0  0
 13 14  1  0  0  0
 13 15  1  0  0  0
 13 16  1  0  0  0
 16 17  2  0  0  0
 16 28  1  0  0  0
 18 19  1  0  0  0
 18 26  2  0  0  0
 19 20  1  0  0  0
 19 21  2  0  0  0
 21 22  1  0  0  0
 21 23  1  0  0  0
 23 24  2  0  0  0
 23 35  1  0  0  0
 24 25  1  0  0  0
 24 26  1  0  0  0
 26 27  1  0  0  0
 28 29  1  0  0  0
 28 33  2  0  0  0
 29 30  1  0  0  0
 29 31  2  0  0  0
 31 32  1  0  0  0
 31 37  1  0  0  0
 33 34  1  0  0  0
 33 36  1  0  0  0
 36 37  1  0  0  0
 36 44  2  0  0  0
 37 38  2  0  0  0
 38 39  1  0  0  0
 38 40  1  0  0  0
 40 41  1  0  0  0
 40 42  2  0  0  0
 42 43  1  0  0  0
 42 44  1  0  0  0
 44 45  1  0  0  0
M  END
> <s_m_entry_id>
41

> <s_m_entry_name>
5_max_contribution_blue.41

> <s_m_Source_Path>
H:\10_02_2020\GETAWAY_interpret\1_publikacja\3_materialy\8_molecules_supplementary

> <s_m_Source_File>
5_max_contribution_blue.mae

> <i_m_Source_File_Index>
41

$$$$
75
                    3D
 Structure written by MMmdl.
 24 23  0  0  1  0            999 V2000
    1.4340   -2.2267   -1.1041 C   0  0  0  0  0  0
    2.7790   -2.1987   -0.8721 N   0  0  0  0  0  0
    3.3200   -3.0357   -0.7101 H   0  0  0  0  0  0
    3.4120   -1.0017   -0.8631 C   0  0  0  0  0  0
    2.3090    0.2883   -1.2141 S   0  0  0  0  0  0
    0.8600   -0.8287   -1.2421 C   0  0  2  0  0  0
    0.3630   -0.7487   -2.2151 H   0  0  0  0  0  0
    0.7720   -3.2547   -1.1651 O   0  0  0  0  0  0
   -0.1010   -0.5477   -0.0901 C   0  0  0  0  0  0
   -0.8600   -1.3417   -0.0451 H   0  0  0  0  0  0
    0.4150   -0.6107    0.8779 H   0  0  0  0  0  0
   -0.8210    0.7913   -0.2031 C   0  0  0  0  0  0
   -1.4170    0.8223   -1.1221 H   0  0  0  0  0  0
   -0.1130    1.6263   -0.1951 H   0  0  0  0  0  0
   -1.6850    0.9103    0.9369 O   0  0  0  0  0  0
   -2.4520    2.0343    0.9539 C   0  0  0  0  0  0
   -3.2970    2.0543    2.1909 C   0  0  0  0  0  0
   -3.9640    1.1893    2.1989 H   0  0  0  0  0  0
   -3.9050    2.9633    2.1999 H   0  0  0  0  0  0
   -2.6570    2.0563    3.0769 H   0  0  0  0  0  0
   -2.4660    2.9053    0.0949 O   0  0  0  0  0  0
    4.2108   -1.0080   -1.6047 H   0  0  0  0  0  0
    3.8632   -0.8372    0.1154 H   0  0  0  0  0  0
    0.0000    0.0000    0.0000 Q   0  0  0  0  0  0
  1  2  1  0  0  0
  1  6  1  0  0  0
  1  8  2  0  0  0
  2  3  1  0  0  0
  2  4  1  0  0  0
  4  5  1  0  0  0
  4 22  1  0  0  0
  4 23  1  0  0  0
  5  6  1  0  0  0
  6  7  1  0  0  0
  6  9  1  0  0  0
  9 10  1  0  0  0
  9 11  1  0  0  0
  9 12  1  0  0  0
 12 13  1  0  0  0
 12 14  1  0  0  0
 12 15  1  0  0  0
 15 16  1  0  0  0
 16 17  1  0  0  0
 16 21  2  0  0  0
 17 18  1  0  0  0
 17 19  1  0  0  0
 17 20  1  0  0  0
M  END
> <s_m_entry_id>
42

> <s_m_entry_name>
5_max_contribution_blue.42

> <s_m_Source_Path>
H:\10_02_2020\GETAWAY_interpret\1_publikacja\3_materialy\8_molecules_supplementary

> <s_m_Source_File>
5_max_contribution_blue.mae

> <i_m_Source_File_Index>
42

$$$$
76
                    3D
 Structure written by MMmdl.
 31 31  0  0  1  0            999 V2000
    3.0206    3.4080   -0.2107 C   0  0  0  0  0  0
    2.6456    4.7400   -0.0447 N   0  0  0  0  0  0
    1.2906    4.9530    0.1853 C   0  0  0  0  0  0
    0.4386    3.4190    0.2843 S   0  0  0  0  0  0
    1.8426    2.5110   -0.0787 C   0  0  0  0  0  0
    4.1436    2.9570   -0.3987 O   0  0  0  0  0  0
    1.9496    1.1900   -0.2487 C   0  0  0  0  0  0
    2.9206    0.7670   -0.5057 H   0  0  0  0  0  0
    0.8856    0.1870   -0.1517 C   0  0  0  0  0  0
    0.5616   -0.5810   -1.2697 C   0  0  0  0  0  0
    1.0566   -0.4050   -2.2227 H   0  0  0  0  0  0
   -0.4004   -1.6020   -1.1847 C   0  0  0  0  0  0
   -0.6004   -2.1620   -2.0937 H   0  0  0  0  0  0
   -1.0694   -1.9130    0.0133 C   0  0  0  0  0  0
   -0.7274   -1.1150    1.1223 C   0  0  0  0  0  0
   -1.1944   -1.2820    2.0883 H   0  0  0  0  0  0
    0.2306   -0.0870    1.0473 C   0  0  0  0  0  0
    0.4636    0.4780    1.9473 H   0  0  0  0  0  0
   -1.9994   -2.9490    0.0973 N   0  0  0  0  0  0
   -2.3574   -3.7380   -1.0747 C   0  0  0  0  0  0
   -3.1214   -4.4890   -0.8467 H   0  0  0  0  0  0
   -1.4864   -4.2770   -1.4617 H   0  0  0  0  0  0
   -2.7704   -3.0990   -1.8637 H   0  0  0  0  0  0
   -2.6424   -3.2860    1.3623 C   0  0  0  0  0  0
   -3.3234   -4.1380    1.2633 H   0  0  0  0  0  0
   -3.2374   -2.4440    1.7323 H   0  0  0  0  0  0
   -1.8974   -3.5630    2.1163 H   0  0  0  0  0  0
    3.3412    5.4705   -0.0953 H   0  0  0  0  0  0
    0.8736    5.5481   -0.6272 H   0  0  0  0  0  0
    1.1626    5.5003    1.1192 H   0  0  0  0  0  0
    0.0000    0.0000    0.0000 Q   0  0  0  0  0  0
  1  2  1  0  0  0
  1  5  1  0  0  0
  1  6  2  0  0  0
  2  3  1  0  0  0
  2 28  1  0  0  0
  3  4  1  0  0  0
  3 29  1  0  0  0
  3 30  1  0  0  0
  4  5  1  0  0  0
  5  7  2  0  0  0
  7  8  1  0  0  0
  7  9  1  0  0  0
  9 10  1  0  0  0
  9 17  2  0  0  0
 10 11  1  0  0  0
 10 12  2  0  0  0
 12 13  1  0  0  0
 12 14  1  0  0  0
 14 15  2  0  0  0
 14 19  1  0  0  0
 15 16  1  0  0  0
 15 17  1  0  0  0
 17 18  1  0  0  0
 19 20  1  0  0  0
 19 24  1  0  0  0
 20 21  1  0  0  0
 20 22  1  0  0  0
 20 23  1  0  0  0
 24 25  1  0  0  0
 24 26  1  0  0  0
 24 27  1  0  0  0
M  END
> <s_m_entry_id>
43

> <s_m_entry_name>
5_max_contribution_blue.43

> <s_m_Source_Path>
H:\10_02_2020\GETAWAY_interpret\1_publikacja\3_materialy\8_molecules_supplementary

> <s_m_Source_File>
5_max_contribution_blue.mae

> <i_m_Source_File_Index>
43

$$$$
77
                    3D
 Structure written by MMmdl.
 45 47  0  0  1  0            999 V2000
    3.8475    1.1698   -0.8703 S   0  0  0  0  0  0
    4.9965    2.4978   -0.9393 C   0  0  0  0  0  0
    4.6245    3.4738   -0.0343 N   0  0  0  0  0  0
    3.4555    3.2498    0.6777 C   0  0  0  0  0  0
    2.8955    1.9258    0.3407 C   0  0  0  0  0  0
    6.3045    2.4848   -1.9773 S   0  0  0  0  0  0
    2.9265    4.0228    1.4667 O   0  0  0  0  0  0
    1.8045    1.4618    0.9577 C   0  0  0  0  0  0
    1.3355    2.0988    1.7077 H   0  0  0  0  0  0
    1.1105    0.2718    0.8467 N   0  0  0  0  0  0
   -0.0885   -0.0722    1.6237 C   0  0  2  0  0  0
    0.1045    0.1068    2.6897 H   0  0  0  0  0  0
   -0.2515   -1.5722    1.3817 C   0  0  0  0  0  0
   -1.2655   -1.8722    1.1067 H   0  0  0  0  0  0
    0.0895   -2.1492    2.2477 H   0  0  0  0  0  0
    0.7245   -1.7652    0.2597 C   0  0  0  0  0  0
    1.4655   -0.7332   -0.0053 N   0  0  0  0  0  0
   -1.3135    0.7168    1.1897 C   0  0  0  0  0  0
   -1.6185    0.9368   -0.1633 C   0  0  0  0  0  0
   -0.9555    0.5608   -0.9413 H   0  0  0  0  0  0
   -2.7655    1.6468   -0.5383 C   0  0  0  0  0  0
   -2.9515    1.7898   -1.5983 H   0  0  0  0  0  0
   -3.6295    2.1478    0.4347 C   0  0  0  0  0  0
   -3.3345    1.9308    1.7817 C   0  0  0  0  0  0
   -4.0025    2.3178    2.5477 H   0  0  0  0  0  0
   -2.1915    1.2198    2.1597 C   0  0  0  0  0  0
   -1.9995    1.0648    3.2187 H   0  0  0  0  0  0
    0.8415   -3.0412   -0.4663 C   0  0  0  0  0  0
    0.0905   -4.1612   -0.1013 C   0  0  0  0  0  0
   -0.6055   -4.1382    0.7317 H   0  0  0  0  0  0
    0.2325   -5.3552   -0.8123 C   0  0  0  0  0  0
   -0.3505   -6.2282   -0.5293 H   0  0  0  0  0  0
    1.1205   -5.4332   -1.8853 C   0  0  0  0  0  0
    1.2265   -6.3642   -2.4353 H   0  0  0  0  0  0
    1.8725   -4.3192   -2.2503 C   0  0  0  0  0  0
    2.5665   -4.3782   -3.0843 H   0  0  0  0  0  0
    1.7355   -3.1242   -1.5413 C   0  0  0  0  0  0
    2.3315   -2.2622   -1.8363 H   0  0  0  0  0  0
   -4.7805    2.8538    0.2067 O   0  0  0  0  0  0
   -5.1135    3.1178   -1.1503 C   0  0  0  0  0  0
   -6.0455    3.6918   -1.1603 H   0  0  0  0  0  0
   -5.2905    2.1878   -1.7013 H   0  0  0  0  0  0
   -4.3435    3.7248   -1.6363 H   0  0  0  0  0  0
    5.1953    4.2989    0.0817 H   0  0  0  0  0  0
    0.0000    0.0000    0.0000 Q   0  0  0  0  0  0
  1  2  1  0  0  0
  1  5  1  0  0  0
  2  3  1  0  0  0
  2  6  2  0  0  0
  3  4  1  0  0  0
  3 44  1  0  0  0
  4  5  1  0  0  0
  4  7  2  0  0  0
  5  8  2  0  0  0
  8  9  1  0  0  0
  8 10  1  0  0  0
 10 11  1  0  0  0
 10 17  1  0  0  0
 11 12  1  0  0  0
 11 13  1  0  0  0
 11 18  1  0  0  0
 13 14  1  0  0  0
 13 15  1  0  0  0
 13 16  1  0  0  0
 16 17  2  0  0  0
 16 28  1  0  0  0
 18 19  1  0  0  0
 18 26  2  0  0  0
 19 20  1  0  0  0
 19 21  2  0  0  0
 21 22  1  0  0  0
 21 23  1  0  0  0
 23 24  2  0  0  0
 23 39  1  0  0  0
 24 25  1  0  0  0
 24 26  1  0  0  0
 26 27  1  0  0  0
 28 29  1  0  0  0
 28 37  2  0  0  0
 29 30  1  0  0  0
 29 31  2  0  0  0
 31 32  1  0  0  0
 31 33  1  0  0  0
 33 34  1  0  0  0
 33 35  2  0  0  0
 35 36  1  0  0  0
 35 37  1  0  0  0
 37 38  1  0  0  0
 39 40  1  0  0  0
 40 41  1  0  0  0
 40 42  1  0  0  0
 40 43  1  0  0  0
M  END
> <s_m_entry_id>
44

> <s_m_entry_name>
5_max_contribution_blue.44

> <s_m_Source_Path>
H:\10_02_2020\GETAWAY_interpret\1_publikacja\3_materialy\8_molecules_supplementary

> <s_m_Source_File>
5_max_contribution_blue.mae

> <i_m_Source_File_Index>
44

$$$$
78
                    3D
 Structure written by MMmdl.
 45 47  0  0  1  0            999 V2000
    4.0018   -0.5746    0.2638 S   0  0  0  0  0  0
    5.7368   -0.2806    0.3798 C   0  0  0  0  0  0
    5.9668    1.0784    0.5888 N   0  0  0  0  0  0
    4.8248    1.8674    0.7558 C   0  0  0  0  0  0
    3.5998    1.0464    0.6268 C   0  0  0  0  0  0
    4.7728    3.0764    0.9518 O   0  0  0  0  0  0
    6.8028   -1.5726    0.3378 S   0  0  0  0  0  0
    2.3868    1.5894    0.7768 C   0  0  0  0  0  0
    2.3318    2.6564    0.9908 H   0  0  0  0  0  0
    1.1088    1.0614    0.7058 N   0  0  0  0  0  0
   -0.1222    1.8544    0.8388 C   0  0  2  0  0  0
   -0.0752    2.4474    1.7618 H   0  0  0  0  0  0
   -1.2162    0.7974    0.9678 C   0  0  0  0  0  0
   -2.0672    0.9524    0.2988 H   0  0  0  0  0  0
   -1.5642    0.7174    2.0038 H   0  0  0  0  0  0
   -0.4372   -0.4366    0.6218 C   0  0  0  0  0  0
    0.8418   -0.2606    0.4968 N   0  0  0  0  0  0
   -1.0882   -1.7496    0.4618 C   0  0  0  0  0  0
   -2.4602   -1.9156    0.6618 C   0  0  0  0  0  0
   -3.1012   -1.0846    0.9438 H   0  0  0  0  0  0
   -3.0492   -3.1776    0.5048 C   0  0  0  0  0  0
   -4.1192   -3.2626    0.6698 H   0  0  0  0  0  0
   -2.2722   -4.2806    0.1488 C   0  0  0  0  0  0
   -0.9002   -4.1106   -0.0492 C   0  0  0  0  0  0
   -0.2852   -4.9636   -0.3252 H   0  0  0  0  0  0
   -0.3082   -2.8536    0.1058 C   0  0  0  0  0  0
    0.7638   -2.7516   -0.0522 H   0  0  0  0  0  0
   -0.3462    2.7754   -0.3492 C   0  0  0  0  0  0
   -0.7802    4.0934   -0.1342 C   0  0  0  0  0  0
   -0.9472    4.4644    0.8748 H   0  0  0  0  0  0
   -1.0002    4.9534   -1.2112 C   0  0  0  0  0  0
   -1.3322    5.9734   -1.0322 H   0  0  0  0  0  0
   -0.7962    4.5084   -2.5162 C   0  0  0  0  0  0
   -0.9672    5.1804   -3.3532 H   0  0  0  0  0  0
   -0.3722    3.2024   -2.7462 C   0  0  0  0  0  0
   -0.2112    2.8534   -3.7632 H   0  0  0  0  0  0
   -0.1512    2.3404   -1.6712 C   0  0  0  0  0  0
    0.1888    1.3254   -1.8712 H   0  0  0  0  0  0
   -2.7232   -5.5596   -0.0332 O   0  0  0  0  0  0
   -4.1142   -5.7866    0.1568 C   0  0  0  0  0  0
   -4.3082   -6.8476   -0.0252 H   0  0  0  0  0  0
   -4.7102   -5.2116   -0.5602 H   0  0  0  0  0  0
   -4.4132   -5.5656    1.1868 H   0  0  0  0  0  0
    6.9123    1.4329    0.6116 H   0  0  0  0  0  0
    0.0000    0.0000    0.0000 Q   0  0  0  0  0  0
  1  2  1  0  0  0
  1  5  1  0  0  0
  2  3  1  0  0  0
  2  7  2  0  0  0
  3  4  1  0  0  0
  3 44  1  0  0  0
  4  5  1  0  0  0
  4  6  2  0  0  0
  5  8  2  0  0  0
  8  9  1  0  0  0
  8 10  1  0  0  0
 10 11  1  0  0  0
 10 17  1  0  0  0
 11 12  1  0  0  0
 11 13  1  0  0  0
 11 28  1  0  0  0
 13 14  1  0  0  0
 13 15  1  0  0  0
 13 16  1  0  0  0
 16 17  2  0  0  0
 16 18  1  0  0  0
 18 19  1  0  0  0
 18 26  2  0  0  0
 19 20  1  0  0  0
 19 21  2  0  0  0
 21 22  1  0  0  0
 21 23  1  0  0  0
 23 24  2  0  0  0
 23 39  1  0  0  0
 24 25  1  0  0  0
 24 26  1  0  0  0
 26 27  1  0  0  0
 28 29  1  0  0  0
 28 37  2  0  0  0
 29 30  1  0  0  0
 29 31  2  0  0  0
 31 32  1  0  0  0
 31 33  1  0  0  0
 33 34  1  0  0  0
 33 35  2  0  0  0
 35 36  1  0  0  0
 35 37  1  0  0  0
 37 38  1  0  0  0
 39 40  1  0  0  0
 40 41  1  0  0  0
 40 42  1  0  0  0
 40 43  1  0  0  0
M  END
> <s_m_entry_id>
45

> <s_m_entry_name>
5_max_contribution_blue.45

> <s_m_Source_Path>
H:\10_02_2020\GETAWAY_interpret\1_publikacja\3_materialy\8_molecules_supplementary

> <s_m_Source_File>
5_max_contribution_blue.mae

> <i_m_Source_File_Index>
45

$$$$
79
                    3D
 Structure written by MMmdl.
 51 54  0  0  1  0            999 V2000
    3.8675    1.3522    0.5476 S   0  0  0  0  0  0
    5.1325    2.5652    0.6816 C   0  0  0  0  0  0
    4.5915    3.7412    1.1656 N   0  0  0  0  0  0
    3.2405    3.7222    1.4766 C   0  0  0  0  0  0
    2.6565    2.4032    1.1576 C   0  0  0  0  0  0
    6.7175    2.2422    0.2646 S   0  0  0  0  0  0
    2.5955    4.6402    1.9666 O   0  0  0  0  0  0
    1.3595    2.1572    1.3696 C   0  0  0  0  0  0
    0.7525    2.9581    1.7886 H   0  0  0  0  0  0
    0.5815    1.0321    1.1666 N   0  0  0  0  0  0
   -0.8275    0.9052    1.5656 C   0  0  2  0  0  0
   -0.9275    1.1811    2.6236 H   0  0  0  0  0  0
   -1.1085   -0.5898    1.4106 C   0  0  0  0  0  0
   -2.0165   -0.8178    0.8466 H   0  0  0  0  0  0
   -1.1405   -1.0859    2.3866 H   0  0  0  0  0  0
    0.1325   -1.0198    0.6876 C   0  0  0  0  0  0
    1.0445   -0.1049    0.5736 N   0  0  0  0  0  0
   -1.7585    1.7652    0.7276 C   0  0  0  0  0  0
   -2.7295    2.5572    1.3586 C   0  0  0  0  0  0
   -2.8055    2.5762    2.4446 H   0  0  0  0  0  0
   -3.6215    3.3361    0.6126 C   0  0  0  0  0  0
   -4.3505    3.9312    1.1526 H   0  0  0  0  0  0
   -3.5665    3.3302   -0.7804 C   0  0  0  0  0  0
   -2.5995    2.5482   -1.4174 C   0  0  0  0  0  0
   -2.5435    2.5402   -2.5034 H   0  0  0  0  0  0
   -1.7035    1.7732   -0.6744 C   0  0  0  0  0  0
   -0.9575    1.1802   -1.1994 H   0  0  0  0  0  0
    0.3055   -2.3878    0.1706 C   0  0  0  0  0  0
   -0.6535   -3.3769    0.3846 C   0  0  0  0  0  0
   -1.5675   -3.1799    0.9366 H   0  0  0  0  0  0
   -0.4455   -4.6669   -0.1124 C   0  0  0  0  0  0
   -1.2045   -5.4269    0.0656 H   0  0  0  0  0  0
    1.4735   -2.6938   -0.5404 C   0  0  0  0  0  0
    2.2225   -1.9188   -0.7044 H   0  0  0  0  0  0
   -4.3855    4.0321   -1.6234 O   0  0  0  0  0  0
   -5.3945    4.8351   -1.0224 C   0  0  0  0  0  0
   -5.9585    5.3191   -1.8254 H   0  0  0  0  0  0
   -4.9535    5.6231   -0.4024 H   0  0  0  0  0  0
   -6.0945    4.2222   -0.4454 H   0  0  0  0  0  0
    1.6935   -3.9859   -1.0434 C   0  0  0  0  0  0
    0.7205   -4.9878   -0.8274 C   0  0  0  0  0  0
    0.9415   -6.2798   -1.3294 C   0  0  0  0  0  0
    0.2055   -7.0659   -1.1744 H   0  0  0  0  0  0
    2.1075   -6.5808   -2.0354 C   0  0  0  0  0  0
    2.2675   -7.5849   -2.4184 H   0  0  0  0  0  0
    3.0665   -5.5938   -2.2474 C   0  0  0  0  0  0
    3.9755   -5.8278   -2.7964 H   0  0  0  0  0  0
    2.8615   -4.3038   -1.7554 C   0  0  0  0  0  0
    3.6235   -3.5469   -1.9314 H   0  0  0  0  0  0
    5.1756    4.5576    1.2766 H   0  0  0  0  0  0
    0.0000    0.0000    0.0000 Q   0  0  0  0  0  0
  1  2  1  0  0  0
  1  5  1  0  0  0
  2  3  1  0  0  0
  2  6  2  0  0  0
  3  4  1  0  0  0
  3 50  1  0  0  0
  4  5  1  0  0  0
  4  7  2  0  0  0
  5  8  2  0  0  0
  8  9  1  0  0  0
  8 10  1  0  0  0
 10 11  1  0  0  0
 10 17  1  0  0  0
 11 12  1  0  0  0
 11 13  1  0  0  0
 11 18  1  0  0  0
 13 14  1  0  0  0
 13 15  1  0  0  0
 13 16  1  0  0  0
 16 17  2  0  0  0
 16 28  1  0  0  0
 18 19  1  0  0  0
 18 26  2  0  0  0
 19 20  1  0  0  0
 19 21  2  0  0  0
 21 22  1  0  0  0
 21 23  1  0  0  0
 23 24  2  0  0  0
 23 35  1  0  0  0
 24 25  1  0  0  0
 24 26  1  0  0  0
 26 27  1  0  0  0
 28 29  1  0  0  0
 28 33  2  0  0  0
 29 30  1  0  0  0
 29 31  2  0  0  0
 31 32  1  0  0  0
 31 41  1  0  0  0
 33 34  1  0  0  0
 33 40  1  0  0  0
 35 36  1  0  0  0
 36 37  1  0  0  0
 36 38  1  0  0  0
 36 39  1  0  0  0
 40 41  1  0  0  0
 40 48  2  0  0  0
 41 42  2  0  0  0
 42 43  1  0  0  0
 42 44  1  0  0  0
 44 45  1  0  0  0
 44 46  2  0  0  0
 46 47  1  0  0  0
 46 48  1  0  0  0
 48 49  1  0  0  0
M  END
> <s_m_entry_id>
46

> <s_m_entry_name>
5_max_contribution_blue.46

> <s_m_Source_Path>
H:\10_02_2020\GETAWAY_interpret\1_publikacja\3_materialy\8_molecules_supplementary

> <s_m_Source_File>
5_max_contribution_blue.mae

> <i_m_Source_File_Index>
46

$$$$
80
                    3D
 Structure written by MMmdl.
 54 57  0  0  1  0            999 V2000
    4.9022   -2.6206   -0.8466 S   0  0  0  0  0  0
    6.2182   -3.6926   -1.3056 C   0  0  0  0  0  0
    7.2892   -3.4956   -0.4536 N   0  0  0  0  0  0
    7.1302   -2.5456    0.5424 C   0  0  0  0  0  0
    5.7802   -1.9436    0.4654 C   0  0  0  0  0  0
    7.9672   -2.2296    1.3794 O   0  0  0  0  0  0
    6.1052   -4.7536   -2.5896 S   0  0  0  0  0  0
    5.3772   -1.0186    1.3434 C   0  0  0  0  0  0
    6.0822   -0.7156    2.1184 H   0  0  0  0  0  0
    4.1992   -0.3276    1.5104 N   0  0  0  0  0  0
    4.1492    0.3224    2.2994 H   0  0  0  0  0  0
    2.9772   -0.3996    0.7214 C   0  0  0  0  0  0
    3.1792   -0.0656   -0.2996 H   0  0  0  0  0  0
    2.6082   -1.4276    0.7264 H   0  0  0  0  0  0
    1.8942    0.4944    1.3354 C   0  0  0  0  0  0
    0.7152    0.6024    0.6044 N   0  0  0  0  0  0
    2.0942    1.0594    2.4164 O   0  0  0  0  0  0
   -0.3218    1.3464    1.1144 N   0  0  0  0  0  0
   -1.2528    1.3984    0.2094 C   0  0  0  0  0  0
   -0.9208    0.7084   -1.0856 C   0  0  0  0  0  0
   -1.7098    0.0184   -1.3956 H   0  0  0  0  0  0
   -0.7608    1.4654   -1.8596 H   0  0  0  0  0  0
    0.3922    0.0284   -0.7106 C   0  0  2  0  0  0
    1.1892    0.3254   -1.4036 H   0  0  0  0  0  0
   -2.5318    2.1024    0.4104 C   0  0  0  0  0  0
    0.2672   -1.4846   -0.7036 C   0  0  0  0  0  0
   -0.3548   -2.1716    0.3534 C   0  0  0  0  0  0
   -0.7608   -1.6286    1.2044 H   0  0  0  0  0  0
   -0.4478   -3.5646    0.3374 C   0  0  0  0  0  0
   -0.9178   -4.0976    1.1574 H   0  0  0  0  0  0
    0.0722   -4.2736   -0.7386 C   0  0  0  0  0  0
    0.6832   -3.6176   -1.8006 C   0  0  0  0  0  0
    1.0832   -4.1906   -2.6306 H   0  0  0  0  0  0
    0.7772   -2.2246   -1.7856 C   0  0  0  0  0  0
    1.2582   -1.7236   -2.6236 H   0  0  0  0  0  0
   -2.8158    2.6394    1.6684 C   0  0  0  0  0  0
   -2.1078    2.5384    2.4894 H   0  0  0  0  0  0
   -4.0178    3.3164    1.8914 C   0  0  0  0  0  0
   -4.2148    3.7244    2.8804 H   0  0  0  0  0  0
   -3.4568    2.2494   -0.6276 C   0  0  0  0  0  0
   -3.2498    1.8444   -1.6156 H   0  0  0  0  0  0
   -0.0178   -5.6106   -0.7536 F   0  0  0  0  0  0
   -4.6708    2.9304   -0.4186 C   0  0  0  0  0  0
   -4.9548    3.4694    0.8584 C   0  0  0  0  0  0
   -6.1658    4.1494    1.0664 C   0  0  0  0  0  0
   -6.4018    4.5714    2.0414 H   0  0  0  0  0  0
   -7.0868    4.2974    0.0294 C   0  0  0  0  0  0
   -8.0198    4.8264    0.2034 H   0  0  0  0  0  0
   -6.8098    3.7684   -1.2276 C   0  0  0  0  0  0
   -7.5278    3.8844   -2.0366 H   0  0  0  0  0  0
   -5.6108    3.0894   -1.4506 C   0  0  0  0  0  0
   -5.4168    2.6854   -2.4426 H   0  0  0  0  0  0
    8.1360   -4.0328   -0.5743 H   0  0  0  0  0  0
    0.0000    0.0000    0.0000 Q   0  0  0  0  0  0
  1  2  1  0  0  0
  1  5  1  0  0  0
  2  3  1  0  0  0
  2  7  2  0  0  0
  3  4  1  0  0  0
  3 53  1  0  0  0
  4  5  1  0  0  0
  4  6  2  0  0  0
  5  8  2  0  0  0
  8  9  1  0  0  0
  8 10  1  0  0  0
 10 11  1  0  0  0
 10 12  1  0  0  0
 12 13  1  0  0  0
 12 14  1  0  0  0
 12 15  1  0  0  0
 15 16  1  0  0  0
 15 17  2  0  0  0
 16 18  1  0  0  0
 16 23  1  0  0  0
 18 19  2  0  0  0
 19 20  1  0  0  0
 19 25  1  0  0  0
 20 21  1  0  0  0
 20 22  1  0  0  0
 20 23  1  0  0  0
 23 24  1  0  0  0
 23 26  1  0  0  0
 25 36  1  0  0  0
 25 40  2  0  0  0
 26 27  1  0  0  0
 26 34  2  0  0  0
 27 28  1  0  0  0
 27 29  2  0  0  0
 29 30  1  0  0  0
 29 31  1  0  0  0
 31 32  2  0  0  0
 31 42  1  0  0  0
 32 33  1  0  0  0
 32 34  1  0  0  0
 34 35  1  0  0  0
 36 37  1  0  0  0
 36 38  2  0  0  0
 38 39  1  0  0  0
 38 44  1  0  0  0
 40 41  1  0  0  0
 40 43  1  0  0  0
 43 44  1  0  0  0
 43 51  2  0  0  0
 44 45  2  0  0  0
 45 46  1  0  0  0
 45 47  1  0  0  0
 47 48  1  0  0  0
 47 49  2  0  0  0
 49 50  1  0  0  0
 49 51  1  0  0  0
 51 52  1  0  0  0
M  END
> <s_m_entry_id>
47

> <s_m_entry_name>
5_max_contribution_blue.47

> <s_m_Source_Path>
H:\10_02_2020\GETAWAY_interpret\1_publikacja\3_materialy\8_molecules_supplementary

> <s_m_Source_File>
5_max_contribution_blue.mae

> <i_m_Source_File_Index>
47

$$$$
81
                    3D
 Structure written by MMmdl.
 29 29  0  0  1  0            999 V2000
    1.9650   -2.6516   -1.0279 C   0  0  0  0  0  0
    3.2010   -2.0126   -1.1379 N   0  0  0  0  0  0
    3.2690   -0.9836   -2.0629 C   0  0  0  0  0  0
    1.8520   -0.9916   -3.1039 S   0  0  0  0  0  0
    0.9690   -2.1596   -2.0539 C   0  0  2  0  0  0
    0.7100   -3.0176   -2.6859 H   0  0  0  0  0  0
    1.6550   -3.5516   -0.2489 O   0  0  0  0  0  0
   -0.3090   -1.6006   -1.4359 C   0  0  0  0  0  0
   -0.9710   -1.2206   -2.2239 H   0  0  0  0  0  0
   -0.8460   -2.4146   -0.9319 H   0  0  0  0  0  0
   -0.1070   -0.5096   -0.3929 C   0  0  0  0  0  0
   -1.3150    0.0554   -0.0109 N   0  0  0  0  0  0
   -2.1530   -0.2986   -0.4599 H   0  0  0  0  0  0
    1.0040   -0.2226    0.0371 O   0  0  0  0  0  0
   -1.5160    1.0784    0.9411 C   0  0  0  0  0  0
   -0.4850    1.6854    1.6671 C   0  0  0  0  0  0
    0.5530    1.3994    1.5361 H   0  0  0  0  0  0
   -0.7690    2.6904    2.5961 C   0  0  0  0  0  0
    0.0300    3.1614    3.1591 H   0  0  0  0  0  0
   -2.0840    3.0874    2.7981 C   0  0  0  0  0  0
   -3.1240    2.5004    2.0891 C   0  0  0  0  0  0
   -4.1460    2.8234    2.2611 H   0  0  0  0  0  0
   -2.8380    1.4964    1.1611 C   0  0  0  0  0  0
   -3.6620    1.0464    0.6131 H   0  0  0  0  0  0
   -2.3540    4.0504    3.6901 F   0  0  0  0  0  0
    4.1664   -1.1004   -2.6705 H   0  0  0  0  0  0
    3.3300   -0.0291   -1.5402 H   0  0  0  0  0  0
    3.9759   -2.3093   -0.5621 H   0  0  0  0  0  0
    0.0000    0.0000    0.0000 Q   0  0  0  0  0  0
  1  2  1  0  0  0
  1  5  1  0  0  0
  1  7  2  0  0  0
  2  3  1  0  0  0
  2 28  1  0  0  0
  3  4  1  0  0  0
  3 26  1  0  0  0
  3 27  1  0  0  0
  4  5  1  0  0  0
  5  6  1  0  0  0
  5  8  1  0  0  0
  8  9  1  0  0  0
  8 10  1  0  0  0
  8 11  1  0  0  0
 11 12  1  0  0  0
 11 14  2  0  0  0
 12 13  1  0  0  0
 12 15  1  0  0  0
 15 16  1  0  0  0
 15 23  2  0  0  0
 16 17  1  0  0  0
 16 18  2  0  0  0
 18 19  1  0  0  0
 18 20  1  0  0  0
 20 21  2  0  0  0
 20 25  1  0  0  0
 21 22  1  0  0  0
 21 23  1  0  0  0
 23 24  1  0  0  0
M  END
> <s_m_entry_id>
48

> <s_m_entry_name>
5_max_contribution_blue.48

> <s_m_Source_Path>
H:\10_02_2020\GETAWAY_interpret\1_publikacja\3_materialy\8_molecules_supplementary

> <s_m_Source_File>
5_max_contribution_blue.mae

> <i_m_Source_File_Index>
48

$$$$
82
                    3D
 Structure written by MMmdl.
 29 29  0  0  1  0            999 V2000
    1.9650   -2.6516   -1.0279 C   0  0  0  0  0  0
    3.2010   -2.0126   -1.1379 N   0  0  0  0  0  0
    3.2690   -0.9836   -2.0629 C   0  0  0  0  0  0
    1.8520   -0.9916   -3.1039 S   0  0  0  0  0  0
    0.9690   -2.1596   -2.0539 C   0  0  2  0  0  0
    0.7100   -3.0176   -2.6859 H   0  0  0  0  0  0
    1.6550   -3.5516   -0.2489 O   0  0  0  0  0  0
   -0.3090   -1.6006   -1.4359 C   0  0  0  0  0  0
   -0.9710   -1.2206   -2.2239 H   0  0  0  0  0  0
   -0.8460   -2.4146   -0.9319 H   0  0  0  0  0  0
   -0.1070   -0.5096   -0.3929 C   0  0  0  0  0  0
   -1.3150    0.0554   -0.0109 N   0  0  0  0  0  0
   -2.1530   -0.2986   -0.4599 H   0  0  0  0  0  0
    1.0040   -0.2226    0.0371 O   0  0  0  0  0  0
   -1.5160    1.0784    0.9411 C   0  0  0  0  0  0
   -0.4850    1.6854    1.6671 C   0  0  0  0  0  0
    0.5530    1.3994    1.5361 H   0  0  0  0  0  0
   -0.7690    2.6904    2.5961 C   0  0  0  0  0  0
    0.0300    3.1614    3.1591 H   0  0  0  0  0  0
   -2.0840    3.0874    2.7981 C   0  0  0  0  0  0
   -3.1240    2.5004    2.0891 C   0  0  0  0  0  0
   -4.1460    2.8234    2.2611 H   0  0  0  0  0  0
   -2.8380    1.4964    1.1611 C   0  0  0  0  0  0
   -3.6620    1.0464    0.6131 H   0  0  0  0  0  0
   -2.3540    4.0504    3.6901 F   0  0  0  0  0  0
    3.9759   -2.3093   -0.5621 H   0  0  0  0  0  0
    4.1664   -1.1004   -2.6705 H   0  0  0  0  0  0
    3.3300   -0.0291   -1.5402 H   0  0  0  0  0  0
    0.0000    0.0000    0.0000 Q   0  0  0  0  0  0
  1  2  1  0  0  0
  1  5  1  0  0  0
  1  7  2  0  0  0
  2  3  1  0  0  0
  2 26  1  0  0  0
  3  4  1  0  0  0
  3 27  1  0  0  0
  3 28  1  0  0  0
  4  5  1  0  0  0
  5  6  1  0  0  0
  5  8  1  0  0  0
  8  9  1  0  0  0
  8 10  1  0  0  0
  8 11  1  0  0  0
 11 12  1  0  0  0
 11 14  2  0  0  0
 12 13  1  0  0  0
 12 15  1  0  0  0
 15 16  1  0  0  0
 15 23  2  0  0  0
 16 17  1  0  0  0
 16 18  2  0  0  0
 18 19  1  0  0  0
 18 20  1  0  0  0
 20 21  2  0  0  0
 20 25  1  0  0  0
 21 22  1  0  0  0
 21 23  1  0  0  0
 23 24  1  0  0  0
M  END
> <s_m_entry_id>
49

> <s_m_entry_name>
5_max_contribution_blue.49

> <s_m_Source_Path>
H:\10_02_2020\GETAWAY_interpret\1_publikacja\3_materialy\8_molecules_supplementary

> <s_m_Source_File>
5_max_contribution_blue.mae

> <i_m_Source_File_Index>
49

$$$$
83
                    3D
 Structure written by MMmdl.
 38 38  0  0  1  0            999 V2000
    2.5150   -4.7266    0.5387 C   0  0  0  0  0  0
    3.8640   -4.5016    0.5917 N   0  0  0  0  0  0
    4.3950   -4.5896    1.4457 H   0  0  0  0  0  0
    4.5060   -4.1316   -0.5463 C   0  0  0  0  0  0
    3.3930   -3.9896   -1.8763 S   0  0  0  0  0  0
    1.9900   -4.5976   -0.8783 C   0  0  2  0  0  0
    1.7710   -5.6136   -1.2273 H   0  0  0  0  0  0
    1.8200   -5.0256    1.5017 O   0  0  0  0  0  0
    0.7290   -3.7486   -0.9903 C   0  0  0  0  0  0
    0.4050   -3.7056   -2.0383 H   0  0  0  0  0  0
   -0.0790   -4.2296   -0.4243 H   0  0  0  0  0  0
    0.8510   -2.3276   -0.4573 C   0  0  0  0  0  0
    1.8330   -1.9496    0.1697 O   0  0  0  0  0  0
   -0.2760   -1.5756   -0.7583 N   0  0  0  0  0  0
   -1.0220   -2.0406   -1.2663 H   0  0  0  0  0  0
   -0.5110   -0.2206   -0.4343 C   0  0  0  0  0  0
   -1.7350    0.3314   -0.8363 C   0  0  0  0  0  0
   -2.4660   -0.2666   -1.3733 H   0  0  0  0  0  0
   -2.0460    1.6674   -0.5553 C   0  0  0  0  0  0
   -3.0070    2.0584   -0.8833 H   0  0  0  0  0  0
   -1.1350    2.4724    0.1327 C   0  0  0  0  0  0
    0.0880    1.9244    0.5337 C   0  0  0  0  0  0
    0.8170    2.5294    1.0707 H   0  0  0  0  0  0
    0.3970    0.5874    0.2517 C   0  0  0  0  0  0
    1.3590    0.2134    0.5847 H   0  0  0  0  0  0
   -1.4070    3.8834    0.4567 C   0  0  0  0  0  0
   -0.6170    4.5934    1.0617 O   0  0  0  0  0  0
   -2.6290    4.2544   -0.0033 O   0  0  0  0  0  0
   -3.0140    5.6154    0.2497 C   0  0  0  0  0  0
   -2.1580    6.2934    0.1587 H   0  0  0  0  0  0
   -3.7320    5.8944   -0.5283 H   0  0  0  0  0  0
   -3.6680    5.7274    1.6137 C   0  0  0  0  0  0
   -2.9680    5.4514    2.4087 H   0  0  0  0  0  0
   -4.5200    5.0434    1.6887 H   0  0  0  0  0  0
   -4.0170    6.7474    1.7937 H   0  0  0  0  0  0
    5.2692   -4.8710   -0.7892 H   0  0  0  0  0  0
    5.0049   -3.1757   -0.3870 H   0  0  0  0  0  0
    0.0000    0.0000    0.0000 Q   0  0  0  0  0  0
  1  2  1  0  0  0
  1  6  1  0  0  0
  1  8  2  0  0  0
  2  3  1  0  0  0
  2  4  1  0  0  0
  4  5  1  0  0  0
  4 36  1  0  0  0
  4 37  1  0  0  0
  5  6  1  0  0  0
  6  7  1  0  0  0
  6  9  1  0  0  0
  9 10  1  0  0  0
  9 11  1  0  0  0
  9 12  1  0  0  0
 12 13  2  0  0  0
 12 14  1  0  0  0
 14 15  1  0  0  0
 14 16  1  0  0  0
 16 17  1  0  0  0
 16 24  2  0  0  0
 17 18  1  0  0  0
 17 19  2  0  0  0
 19 20  1  0  0  0
 19 21  1  0  0  0
 21 22  2  0  0  0
 21 26  1  0  0  0
 22 23  1  0  0  0
 22 24  1  0  0  0
 24 25  1  0  0  0
 26 27  2  0  0  0
 26 28  1  0  0  0
 28 29  1  0  0  0
 29 30  1  0  0  0
 29 31  1  0  0  0
 29 32  1  0  0  0
 32 33  1  0  0  0
 32 34  1  0  0  0
 32 35  1  0  0  0
M  END
> <s_m_entry_id>
50

> <s_m_entry_name>
5_max_contribution_blue.50

> <s_m_Source_Path>
H:\10_02_2020\GETAWAY_interpret\1_publikacja\3_materialy\8_molecules_supplementary

> <s_m_Source_File>
5_max_contribution_blue.mae

> <i_m_Source_File_Index>
50

$$$$
84
                    3D
 Structure written by MMmdl.
 51 54  0  0  1  0            999 V2000
    2.8757    5.6372   -0.1999 N   0  0  0  0  0  0
    1.6667    5.0632    0.1631 C   0  0  0  0  0  0
    1.5687    3.6862   -0.3759 C   0  0  0  0  0  0
    2.9667    3.3142   -1.2959 S   0  0  0  0  0  0
    3.7187    4.8692   -0.9789 C   0  0  0  0  0  0
    0.7877    5.5942    0.8321 O   0  0  0  0  0  0
    5.2257    5.2722   -1.5729 S   0  0  0  0  0  0
    0.5017    2.9222   -0.1229 C   0  0  0  0  0  0
   -0.2913    3.3592    0.4861 H   0  0  0  0  0  0
    0.1237    1.6352   -0.4629 N   0  0  0  0  0  0
   -1.0933    1.1432   -0.0589 N   0  0  0  0  0  0
   -1.2903    0.0162   -0.6719 C   0  0  0  0  0  0
   -0.1923   -0.3918   -1.6079 C   0  0  0  0  0  0
    0.1157   -1.4298   -1.4629 H   0  0  0  0  0  0
   -0.5383   -0.2428   -2.6369 H   0  0  0  0  0  0
    0.8747    0.6392   -1.2369 C   0  0  2  0  0  0
    1.2617    1.0892   -2.1579 H   0  0  0  0  0  0
   -2.5053   -0.7998   -0.4939 C   0  0  0  0  0  0
   -3.4313   -0.4338    0.4901 C   0  0  0  0  0  0
   -3.2403    0.4392    1.1121 H   0  0  0  0  0  0
   -3.9183   -2.6668   -1.1049 C   0  0  0  0  0  0
   -4.0923   -3.5338   -1.7399 H   0  0  0  0  0  0
   -2.7523   -1.9178   -1.2919 C   0  0  0  0  0  0
   -2.0633   -2.2278   -2.0719 H   0  0  0  0  0  0
   -4.8533   -2.3108   -0.1209 C   0  0  0  0  0  0
   -4.6073   -1.1778    0.6881 C   0  0  0  0  0  0
   -5.5443   -0.8208    1.6721 C   0  0  0  0  0  0
   -5.3753    0.0462    2.3061 H   0  0  0  0  0  0
   -6.7083   -1.5698    1.8541 C   0  0  0  0  0  0
   -7.4253   -1.2828    2.6181 H   0  0  0  0  0  0
   -6.9503   -2.6848    1.0571 C   0  0  0  0  0  0
   -7.8563   -3.2678    1.1981 H   0  0  0  0  0  0
   -6.0293   -3.0538    0.0751 C   0  0  0  0  0  0
   -6.2383   -3.9288   -0.5369 H   0  0  0  0  0  0
    2.0137   -0.0048   -0.4589 C   0  0  0  0  0  0
    1.9607   -0.2088    0.9271 C   0  0  0  0  0  0
    1.0937    0.1122    1.5011 H   0  0  0  0  0  0
    3.0237   -0.8208    1.5981 C   0  0  0  0  0  0
    2.9657   -0.9638    2.6741 H   0  0  0  0  0  0
    4.1567   -1.2498    0.9031 C   0  0  0  0  0  0
    4.2137   -1.0648   -0.4779 C   0  0  0  0  0  0
    5.0697   -1.3848   -1.0629 H   0  0  0  0  0  0
    3.1507   -0.4528   -1.1519 C   0  0  0  0  0  0
    3.2237   -0.3208   -2.2299 H   0  0  0  0  0  0
    5.1227   -1.8288    1.6801 O   0  0  0  0  0  0
    6.3107   -2.2518    1.0221 C   0  0  0  0  0  0
    6.9797   -2.6738    1.7781 H   0  0  0  0  0  0
    6.8267   -1.4058    0.5551 H   0  0  0  0  0  0
    6.0977   -3.0388    0.2901 H   0  0  0  0  0  0
    3.1021    6.5731    0.1050 H   0  0  0  0  0  0
    0.0000    0.0000    0.0000 Q   0  0  0  0  0  0
  1  2  1  0  0  0
  1  5  1  0  0  0
  1 50  1  0  0  0
  2  3  1  0  0  0
  2  6  2  0  0  0
  3  4  1  0  0  0
  3  8  2  0  0  0
  4  5  1  0  0  0
  5  7  2  0  0  0
  8  9  1  0  0  0
  8 10  1  0  0  0
 10 11  1  0  0  0
 10 16  1  0  0  0
 11 12  2  0  0  0
 12 13  1  0  0  0
 12 18  1  0  0  0
 13 14  1  0  0  0
 13 15  1  0  0  0
 13 16  1  0  0  0
 16 17  1  0  0  0
 16 35  1  0  0  0
 18 19  2  0  0  0
 18 23  1  0  0  0
 19 20  1  0  0  0
 19 26  1  0  0  0
 21 22  1  0  0  0
 21 23  2  0  0  0
 21 25  1  0  0  0
 23 24  1  0  0  0
 25 26  1  0  0  0
 25 33  2  0  0  0
 26 27  2  0  0  0
 27 28  1  0  0  0
 27 29  1  0  0  0
 29 30  1  0  0  0
 29 31  2  0  0  0
 31 32  1  0  0  0
 31 33  1  0  0  0
 33 34  1  0  0  0
 35 36  1  0  0  0
 35 43  2  0  0  0
 36 37  1  0  0  0
 36 38  2  0  0  0
 38 39  1  0  0  0
 38 40  1  0  0  0
 40 41  2  0  0  0
 40 45  1  0  0  0
 41 42  1  0  0  0
 41 43  1  0  0  0
 43 44  1  0  0  0
 45 46  1  0  0  0
 46 47  1  0  0  0
 46 48  1  0  0  0
 46 49  1  0  0  0
M  END
> <s_m_entry_id>
51

> <s_m_entry_name>
5_max_contribution_blue.51

> <s_m_Source_Path>
H:\10_02_2020\GETAWAY_interpret\1_publikacja\3_materialy\8_molecules_supplementary

> <s_m_Source_File>
5_max_contribution_blue.mae

> <i_m_Source_File_Index>
51

$$$$
85
                    3D
 Structure written by MMmdl.
 54 57  0  0  1  0            999 V2000
    7.0750   -0.9719    0.7027 S   0  0  0  0  0  0
    8.6800   -1.5819    0.3207 C   0  0  0  0  0  0
    8.6020   -2.4509   -0.7533 N   0  0  0  0  0  0
    7.3430   -2.6649   -1.2943 C   0  0  0  0  0  0
    6.3380   -1.8749   -0.5603 C   0  0  0  0  0  0
    7.0730   -3.3939   -2.2403 O   0  0  0  0  0  0
   10.0380   -1.1269    1.1777 S   0  0  0  0  0  0
    5.0380   -1.8779   -0.8623 C   0  0  0  0  0  0
    4.6760   -2.4889   -1.6883 H   0  0  0  0  0  0
    4.0360   -1.1769   -0.2423 N   0  0  0  0  0  0
    4.2990   -0.5859    0.5527 H   0  0  0  0  0  0
    2.6210   -1.1699   -0.5763 C   0  0  0  0  0  0
    2.4960   -0.8909   -1.6263 H   0  0  0  0  0  0
    2.1980   -2.1629   -0.4013 H   0  0  0  0  0  0
    1.8950   -0.1539    0.3137 C   0  0  0  0  0  0
    0.5710    0.1051   -0.0093 N   0  0  0  0  0  0
    2.4950    0.3851    1.2517 O   0  0  0  0  0  0
   -0.1230    1.0341    0.7287 N   0  0  0  0  0  0
   -1.2760    1.2071    0.1557 C   0  0  0  0  0  0
   -1.4780    0.4261   -1.1143 C   0  0  0  0  0  0
   -2.4320   -0.1089   -1.1253 H   0  0  0  0  0  0
   -1.4280    1.1181   -1.9613 H   0  0  0  0  0  0
   -0.2510   -0.4799   -1.0773 C   0  0  2  0  0  0
    0.3090   -0.4079   -2.0163 H   0  0  0  0  0  0
   -2.3040    2.1251    0.6797 C   0  0  0  0  0  0
   -0.6280   -1.9289   -0.8173 C   0  0  0  0  0  0
   -0.9900   -2.3819    0.4627 C   0  0  0  0  0  0
   -0.9960   -1.6999    1.3117 H   0  0  0  0  0  0
   -1.3480   -3.7159    0.6717 C   0  0  0  0  0  0
   -1.6200   -4.0489    1.6697 H   0  0  0  0  0  0
   -1.3540   -4.6059   -0.3993 C   0  0  0  0  0  0
   -1.0080   -4.1739   -1.6773 C   0  0  0  0  0  0
   -1.0180   -4.8669   -2.5153 H   0  0  0  0  0  0
   -0.6480   -2.8399   -1.8863 C   0  0  0  0  0  0
   -0.3850   -2.5199   -2.8923 H   0  0  0  0  0  0
   -2.0920    2.7381    1.9167 C   0  0  0  0  0  0
   -1.1850    2.5431    2.4867 H   0  0  0  0  0  0
   -3.0440    3.6151    2.4407 C   0  0  0  0  0  0
   -2.8550    4.0801    3.4067 H   0  0  0  0  0  0
   -3.4750    2.3961   -0.0343 C   0  0  0  0  0  0
   -3.6540    1.9341   -1.0023 H   0  0  0  0  0  0
   -4.4420    3.2801    0.4807 C   0  0  0  0  0  0
   -4.2230    3.8961    1.7347 C   0  0  0  0  0  0
   -5.1890    4.7781    2.2477 C   0  0  0  0  0  0
   -5.0380    5.2621    3.2107 H   0  0  0  0  0  0
   -6.3550    5.0511    1.5337 C   0  0  0  0  0  0
   -7.0940    5.7361    1.9417 H   0  0  0  0  0  0
   -6.5720    4.4471    0.2987 C   0  0  0  0  0  0
   -7.4810    4.6611   -0.2583 H   0  0  0  0  0  0
   -5.6230    3.5671   -0.2253 C   0  0  0  0  0  0
   -5.8150    3.1081   -1.1923 H   0  0  0  0  0  0
   -1.7960   -6.2489   -0.1423 Cl  0  0  0  0  0  0
    9.4382   -2.8943   -1.1059 H   0  0  0  0  0  0
    0.0000    0.0000    0.0000 Q   0  0  0  0  0  0
  1  2  1  0  0  0
  1  5  1  0  0  0
  2  3  1  0  0  0
  2  7  2  0  0  0
  3  4  1  0  0  0
  3 53  1  0  0  0
  4  5  1  0  0  0
  4  6  2  0  0  0
  5  8  2  0  0  0
  8  9  1  0  0  0
  8 10  1  0  0  0
 10 11  1  0  0  0
 10 12  1  0  0  0
 12 13  1  0  0  0
 12 14  1  0  0  0
 12 15  1  0  0  0
 15 16  1  0  0  0
 15 17  2  0  0  0
 16 18  1  0  0  0
 16 23  1  0  0  0
 18 19  2  0  0  0
 19 20  1  0  0  0
 19 25  1  0  0  0
 20 21  1  0  0  0
 20 22  1  0  0  0
 20 23  1  0  0  0
 23 24  1  0  0  0
 23 26  1  0  0  0
 25 36  1  0  0  0
 25 40  2  0  0  0
 26 27  1  0  0  0
 26 34  2  0  0  0
 27 28  1  0  0  0
 27 29  2  0  0  0
 29 30  1  0  0  0
 29 31  1  0  0  0
 31 32  2  0  0  0
 31 52  1  0  0  0
 32 33  1  0  0  0
 32 34  1  0  0  0
 34 35  1  0  0  0
 36 37  1  0  0  0
 36 38  2  0  0  0
 38 39  1  0  0  0
 38 43  1  0  0  0
 40 41  1  0  0  0
 40 42  1  0  0  0
 42 43  1  0  0  0
 42 50  2  0  0  0
 43 44  2  0  0  0
 44 45  1  0  0  0
 44 46  1  0  0  0
 46 47  1  0  0  0
 46 48  2  0  0  0
 48 49  1  0  0  0
 48 50  1  0  0  0
 50 51  1  0  0  0
M  END
> <s_m_entry_id>
52

> <s_m_entry_name>
5_max_contribution_blue.52

> <s_m_Source_Path>
H:\10_02_2020\GETAWAY_interpret\1_publikacja\3_materialy\8_molecules_supplementary

> <s_m_Source_File>
5_max_contribution_blue.mae

> <i_m_Source_File_Index>
52

$$$$
86
                    3D
 Structure written by MMmdl.
 18 17  0  0  1  0            999 V2000
    0.5090   -1.3781   -0.4346 C   0  0  0  0  0  0
    1.8590   -1.1741   -0.4236 N   0  0  0  0  0  0
    2.5240   -1.9331   -0.3986 H   0  0  0  0  0  0
    2.3270    0.0979   -0.4446 C   0  0  0  0  0  0
    1.0220    1.2399   -0.4656 S   0  0  0  0  0  0
   -0.2580   -0.0681   -0.4896 C   0  0  2  0  0  0
   -0.7810   -0.0251   -1.4506 H   0  0  0  0  0  0
   -0.0110   -2.4861   -0.4086 O   0  0  0  0  0  0
   -1.2400    0.0379    0.6784 C   0  0  0  0  0  0
   -1.8850   -0.8501    0.6844 H   0  0  0  0  0  0
   -0.7050    0.0249    1.6374 H   0  0  0  0  0  0
   -2.1370    1.2669    0.6104 C   0  0  0  0  0  0
   -1.5650    2.1939    0.7164 H   0  0  0  0  0  0
   -2.8730    1.2389    1.4204 H   0  0  0  0  0  0
   -2.6810    1.3029   -0.3386 H   0  0  0  0  0  0
    2.9489    0.2412   -1.3282 H   0  0  0  0  0  0
    2.9467    0.2711    0.4352 H   0  0  0  0  0  0
    0.0000    0.0000    0.0000 Q   0  0  0  0  0  0
  1  2  1  0  0  0
  1  6  1  0  0  0
  1  8  2  0  0  0
  2  3  1  0  0  0
  2  4  1  0  0  0
  4  5  1  0  0  0
  4 16  1  0  0  0
  4 17  1  0  0  0
  5  6  1  0  0  0
  6  7  1  0  0  0
  6  9  1  0  0  0
  9 10  1  0  0  0
  9 11  1  0  0  0
  9 12  1  0  0  0
 12 13  1  0  0  0
 12 14  1  0  0  0
 12 15  1  0  0  0
M  END
> <s_m_entry_id>
53

> <s_m_entry_name>
5_max_contribution_blue.53

> <s_m_Source_Path>
H:\10_02_2020\GETAWAY_interpret\1_publikacja\3_materialy\8_molecules_supplementary

> <s_m_Source_File>
5_max_contribution_blue.mae

> <i_m_Source_File_Index>
53

$$$$
87
                    3D
 Structure written by MMmdl.
 15 14  0  0  1  0            999 V2000
   -1.0631   -1.5224   -0.2359 C   0  0  0  0  0  0
    0.6599   -1.4934   -0.4429 S   0  0  0  0  0  0
    0.7309    0.3307   -0.4419 C   0  0  1  0  0  0
    1.0659    0.6736   -1.4259 H   0  0  0  0  0  0
   -0.6981    0.7916   -0.2279 C   0  0  0  0  0  0
   -1.5611   -0.2643   -0.1449 N   0  0  0  0  0  0
   -2.5561   -0.1464   -0.0138 H   0  0  0  0  0  0
   -1.0401    1.9647   -0.1399 O   0  0  0  0  0  0
    1.6459    0.8367    0.6582 C   0  0  0  0  0  0
    1.2929    0.5396    1.6522 H   0  0  0  0  0  0
    1.6849    1.9317    0.6482 H   0  0  0  0  0  0
    2.6699    0.4687    0.5272 H   0  0  0  0  0  0
   -1.3106   -2.0770    0.6693 H   0  0  0  0  0  0
   -1.5217   -2.0339   -1.0821 H   0  0  0  0  0  0
    0.0000    0.0000    0.0000 Q   0  0  0  0  0  0
  1  2  1  0  0  0
  1  6  1  0  0  0
  1 13  1  0  0  0
  1 14  1  0  0  0
  2  3  1  0  0  0
  3  4  1  0  0  0
  3  5  1  0  0  0
  3  9  1  0  0  0
  5  6  1  0  0  0
  5  8  2  0  0  0
  6  7  1  0  0  0
  9 10  1  0  0  0
  9 11  1  0  0  0
  9 12  1  0  0  0
M  END
> <s_m_entry_id>
54

> <s_m_entry_name>
5_max_contribution_blue.54

> <s_m_Source_Path>
H:\10_02_2020\GETAWAY_interpret\1_publikacja\3_materialy\8_molecules_supplementary

> <s_m_Source_File>
5_max_contribution_blue.mae

> <i_m_Source_File_Index>
54

$$$$
