# Supplementary material for: HATS5m as an Example of GETAWAY Molecular Descriptor in Assessing the Similarity/Diversity of the Structural Features of 4-Thiazolidinone
Source: Int J Mol Sci. 2022 Jun 12;23(12):6576. doi: 10.3390/ijms23126576 (PMC9223869; doi:10.3390/ijms23126576)
Supplement: Supplementary file 1 [file ijms-23-06576-s001.zip › Structure-5.sdf]

l2
                    3D
 Structure written by MMmdl.
 74 79  0  0  1  0            999 V2000
    2.8274    1.7399    0.5058 N   0  0  0  0  0  0
    1.5041    2.0564    0.7743 C   0  0  0  0  0  0
    0.5879    1.1563    0.0242 C   0  0  0  0  0  0
    1.4930    0.0115   -0.8801 S   0  0  0  0  0  0
    3.0318    0.7008   -0.3721 C   0  0  0  0  0  0
    1.1128    2.9419    1.5301 O   0  0  0  0  0  0
    4.0959    0.1621   -0.8800 N   0  0  0  0  0  0
    5.3207    0.7142   -0.5538 N   0  0  0  0  0  0
    6.2942   -0.0088   -1.0168 C   0  0  0  0  0  0
    6.0919   -0.9434   -1.5731 H   0  0  0  0  0  0
    7.7126    0.3584   -0.8373 C   0  0  0  0  0  0
    8.6942   -0.5271   -1.2933 C   0  0  0  0  0  0
    8.0810    1.5649   -0.2343 C   0  0  0  0  0  0
    8.4218   -1.4681   -1.7666 H   0  0  0  0  0  0
   10.0443   -0.2059   -1.1397 C   0  0  0  0  0  0
    9.4325    1.8810   -0.0829 C   0  0  0  0  0  0
    7.3282    2.2661    0.1167 H   0  0  0  0  0  0
   10.8107   -0.8938   -1.4923 H   0  0  0  0  0  0
   10.4122    0.9963   -0.5346 C   0  0  0  0  0  0
    9.7220    2.8194    0.3866 H   0  0  0  0  0  0
   11.4655    1.2449   -0.4159 H   0  0  0  0  0  0
    3.8623    2.4875    1.2028 C   0  0  0  0  0  0
    4.7631    2.5914    0.5983 H   0  0  0  0  0  0
    3.5085    3.5084    1.3910 H   0  0  0  0  0  0
    4.1299    1.8332    2.5320 C   0  0  0  0  0  0
    3.3080    1.8380    3.2466 H   0  0  0  0  0  0
    5.2948    1.2855    2.9022 C   0  0  0  0  0  0
    6.1538    1.2593    2.2390 H   0  0  0  0  0  0
    5.4141    0.8424    3.8872 H   0  0  0  0  0  0
   -0.7508    1.2085    0.0388 C   0  0  0  0  0  0
   -1.3132    0.4843   -0.5528 H   0  0  0  0  0  0
   -1.5820    2.0800    0.7079 N   0  0  0  0  0  0
   -1.1232    2.6736    1.4116 H   0  0  0  0  0  0
   -3.0086    1.8399    0.9632 C   0  0  0  0  0  0
   -3.5212    1.7507    0.0018 H   0  0  0  0  0  0
   -3.1200    0.9128    1.5341 H   0  0  0  0  0  0
   -3.6250    2.9886    1.7854 C   0  0  0  0  0  0
   -5.0142    3.0502    1.8166 N   0  0  0  0  0  0
   -2.9071    3.7962    2.3943 O   0  0  0  0  0  0
   -5.6332    4.0633    2.5199 N   0  0  0  0  0  0
   -5.9794    2.1707    1.1356 C   0  0  2  0  0  0
   -6.9107    3.9705    2.2873 C   0  0  0  0  0  0
   -7.3126    2.8851    1.3230 C   0  0  0  0  0  0
   -5.7143    2.1402    0.0724 H   0  0  0  0  0  0
   -6.0046    0.7601    1.7013 C   0  0  0  0  0  0
   -7.9139    4.8807    2.8943 C   0  0  0  0  0  0
   -8.1080    2.2526    1.7268 H   0  0  0  0  0  0
   -7.6437    3.3479    0.3872 H   0  0  0  0  0  0
   -6.0079    0.5155    3.0854 C   0  0  0  0  0  0
   -6.0495   -0.3369    0.8247 C   0  0  0  0  0  0
   -7.4957    5.8197    3.8423 C   0  0  0  0  0  0
   -9.2661    4.8194    2.5359 C   0  0  0  0  0  0
   -5.9857    1.3413    3.7957 H   0  0  0  0  0  0
   -6.0394   -0.7919    3.5785 C   0  0  0  0  0  0
   -6.0807   -1.6439    1.3188 C   0  0  0  0  0  0
   -6.0611   -0.1852   -0.2543 H   0  0  0  0  0  0
   -6.4501    5.8868    4.1368 H   0  0  0  0  0  0
   -8.4193    6.6885    4.4300 C   0  0  0  0  0  0
   -9.6094    4.0998    1.7960 H   0  0  0  0  0  0
  -10.2055    5.6886    3.1200 C   0  0  0  0  0  0
   -6.0384   -0.9599    4.6529 H   0  0  0  0  0  0
   -6.0743   -1.8662    2.6934 C   0  0  0  0  0  0
   -6.1124   -2.4796    0.6234 H   0  0  0  0  0  0
   -8.0668    7.4097    5.1664 H   0  0  0  0  0  0
   -9.7761    6.6347    4.0795 C   0  0  0  0  0  0
  -11.5650    5.6380    2.7700 C   0  0  0  0  0  0
   -6.1135   -3.4760    3.3010 Cl  0  0  0  0  0  0
  -10.7157    7.5010    4.6612 C   0  0  0  0  0  0
  -12.4869    6.5064    3.3574 C   0  0  0  0  0  0
  -11.9197    4.9181    2.0332 H   0  0  0  0  0  0
  -10.4042    8.2364    5.4021 H   0  0  0  0  0  0
  -12.0628    7.4366    4.3018 C   0  0  0  0  0  0
  -13.5371    6.4554    3.0762 H   0  0  0  0  0  0
  -12.7808    8.1140    4.7603 H   0  0  0  0  0  0
  1  2  1  0  0  0
  1  5  1  0  0  0
  1 22  1  0  0  0
  2  3  1  0  0  0
  2  6  2  0  0  0
  3  4  1  0  0  0
  3 30  2  0  0  0
  4  5  1  0  0  0
  5  7  2  0  0  0
  7  8  1  0  0  0
  8  9  2  0  0  0
  9 10  1  0  0  0
  9 11  1  0  0  0
 11 12  2  0  0  0
 11 13  1  0  0  0
 12 14  1  0  0  0
 12 15  1  0  0  0
 13 16  2  0  0  0
 13 17  1  0  0  0
 15 18  1  0  0  0
 15 19  2  0  0  0
 16 19  1  0  0  0
 16 20  1  0  0  0
 19 21  1  0  0  0
 22 23  1  0  0  0
 22 24  1  0  0  0
 22 25  1  0  0  0
 25 26  1  0  0  0
 25 27  2  0  0  0
 27 28  1  0  0  0
 27 29  1  0  0  0
 30 31  1  0  0  0
 30 32  1  0  0  0
 32 33  1  0  0  0
 32 34  1  0  0  0
 34 35  1  0  0  0
 34 36  1  0  0  0
 34 37  1  0  0  0
 37 38  1  0  0  0
 37 39  2  0  0  0
 38 40  1  0  0  0
 38 41  1  0  0  0
 40 42  2  0  0  0
 41 43  1  0  0  0
 41 44  1  0  0  0
 41 45  1  0  0  0
 42 43  1  0  0  0
 42 46  1  0  0  0
 43 47  1  0  0  0
 43 48  1  0  0  0
 45 49  2  0  0  0
 45 50  1  0  0  0
 46 51  2  0  0  0
 46 52  1  0  0  0
 49 53  1  0  0  0
 49 54  1  0  0  0
 50 55  2  0  0  0
 50 56  1  0  0  0
 51 57  1  0  0  0
 51 58  1  0  0  0
 52 59  1  0  0  0
 52 60  2  0  0  0
 54 61  1  0  0  0
 54 62  2  0  0  0
 55 62  1  0  0  0
 55 63  1  0  0  0
 58 64  1  0  0  0
 58 65  2  0  0  0
 60 65  1  0  0  0
 60 66  1  0  0  0
 62 67  1  0  0  0
 65 68  1  0  0  0
 66 69  2  0  0  0
 66 70  1  0  0  0
 68 71  1  0  0  0
 68 72  2  0  0  0
 69 72  1  0  0  0
 69 73  1  0  0  0
 72 74  1  0  0  0
M  END
> <s_m_entry_id>
2

> <s_m_entry_name>
l2_input.1

> <s_m_Source_Path>
H:\10_02_2020\GETAWAY_interpret\1_publikacja\2_materialy\6_designed_compaunds\3_designed_low_HATS5m

> <s_m_Source_File>
l2_output.mae

> <i_m_Source_File_Index>
1

> <r_mmod_Stretch_Energy-MMFF94>
41.3726196289063

> <r_mmod_Bend_Energy-MMFF94>
104.412109375

> <r_mmod_Torsional_Energy-MMFF94>
17.0198459625244

> <r_mmod_Improper_Torsional_Energy-MMFF94>
-0.743589699268341

> <r_mmod_Van_der_Waal_Energy-MMFF94>
333.247344970703

> <r_mmod_Electrostatic_Energy-MMFF94>
266.227478027344

> <r_mmod_Solvation_Energy-MMFF94>
-99.2914733886719

> <b_mmod_Minimization_Converged-MMFF94>
1

> <r_mmod_RMS_Derivative-MMFF94>
0.00878263730555773

> <s_m_job_name>
mmod_mini_59

$$$$
l1
                    3D
 Structure written by MMmdl.
 71 76  0  0  1  0            999 V2000
    2.8286    1.7390    0.5067 N   0  0  0  0  0  0
    1.5057    2.0586    0.7675 C   0  0  0  0  0  0
    0.5857    1.1486    0.0283 C   0  0  0  0  0  0
    1.4923    0.0198   -0.8815 S   0  0  0  0  0  0
    3.0320    0.6988   -0.3688 C   0  0  0  0  0  0
    1.1134    2.9595    1.5042 O   0  0  0  0  0  0
   -0.7439    1.2863    0.1154 C   0  0  0  0  0  0
   -1.1132    2.1024    0.7388 H   0  0  0  0  0  0
   -1.8321    0.6179   -0.4229 N   0  0  0  0  0  0
   -3.1058    1.0819   -0.2023 N   0  0  0  0  0  0
   -3.9223    0.3488   -0.9012 C   0  0  0  0  0  0
   -3.2651   -0.7024   -1.7486 C   0  0  0  0  0  0
   -3.7402   -1.6813   -1.6419 H   0  0  0  0  0  0
   -3.3014   -0.3802   -2.7950 H   0  0  0  0  0  0
   -1.8391   -0.6347   -1.2038 C   0  0  2  0  0  0
   -1.1412   -0.5578   -2.0456 H   0  0  0  0  0  0
   -5.3931    0.5431   -0.9024 C   0  0  0  0  0  0
   -5.9616    1.4662   -0.0139 C   0  0  0  0  0  0
   -5.3199    2.0255    0.6657 H   0  0  0  0  0  0
   -7.6027    0.0322   -1.7531 C   0  0  0  0  0  0
   -8.2266   -0.5366   -2.4419 H   0  0  0  0  0  0
   -6.2194   -0.1716   -1.7729 C   0  0  0  0  0  0
   -5.8159   -0.8900   -2.4818 H   0  0  0  0  0  0
   -8.1823    0.9520   -0.8660 C   0  0  0  0  0  0
   -7.3505    1.6796    0.0158 C   0  0  0  0  0  0
   -7.9314    2.6006    0.9030 C   0  0  0  0  0  0
   -7.3094    3.1720    1.5911 H   0  0  0  0  0  0
   -9.3128    2.8012    0.9203 C   0  0  0  0  0  0
   -9.7493    3.5182    1.6132 H   0  0  0  0  0  0
  -10.1309    2.0846    0.0518 C   0  0  0  0  0  0
  -11.2081    2.2403    0.0645 H   0  0  0  0  0  0
   -9.5699    1.1654   -0.8363 C   0  0  0  0  0  0
  -10.2276    0.6148   -1.5079 H   0  0  0  0  0  0
   -1.5149   -1.8680   -0.3681 C   0  0  0  0  0  0
   -1.9075   -1.9983    0.9720 C   0  0  0  0  0  0
   -2.4484   -1.1959    1.4716 H   0  0  0  0  0  0
   -1.6107   -3.1589    1.6932 C   0  0  0  0  0  0
   -1.9221   -3.2322    2.7338 H   0  0  0  0  0  0
   -0.9257   -4.2170    1.0931 C   0  0  0  0  0  0
   -0.5421   -4.1058   -0.2422 C   0  0  0  0  0  0
   -0.0119   -4.9018   -0.7577 H   0  0  0  0  0  0
   -0.8386   -2.9441   -0.9663 C   0  0  0  0  0  0
   -0.5303   -2.8870   -2.0102 H   0  0  0  0  0  0
   -0.6990   -5.2915    1.9085 O   0  0  0  0  0  0
    0.0035   -6.3928    1.3370 C   0  0  0  0  0  0
    0.1068   -7.1592    2.1111 H   0  0  0  0  0  0
    1.0102   -6.0977    1.0231 H   0  0  0  0  0  0
   -0.5600   -6.8309    0.5067 H   0  0  0  0  0  0
    4.0957    0.1555   -0.8724 N   0  0  0  0  0  0
    5.3217    0.7016   -0.5404 N   0  0  0  0  0  0
    6.2936   -0.0283   -0.9960 C   0  0  0  0  0  0
    6.0889   -0.9634   -1.5506 H   0  0  0  0  0  0
    7.7131    0.3313   -0.8098 C   0  0  0  0  0  0
    8.6920   -0.5621   -1.2562 C   0  0  0  0  0  0
    8.0852    1.5383   -0.2103 C   0  0  0  0  0  0
    8.4167   -1.5036   -1.7268 H   0  0  0  0  0  0
   10.0431   -0.2482   -1.0962 C   0  0  0  0  0  0
    9.4376    1.8472   -0.0525 C   0  0  0  0  0  0
    7.3345    2.2457    0.1330 H   0  0  0  0  0  0
   10.8073   -0.9423   -1.4413 H   0  0  0  0  0  0
   10.4146    0.9545   -0.4945 C   0  0  0  0  0  0
    9.7300    2.7860    0.4143 H   0  0  0  0  0  0
   11.4686    1.1975   -0.3708 H   0  0  0  0  0  0
    3.8632    2.4908    1.1997 C   0  0  0  0  0  0
    4.7664    2.5869    0.5976 H   0  0  0  0  0  0
    3.5111    3.5144    1.3769 H   0  0  0  0  0  0
    4.1241    1.8487    2.5359 C   0  0  0  0  0  0
    3.3009    1.8651    3.2488 H   0  0  0  0  0  0
    5.2852    1.2984    2.9141 C   0  0  0  0  0  0
    6.1453    1.2607    2.2531 H   0  0  0  0  0  0
    5.4000    0.8646    3.9038 H   0  0  0  0  0  0
  1  2  1  0  0  0
  1  5  1  0  0  0
  1 64  1  0  0  0
  2  3  1  0  0  0
  2  6  2  0  0  0
  3  4  1  0  0  0
  3  7  2  0  0  0
  4  5  1  0  0  0
  5 49  2  0  0  0
  7  8  1  0  0  0
  7  9  1  0  0  0
  9 10  1  0  0  0
  9 15  1  0  0  0
 10 11  2  0  0  0
 11 12  1  0  0  0
 11 17  1  0  0  0
 12 13  1  0  0  0
 12 14  1  0  0  0
 12 15  1  0  0  0
 15 16  1  0  0  0
 15 34  1  0  0  0
 17 18  2  0  0  0
 17 22  1  0  0  0
 18 19  1  0  0  0
 18 25  1  0  0  0
 20 21  1  0  0  0
 20 22  2  0  0  0
 20 24  1  0  0  0
 22 23  1  0  0  0
 24 25  1  0  0  0
 24 32  2  0  0  0
 25 26  2  0  0  0
 26 27  1  0  0  0
 26 28  1  0  0  0
 28 29  1  0  0  0
 28 30  2  0  0  0
 30 31  1  0  0  0
 30 32  1  0  0  0
 32 33  1  0  0  0
 34 35  1  0  0  0
 34 42  2  0  0  0
 35 36  1  0  0  0
 35 37  2  0  0  0
 37 38  1  0  0  0
 37 39  1  0  0  0
 39 40  2  0  0  0
 39 44  1  0  0  0
 40 41  1  0  0  0
 40 42  1  0  0  0
 42 43  1  0  0  0
 44 45  1  0  0  0
 45 46  1  0  0  0
 45 47  1  0  0  0
 45 48  1  0  0  0
 49 50  1  0  0  0
 50 51  2  0  0  0
 51 52  1  0  0  0
 51 53  1  0  0  0
 53 54  2  0  0  0
 53 55  1  0  0  0
 54 56  1  0  0  0
 54 57  1  0  0  0
 55 58  2  0  0  0
 55 59  1  0  0  0
 57 60  1  0  0  0
 57 61  2  0  0  0
 58 61  1  0  0  0
 58 62  1  0  0  0
 61 63  1  0  0  0
 64 65  1  0  0  0
 64 66  1  0  0  0
 64 67  1  0  0  0
 67 68  1  0  0  0
 67 69  2  0  0  0
 69 70  1  0  0  0
 69 71  1  0  0  0
M  END
> <s_m_entry_id>
1

> <s_m_entry_name>
l1_input.1

> <s_m_Source_Path>
H:\10_02_2020\GETAWAY_interpret\1_publikacja\2_materialy\6_designed_compaunds\3_designed_low_HATS5m

> <s_m_Source_File>
l1_output.mae

> <i_m_Source_File_Index>
1

> <r_mmod_Stretch_Energy-MMFF94>
35.5927200317383

> <r_mmod_Bend_Energy-MMFF94>
125.097663879395

> <r_mmod_Torsional_Energy-MMFF94>
11.4968910217285

> <r_mmod_Improper_Torsional_Energy-MMFF94>
0.10750437527895

> <r_mmod_Van_der_Waal_Energy-MMFF94>
342.601196289063

> <r_mmod_Electrostatic_Energy-MMFF94>
-51.6937026977539

> <r_mmod_Solvation_Energy-MMFF94>
-65.7051773071289

> <b_mmod_Minimization_Converged-MMFF94>
1

> <r_mmod_RMS_Derivative-MMFF94>
0.00978819653391838

> <s_m_job_name>
mmod_mini_58

$$$$
l3
                    3D
 Structure written by MMmdl.
 37 38  0  0  1  0            999 V2000
    2.8353    1.7383    0.4996 N   0  0  0  0  0  0
    1.5155    2.0283    0.8101 C   0  0  0  0  0  0
    1.5246   -0.0341   -0.8557 S   0  0  0  0  0  0
    3.0405    0.7197   -0.3970 C   0  0  0  0  0  0
    1.1573    2.8727    1.6333 O   0  0  0  0  0  0
    4.1030    0.2247   -0.9500 N   0  0  0  0  0  0
    5.3187    0.8198   -0.6703 N   0  0  0  0  0  0
    6.2984    0.1370   -1.1790 C   0  0  0  0  0  0
    6.1079   -0.7986   -1.7377 H   0  0  0  0  0  0
    7.7087    0.5533   -1.0492 C   0  0  0  0  0  0
    8.7019   -0.2830   -1.5687 C   0  0  0  0  0  0
    8.0579    1.7568   -0.4291 C   0  0  0  0  0  0
    8.4443   -1.2212   -2.0555 H   0  0  0  0  0  0
   10.0446    0.0849   -1.4624 C   0  0  0  0  0  0
    9.4021    2.1196   -0.3251 C   0  0  0  0  0  0
    7.2955    2.4193   -0.0272 H   0  0  0  0  0  0
   10.8201   -0.5646   -1.8646 H   0  0  0  0  0  0
   10.3935    1.2843   -0.8408 C   0  0  0  0  0  0
    9.6767    3.0557    0.1577 H   0  0  0  0  0  0
   11.4411    1.5693   -0.7589 H   0  0  0  0  0  0
    3.8782    2.4688    1.2070 C   0  0  0  0  0  0
    4.7601    2.6190    0.5848 H   0  0  0  0  0  0
    3.5151    3.4737    1.4548 H   0  0  0  0  0  0
    4.1932    1.7548    2.4944 C   0  0  0  0  0  0
    3.3894    1.7025    3.2274 H   0  0  0  0  0  0
    5.3802    1.2190    2.8078 C   0  0  0  0  0  0
    6.2225    1.2491    2.1234 H   0  0  0  0  0  0
    5.5353    0.7293    3.7654 H   0  0  0  0  0  0
    0.5283    1.2127   -0.0048 C   0  0  1  0  0  0
    0.0930    1.8811   -0.7561 H   0  0  0  0  0  0
   -0.5651    0.6085    0.8790 C   0  0  0  0  0  0
   -0.1300   -0.0733    1.6211 H   0  0  0  0  0  0
   -1.0439    1.4103    1.4557 H   0  0  0  0  0  0
   -1.6542   -0.1156    0.0979 C   0  0  0  0  0  0
   -2.1026    0.5435   -0.6523 H   0  0  0  0  0  0
   -2.4482   -0.4412    0.7780 H   0  0  0  0  0  0
   -1.2688   -1.0054   -0.4084 H   0  0  0  0  0  0
  1  2  1  0  0  0
  1  4  1  0  0  0
  1 21  1  0  0  0
  2  5  2  0  0  0
  2 29  1  0  0  0
  3  4  1  0  0  0
  3 29  1  0  0  0
  4  6  2  0  0  0
  6  7  1  0  0  0
  7  8  2  0  0  0
  8  9  1  0  0  0
  8 10  1  0  0  0
 10 11  2  0  0  0
 10 12  1  0  0  0
 11 13  1  0  0  0
 11 14  1  0  0  0
 12 15  2  0  0  0
 12 16  1  0  0  0
 14 17  1  0  0  0
 14 18  2  0  0  0
 15 18  1  0  0  0
 15 19  1  0  0  0
 18 20  1  0  0  0
 21 22  1  0  0  0
 21 23  1  0  0  0
 21 24  1  0  0  0
 24 25  1  0  0  0
 24 26  2  0  0  0
 26 27  1  0  0  0
 26 28  1  0  0  0
 29 30  1  0  0  0
 29 31  1  0  0  0
 31 32  1  0  0  0
 31 33  1  0  0  0
 31 34  1  0  0  0
 34 35  1  0  0  0
 34 36  1  0  0  0
 34 37  1  0  0  0
M  END
> <s_m_entry_id>
3

> <s_m_entry_name>
l3_input.1

> <s_m_Source_Path>
H:\10_02_2020\GETAWAY_interpret\1_publikacja\2_materialy\6_designed_compaunds\3_designed_low_HATS5m

> <s_m_Source_File>
l3_output.mae

> <i_m_Source_File_Index>
1

> <r_mmod_Stretch_Energy-MMFF94>
10.2132244110107

> <r_mmod_Bend_Energy-MMFF94>
51.2946701049805

> <r_mmod_Torsional_Energy-MMFF94>
-17.5082511901855

> <r_mmod_Improper_Torsional_Energy-MMFF94>
-0.00107473658863455

> <r_mmod_Van_der_Waal_Energy-MMFF94>
118.853340148926

> <r_mmod_Electrostatic_Energy-MMFF94>
-115.421600341797

> <r_mmod_Solvation_Energy-MMFF94>
-30.9109401702881

> <b_mmod_Minimization_Converged-MMFF94>
1

> <r_mmod_RMS_Derivative-MMFF94>
0.00959036219865084

> <s_m_job_name>
mmod_mini_59

$$$$
l4
                    3D
 Structure written by MMmdl.
 34 35  0  0  1  0            999 V2000
    2.8346    1.7385    0.5004 N   0  0  0  0  0  0
    1.5144    2.0323    0.8062 C   0  0  0  0  0  0
    1.5227   -0.0313   -0.8608 S   0  0  0  0  0  0
    3.0399    0.7174   -0.3941 C   0  0  0  0  0  0
    1.1521    2.8806    1.6234 O   0  0  0  0  0  0
    4.1030    0.2176   -0.9416 N   0  0  0  0  0  0
    5.3199    0.8079   -0.6564 N   0  0  0  0  0  0
    6.2992    0.1199   -1.1587 C   0  0  0  0  0  0
    6.1078   -0.8161   -1.7164 H   0  0  0  0  0  0
    7.7106    0.5306   -1.0227 C   0  0  0  0  0  0
    8.7031   -0.3119   -1.5333 C   0  0  0  0  0  0
    8.0615    1.7352   -0.4056 C   0  0  0  0  0  0
    8.4442   -1.2511   -2.0177 H   0  0  0  0  0  0
   10.0468    0.0506   -1.4209 C   0  0  0  0  0  0
    9.4067    2.0928   -0.2956 C   0  0  0  0  0  0
    7.2997    2.4027   -0.0108 H   0  0  0  0  0  0
   10.8217   -0.6038   -1.8162 H   0  0  0  0  0  0
   10.3974    1.2510   -0.8023 C   0  0  0  0  0  0
    9.6826    3.0297    0.1848 H   0  0  0  0  0  0
   11.4456    1.5319   -0.7157 H   0  0  0  0  0  0
    3.8766    2.4703    1.2075 C   0  0  0  0  0  0
    4.7609    2.6154    0.5876 H   0  0  0  0  0  0
    3.5146    3.4770    1.4490 H   0  0  0  0  0  0
    4.1856    1.7621    2.4996 C   0  0  0  0  0  0
    3.3792    1.7156    3.2301 H   0  0  0  0  0  0
    5.3701    1.2248    2.8199 C   0  0  0  0  0  0
    6.2148    1.2492    2.1383 H   0  0  0  0  0  0
    5.5206    0.7397    3.7805 H   0  0  0  0  0  0
    0.5326    1.2080    0.0004 C   0  0  1  0  0  0
    0.0616    1.8630   -0.7396 H   0  0  0  0  0  0
   -0.5131    0.5514    0.8844 C   0  0  0  0  0  0
   -0.0568   -0.0642    1.6684 H   0  0  0  0  0  0
   -1.1945   -0.0770    0.3006 H   0  0  0  0  0  0
   -1.1195    1.3118    1.3896 H   0  0  0  0  0  0
  1  2  1  0  0  0
  1  4  1  0  0  0
  1 21  1  0  0  0
  2  5  2  0  0  0
  2 29  1  0  0  0
  3  4  1  0  0  0
  3 29  1  0  0  0
  4  6  2  0  0  0
  6  7  1  0  0  0
  7  8  2  0  0  0
  8  9  1  0  0  0
  8 10  1  0  0  0
 10 11  2  0  0  0
 10 12  1  0  0  0
 11 13  1  0  0  0
 11 14  1  0  0  0
 12 15  2  0  0  0
 12 16  1  0  0  0
 14 17  1  0  0  0
 14 18  2  0  0  0
 15 18  1  0  0  0
 15 19  1  0  0  0
 18 20  1  0  0  0
 21 22  1  0  0  0
 21 23  1  0  0  0
 21 24  1  0  0  0
 24 25  1  0  0  0
 24 26  2  0  0  0
 26 27  1  0  0  0
 26 28  1  0  0  0
 29 30  1  0  0  0
 29 31  1  0  0  0
 31 32  1  0  0  0
 31 33  1  0  0  0
 31 34  1  0  0  0
M  END
> <s_m_entry_id>
4

> <s_m_entry_name>
l4_input.1

> <s_m_Source_Path>
H:\10_02_2020\GETAWAY_interpret\1_publikacja\2_materialy\6_designed_compaunds\3_designed_low_HATS5m

> <s_m_Source_File>
l4_output.mae

> <i_m_Source_File_Index>
1

> <r_mmod_Stretch_Energy-MMFF94>
9.20782661437988

> <r_mmod_Bend_Energy-MMFF94>
47.865779876709

> <r_mmod_Torsional_Energy-MMFF94>
-5.98944473266602

> <r_mmod_Improper_Torsional_Energy-MMFF94>
-0.0238521620631218

> <r_mmod_Van_der_Waal_Energy-MMFF94>
112.224273681641

> <r_mmod_Electrostatic_Energy-MMFF94>
-115.37523651123

> <r_mmod_Solvation_Energy-MMFF94>
-32.7977676391602

> <b_mmod_Minimization_Converged-MMFF94>
1

> <r_mmod_RMS_Derivative-MMFF94>
0.00946916919201612

> <s_m_job_name>
mmod_mini_59

$$$$
l5
                    3D
 Structure written by MMmdl.
 77 83  0  0  1  0            999 V2000
    2.8335    1.7213    0.5348 N   0  0  0  0  0  0
    1.5033    2.0560    0.7802 C   0  0  0  0  0  0
    0.5896    1.1710   -0.0054 C   0  0  0  0  0  0
    1.4931   -0.0128   -0.8459 S   0  0  0  0  0  0
    3.0248    0.7294   -0.4115 C   0  0  0  0  0  0
    1.0737    2.9069    1.5568 O   0  0  0  0  0  0
   -0.7375    1.3564    0.0108 C   0  0  0  0  0  0
   -1.1094    2.1941    0.6032 H   0  0  0  0  0  0
   -1.8207    0.7200   -0.5749 N   0  0  0  0  0  0
   -3.0864    1.2314   -0.4231 N   0  0  0  0  0  0
   -3.8928    0.5205   -1.1558 C   0  0  0  0  0  0
   -3.2320   -0.5613   -1.9607 C   0  0  0  0  0  0
   -3.7476   -1.5214   -1.8723 H   0  0  0  0  0  0
   -3.2023   -0.2469   -3.0097 H   0  0  0  0  0  0
   -1.8345   -0.5405   -1.3430 C   0  0  2  0  0  0
   -1.0916   -0.4996   -2.1479 H   0  0  0  0  0  0
   -5.3538    0.7660   -1.2318 C   0  0  0  0  0  0
   -5.9333    1.7140   -0.3772 C   0  0  0  0  0  0
   -5.3071    2.2550    0.3310 H   0  0  0  0  0  0
   -7.5349    0.3265   -2.1894 C   0  0  0  0  0  0
   -8.1432   -0.2249   -2.9059 H   0  0  0  0  0  0
   -6.1602    0.0747   -2.1391 C   0  0  0  0  0  0
   -5.7473   -0.6618   -2.8236 H   0  0  0  0  0  0
   -8.1253    1.2716   -1.3368 C   0  0  0  0  0  0
   -7.3136    1.9756   -0.4180 C   0  0  0  0  0  0
   -7.9055    2.9219    0.4347 C   0  0  0  0  0  0
   -7.2989    3.4759    1.1503 H   0  0  0  0  0  0
   -9.2782    3.1703    0.3819 C   0  0  0  0  0  0
   -9.7233    3.9065    1.0488 H   0  0  0  0  0  0
  -10.0766    2.4768   -0.5229 C   0  0  0  0  0  0
  -11.1469    2.6698   -0.5648 H   0  0  0  0  0  0
   -9.5044    1.5330   -1.3775 C   0  0  0  0  0  0
  -10.1467    1.0012   -2.0785 H   0  0  0  0  0  0
   -1.6015   -1.7755   -0.4798 C   0  0  0  0  0  0
   -2.0640   -1.8742    0.8405 C   0  0  0  0  0  0
   -2.5960   -1.0451    1.3048 H   0  0  0  0  0  0
   -1.8497   -3.0370    1.5869 C   0  0  0  0  0  0
   -2.2142   -3.0855    2.6116 H   0  0  0  0  0  0
   -1.1793   -4.1286    1.0318 C   0  0  0  0  0  0
   -0.7268   -4.0485   -0.2839 C   0  0  0  0  0  0
   -0.2045   -4.8711   -0.7647 H   0  0  0  0  0  0
   -0.9406   -2.8847   -1.0332 C   0  0  0  0  0  0
   -0.5797   -2.8523   -2.0613 H   0  0  0  0  0  0
   -1.0361   -5.2014    1.8681 O   0  0  0  0  0  0
   -0.3520   -6.3367    1.3426 C   0  0  0  0  0  0
   -0.3178   -7.0975    2.1284 H   0  0  0  0  0  0
    0.6799   -6.0860    1.0757 H   0  0  0  0  0  0
   -0.8918   -6.7616    0.4900 H   0  0  0  0  0  0
    4.0706    0.3164   -1.0633 N   0  0  0  0  0  0
    5.2307    1.0580   -0.9071 N   0  0  0  0  0  0
    6.2326    0.5154   -1.5262 C   0  0  0  0  0  0
    6.1092   -0.4235   -2.0972 H   0  0  0  0  0  0
    7.5837    1.1093   -1.5024 C   0  0  0  0  0  0
    8.6111    0.4656   -2.1986 C   0  0  0  0  0  0
    7.8435    2.2896   -0.7982 C   0  0  0  0  0  0
    8.4226   -0.4531   -2.7500 H   0  0  0  0  0  0
    9.8990    1.0051   -2.1889 C   0  0  0  0  0  0
    9.1332    2.8238   -0.7907 C   0  0  0  0  0  0
    7.0523    2.7986   -0.2523 H   0  0  0  0  0  0
   10.7015    0.5067   -2.7297 H   0  0  0  0  0  0
   10.1589    2.1821   -1.4857 C   0  0  0  0  0  0
    9.3379    3.7412   -0.2421 H   0  0  0  0  0  0
   11.1640    2.6003   -1.4790 H   0  0  0  0  0  0
    3.8669    2.2845    1.3438 C   0  0  0  0  0  0
    3.8743    3.6497    1.6623 C   0  0  0  0  0  0
    4.8646    1.4707    1.9007 C   0  0  0  0  0  0
    3.1203    4.3225    1.2581 H   0  0  0  0  0  0
    4.8721    4.1922    2.4805 C   0  0  0  0  0  0
    5.8602    2.0107    2.7224 C   0  0  0  0  0  0
    4.8748    0.3979    1.7164 H   0  0  0  0  0  0
    4.8538    5.2586    2.7016 H   0  0  0  0  0  0
    5.8817    3.3793    3.0037 C   0  0  0  0  0  0
    6.6195    1.3501    3.1388 H   0  0  0  0  0  0
    6.9357    3.9551    3.9026 C   0  0  0  0  0  0
    7.1440    4.9982    3.6423 H   0  0  0  0  0  0
    7.8761    3.4026    3.8047 H   0  0  0  0  0  0
    6.6047    3.9097    4.9447 H   0  0  0  0  0  0
  1  2  1  0  0  0
  1  5  1  0  0  0
  1 64  1  0  0  0
  2  3  1  0  0  0
  2  6  2  0  0  0
  3  4  1  0  0  0
  3  7  2  0  0  0
  4  5  1  0  0  0
  5 49  2  0  0  0
  7  8  1  0  0  0
  7  9  1  0  0  0
  9 10  1  0  0  0
  9 15  1  0  0  0
 10 11  2  0  0  0
 11 12  1  0  0  0
 11 17  1  0  0  0
 12 13  1  0  0  0
 12 14  1  0  0  0
 12 15  1  0  0  0
 15 16  1  0  0  0
 15 34  1  0  0  0
 17 18  2  0  0  0
 17 22  1  0  0  0
 18 19  1  0  0  0
 18 25  1  0  0  0
 20 21  1  0  0  0
 20 22  2  0  0  0
 20 24  1  0  0  0
 22 23  1  0  0  0
 24 25  1  0  0  0
 24 32  2  0  0  0
 25 26  2  0  0  0
 26 27  1  0  0  0
 26 28  1  0  0  0
 28 29  1  0  0  0
 28 30  2  0  0  0
 30 31  1  0  0  0
 30 32  1  0  0  0
 32 33  1  0  0  0
 34 35  1  0  0  0
 34 42  2  0  0  0
 35 36  1  0  0  0
 35 37  2  0  0  0
 37 38  1  0  0  0
 37 39  1  0  0  0
 39 40  2  0  0  0
 39 44  1  0  0  0
 40 41  1  0  0  0
 40 42  1  0  0  0
 42 43  1  0  0  0
 44 45  1  0  0  0
 45 46  1  0  0  0
 45 47  1  0  0  0
 45 48  1  0  0  0
 49 50  1  0  0  0
 50 51  2  0  0  0
 51 52  1  0  0  0
 51 53  1  0  0  0
 53 54  2  0  0  0
 53 55  1  0  0  0
 54 56  1  0  0  0
 54 57  1  0  0  0
 55 58  2  0  0  0
 55 59  1  0  0  0
 57 60  1  0  0  0
 57 61  2  0  0  0
 58 61  1  0  0  0
 58 62  1  0  0  0
 61 63  1  0  0  0
 64 65  1  0  0  0
 64 66  2  0  0  0
 65 67  1  0  0  0
 65 68  2  0  0  0
 66 69  1  0  0  0
 66 70  1  0  0  0
 68 71  1  0  0  0
 68 72  1  0  0  0
 69 72  2  0  0  0
 69 73  1  0  0  0
 72 74  1  0  0  0
 74 75  1  0  0  0
 74 76  1  0  0  0
 74 77  1  0  0  0
M  END
> <s_m_entry_id>
5

> <s_m_entry_name>
l5_input.1

> <s_m_Source_Path>
H:\10_02_2020\GETAWAY_interpret\1_publikacja\2_materialy\6_designed_compaunds\3_designed_low_HATS5m

> <s_m_Source_File>
l5_output.mae

> <i_m_Source_File_Index>
1

> <r_mmod_Stretch_Energy-MMFF94>
44.0963745117188

> <r_mmod_Bend_Energy-MMFF94>
121.71516418457

> <r_mmod_Torsional_Energy-MMFF94>
86.9371566772461

> <r_mmod_Improper_Torsional_Energy-MMFF94>
0.688557922840118

> <r_mmod_Van_der_Waal_Energy-MMFF94>
406.254913330078

> <r_mmod_Electrostatic_Energy-MMFF94>
56.8942794799805

> <r_mmod_Solvation_Energy-MMFF94>
-67.3765716552734

> <b_mmod_Minimization_Converged-MMFF94>
1

> <r_mmod_RMS_Derivative-MMFF94>
0.00896918959915638

> <s_m_job_name>
mmod_mini_60

$$$$
l6
                    3D
 Structure written by MMmdl.
 80 86  0  0  1  0            999 V2000
    2.8324    1.7224    0.5340 N   0  0  0  0  0  0
    1.5016    2.0538    0.7864 C   0  0  0  0  0  0
    0.5925    1.1782   -0.0091 C   0  0  0  0  0  0
    1.4937   -0.0206   -0.8449 S   0  0  0  0  0  0
    3.0240    0.7311   -0.4143 C   0  0  0  0  0  0
    1.0718    2.8894    1.5798 O   0  0  0  0  0  0
    4.0693    0.3226   -1.0702 N   0  0  0  0  0  0
    5.2266    1.0695   -0.9183 N   0  0  0  0  0  0
    6.2276    0.5343   -1.5453 C   0  0  0  0  0  0
    6.1055   -0.4032   -2.1190 H   0  0  0  0  0  0
    7.5758    1.1350   -1.5275 C   0  0  0  0  0  0
    8.6019    0.4997   -2.2332 C   0  0  0  0  0  0
    7.8340    2.3135   -0.8197 C   0  0  0  0  0  0
    8.4145   -0.4175   -2.7874 H   0  0  0  0  0  0
    9.8870    1.0457   -2.2294 C   0  0  0  0  0  0
    9.1209    2.8544   -0.8183 C   0  0  0  0  0  0
    7.0438    2.8159   -0.2664 H   0  0  0  0  0  0
   10.6885    0.5540   -2.7777 H   0  0  0  0  0  0
   10.1454    2.2210   -1.5227 C   0  0  0  0  0  0
    9.3245    3.7704   -0.2670 H   0  0  0  0  0  0
   11.1484    2.6444   -1.5207 H   0  0  0  0  0  0
    3.8668    2.2833    1.3439 C   0  0  0  0  0  0
    3.8708    3.6466    1.6707 C   0  0  0  0  0  0
    4.8691    1.4695    1.8926 C   0  0  0  0  0  0
    3.1126    4.3188    1.2734 H   0  0  0  0  0  0
    4.8695    4.1875    2.4887 C   0  0  0  0  0  0
    5.8657    2.0080    2.7142 C   0  0  0  0  0  0
    4.8823    0.3978    1.7023 H   0  0  0  0  0  0
    4.8482    5.2525    2.7165 H   0  0  0  0  0  0
    5.8836    3.3749    3.0036 C   0  0  0  0  0  0
    6.6285    1.3475    3.1242 H   0  0  0  0  0  0
    6.9385    3.9488    3.9027 C   0  0  0  0  0  0
    7.1422    4.9943    3.6484 H   0  0  0  0  0  0
    7.8806    3.4003    3.7982 H   0  0  0  0  0  0
    6.6111    3.8956    4.9456 H   0  0  0  0  0  0
   -0.7428    1.2776   -0.0638 C   0  0  0  0  0  0
   -1.3005    0.5662   -0.6753 H   0  0  0  0  0  0
   -1.5753    2.1874    0.5511 N   0  0  0  0  0  0
   -1.1306    2.7635    1.2786 H   0  0  0  0  0  0
   -3.0193    1.9946    0.7418 C   0  0  0  0  0  0
   -3.4884    1.9053   -0.2415 H   0  0  0  0  0  0
   -3.1861    1.0805    1.3203 H   0  0  0  0  0  0
   -3.6386    3.1742    1.5170 C   0  0  0  0  0  0
   -5.0250    3.2793    1.4782 N   0  0  0  0  0  0
   -2.9264    3.9680    2.1502 O   0  0  0  0  0  0
   -5.6455    4.3212    2.1367 N   0  0  0  0  0  0
   -5.9830    2.4199    0.7623 C   0  0  2  0  0  0
   -6.9124    4.2643    1.8426 C   0  0  0  0  0  0
   -7.3006    3.1776    0.8742 C   0  0  0  0  0  0
   -5.6675    2.3657   -0.2862 H   0  0  0  0  0  0
   -6.0800    1.0192    1.3446 C   0  0  0  0  0  0
   -7.9149    5.2139    2.3874 C   0  0  0  0  0  0
   -8.1343    2.5760    1.2467 H   0  0  0  0  0  0
   -7.5710    3.6365   -0.0828 H   0  0  0  0  0  0
   -6.1587    0.7953    2.7299 C   0  0  0  0  0  0
   -6.1164   -0.0886    0.4814 C   0  0  0  0  0  0
   -7.5140    6.1537    3.3421 C   0  0  0  0  0  0
   -9.2493    5.1887    1.9640 C   0  0  0  0  0  0
   -6.1454    1.6305    3.4294 H   0  0  0  0  0  0
   -6.2551   -0.5031    3.2381 C   0  0  0  0  0  0
   -6.2126   -1.3867    0.9905 C   0  0  0  0  0  0
   -6.0704    0.0474   -0.5988 H   0  0  0  0  0  0
   -6.4823    6.1931    3.6865 H   0  0  0  0  0  0
   -8.4373    7.0590    3.8720 C   0  0  0  0  0  0
   -9.5786    4.4690    1.2179 H   0  0  0  0  0  0
  -10.1883    6.0948    2.4897 C   0  0  0  0  0  0
   -6.3120   -0.6552    4.3134 H   0  0  0  0  0  0
   -6.2803   -1.5888    2.3666 C   0  0  0  0  0  0
   -6.2363   -2.2311    0.3056 H   0  0  0  0  0  0
   -8.0986    7.7801    4.6151 H   0  0  0  0  0  0
   -9.7766    7.0416    3.4563 C   0  0  0  0  0  0
  -11.5301    6.0807    2.0743 C   0  0  0  0  0  0
   -6.3995   -3.1875    2.9928 Cl  0  0  0  0  0  0
  -10.7157    7.9449    3.9796 C   0  0  0  0  0  0
  -12.4518    6.9856    2.6042 C   0  0  0  0  0  0
  -11.8710    5.3609    1.3308 H   0  0  0  0  0  0
  -10.4176    8.6814    4.7249 H   0  0  0  0  0  0
  -12.0451    7.9163    3.5556 C   0  0  0  0  0  0
  -13.4883    6.9625    2.2727 H   0  0  0  0  0  0
  -12.7630    8.6222    3.9692 H   0  0  0  0  0  0
  1  2  1  0  0  0
  1  5  1  0  0  0
  1 22  1  0  0  0
  2  3  1  0  0  0
  2  6  2  0  0  0
  3  4  1  0  0  0
  3 36  2  0  0  0
  4  5  1  0  0  0
  5  7  2  0  0  0
  7  8  1  0  0  0
  8  9  2  0  0  0
  9 10  1  0  0  0
  9 11  1  0  0  0
 11 12  2  0  0  0
 11 13  1  0  0  0
 12 14  1  0  0  0
 12 15  1  0  0  0
 13 16  2  0  0  0
 13 17  1  0  0  0
 15 18  1  0  0  0
 15 19  2  0  0  0
 16 19  1  0  0  0
 16 20  1  0  0  0
 19 21  1  0  0  0
 22 23  1  0  0  0
 22 24  2  0  0  0
 23 25  1  0  0  0
 23 26  2  0  0  0
 24 27  1  0  0  0
 24 28  1  0  0  0
 26 29  1  0  0  0
 26 30  1  0  0  0
 27 30  2  0  0  0
 27 31  1  0  0  0
 30 32  1  0  0  0
 32 33  1  0  0  0
 32 34  1  0  0  0
 32 35  1  0  0  0
 36 37  1  0  0  0
 36 38  1  0  0  0
 38 39  1  0  0  0
 38 40  1  0  0  0
 40 41  1  0  0  0
 40 42  1  0  0  0
 40 43  1  0  0  0
 43 44  1  0  0  0
 43 45  2  0  0  0
 44 46  1  0  0  0
 44 47  1  0  0  0
 46 48  2  0  0  0
 47 49  1  0  0  0
 47 50  1  0  0  0
 47 51  1  0  0  0
 48 49  1  0  0  0
 48 52  1  0  0  0
 49 53  1  0  0  0
 49 54  1  0  0  0
 51 55  2  0  0  0
 51 56  1  0  0  0
 52 57  2  0  0  0
 52 58  1  0  0  0
 55 59  1  0  0  0
 55 60  1  0  0  0
 56 61  2  0  0  0
 56 62  1  0  0  0
 57 63  1  0  0  0
 57 64  1  0  0  0
 58 65  1  0  0  0
 58 66  2  0  0  0
 60 67  1  0  0  0
 60 68  2  0  0  0
 61 68  1  0  0  0
 61 69  1  0  0  0
 64 70  1  0  0  0
 64 71  2  0  0  0
 66 71  1  0  0  0
 66 72  1  0  0  0
 68 73  1  0  0  0
 71 74  1  0  0  0
 72 75  2  0  0  0
 72 76  1  0  0  0
 74 77  1  0  0  0
 74 78  2  0  0  0
 75 78  1  0  0  0
 75 79  1  0  0  0
 78 80  1  0  0  0
M  END
> <s_m_entry_id>
6

> <s_m_entry_name>
l6_input.1

> <s_m_Source_Path>
H:\10_02_2020\GETAWAY_interpret\1_publikacja\2_materialy\6_designed_compaunds\3_designed_low_HATS5m

> <s_m_Source_File>
l6_output.mae

> <i_m_Source_File_Index>
1

> <r_mmod_Stretch_Energy-MMFF94>
49.9339714050293

> <r_mmod_Bend_Energy-MMFF94>
100.792816162109

> <r_mmod_Torsional_Energy-MMFF94>
92.6508026123047

> <r_mmod_Improper_Torsional_Energy-MMFF94>
-0.194285988807678

> <r_mmod_Van_der_Waal_Energy-MMFF94>
396.602081298828

> <r_mmod_Electrostatic_Energy-MMFF94>
374.919586181641

> <r_mmod_Solvation_Energy-MMFF94>
-101.14217376709

> <b_mmod_Minimization_Converged-MMFF94>
1

> <r_mmod_RMS_Derivative-MMFF94>
0.00913437735289335

> <s_m_job_name>
mmod_mini_61

$$$$
l7
                    3D
 Structure written by MMmdl.
 43 45  0  0  1  0            999 V2000
    2.8397    1.7259    0.5207 N   0  0  0  0  0  0
    1.5096    1.9876    0.8555 C   0  0  0  0  0  0
    1.5251   -0.0896   -0.7782 S   0  0  0  0  0  0
    3.0209    0.7692   -0.4601 C   0  0  0  0  0  0
    1.1107    2.6965    1.7819 O   0  0  0  0  0  0
    4.0394    0.4477   -1.1996 N   0  0  0  0  0  0
    5.1459    1.2791   -1.1124 N   0  0  0  0  0  0
    6.1399    0.8288   -1.8128 C   0  0  0  0  0  0
    6.0494   -0.1061   -2.3964 H   0  0  0  0  0  0
    7.4391    1.5273   -1.8677 C   0  0  0  0  0  0
    8.4549    0.9920   -2.6653 C   0  0  0  0  0  0
    7.6624    2.6986   -1.1363 C   0  0  0  0  0  0
    8.2944    0.0813   -3.2382 H   0  0  0  0  0  0
    9.6943    1.6316   -2.7308 C   0  0  0  0  0  0
    8.9039    3.3331   -1.2045 C   0  0  0  0  0  0
    6.8804    3.1223   -0.5100 H   0  0  0  0  0  0
   10.4876    1.2181   -3.3509 H   0  0  0  0  0  0
    9.9178    2.8001   -2.0013 C   0  0  0  0  0  0
    9.0806    4.2437   -0.6351 H   0  0  0  0  0  0
   10.8854    3.2964   -2.0533 H   0  0  0  0  0  0
    3.8924    2.2722    1.3198 C   0  0  0  0  0  0
    3.8562    3.6090    1.7421 C   0  0  0  0  0  0
    4.9618    1.4731    1.7514 C   0  0  0  0  0  0
    3.0479    4.2703    1.4354 H   0  0  0  0  0  0
    4.8756    4.1402    2.5407 C   0  0  0  0  0  0
    5.9800    2.0017    2.5529 C   0  0  0  0  0  0
    5.0138    0.4194    1.4838 H   0  0  0  0  0  0
    4.8203    5.1847    2.8448 H   0  0  0  0  0  0
    5.9534    3.3444    2.9390 C   0  0  0  0  0  0
    6.7946    1.3526    2.8710 H   0  0  0  0  0  0
    7.0324    3.9054    3.8174 C   0  0  0  0  0  0
    7.1743    4.9746    3.6276 H   0  0  0  0  0  0
    7.9903    3.4117    3.6222 H   0  0  0  0  0  0
    6.7691    3.7647    4.8702 H   0  0  0  0  0  0
    0.5489    1.2718   -0.0858 C   0  0  1  0  0  0
    0.3002    1.9724   -0.8915 H   0  0  0  0  0  0
   -0.7235    0.8047    0.6239 C   0  0  0  0  0  0
   -0.4800    0.1018    1.4310 H   0  0  0  0  0  0
   -1.1988    1.6660    1.1107 H   0  0  0  0  0  0
   -1.7499    0.1743   -0.3086 C   0  0  0  0  0  0
   -2.0064    0.8548   -1.1268 H   0  0  0  0  0  0
   -2.6685   -0.0499    0.2435 H   0  0  0  0  0  0
   -1.3871   -0.7637   -0.7388 H   0  0  0  0  0  0
  1  2  1  0  0  0
  1  4  1  0  0  0
  1 21  1  0  0  0
  2  5  2  0  0  0
  2 35  1  0  0  0
  3  4  1  0  0  0
  3 35  1  0  0  0
  4  6  2  0  0  0
  6  7  1  0  0  0
  7  8  2  0  0  0
  8  9  1  0  0  0
  8 10  1  0  0  0
 10 11  2  0  0  0
 10 12  1  0  0  0
 11 13  1  0  0  0
 11 14  1  0  0  0
 12 15  2  0  0  0
 12 16  1  0  0  0
 14 17  1  0  0  0
 14 18  2  0  0  0
 15 18  1  0  0  0
 15 19  1  0  0  0
 18 20  1  0  0  0
 21 22  1  0  0  0
 21 23  2  0  0  0
 22 24  1  0  0  0
 22 25  2  0  0  0
 23 26  1  0  0  0
 23 27  1  0  0  0
 25 28  1  0  0  0
 25 29  1  0  0  0
 26 29  2  0  0  0
 26 30  1  0  0  0
 29 31  1  0  0  0
 31 32  1  0  0  0
 31 33  1  0  0  0
 31 34  1  0  0  0
 35 36  1  0  0  0
 35 37  1  0  0  0
 37 38  1  0  0  0
 37 39  1  0  0  0
 37 40  1  0  0  0
 40 41  1  0  0  0
 40 42  1  0  0  0
 40 43  1  0  0  0
M  END
> <s_m_entry_id>
7

> <s_m_entry_name>
l7_input.1

> <s_m_Source_Path>
H:\10_02_2020\GETAWAY_interpret\1_publikacja\2_materialy\6_designed_compaunds\3_designed_low_HATS5m

> <s_m_Source_File>
l7_output.mae

> <i_m_Source_File_Index>
1

> <r_mmod_Stretch_Energy-MMFF94>
19.0294284820557

> <r_mmod_Bend_Energy-MMFF94>
49.9107208251953

> <r_mmod_Torsional_Energy-MMFF94>
53.5123634338379

> <r_mmod_Improper_Torsional_Energy-MMFF94>
0.00292277755215764

> <r_mmod_Van_der_Waal_Energy-MMFF94>
182.20573425293

> <r_mmod_Electrostatic_Energy-MMFF94>
-11.7042398452759

> <r_mmod_Solvation_Energy-MMFF94>
-33.2275161743164

> <b_mmod_Minimization_Converged-MMFF94>
1

> <r_mmod_RMS_Derivative-MMFF94>
0.0072242571040988

> <s_m_job_name>
mmod_mini_61

$$$$
l8
                    3D
 Structure written by MMmdl.
 40 42  0  0  1  0            999 V2000
    2.8390    1.7259    0.5219 N   0  0  0  0  0  0
    1.5087    1.9917    0.8522 C   0  0  0  0  0  0
    1.5231   -0.0877   -0.7830 S   0  0  0  0  0  0
    3.0208    0.7673   -0.4578 C   0  0  0  0  0  0
    1.1053    2.7073    1.7715 O   0  0  0  0  0  0
    4.0409    0.4417   -1.1932 N   0  0  0  0  0  0
    5.1502    1.2690   -1.1030 N   0  0  0  0  0  0
    6.1448    0.8145   -1.7999 C   0  0  0  0  0  0
    6.0527   -0.1207   -2.3828 H   0  0  0  0  0  0
    7.4467    1.5082   -1.8513 C   0  0  0  0  0  0
    8.4633    0.9679   -2.6445 C   0  0  0  0  0  0
    7.6717    2.6799   -1.1212 C   0  0  0  0  0  0
    8.3016    0.0567   -3.2164 H   0  0  0  0  0  0
    9.7053    1.6028   -2.7067 C   0  0  0  0  0  0
    8.9158    3.3098   -1.1861 C   0  0  0  0  0  0
    6.8891    3.1076   -0.4984 H   0  0  0  0  0  0
   10.4993    1.1853   -3.3233 H   0  0  0  0  0  0
    9.9305    2.7717   -1.9784 C   0  0  0  0  0  0
    9.0938    4.2207   -0.6176 H   0  0  0  0  0  0
   10.9000    3.2644   -2.0279 H   0  0  0  0  0  0
    3.8906    2.2727    1.3219 C   0  0  0  0  0  0
    3.8555    3.6106    1.7408 C   0  0  0  0  0  0
    4.9574    1.4729    1.7585 C   0  0  0  0  0  0
    3.0492    4.2724    1.4304 H   0  0  0  0  0  0
    4.8738    4.1420    2.5408 C   0  0  0  0  0  0
    5.9743    2.0017    2.5614 C   0  0  0  0  0  0
    5.0081    0.4183    1.4938 H   0  0  0  0  0  0
    4.8194    5.1874    2.8422 H   0  0  0  0  0  0
    5.9491    3.3454    2.9439 C   0  0  0  0  0  0
    6.7869    1.3519    2.8834 H   0  0  0  0  0  0
    7.0268    3.9068    3.8237 C   0  0  0  0  0  0
    7.1712    4.9752    3.6313 H   0  0  0  0  0  0
    7.9842    3.4107    3.6326 H   0  0  0  0  0  0
    6.7603    3.7696    4.8762 H   0  0  0  0  0  0
    0.5527    1.2677   -0.0811 C   0  0  1  0  0  0
    0.2703    1.9599   -0.8815 H   0  0  0  0  0  0
   -0.6820    0.7464    0.6322 C   0  0  0  0  0  0
   -0.4218    0.0997    1.4782 H   0  0  0  0  0  0
   -1.3308    0.1847   -0.0487 H   0  0  0  0  0  0
   -1.2710    1.5779    1.0356 H   0  0  0  0  0  0
  1  2  1  0  0  0
  1  4  1  0  0  0
  1 21  1  0  0  0
  2  5  2  0  0  0
  2 35  1  0  0  0
  3  4  1  0  0  0
  3 35  1  0  0  0
  4  6  2  0  0  0
  6  7  1  0  0  0
  7  8  2  0  0  0
  8  9  1  0  0  0
  8 10  1  0  0  0
 10 11  2  0  0  0
 10 12  1  0  0  0
 11 13  1  0  0  0
 11 14  1  0  0  0
 12 15  2  0  0  0
 12 16  1  0  0  0
 14 17  1  0  0  0
 14 18  2  0  0  0
 15 18  1  0  0  0
 15 19  1  0  0  0
 18 20  1  0  0  0
 21 22  1  0  0  0
 21 23  2  0  0  0
 22 24  1  0  0  0
 22 25  2  0  0  0
 23 26  1  0  0  0
 23 27  1  0  0  0
 25 28  1  0  0  0
 25 29  1  0  0  0
 26 29  2  0  0  0
 26 30  1  0  0  0
 29 31  1  0  0  0
 31 32  1  0  0  0
 31 33  1  0  0  0
 31 34  1  0  0  0
 35 36  1  0  0  0
 35 37  1  0  0  0
 37 38  1  0  0  0
 37 39  1  0  0  0
 37 40  1  0  0  0
M  END
> <s_m_entry_id>
8

> <s_m_entry_name>
l8_input.1

> <s_m_Source_Path>
H:\10_02_2020\GETAWAY_interpret\1_publikacja\2_materialy\6_designed_compaunds\3_designed_low_HATS5m

> <s_m_Source_File>
l8_output.mae

> <i_m_Source_File_Index>
1

> <r_mmod_Stretch_Energy-MMFF94>
17.9488372802734

> <r_mmod_Bend_Energy-MMFF94>
46.4626960754395

> <r_mmod_Torsional_Energy-MMFF94>
65.1289596557617

> <r_mmod_Improper_Torsional_Energy-MMFF94>
0.024307195097208

> <r_mmod_Van_der_Waal_Energy-MMFF94>
175.557495117188

> <r_mmod_Electrostatic_Energy-MMFF94>
-11.7875900268555

> <r_mmod_Solvation_Energy-MMFF94>
-35.0586318969727

> <b_mmod_Minimization_Converged-MMFF94>
1

> <r_mmod_RMS_Derivative-MMFF94>
0.00959232356399298

> <s_m_job_name>
mmod_mini_61

$$$$
l9
                    3D
 Structure written by MMmdl.
 88 94  0  0  1  0            999 V2000
    2.8334    1.7208    0.5352 N   0  0  0  0  0  0
    1.5033    2.0562    0.7800 C   0  0  0  0  0  0
    0.5896    1.1711   -0.0055 C   0  0  0  0  0  0
    1.4932   -0.0130   -0.8456 S   0  0  0  0  0  0
    3.0247    0.7299   -0.4119 C   0  0  0  0  0  0
    1.0744    2.9081    1.5558 O   0  0  0  0  0  0
   -0.7375    1.3568    0.0104 C   0  0  0  0  0  0
   -1.1093    2.1946    0.6027 H   0  0  0  0  0  0
   -1.8207    0.7208   -0.5756 N   0  0  0  0  0  0
   -3.0863    1.2325   -0.4240 N   0  0  0  0  0  0
   -3.8925    0.5225   -1.1577 C   0  0  0  0  0  0
   -3.2317   -0.5589   -1.9631 C   0  0  0  0  0  0
   -3.7477   -1.5189   -1.8757 H   0  0  0  0  0  0
   -3.2015   -0.2437   -3.0119 H   0  0  0  0  0  0
   -1.8345   -0.5391   -1.3447 C   0  0  2  0  0  0
   -1.0912   -0.4978   -2.1493 H   0  0  0  0  0  0
   -5.3535    0.7685   -1.2342 C   0  0  0  0  0  0
   -5.9330    1.7163   -0.3794 C   0  0  0  0  0  0
   -5.3069    2.2568    0.3293 H   0  0  0  0  0  0
   -7.5343    0.3302   -2.1930 C   0  0  0  0  0  0
   -8.1425   -0.2206   -2.9100 H   0  0  0  0  0  0
   -6.1597    0.0780   -2.1422 C   0  0  0  0  0  0
   -5.7467   -0.6584   -2.8268 H   0  0  0  0  0  0
   -8.1248    1.2750   -1.3401 C   0  0  0  0  0  0
   -7.3133    1.9783   -0.4207 C   0  0  0  0  0  0
   -7.9051    2.9244    0.4322 C   0  0  0  0  0  0
   -7.2987    3.4778    1.1484 H   0  0  0  0  0  0
   -9.2778    3.1732    0.3791 C   0  0  0  0  0  0
   -9.7230    3.9092    1.0461 H   0  0  0  0  0  0
  -10.0760    2.4804   -0.5264 C   0  0  0  0  0  0
  -11.1463    2.6737   -0.5686 H   0  0  0  0  0  0
   -9.5038    1.5369   -1.3813 C   0  0  0  0  0  0
  -10.1460    1.0055   -2.0827 H   0  0  0  0  0  0
   -1.6024   -1.7749   -0.4825 C   0  0  0  0  0  0
   -2.0657   -1.8745    0.8374 C   0  0  0  0  0  0
   -2.5975   -1.0456    1.3023 H   0  0  0  0  0  0
   -1.8524   -3.0382    1.5829 C   0  0  0  0  0  0
   -2.2176   -3.0875    2.6074 H   0  0  0  0  0  0
   -1.1824   -4.1296    1.0272 C   0  0  0  0  0  0
   -0.7290   -4.0485   -0.2882 C   0  0  0  0  0  0
   -0.2068   -4.8709   -0.7695 H   0  0  0  0  0  0
   -0.9417   -2.8839   -1.0365 C   0  0  0  0  0  0
   -0.5802   -2.8507   -2.0644 H   0  0  0  0  0  0
   -1.0403   -5.2033    1.8624 O   0  0  0  0  0  0
   -0.3565   -6.3385    1.3362 C   0  0  0  0  0  0
   -0.3233   -7.1001    2.1213 H   0  0  0  0  0  0
    0.6757   -6.0881    1.0703 H   0  0  0  0  0  0
   -0.8960   -6.7622    0.4828 H   0  0  0  0  0  0
    4.0704    0.3192   -1.0654 N   0  0  0  0  0  0
    5.2297    1.0625   -0.9095 N   0  0  0  0  0  0
    6.2217    0.5445   -1.5646 C   0  0  0  0  0  0
    6.0914   -0.3778   -2.1607 H   0  0  0  0  0  0
    7.5696    1.1459   -1.5523 C   0  0  0  0  0  0
    8.5838    0.5327   -2.2941 C   0  0  0  0  0  0
    7.8395    2.3037   -0.8154 C   0  0  0  0  0  0
    8.3874   -0.3682   -2.8714 H   0  0  0  0  0  0
    9.8683    1.0801   -2.2972 C   0  0  0  0  0  0
    9.1259    2.8459   -0.8208 C   0  0  0  0  0  0
    7.0592    2.7888   -0.2334 H   0  0  0  0  0  0
   10.6604    0.6055   -2.8735 H   0  0  0  0  0  0
   10.1383    2.2347   -1.5612 C   0  0  0  0  0  0
    9.3384    3.7452   -0.2458 H   0  0  0  0  0  0
   11.1409    2.6590   -1.5644 H   0  0  0  0  0  0
    3.8662    2.2837    1.3440 C   0  0  0  0  0  0
    4.8646    1.4767    1.8994 C   0  0  0  0  0  0
    3.8790    3.6458    1.6606 C   0  0  0  0  0  0
    4.8868    0.4052    1.7100 H   0  0  0  0  0  0
    5.8595    2.0244    2.7229 C   0  0  0  0  0  0
    4.8825    4.1896    2.4789 C   0  0  0  0  0  0
    3.1272    4.3212    1.2568 H   0  0  0  0  0  0
    6.6326    1.3568    3.0997 H   0  0  0  0  0  0
    5.8946    3.3927    3.0315 C   0  0  0  0  0  0
    4.8319    5.2564    2.6858 H   0  0  0  0  0  0
    6.9203    3.9037    3.8458 N   0  0  0  0  0  0
    6.9946    3.2973    5.1950 C   0  0  0  0  0  0
    7.2295    5.3426    3.7281 C   0  0  0  0  0  0
    6.9572    2.2033    5.1418 H   0  0  0  0  0  0
    7.9678    3.5195    5.6454 H   0  0  0  0  0  0
    5.8918    3.7893    6.1237 C   0  0  0  0  0  0
    7.1724    5.6475    2.6752 H   0  0  0  0  0  0
    6.5073    5.9474    4.2881 H   0  0  0  0  0  0
    8.6440    5.6639    4.1918 C   0  0  0  0  0  0
    4.8976    3.5615    5.7264 H   0  0  0  0  0  0
    5.9529    4.8700    6.2844 H   0  0  0  0  0  0
    5.9816    3.3031    7.1007 H   0  0  0  0  0  0
    9.3781    5.0097    3.7099 H   0  0  0  0  0  0
    8.7486    5.5571    5.2757 H   0  0  0  0  0  0
    8.8941    6.7003    3.9421 H   0  0  0  0  0  0
  1  2  1  0  0  0
  1  5  1  0  0  0
  1 64  1  0  0  0
  2  3  1  0  0  0
  2  6  2  0  0  0
  3  4  1  0  0  0
  3  7  2  0  0  0
  4  5  1  0  0  0
  5 49  2  0  0  0
  7  8  1  0  0  0
  7  9  1  0  0  0
  9 10  1  0  0  0
  9 15  1  0  0  0
 10 11  2  0  0  0
 11 12  1  0  0  0
 11 17  1  0  0  0
 12 13  1  0  0  0
 12 14  1  0  0  0
 12 15  1  0  0  0
 15 16  1  0  0  0
 15 34  1  0  0  0
 17 18  2  0  0  0
 17 22  1  0  0  0
 18 19  1  0  0  0
 18 25  1  0  0  0
 20 21  1  0  0  0
 20 22  2  0  0  0
 20 24  1  0  0  0
 22 23  1  0  0  0
 24 25  1  0  0  0
 24 32  2  0  0  0
 25 26  2  0  0  0
 26 27  1  0  0  0
 26 28  1  0  0  0
 28 29  1  0  0  0
 28 30  2  0  0  0
 30 31  1  0  0  0
 30 32  1  0  0  0
 32 33  1  0  0  0
 34 35  1  0  0  0
 34 42  2  0  0  0
 35 36  1  0  0  0
 35 37  2  0  0  0
 37 38  1  0  0  0
 37 39  1  0  0  0
 39 40  2  0  0  0
 39 44  1  0  0  0
 40 41  1  0  0  0
 40 42  1  0  0  0
 42 43  1  0  0  0
 44 45  1  0  0  0
 45 46  1  0  0  0
 45 47  1  0  0  0
 45 48  1  0  0  0
 49 50  1  0  0  0
 50 51  2  0  0  0
 51 52  1  0  0  0
 51 53  1  0  0  0
 53 54  2  0  0  0
 53 55  1  0  0  0
 54 56  1  0  0  0
 54 57  1  0  0  0
 55 58  2  0  0  0
 55 59  1  0  0  0
 57 60  1  0  0  0
 57 61  2  0  0  0
 58 61  1  0  0  0
 58 62  1  0  0  0
 61 63  1  0  0  0
 64 65  2  0  0  0
 64 66  1  0  0  0
 65 67  1  0  0  0
 65 68  1  0  0  0
 66 69  2  0  0  0
 66 70  1  0  0  0
 68 71  1  0  0  0
 68 72  2  0  0  0
 69 72  1  0  0  0
 69 73  1  0  0  0
 72 74  1  0  0  0
 74 75  1  0  0  0
 74 76  1  0  0  0
 75 77  1  0  0  0
 75 78  1  0  0  0
 75 79  1  0  0  0
 76 80  1  0  0  0
 76 81  1  0  0  0
 76 82  1  0  0  0
 79 83  1  0  0  0
 79 84  1  0  0  0
 79 85  1  0  0  0
 82 86  1  0  0  0
 82 87  1  0  0  0
 82 88  1  0  0  0
M  END
> <s_m_entry_id>
9

> <s_m_entry_name>
l9_input.1

> <s_m_Source_Path>
H:\10_02_2020\GETAWAY_interpret\1_publikacja\2_materialy\6_designed_compaunds\3_designed_low_HATS5m

> <s_m_Source_File>
l9_output.mae

> <i_m_Source_File_Index>
1

> <r_mmod_Stretch_Energy-MMFF94>
48.2839889526367

> <r_mmod_Bend_Energy-MMFF94>
142.17951965332

> <r_mmod_Torsional_Energy-MMFF94>
97.6538619995117

> <r_mmod_Improper_Torsional_Energy-MMFF94>
-0.770298540592194

> <r_mmod_Van_der_Waal_Energy-MMFF94>
449.394683837891

> <r_mmod_Electrostatic_Energy-MMFF94>
-28.9818859100342

> <r_mmod_Solvation_Energy-MMFF94>
-73.4304504394531

> <b_mmod_Minimization_Converged-MMFF94>
1

> <r_mmod_RMS_Derivative-MMFF94>
0.00845891796052456

> <s_m_job_name>
mmod_mini_62

$$$$
l10
                    3D
 Structure written by MMmdl.
 91 97  0  0  1  0            999 V2000
    2.8324    1.7218    0.5346 N   0  0  0  0  0  0
    1.5016    2.0540    0.7862 C   0  0  0  0  0  0
    0.5925    1.1783   -0.0093 C   0  0  0  0  0  0
    1.4938   -0.0209   -0.8445 S   0  0  0  0  0  0
    3.0239    0.7317   -0.4149 C   0  0  0  0  0  0
    1.0725    2.8906    1.5787 O   0  0  0  0  0  0
    4.0689    0.3259   -1.0728 N   0  0  0  0  0  0
    5.2253    1.0748   -0.9214 N   0  0  0  0  0  0
    6.2160    0.5644   -1.5844 C   0  0  0  0  0  0
    6.0870   -0.3563   -2.1832 H   0  0  0  0  0  0
    7.5608    1.1730   -1.5781 C   0  0  0  0  0  0
    8.5733    0.5688   -2.3295 C   0  0  0  0  0  0
    7.8293    2.3286   -0.8374 C   0  0  0  0  0  0
    8.3778   -0.3304   -2.9099 H   0  0  0  0  0  0
    9.8547    1.1232   -2.3385 C   0  0  0  0  0  0
    9.1128    2.8778   -0.8487 C   0  0  0  0  0  0
    7.0504    2.8067   -0.2477 H   0  0  0  0  0  0
   10.6455    0.6556   -2.9225 H   0  0  0  0  0  0
   10.1235    2.2756   -1.5989 C   0  0  0  0  0  0
    9.3243    3.7755   -0.2708 H   0  0  0  0  0  0
   11.1237    2.7054   -1.6067 H   0  0  0  0  0  0
    3.8662    2.2819    1.3445 C   0  0  0  0  0  0
    4.8695    1.4746    1.8908 C   0  0  0  0  0  0
    3.8756    3.6418    1.6706 C   0  0  0  0  0  0
    4.8947    0.4045    1.6943 H   0  0  0  0  0  0
    5.8657    2.0202    2.7141 C   0  0  0  0  0  0
    4.8803    4.1836    2.4887 C   0  0  0  0  0  0
    3.1193    4.3170    1.2746 H   0  0  0  0  0  0
    6.6424    1.3527    3.0836 H   0  0  0  0  0  0
    5.8973    3.3865    3.0319 C   0  0  0  0  0  0
    4.8266    5.2487    2.7032 H   0  0  0  0  0  0
    6.9240    3.8954    3.8463 N   0  0  0  0  0  0
    7.0042    3.2801    5.1912 C   0  0  0  0  0  0
    7.2274    5.3362    3.7379 C   0  0  0  0  0  0
    6.9727    2.1862    5.1303 H   0  0  0  0  0  0
    7.9769    3.5044    5.6414 H   0  0  0  0  0  0
    5.9003    3.7594    6.1253 C   0  0  0  0  0  0
    7.1655    5.6486    2.6875 H   0  0  0  0  0  0
    6.5050    5.9342    4.3049 H   0  0  0  0  0  0
    8.6424    5.6595    4.1989 C   0  0  0  0  0  0
    4.9066    3.5281    5.7287 H   0  0  0  0  0  0
    5.9552    4.8394    6.2927 H   0  0  0  0  0  0
    5.9951    3.2675    7.0989 H   0  0  0  0  0  0
    9.3772    5.0115    3.7098 H   0  0  0  0  0  0
    8.7513    5.5454    5.2817 H   0  0  0  0  0  0
    8.8877    6.6986    3.9557 H   0  0  0  0  0  0
   -0.7427    1.2782   -0.0647 C   0  0  0  0  0  0
   -1.3002    0.5667   -0.6762 H   0  0  0  0  0  0
   -1.5754    2.1884    0.5493 N   0  0  0  0  0  0
   -1.1312    2.7650    1.2767 H   0  0  0  0  0  0
   -3.0198    1.9968    0.7378 C   0  0  0  0  0  0
   -3.4873    1.9068   -0.2462 H   0  0  0  0  0  0
   -3.1882    1.0834    1.3169 H   0  0  0  0  0  0
   -3.6396    3.1776    1.5107 C   0  0  0  0  0  0
   -5.0259    3.2839    1.4689 N   0  0  0  0  0  0
   -2.9281    3.9712    2.1448 O   0  0  0  0  0  0
   -5.6468    4.3272    2.1248 N   0  0  0  0  0  0
   -5.9831    2.4253    0.7510 C   0  0  2  0  0  0
   -6.9130    4.2715    1.8279 C   0  0  0  0  0  0
   -7.3004    3.1841    0.8600 C   0  0  0  0  0  0
   -5.6653    2.3707   -0.2967 H   0  0  0  0  0  0
   -6.0827    1.0247    1.3331 C   0  0  0  0  0  0
   -7.9156    5.2229    2.3692 C   0  0  0  0  0  0
   -8.1350    2.5833    1.2319 H   0  0  0  0  0  0
   -7.5689    3.6420   -0.0980 H   0  0  0  0  0  0
   -6.1639    0.8008    2.7182 C   0  0  0  0  0  0
   -6.1189   -0.0831    0.4698 C   0  0  0  0  0  0
   -7.5156    6.1645    3.3224 C   0  0  0  0  0  0
   -9.2494    5.1980    1.9437 C   0  0  0  0  0  0
   -6.1509    1.6359    3.4178 H   0  0  0  0  0  0
   -6.2628   -0.4975    3.2262 C   0  0  0  0  0  0
   -6.2176   -1.3810    0.9787 C   0  0  0  0  0  0
   -6.0710    0.0529   -0.6104 H   0  0  0  0  0  0
   -6.4843    6.2038    3.6683 H   0  0  0  0  0  0
   -8.4389    7.0718    3.8488 C   0  0  0  0  0  0
   -9.5782    4.4768    1.1987 H   0  0  0  0  0  0
  -10.1885    6.1060    2.4659 C   0  0  0  0  0  0
   -6.3217   -0.6496    4.3014 H   0  0  0  0  0  0
   -6.2879   -1.5831    2.3546 C   0  0  0  0  0  0
   -6.2413   -2.2254    0.2937 H   0  0  0  0  0  0
   -8.1008    7.7942    4.5908 H   0  0  0  0  0  0
   -9.7775    7.0546    3.4310 C   0  0  0  0  0  0
  -11.5297    6.0921    2.0484 C   0  0  0  0  0  0
   -6.4102   -3.1817    2.9805 Cl  0  0  0  0  0  0
  -10.7167    7.9599    3.9507 C   0  0  0  0  0  0
  -12.4514    6.9989    2.5747 C   0  0  0  0  0  0
  -11.8700    5.3709    1.3060 H   0  0  0  0  0  0
  -10.4192    8.6978    4.6949 H   0  0  0  0  0  0
  -12.0455    7.9315    3.5246 C   0  0  0  0  0  0
  -13.4874    6.9760    2.2416 H   0  0  0  0  0  0
  -12.7634    8.6389    3.9355 H   0  0  0  0  0  0
  1  2  1  0  0  0
  1  5  1  0  0  0
  1 22  1  0  0  0
  2  3  1  0  0  0
  2  6  2  0  0  0
  3  4  1  0  0  0
  3 47  2  0  0  0
  4  5  1  0  0  0
  5  7  2  0  0  0
  7  8  1  0  0  0
  8  9  2  0  0  0
  9 10  1  0  0  0
  9 11  1  0  0  0
 11 12  2  0  0  0
 11 13  1  0  0  0
 12 14  1  0  0  0
 12 15  1  0  0  0
 13 16  2  0  0  0
 13 17  1  0  0  0
 15 18  1  0  0  0
 15 19  2  0  0  0
 16 19  1  0  0  0
 16 20  1  0  0  0
 19 21  1  0  0  0
 22 23  2  0  0  0
 22 24  1  0  0  0
 23 25  1  0  0  0
 23 26  1  0  0  0
 24 27  2  0  0  0
 24 28  1  0  0  0
 26 29  1  0  0  0
 26 30  2  0  0  0
 27 30  1  0  0  0
 27 31  1  0  0  0
 30 32  1  0  0  0
 32 33  1  0  0  0
 32 34  1  0  0  0
 33 35  1  0  0  0
 33 36  1  0  0  0
 33 37  1  0  0  0
 34 38  1  0  0  0
 34 39  1  0  0  0
 34 40  1  0  0  0
 37 41  1  0  0  0
 37 42  1  0  0  0
 37 43  1  0  0  0
 40 44  1  0  0  0
 40 45  1  0  0  0
 40 46  1  0  0  0
 47 48  1  0  0  0
 47 49  1  0  0  0
 49 50  1  0  0  0
 49 51  1  0  0  0
 51 52  1  0  0  0
 51 53  1  0  0  0
 51 54  1  0  0  0
 54 55  1  0  0  0
 54 56  2  0  0  0
 55 57  1  0  0  0
 55 58  1  0  0  0
 57 59  2  0  0  0
 58 60  1  0  0  0
 58 61  1  0  0  0
 58 62  1  0  0  0
 59 60  1  0  0  0
 59 63  1  0  0  0
 60 64  1  0  0  0
 60 65  1  0  0  0
 62 66  2  0  0  0
 62 67  1  0  0  0
 63 68  2  0  0  0
 63 69  1  0  0  0
 66 70  1  0  0  0
 66 71  1  0  0  0
 67 72  2  0  0  0
 67 73  1  0  0  0
 68 74  1  0  0  0
 68 75  1  0  0  0
 69 76  1  0  0  0
 69 77  2  0  0  0
 71 78  1  0  0  0
 71 79  2  0  0  0
 72 79  1  0  0  0
 72 80  1  0  0  0
 75 81  1  0  0  0
 75 82  2  0  0  0
 77 82  1  0  0  0
 77 83  1  0  0  0
 79 84  1  0  0  0
 82 85  1  0  0  0
 83 86  2  0  0  0
 83 87  1  0  0  0
 85 88  1  0  0  0
 85 89  2  0  0  0
 86 89  1  0  0  0
 86 90  1  0  0  0
 89 91  1  0  0  0
M  END
> <s_m_entry_id>
10

> <s_m_entry_name>
l10_input.1

> <s_m_Source_Path>
H:\10_02_2020\GETAWAY_interpret\1_publikacja\2_materialy\6_designed_compaunds\3_designed_low_HATS5m

> <s_m_Source_File>
l10_output.mae

> <i_m_Source_File_Index>
1

> <r_mmod_Stretch_Energy-MMFF94>
54.1321563720703

> <r_mmod_Bend_Energy-MMFF94>
121.238868713379

> <r_mmod_Torsional_Energy-MMFF94>
103.330863952637

> <r_mmod_Improper_Torsional_Energy-MMFF94>
-1.65598344802856

> <r_mmod_Van_der_Waal_Energy-MMFF94>
439.788299560547

> <r_mmod_Electrostatic_Energy-MMFF94>
288.987152099609

> <r_mmod_Solvation_Energy-MMFF94>
-107.131370544434

> <b_mmod_Minimization_Converged-MMFF94>
1

> <r_mmod_RMS_Derivative-MMFF94>
0.00943161826580763

> <s_m_job_name>
mmod_mini_63

$$$$
l11
                    3D
 Structure written by MMmdl.
 54 56  0  0  1  0            999 V2000
    2.8397    1.7254    0.5212 N   0  0  0  0  0  0
    1.5097    1.9880    0.8551 C   0  0  0  0  0  0
    1.5252   -0.0897   -0.7781 S   0  0  0  0  0  0
    3.0208    0.7696   -0.4605 C   0  0  0  0  0  0
    1.1113    2.6985    1.7804 O   0  0  0  0  0  0
    4.0389    0.4503   -1.2013 N   0  0  0  0  0  0
    5.1445    1.2831   -1.1142 N   0  0  0  0  0  0
    6.1252    0.8553   -1.8467 C   0  0  0  0  0  0
    6.0255   -0.0643   -2.4527 H   0  0  0  0  0  0
    7.4202    1.5608   -1.9119 C   0  0  0  0  0  0
    8.4184    1.0537   -2.7493 C   0  0  0  0  0  0
    7.6568    2.7112   -1.1522 C   0  0  0  0  0  0
    8.2475    0.1593   -3.3446 H   0  0  0  0  0  0
    9.6533    1.7007   -2.8262 C   0  0  0  0  0  0
    8.8939    3.3531   -1.2319 C   0  0  0  0  0  0
    6.8892    3.1128   -0.4944 H   0  0  0  0  0  0
   10.4327    1.3091   -3.4774 H   0  0  0  0  0  0
    9.8900    2.8484   -2.0685 C   0  0  0  0  0  0
    9.0810    4.2469   -0.6398 H   0  0  0  0  0  0
   10.8541    3.3504   -2.1294 H   0  0  0  0  0  0
    3.8918    2.2706    1.3207 C   0  0  0  0  0  0
    4.9615    1.4782    1.7507 C   0  0  0  0  0  0
    3.8607    3.6041    1.7424 C   0  0  0  0  0  0
    5.0255    0.4272    1.4759 H   0  0  0  0  0  0
    5.9781    2.0133    2.5561 C   0  0  0  0  0  0
    4.8850    4.1359    2.5426 C   0  0  0  0  0  0
    3.0546    4.2685    1.4367 H   0  0  0  0  0  0
    6.8043    1.3605    2.8326 H   0  0  0  0  0  0
    5.9662    3.3536    2.9710 C   0  0  0  0  0  0
    4.7959    5.1797    2.8359 H   0  0  0  0  0  0
    7.0138    3.8538    3.7638 N   0  0  0  0  0  0
    7.2016    3.1480    5.0523 C   0  0  0  0  0  0
    7.2433    5.3123    3.7470 C   0  0  0  0  0  0
    7.2157    2.0611    4.9121 H   0  0  0  0  0  0
    8.1885    3.3868    5.4626 H   0  0  0  0  0  0
    6.1352    3.5042    6.0802 C   0  0  0  0  0  0
    7.1079    5.6955    2.7273 H   0  0  0  0  0  0
    6.5269    5.8308    4.3941 H   0  0  0  0  0  0
    8.6653    5.6731    4.1555 C   0  0  0  0  0  0
    5.1309    3.2542    5.7236 H   0  0  0  0  0  0
    6.1519    4.5707    6.3249 H   0  0  0  0  0  0
    6.3094    2.9484    7.0074 H   0  0  0  0  0  0
    9.4009    5.0996    3.5819 H   0  0  0  0  0  0
    8.8400    5.4877    5.2197 H   0  0  0  0  0  0
    8.8479    6.7380    3.9773 H   0  0  0  0  0  0
    0.5488    1.2717   -0.0856 C   0  0  1  0  0  0
    0.2996    1.9720   -0.8914 H   0  0  0  0  0  0
   -0.7231    0.8044    0.6248 C   0  0  0  0  0  0
   -0.4790    0.1018    1.4319 H   0  0  0  0  0  0
   -1.1984    1.6657    1.1116 H   0  0  0  0  0  0
   -1.7498    0.1735   -0.3071 C   0  0  0  0  0  0
   -2.0068    0.8537   -1.1254 H   0  0  0  0  0  0
   -2.6681   -0.0508    0.2455 H   0  0  0  0  0  0
   -1.3869   -0.7645   -0.7372 H   0  0  0  0  0  0
  1  2  1  0  0  0
  1  4  1  0  0  0
  1 21  1  0  0  0
  2  5  2  0  0  0
  2 46  1  0  0  0
  3  4  1  0  0  0
  3 46  1  0  0  0
  4  6  2  0  0  0
  6  7  1  0  0  0
  7  8  2  0  0  0
  8  9  1  0  0  0
  8 10  1  0  0  0
 10 11  2  0  0  0
 10 12  1  0  0  0
 11 13  1  0  0  0
 11 14  1  0  0  0
 12 15  2  0  0  0
 12 16  1  0  0  0
 14 17  1  0  0  0
 14 18  2  0  0  0
 15 18  1  0  0  0
 15 19  1  0  0  0
 18 20  1  0  0  0
 21 22  2  0  0  0
 21 23  1  0  0  0
 22 24  1  0  0  0
 22 25  1  0  0  0
 23 26  2  0  0  0
 23 27  1  0  0  0
 25 28  1  0  0  0
 25 29  2  0  0  0
 26 29  1  0  0  0
 26 30  1  0  0  0
 29 31  1  0  0  0
 31 32  1  0  0  0
 31 33  1  0  0  0
 32 34  1  0  0  0
 32 35  1  0  0  0
 32 36  1  0  0  0
 33 37  1  0  0  0
 33 38  1  0  0  0
 33 39  1  0  0  0
 36 40  1  0  0  0
 36 41  1  0  0  0
 36 42  1  0  0  0
 39 43  1  0  0  0
 39 44  1  0  0  0
 39 45  1  0  0  0
 46 47  1  0  0  0
 46 48  1  0  0  0
 48 49  1  0  0  0
 48 50  1  0  0  0
 48 51  1  0  0  0
 51 52  1  0  0  0
 51 53  1  0  0  0
 51 54  1  0  0  0
M  END
> <s_m_entry_id>
11

> <s_m_entry_name>
l11_input.1

> <s_m_Source_Path>
H:\10_02_2020\GETAWAY_interpret\1_publikacja\2_materialy\6_designed_compaunds\3_designed_low_HATS5m

> <s_m_Source_File>
l11_output.mae

> <i_m_Source_File_Index>
1

> <r_mmod_Stretch_Energy-MMFF94>
23.246072769165

> <r_mmod_Bend_Energy-MMFF94>
70.3973083496094

> <r_mmod_Torsional_Energy-MMFF94>
64.0091018676758

> <r_mmod_Improper_Torsional_Energy-MMFF94>
-1.45487415790558

> <r_mmod_Van_der_Waal_Energy-MMFF94>
225.541519165039

> <r_mmod_Electrostatic_Energy-MMFF94>
-97.2745742797852

> <r_mmod_Solvation_Energy-MMFF94>
-39.727653503418

> <b_mmod_Minimization_Converged-MMFF94>
1

> <r_mmod_RMS_Derivative-MMFF94>
0.008622613735497

> <s_m_job_name>
mmod_mini_63

$$$$
l12
                    3D
 Structure written by MMmdl.
 51 53  0  0  1  0            999 V2000
    2.8390    1.7253    0.5224 N   0  0  0  0  0  0
    1.5087    1.9921    0.8518 C   0  0  0  0  0  0
    1.5232   -0.0877   -0.7828 S   0  0  0  0  0  0
    3.0207    0.7677   -0.4582 C   0  0  0  0  0  0
    1.1059    2.7093    1.7700 O   0  0  0  0  0  0
    4.0405    0.4442   -1.1949 N   0  0  0  0  0  0
    5.1488    1.2730   -1.1048 N   0  0  0  0  0  0
    6.1305    0.8409   -1.8334 C   0  0  0  0  0  0
    6.0295   -0.0790   -2.4388 H   0  0  0  0  0  0
    7.4282    1.5415   -1.8950 C   0  0  0  0  0  0
    8.4276    1.0294   -2.7280 C   0  0  0  0  0  0
    7.6663    2.6923   -1.1364 C   0  0  0  0  0  0
    8.2555    0.1347   -3.3225 H   0  0  0  0  0  0
    9.6651    1.6717   -2.8015 C   0  0  0  0  0  0
    8.9061    3.3296   -1.2127 C   0  0  0  0  0  0
    6.8978    3.0978   -0.4821 H   0  0  0  0  0  0
   10.4455    1.2762   -3.4492 H   0  0  0  0  0  0
    9.9034    2.8198   -2.0448 C   0  0  0  0  0  0
    9.0942    4.2236   -0.6213 H   0  0  0  0  0  0
   10.8695    3.3182   -2.1031 H   0  0  0  0  0  0
    3.8900    2.2710    1.3229 C   0  0  0  0  0  0
    4.9569    1.4778    1.7579 C   0  0  0  0  0  0
    3.8601    3.6056    1.7412 C   0  0  0  0  0  0
    5.0195    0.4259    1.4861 H   0  0  0  0  0  0
    5.9725    2.0131    2.5645 C   0  0  0  0  0  0
    4.8834    4.1376    2.5426 C   0  0  0  0  0  0
    3.0561    4.2707    1.4317 H   0  0  0  0  0  0
    6.7967    1.3594    2.8450 H   0  0  0  0  0  0
    5.9620    3.3544    2.9758 C   0  0  0  0  0  0
    4.7955    5.1823    2.8330 H   0  0  0  0  0  0
    7.0086    3.8548    3.7700 N   0  0  0  0  0  0
    7.1918    3.1521    5.0609 C   0  0  0  0  0  0
    7.2408    5.3128    3.7499 C   0  0  0  0  0  0
    7.2047    2.0649    4.9234 H   0  0  0  0  0  0
    8.1779    3.3906    5.4733 H   0  0  0  0  0  0
    6.1230    3.5125    6.0849 C   0  0  0  0  0  0
    7.1082    5.6937    2.7290 H   0  0  0  0  0  0
    6.5240    5.8343    4.3942 H   0  0  0  0  0  0
    8.6626    5.6720    4.1604 C   0  0  0  0  0  0
    5.1194    3.2627    5.7262 H   0  0  0  0  0  0
    6.1405    4.5796    6.3267 H   0  0  0  0  0  0
    6.2940    2.9589    7.0140 H   0  0  0  0  0  0
    9.3984    5.0958    3.5897 H   0  0  0  0  0  0
    8.8349    5.4890    5.2254 H   0  0  0  0  0  0
    8.8475    6.7361    3.9799 H   0  0  0  0  0  0
    0.5526    1.2675   -0.0810 C   0  0  1  0  0  0
    0.2696    1.9594   -0.8814 H   0  0  0  0  0  0
   -0.6816    0.7461    0.6332 C   0  0  0  0  0  0
   -0.4207    0.0998    1.4793 H   0  0  0  0  0  0
   -1.3304    0.1839   -0.0471 H   0  0  0  0  0  0
   -1.2707    1.5775    1.0365 H   0  0  0  0  0  0
  1  2  1  0  0  0
  1  4  1  0  0  0
  1 21  1  0  0  0
  2  5  2  0  0  0
  2 46  1  0  0  0
  3  4  1  0  0  0
  3 46  1  0  0  0
  4  6  2  0  0  0
  6  7  1  0  0  0
  7  8  2  0  0  0
  8  9  1  0  0  0
  8 10  1  0  0  0
 10 11  2  0  0  0
 10 12  1  0  0  0
 11 13  1  0  0  0
 11 14  1  0  0  0
 12 15  2  0  0  0
 12 16  1  0  0  0
 14 17  1  0  0  0
 14 18  2  0  0  0
 15 18  1  0  0  0
 15 19  1  0  0  0
 18 20  1  0  0  0
 21 22  2  0  0  0
 21 23  1  0  0  0
 22 24  1  0  0  0
 22 25  1  0  0  0
 23 26  2  0  0  0
 23 27  1  0  0  0
 25 28  1  0  0  0
 25 29  2  0  0  0
 26 29  1  0  0  0
 26 30  1  0  0  0
 29 31  1  0  0  0
 31 32  1  0  0  0
 31 33  1  0  0  0
 32 34  1  0  0  0
 32 35  1  0  0  0
 32 36  1  0  0  0
 33 37  1  0  0  0
 33 38  1  0  0  0
 33 39  1  0  0  0
 36 40  1  0  0  0
 36 41  1  0  0  0
 36 42  1  0  0  0
 39 43  1  0  0  0
 39 44  1  0  0  0
 39 45  1  0  0  0
 46 47  1  0  0  0
 46 48  1  0  0  0
 48 49  1  0  0  0
 48 50  1  0  0  0
 48 51  1  0  0  0
M  END
> <s_m_entry_id>
12

> <s_m_entry_name>
l12_input.1

> <s_m_Source_Path>
H:\10_02_2020\GETAWAY_interpret\1_publikacja\2_materialy\6_designed_compaunds\3_designed_low_HATS5m

> <s_m_Source_File>
l12_output.mae

> <i_m_Source_File_Index>
1

> <r_mmod_Stretch_Energy-MMFF94>
22.1628761291504

> <r_mmod_Bend_Energy-MMFF94>
66.9412078857422

> <r_mmod_Torsional_Energy-MMFF94>
75.6360092163086

> <r_mmod_Improper_Torsional_Energy-MMFF94>
-1.43415081501007

> <r_mmod_Van_der_Waal_Energy-MMFF94>
218.892700195313

> <r_mmod_Electrostatic_Energy-MMFF94>
-97.3632507324219

> <r_mmod_Solvation_Energy-MMFF94>
-41.5700073242188

> <b_mmod_Minimization_Converged-MMFF94>
1

> <r_mmod_RMS_Derivative-MMFF94>
0.00936104357242584

> <s_m_job_name>
mmod_mini_63

$$$$
l13
                    3D
 Structure written by MMmdl.
 67 72  0  0  1  0            999 V2000
    2.8251    1.7435    0.4996 N   0  0  0  0  0  0
    1.5070    2.0623    0.7684 C   0  0  0  0  0  0
    0.5873    1.1440    0.0353 C   0  0  0  0  0  0
    1.4952    0.0250   -0.8910 S   0  0  0  0  0  0
    3.0296    0.6902   -0.3602 C   0  0  0  0  0  0
    1.1184    2.9668    1.5017 O   0  0  0  0  0  0
   -0.7426    1.2693    0.1364 C   0  0  0  0  0  0
   -1.1124    2.0799    0.7666 H   0  0  0  0  0  0
   -1.8303    0.5930   -0.3927 N   0  0  0  0  0  0
   -3.1058    1.0441   -0.1562 N   0  0  0  0  0  0
   -3.9230    0.3067   -0.8498 C   0  0  0  0  0  0
   -3.2653   -0.7343   -1.7092 C   0  0  0  0  0  0
   -3.7303   -1.7181   -1.6022 H   0  0  0  0  0  0
   -3.3158   -0.4076   -2.7536 H   0  0  0  0  0  0
   -1.8342   -0.6560   -1.1794 C   0  0  2  0  0  0
   -1.1461   -0.5689   -2.0282 H   0  0  0  0  0  0
   -5.3955    0.4873   -0.8341 C   0  0  0  0  0  0
   -5.9629    1.4007    0.0650 C   0  0  0  0  0  0
   -5.3191    1.9626    0.7405 H   0  0  0  0  0  0
   -7.6094   -0.0399   -1.6636 C   0  0  0  0  0  0
   -8.2354   -0.6111   -2.3485 H   0  0  0  0  0  0
   -6.2245   -0.2307   -1.6993 C   0  0  0  0  0  0
   -5.8221   -0.9419   -2.4161 H   0  0  0  0  0  0
   -8.1877    0.8702   -0.7657 C   0  0  0  0  0  0
   -7.3533    1.6011    0.1107 C   0  0  0  0  0  0
   -7.9331    2.5123    1.0087 C   0  0  0  0  0  0
   -7.3090    3.0861    1.6930 H   0  0  0  0  0  0
   -9.3160    2.7000    1.0417 C   0  0  0  0  0  0
   -9.7516    3.4096    1.7428 H   0  0  0  0  0  0
  -10.1368    1.9801    0.1785 C   0  0  0  0  0  0
  -11.2151    2.1258    0.2035 H   0  0  0  0  0  0
   -9.5768    1.0705   -0.7202 C   0  0  0  0  0  0
  -10.2367    0.5171   -1.3874 H   0  0  0  0  0  0
   -1.4899   -1.8903   -0.3531 C   0  0  0  0  0  0
   -1.8657   -2.0299    0.9908 C   0  0  0  0  0  0
   -2.4074   -1.2344    1.5004 H   0  0  0  0  0  0
   -1.5509   -3.1914    1.7031 C   0  0  0  0  0  0
   -1.8495   -3.2720    2.7469 H   0  0  0  0  0  0
   -0.8642   -4.2409    1.0901 C   0  0  0  0  0  0
   -0.4971   -4.1204   -0.2490 C   0  0  0  0  0  0
    0.0337   -4.9096   -0.7743 H   0  0  0  0  0  0
   -0.8117   -2.9579   -0.9641 C   0  0  0  0  0  0
   -0.5160   -2.8934   -2.0113 H   0  0  0  0  0  0
   -0.6192   -5.3172    1.8978 O   0  0  0  0  0  0
    0.0853   -6.4102    1.3128 C   0  0  0  0  0  0
    0.2037   -7.1794    2.0820 H   0  0  0  0  0  0
    1.0858   -6.1057    0.9885 H   0  0  0  0  0  0
   -0.4846   -6.8489    0.4871 H   0  0  0  0  0  0
    4.1139    0.1437   -0.8158 N   0  0  0  0  0  0
    5.3178    0.6829   -0.3879 N   0  0  0  0  0  0
    6.3246    0.0525   -0.9106 C   0  0  0  0  0  0
    6.1672   -0.7972   -1.6010 H   0  0  0  0  0  0
    7.7241    0.4228   -0.6225 C   0  0  0  0  0  0
    8.7482   -0.3104   -1.2298 C   0  0  0  0  0  0
    8.0323    1.4818    0.2371 C   0  0  0  0  0  0
    8.5223   -1.1366   -1.9006 H   0  0  0  0  0  0
   10.0812    0.0179   -0.9755 C   0  0  0  0  0  0
    9.3671    1.8057    0.4879 C   0  0  0  0  0  0
    7.2455    2.0598    0.7156 H   0  0  0  0  0  0
   10.8810   -0.5508   -1.4466 H   0  0  0  0  0  0
   10.3895    1.0745   -0.1179 C   0  0  0  0  0  0
    9.6104    2.6295    1.1565 H   0  0  0  0  0  0
   11.4296    1.3288    0.0791 H   0  0  0  0  0  0
    3.8892    2.5131    1.1159 C   0  0  0  0  0  0
    3.4958    3.3018    1.7630 H   0  0  0  0  0  0
    4.4966    2.9786    0.3343 H   0  0  0  0  0  0
    4.5111    1.8477    1.7218 H   0  0  0  0  0  0
  1  2  1  0  0  0
  1  5  1  0  0  0
  1 64  1  0  0  0
  2  3  1  0  0  0
  2  6  2  0  0  0
  3  4  1  0  0  0
  3  7  2  0  0  0
  4  5  1  0  0  0
  5 49  2  0  0  0
  7  8  1  0  0  0
  7  9  1  0  0  0
  9 10  1  0  0  0
  9 15  1  0  0  0
 10 11  2  0  0  0
 11 12  1  0  0  0
 11 17  1  0  0  0
 12 13  1  0  0  0
 12 14  1  0  0  0
 12 15  1  0  0  0
 15 16  1  0  0  0
 15 34  1  0  0  0
 17 18  2  0  0  0
 17 22  1  0  0  0
 18 19  1  0  0  0
 18 25  1  0  0  0
 20 21  1  0  0  0
 20 22  2  0  0  0
 20 24  1  0  0  0
 22 23  1  0  0  0
 24 25  1  0  0  0
 24 32  2  0  0  0
 25 26  2  0  0  0
 26 27  1  0  0  0
 26 28  1  0  0  0
 28 29  1  0  0  0
 28 30  2  0  0  0
 30 31  1  0  0  0
 30 32  1  0  0  0
 32 33  1  0  0  0
 34 35  1  0  0  0
 34 42  2  0  0  0
 35 36  1  0  0  0
 35 37  2  0  0  0
 37 38  1  0  0  0
 37 39  1  0  0  0
 39 40  2  0  0  0
 39 44  1  0  0  0
 40 41  1  0  0  0
 40 42  1  0  0  0
 42 43  1  0  0  0
 44 45  1  0  0  0
 45 46  1  0  0  0
 45 47  1  0  0  0
 45 48  1  0  0  0
 49 50  1  0  0  0
 50 51  2  0  0  0
 51 52  1  0  0  0
 51 53  1  0  0  0
 53 54  2  0  0  0
 53 55  1  0  0  0
 54 56  1  0  0  0
 54 57  1  0  0  0
 55 58  2  0  0  0
 55 59  1  0  0  0
 57 60  1  0  0  0
 57 61  2  0  0  0
 58 61  1  0  0  0
 58 62  1  0  0  0
 61 63  1  0  0  0
 64 65  1  0  0  0
 64 66  1  0  0  0
 64 67  1  0  0  0
M  END
> <s_m_entry_id>
13

> <s_m_entry_name>
l13_input.1

> <s_m_Source_Path>
H:\10_02_2020\GETAWAY_interpret\1_publikacja\2_materialy\6_designed_compaunds\3_designed_low_HATS5m

> <s_m_Source_File>
l13_output.mae

> <i_m_Source_File_Index>
1

> <r_mmod_Stretch_Energy-MMFF94>
34.295970916748

> <r_mmod_Bend_Energy-MMFF94>
114.707084655762

> <r_mmod_Torsional_Energy-MMFF94>
16.3589248657227

> <r_mmod_Improper_Torsional_Energy-MMFF94>
0.106451466679573

> <r_mmod_Van_der_Waal_Energy-MMFF94>
338.060455322266

> <r_mmod_Electrostatic_Energy-MMFF94>
-47.770679473877

> <r_mmod_Solvation_Energy-MMFF94>
-67.6977233886719

> <b_mmod_Minimization_Converged-MMFF94>
1

> <r_mmod_RMS_Derivative-MMFF94>
0.00924254301935434

> <s_m_job_name>
mmod_mini_64

$$$$
l14
                    3D
 Structure written by MMmdl.
 70 75  0  0  1  0            999 V2000
    2.8239    1.7452    0.4978 N   0  0  0  0  0  0
    1.5055    2.0597    0.7755 C   0  0  0  0  0  0
    0.5893    1.1515    0.0315 C   0  0  0  0  0  0
    1.4960    0.0172   -0.8903 S   0  0  0  0  0  0
    3.0296    0.6913   -0.3624 C   0  0  0  0  0  0
    1.1182    2.9479    1.5295 O   0  0  0  0  0  0
    4.1144    0.1470   -0.8195 N   0  0  0  0  0  0
    5.3179    0.6894   -0.3948 N   0  0  0  0  0  0
    6.3253    0.0625   -0.9206 C   0  0  0  0  0  0
    6.1686   -0.7873   -1.6111 H   0  0  0  0  0  0
    7.7244    0.4366   -0.6358 C   0  0  0  0  0  0
    8.7491   -0.2932   -1.2463 C   0  0  0  0  0  0
    8.0318    1.4959    0.2239 C   0  0  0  0  0  0
    8.5237   -1.1195   -1.9172 H   0  0  0  0  0  0
   10.0818    0.0387   -0.9950 C   0  0  0  0  0  0
    9.3663    1.8233    0.4715 C   0  0  0  0  0  0
    7.2446    2.0713    0.7048 H   0  0  0  0  0  0
   10.8819   -0.5274   -1.4686 H   0  0  0  0  0  0
   10.3892    1.0954   -0.1374 C   0  0  0  0  0  0
    9.6090    2.6472    1.1401 H   0  0  0  0  0  0
   11.4291    1.3525    0.0572 H   0  0  0  0  0  0
    3.8882    2.5116    1.1175 C   0  0  0  0  0  0
    3.4953    3.2997    1.7657 H   0  0  0  0  0  0
    4.4974    2.9782    0.3380 H   0  0  0  0  0  0
    4.5082    1.8438    1.7227 H   0  0  0  0  0  0
   -0.7497    1.1907    0.0602 C   0  0  0  0  0  0
   -1.3110    0.4633   -0.5286 H   0  0  0  0  0  0
   -1.5825    2.0510    0.7415 N   0  0  0  0  0  0
   -1.1228    2.6478    1.4418 H   0  0  0  0  0  0
   -3.0044    1.7971    1.0089 C   0  0  0  0  0  0
   -3.5255    1.7093    0.0519 H   0  0  0  0  0  0
   -3.1024    0.8657    1.5752 H   0  0  0  0  0  0
   -3.6228    2.9356    1.8439 C   0  0  0  0  0  0
   -5.0121    2.9844    1.8896 N   0  0  0  0  0  0
   -2.9060    3.7465    2.4498 O   0  0  0  0  0  0
   -5.6330    3.9879    2.6048 N   0  0  0  0  0  0
   -5.9762    2.0996    1.2140 C   0  0  2  0  0  0
   -6.9119    3.8847    2.3848 C   0  0  0  0  0  0
   -7.3138    2.8010    1.4186 C   0  0  0  0  0  0
   -5.7217    2.0769    0.1479 H   0  0  0  0  0  0
   -5.9830    0.6859    1.7726 C   0  0  0  0  0  0
   -7.9170    4.7823    3.0071 C   0  0  0  0  0  0
   -8.0994    2.1592    1.8268 H   0  0  0  0  0  0
   -7.6584    3.2659    0.4887 H   0  0  0  0  0  0
   -5.9699    0.4343    3.1553 C   0  0  0  0  0  0
   -6.0272   -0.4069    0.8909 C   0  0  0  0  0  0
   -7.4977    5.7198    3.9561 C   0  0  0  0  0  0
   -9.2722    4.7109    2.6621 C   0  0  0  0  0  0
   -5.9477    1.2567    3.8696 H   0  0  0  0  0  0
   -5.9847   -0.8758    3.6419 C   0  0  0  0  0  0
   -6.0418   -1.7167    1.3784 C   0  0  0  0  0  0
   -6.0512   -0.2499   -0.1873 H   0  0  0  0  0  0
   -6.4497    5.7946    4.2404 H   0  0  0  0  0  0
   -8.4229    6.5769    4.5580 C   0  0  0  0  0  0
   -9.6165    3.9924    1.9216 H   0  0  0  0  0  0
  -10.2134    5.5682    3.2606 C   0  0  0  0  0  0
   -5.9712   -1.0492    4.7154 H   0  0  0  0  0  0
   -6.0192   -1.9459    2.7517 C   0  0  0  0  0  0
   -6.0732   -2.5490    0.6791 H   0  0  0  0  0  0
   -8.0695    7.2972    5.2949 H   0  0  0  0  0  0
   -9.7827    6.5128    4.2211 C   0  0  0  0  0  0
  -11.5758    5.5074    2.9242 C   0  0  0  0  0  0
   -6.0380   -3.5590    3.3514 Cl  0  0  0  0  0  0
  -10.7240    7.3674    4.8171 C   0  0  0  0  0  0
  -12.4994    6.3641    3.5258 C   0  0  0  0  0  0
  -11.9316    4.7883    2.1870 H   0  0  0  0  0  0
  -10.4116    8.1015    5.5589 H   0  0  0  0  0  0
  -12.0741    7.2928    4.4710 C   0  0  0  0  0  0
  -13.5520    6.3052    3.2550 H   0  0  0  0  0  0
  -12.7935    7.9612    4.9406 H   0  0  0  0  0  0
  1  2  1  0  0  0
  1  5  1  0  0  0
  1 22  1  0  0  0
  2  3  1  0  0  0
  2  6  2  0  0  0
  3  4  1  0  0  0
  3 26  2  0  0  0
  4  5  1  0  0  0
  5  7  2  0  0  0
  7  8  1  0  0  0
  8  9  2  0  0  0
  9 10  1  0  0  0
  9 11  1  0  0  0
 11 12  2  0  0  0
 11 13  1  0  0  0
 12 14  1  0  0  0
 12 15  1  0  0  0
 13 16  2  0  0  0
 13 17  1  0  0  0
 15 18  1  0  0  0
 15 19  2  0  0  0
 16 19  1  0  0  0
 16 20  1  0  0  0
 19 21  1  0  0  0
 22 23  1  0  0  0
 22 24  1  0  0  0
 22 25  1  0  0  0
 26 27  1  0  0  0
 26 28  1  0  0  0
 28 29  1  0  0  0
 28 30  1  0  0  0
 30 31  1  0  0  0
 30 32  1  0  0  0
 30 33  1  0  0  0
 33 34  1  0  0  0
 33 35  2  0  0  0
 34 36  1  0  0  0
 34 37  1  0  0  0
 36 38  2  0  0  0
 37 39  1  0  0  0
 37 40  1  0  0  0
 37 41  1  0  0  0
 38 39  1  0  0  0
 38 42  1  0  0  0
 39 43  1  0  0  0
 39 44  1  0  0  0
 41 45  2  0  0  0
 41 46  1  0  0  0
 42 47  2  0  0  0
 42 48  1  0  0  0
 45 49  1  0  0  0
 45 50  1  0  0  0
 46 51  2  0  0  0
 46 52  1  0  0  0
 47 53  1  0  0  0
 47 54  1  0  0  0
 48 55  1  0  0  0
 48 56  2  0  0  0
 50 57  1  0  0  0
 50 58  2  0  0  0
 51 58  1  0  0  0
 51 59  1  0  0  0
 54 60  1  0  0  0
 54 61  2  0  0  0
 56 61  1  0  0  0
 56 62  1  0  0  0
 58 63  1  0  0  0
 61 64  1  0  0  0
 62 65  2  0  0  0
 62 66  1  0  0  0
 64 67  1  0  0  0
 64 68  2  0  0  0
 65 68  1  0  0  0
 65 69  1  0  0  0
 68 70  1  0  0  0
M  END
> <s_m_entry_id>
14

> <s_m_entry_name>
l14_input.1

> <s_m_Source_Path>
H:\10_02_2020\GETAWAY_interpret\1_publikacja\2_materialy\6_designed_compaunds\3_designed_low_HATS5m

> <s_m_Source_File>
l14_output.mae

> <i_m_Source_File_Index>
1

> <r_mmod_Stretch_Energy-MMFF94>
40.0697784423828

> <r_mmod_Bend_Energy-MMFF94>
94.1628036499023

> <r_mmod_Torsional_Energy-MMFF94>
21.8206462860107

> <r_mmod_Improper_Torsional_Energy-MMFF94>
-0.72689014673233

> <r_mmod_Van_der_Waal_Energy-MMFF94>
328.63720703125

> <r_mmod_Electrostatic_Energy-MMFF94>
270.470428466797

> <r_mmod_Solvation_Energy-MMFF94>
-101.506790161133

> <b_mmod_Minimization_Converged-MMFF94>
1

> <r_mmod_RMS_Derivative-MMFF94>
0.00828668288886547

> <s_m_job_name>
mmod_mini_65

$$$$
l15
                    3D
 Structure written by MMmdl.
 33 34  0  0  1  0            999 V2000
    2.8320    1.7418    0.4935 N   0  0  0  0  0  0
    1.5174    2.0492    0.7926 C   0  0  0  0  0  0
    1.5279   -0.0135   -0.8877 S   0  0  0  0  0  0
    3.0404    0.6994   -0.3743 C   0  0  0  0  0  0
    1.1633    2.9322    1.5756 O   0  0  0  0  0  0
    4.1271    0.1769   -0.8514 N   0  0  0  0  0  0
    5.3293    0.7394   -0.4513 N   0  0  0  0  0  0
    6.3361    0.1275   -0.9959 C   0  0  0  0  0  0
    6.1793   -0.7260   -1.6819 H   0  0  0  0  0  0
    7.7345    0.5242   -0.7394 C   0  0  0  0  0  0
    8.7583   -0.1908   -1.3684 C   0  0  0  0  0  0
    8.0419    1.5900    0.1122 C   0  0  0  0  0  0
    8.5329   -1.0221   -2.0331 H   0  0  0  0  0  0
   10.0903    0.1624   -1.1439 C   0  0  0  0  0  0
    9.3758    1.9389    0.3329 C   0  0  0  0  0  0
    7.2554    2.1541    0.6073 H   0  0  0  0  0  0
   10.8898   -0.3922   -1.6320 H   0  0  0  0  0  0
   10.3979    1.2257   -0.2945 C   0  0  0  0  0  0
    9.6185    2.7680    0.9951 H   0  0  0  0  0  0
   11.4372    1.4995   -0.1209 H   0  0  0  0  0  0
    3.9014    2.4995    1.1190 C   0  0  0  0  0  0
    3.5157    3.2681    1.7942 H   0  0  0  0  0  0
    4.4952    2.9917    0.3431 H   0  0  0  0  0  0
    4.5350    1.8206    1.6974 H   0  0  0  0  0  0
    0.5265    1.1880    0.0281 C   0  0  1  0  0  0
    0.0159    1.8345   -0.6942 H   0  0  0  0  0  0
   -0.4794    0.5284    0.9744 C   0  0  0  0  0  0
    0.0326   -0.1379    1.6807 H   0  0  0  0  0  0
   -0.9554    1.3039    1.5884 H   0  0  0  0  0  0
   -1.5827   -0.2390    0.2574 C   0  0  0  0  0  0
   -2.1084    0.4045   -0.4552 H   0  0  0  0  0  0
   -2.3154   -0.6061    0.9836 H   0  0  0  0  0  0
   -1.1909   -1.1060   -0.2823 H   0  0  0  0  0  0
  1  2  1  0  0  0
  1  4  1  0  0  0
  1 21  1  0  0  0
  2  5  2  0  0  0
  2 25  1  0  0  0
  3  4  1  0  0  0
  3 25  1  0  0  0
  4  6  2  0  0  0
  6  7  1  0  0  0
  7  8  2  0  0  0
  8  9  1  0  0  0
  8 10  1  0  0  0
 10 11  2  0  0  0
 10 12  1  0  0  0
 11 13  1  0  0  0
 11 14  1  0  0  0
 12 15  2  0  0  0
 12 16  1  0  0  0
 14 17  1  0  0  0
 14 18  2  0  0  0
 15 18  1  0  0  0
 15 19  1  0  0  0
 18 20  1  0  0  0
 21 22  1  0  0  0
 21 23  1  0  0  0
 21 24  1  0  0  0
 25 26  1  0  0  0
 25 27  1  0  0  0
 27 28  1  0  0  0
 27 29  1  0  0  0
 27 30  1  0  0  0
 30 31  1  0  0  0
 30 32  1  0  0  0
 30 33  1  0  0  0
M  END
> <s_m_entry_id>
15

> <s_m_entry_name>
l15_input.1

> <s_m_Source_Path>
H:\10_02_2020\GETAWAY_interpret\1_publikacja\2_materialy\6_designed_compaunds\3_designed_low_HATS5m

> <s_m_Source_File>
l15_output.mae

> <i_m_Source_File_Index>
1

> <r_mmod_Stretch_Energy-MMFF94>
8.94865226745605

> <r_mmod_Bend_Energy-MMFF94>
40.581672668457

> <r_mmod_Torsional_Energy-MMFF94>
-12.1335029602051

> <r_mmod_Improper_Torsional_Energy-MMFF94>
0.0183502174913883

> <r_mmod_Van_der_Waal_Energy-MMFF94>
114.245399475098

> <r_mmod_Electrostatic_Energy-MMFF94>
-113.475646972656

> <r_mmod_Solvation_Energy-MMFF94>
-32.7105865478516

> <b_mmod_Minimization_Converged-MMFF94>
1

> <r_mmod_RMS_Derivative-MMFF94>
0.00993170961737633

> <s_m_job_name>
mmod_mini_65

$$$$
l16
                    3D
 Structure written by MMmdl.
 30 31  0  0  1  0            999 V2000
    2.8313    1.7423    0.4939 N   0  0  0  0  0  0
    1.5163    2.0509    0.7910 C   0  0  0  0  0  0
    1.5260   -0.0124   -0.8901 S   0  0  0  0  0  0
    3.0396    0.6983   -0.3728 C   0  0  0  0  0  0
    1.1584    2.9326    1.5735 O   0  0  0  0  0  0
    4.1262    0.1733   -0.8471 N   0  0  0  0  0  0
    5.3286    0.7334   -0.4440 N   0  0  0  0  0  0
    6.3356    0.1193   -0.9856 C   0  0  0  0  0  0
    6.1790   -0.7341   -1.6717 H   0  0  0  0  0  0
    7.7341    0.5133   -0.7255 C   0  0  0  0  0  0
    8.7582   -0.2042   -1.3513 C   0  0  0  0  0  0
    8.0414    1.5790    0.1262 C   0  0  0  0  0  0
    8.5329   -1.0354   -2.0162 H   0  0  0  0  0  0
   10.0903    0.1465   -1.1234 C   0  0  0  0  0  0
    9.3753    1.9253    0.3504 C   0  0  0  0  0  0
    7.2546    2.1450    0.6189 H   0  0  0  0  0  0
   10.8900   -0.4100   -1.6090 H   0  0  0  0  0  0
   10.3977    1.2097   -0.2737 C   0  0  0  0  0  0
    9.6180    2.7542    1.0128 H   0  0  0  0  0  0
   11.4371    1.4814   -0.0975 H   0  0  0  0  0  0
    3.9001    2.5004    1.1194 C   0  0  0  0  0  0
    3.5135    3.2716    1.7912 H   0  0  0  0  0  0
    4.4965    2.9893    0.3435 H   0  0  0  0  0  0
    4.5314    1.8224    1.7014 H   0  0  0  0  0  0
    0.5312    1.1858    0.0302 C   0  0  1  0  0  0
   -0.0067    1.8198   -0.6818 H   0  0  0  0  0  0
   -0.4340    0.4807    0.9672 C   0  0  0  0  0  0
    0.0915   -0.1183    1.7202 H   0  0  0  0  0  0
   -1.1197   -0.1738    0.4182 H   0  0  0  0  0  0
   -1.0425    1.2122    1.5109 H   0  0  0  0  0  0
  1  2  1  0  0  0
  1  4  1  0  0  0
  1 21  1  0  0  0
  2  5  2  0  0  0
  2 25  1  0  0  0
  3  4  1  0  0  0
  3 25  1  0  0  0
  4  6  2  0  0  0
  6  7  1  0  0  0
  7  8  2  0  0  0
  8  9  1  0  0  0
  8 10  1  0  0  0
 10 11  2  0  0  0
 10 12  1  0  0  0
 11 13  1  0  0  0
 11 14  1  0  0  0
 12 15  2  0  0  0
 12 16  1  0  0  0
 14 17  1  0  0  0
 14 18  2  0  0  0
 15 18  1  0  0  0
 15 19  1  0  0  0
 18 20  1  0  0  0
 21 22  1  0  0  0
 21 23  1  0  0  0
 21 24  1  0  0  0
 25 26  1  0  0  0
 25 27  1  0  0  0
 27 28  1  0  0  0
 27 29  1  0  0  0
 27 30  1  0  0  0
M  END
> <s_m_entry_id>
16

> <s_m_entry_name>
l16_input.1

> <s_m_Source_Path>
H:\10_02_2020\GETAWAY_interpret\1_publikacja\2_materialy\6_designed_compaunds\3_designed_low_HATS5m

> <s_m_Source_File>
l16_output.mae

> <i_m_Source_File_Index>
1

> <r_mmod_Stretch_Energy-MMFF94>
7.9033088684082

> <r_mmod_Bend_Energy-MMFF94>
37.2815704345703

> <r_mmod_Torsional_Energy-MMFF94>
-0.793979823589325

> <r_mmod_Improper_Torsional_Energy-MMFF94>
0.00364441657438874

> <r_mmod_Van_der_Waal_Energy-MMFF94>
107.662048339844

> <r_mmod_Electrostatic_Energy-MMFF94>
-113.400650024414

> <r_mmod_Solvation_Energy-MMFF94>
-34.6386184692383

> <b_mmod_Minimization_Converged-MMFF94>
1

> <r_mmod_RMS_Derivative-MMFF94>
0.00755379348993301

> <s_m_job_name>
mmod_mini_65

$$$$
l17
                    3D
 Structure written by MMmdl.
 72 77  0  0  1  0            999 V2000
    2.8201    1.7391    0.4981 N   0  0  0  0  0  0
    1.5079    2.0657    0.7682 C   0  0  0  0  0  0
    0.5884    1.1440    0.0378 C   0  0  0  0  0  0
    1.4987    0.0259   -0.8915 S   0  0  0  0  0  0
    3.0292    0.6902   -0.3605 C   0  0  0  0  0  0
    1.1272    2.9766    1.4967 O   0  0  0  0  0  0
   -0.7416    1.2645    0.1427 C   0  0  0  0  0  0
   -1.1127    2.0738    0.7737 H   0  0  0  0  0  0
   -1.8275    0.5829   -0.3835 N   0  0  0  0  0  0
   -3.1045    1.0284   -0.1447 N   0  0  0  0  0  0
   -3.9198    0.2868   -0.8361 C   0  0  0  0  0  0
   -3.2594   -0.7521   -1.6961 C   0  0  0  0  0  0
   -3.7187   -1.7381   -1.5858 H   0  0  0  0  0  0
   -3.3153   -0.4275   -2.7409 H   0  0  0  0  0  0
   -1.8268   -0.6654   -1.1716 C   0  0  2  0  0  0
   -1.1431   -0.5727   -2.0233 H   0  0  0  0  0  0
   -5.3930    0.4609   -0.8175 C   0  0  0  0  0  0
   -5.9625    1.3737    0.0809 C   0  0  0  0  0  0
   -5.3197    1.9402    0.7534 H   0  0  0  0  0  0
   -7.6065   -0.0787   -1.6402 C   0  0  0  0  0  0
   -8.2315   -0.6545   -2.3223 H   0  0  0  0  0  0
   -6.2208   -0.2631   -1.6789 C   0  0  0  0  0  0
   -5.8169   -0.9742   -2.3949 H   0  0  0  0  0  0
   -8.1869    0.8308   -0.7431 C   0  0  0  0  0  0
   -7.3538    1.5677    0.1295 C   0  0  0  0  0  0
   -7.9356    2.4784    1.0267 C   0  0  0  0  0  0
   -7.3126    3.0567    1.7080 H   0  0  0  0  0  0
   -9.3193    2.6596    1.0628 C   0  0  0  0  0  0
   -9.7565    3.3687    1.7633 H   0  0  0  0  0  0
  -10.1388    1.9337    0.2033 C   0  0  0  0  0  0
  -11.2178    2.0743    0.2307 H   0  0  0  0  0  0
   -9.5768    1.0246   -0.6945 C   0  0  0  0  0  0
  -10.2357    0.4665   -1.3588 H   0  0  0  0  0  0
   -1.4711   -1.8976   -0.3473 C   0  0  0  0  0  0
   -1.8593   -2.0491    0.9918 C   0  0  0  0  0  0
   -2.4202   -1.2648    1.4981 H   0  0  0  0  0  0
   -1.5313   -3.2073    1.7033 C   0  0  0  0  0  0
   -1.8398   -3.2973    2.7435 H   0  0  0  0  0  0
   -0.8179   -4.2414    1.0945 C   0  0  0  0  0  0
   -0.4381   -4.1091   -0.2399 C   0  0  0  0  0  0
    0.1141   -4.8857   -0.7619 H   0  0  0  0  0  0
   -0.7666   -2.9503   -0.9545 C   0  0  0  0  0  0
   -0.4591   -2.8762   -1.9977 H   0  0  0  0  0  0
   -0.5614   -5.3158    1.9012 O   0  0  0  0  0  0
    0.1754   -6.3903    1.3220 C   0  0  0  0  0  0
    0.3014   -7.1593    2.0902 H   0  0  0  0  0  0
    1.1729   -6.0619    1.0118 H   0  0  0  0  0  0
   -0.3734   -6.8390    0.4875 H   0  0  0  0  0  0
    4.2101    0.2823   -0.7109 N   0  0  0  0  0  0
    4.2282   -0.7951   -1.5928 N   0  0  0  0  0  0
    5.4438   -1.1743   -1.8443 C   0  0  0  0  0  0
    6.3090   -0.6617   -1.3842 H   0  0  0  0  0  0
    5.7324   -2.3034   -2.7516 C   0  0  0  0  0  0
    4.7261   -3.0409   -3.3901 C   0  0  0  0  0  0
    7.0758   -2.6333   -2.9680 C   0  0  0  0  0  0
    5.0604   -4.0970   -4.2368 C   0  0  0  0  0  0
    3.3896   -2.7874   -3.2343 O   0  0  0  0  0  0
    7.4071   -3.6920   -3.8168 C   0  0  0  0  0  0
    7.8737   -2.0747   -2.4828 H   0  0  0  0  0  0
    4.2803   -4.6702   -4.7330 H   0  0  0  0  0  0
    6.4010   -4.4221   -4.4499 C   0  0  0  0  0  0
    3.3031   -2.0266   -2.6141 H   0  0  0  0  0  0
    8.4520   -3.9478   -3.9847 H   0  0  0  0  0  0
    6.6613   -5.2468   -5.1110 H   0  0  0  0  0  0
    3.9130    2.4801    1.0991 C   0  0  0  0  0  0
    4.7745    2.4899    0.4223 H   0  0  0  0  0  0
    3.6093    3.5195    1.2658 H   0  0  0  0  0  0
    4.2607    1.8510    2.4189 C   0  0  0  0  0  0
    3.5243    1.9512    3.2146 H   0  0  0  0  0  0
    5.4095    1.2114    2.6763 C   0  0  0  0  0  0
    6.1806    1.0894    1.9202 H   0  0  0  0  0  0
    5.6037    0.7872    3.6578 H   0  0  0  0  0  0
  1  2  1  0  0  0
  1  5  1  0  0  0
  1 65  1  0  0  0
  2  3  1  0  0  0
  2  6  2  0  0  0
  3  4  1  0  0  0
  3  7  2  0  0  0
  4  5  1  0  0  0
  5 49  2  0  0  0
  7  8  1  0  0  0
  7  9  1  0  0  0
  9 10  1  0  0  0
  9 15  1  0  0  0
 10 11  2  0  0  0
 11 12  1  0  0  0
 11 17  1  0  0  0
 12 13  1  0  0  0
 12 14  1  0  0  0
 12 15  1  0  0  0
 15 16  1  0  0  0
 15 34  1  0  0  0
 17 18  2  0  0  0
 17 22  1  0  0  0
 18 19  1  0  0  0
 18 25  1  0  0  0
 20 21  1  0  0  0
 20 22  2  0  0  0
 20 24  1  0  0  0
 22 23  1  0  0  0
 24 25  1  0  0  0
 24 32  2  0  0  0
 25 26  2  0  0  0
 26 27  1  0  0  0
 26 28  1  0  0  0
 28 29  1  0  0  0
 28 30  2  0  0  0
 30 31  1  0  0  0
 30 32  1  0  0  0
 32 33  1  0  0  0
 34 35  1  0  0  0
 34 42  2  0  0  0
 35 36  1  0  0  0
 35 37  2  0  0  0
 37 38  1  0  0  0
 37 39  1  0  0  0
 39 40  2  0  0  0
 39 44  1  0  0  0
 40 41  1  0  0  0
 40 42  1  0  0  0
 42 43  1  0  0  0
 44 45  1  0  0  0
 45 46  1  0  0  0
 45 47  1  0  0  0
 45 48  1  0  0  0
 49 50  1  0  0  0
 50 51  2  0  0  0
 51 52  1  0  0  0
 51 53  1  0  0  0
 53 54  1  0  0  0
 53 55  2  0  0  0
 54 56  2  0  0  0
 54 57  1  0  0  0
 55 58  1  0  0  0
 55 59  1  0  0  0
 56 60  1  0  0  0
 56 61  1  0  0  0
 57 62  1  0  0  0
 58 61  2  0  0  0
 58 63  1  0  0  0
 61 64  1  0  0  0
 65 66  1  0  0  0
 65 67  1  0  0  0
 65 68  1  0  0  0
 68 69  1  0  0  0
 68 70  2  0  0  0
 70 71  1  0  0  0
 70 72  1  0  0  0
M  END
> <s_m_entry_id>
17

> <s_m_entry_name>
l17_input.1

> <s_m_Source_Path>
H:\10_02_2020\GETAWAY_interpret\1_publikacja\2_materialy\6_designed_compaunds\3_designed_low_HATS5m

> <s_m_Source_File>
l17_output.mae

> <i_m_Source_File_Index>
1

> <r_mmod_Stretch_Energy-MMFF94>
35.7430305480957

> <r_mmod_Bend_Energy-MMFF94>
109.268661499023

> <r_mmod_Torsional_Energy-MMFF94>
10.4516954421997

> <r_mmod_Improper_Torsional_Energy-MMFF94>
0.109882816672325

> <r_mmod_Van_der_Waal_Energy-MMFF94>
356.298278808594

> <r_mmod_Electrostatic_Energy-MMFF94>
-85.4109039306641

> <r_mmod_Solvation_Energy-MMFF94>
-69.0969848632813

> <b_mmod_Minimization_Converged-MMFF94>
1

> <r_mmod_RMS_Derivative-MMFF94>
0.0098602082580328

> <s_m_job_name>
mmod_mini_66

$$$$
l18
                    3D
 Structure written by MMmdl.
 75 80  0  0  1  0            999 V2000
    2.8188    1.7397    0.4977 N   0  0  0  0  0  0
    1.5064    2.0631    0.7757 C   0  0  0  0  0  0
    0.5904    1.1528    0.0327 C   0  0  0  0  0  0
    1.4995    0.0163   -0.8893 S   0  0  0  0  0  0
    3.0291    0.6930   -0.3647 C   0  0  0  0  0  0
    1.1274    2.9583    1.5245 O   0  0  0  0  0  0
    4.2110    0.2934   -0.7213 N   0  0  0  0  0  0
    4.2356   -0.7809   -1.6068 N   0  0  0  0  0  0
    5.4548   -1.1460   -1.8634 C   0  0  0  0  0  0
    6.3153   -0.6262   -1.4024 H   0  0  0  0  0  0
    5.7552   -2.2667   -2.7772 C   0  0  0  0  0  0
    4.7574   -3.0074   -3.4250 C   0  0  0  0  0  0
    7.1020   -2.5848   -2.9907 C   0  0  0  0  0  0
    5.1033   -4.0553   -4.2775 C   0  0  0  0  0  0
    3.4185   -2.7649   -3.2736 O   0  0  0  0  0  0
    7.4451   -3.6351   -3.8453 C   0  0  0  0  0  0
    7.8937   -2.0234   -2.4984 H   0  0  0  0  0  0
    4.3297   -4.6311   -4.7810 H   0  0  0  0  0  0
    6.4472   -4.3686   -4.4872 C   0  0  0  0  0  0
    3.3236   -2.0071   -2.6506 H   0  0  0  0  0  0
    8.4925   -3.8816   -4.0107 H   0  0  0  0  0  0
    6.7165   -5.1868   -5.1529 H   0  0  0  0  0  0
    3.9117    2.4780    1.1021 C   0  0  0  0  0  0
    4.7706    2.4967    0.4223 H   0  0  0  0  0  0
    3.6057    3.5150    1.2797 H   0  0  0  0  0  0
    4.2663    1.8374    2.4146 C   0  0  0  0  0  0
    3.5315    1.9261    3.2132 H   0  0  0  0  0  0
    5.4190    1.2010    2.6625 C   0  0  0  0  0  0
    6.1885    1.0904    1.9031 H   0  0  0  0  0  0
    5.6180    0.7680    3.6392 H   0  0  0  0  0  0
   -0.7483    1.1925    0.0609 C   0  0  0  0  0  0
   -1.3096    0.4644   -0.5270 H   0  0  0  0  0  0
   -1.5808    2.0544    0.7406 N   0  0  0  0  0  0
   -1.1219    2.6529    1.4397 H   0  0  0  0  0  0
   -3.0034    1.8029    1.0062 C   0  0  0  0  0  0
   -3.5227    1.7110    0.0486 H   0  0  0  0  0  0
   -3.1033    0.8743    1.5767 H   0  0  0  0  0  0
   -3.6225    2.9459    1.8345 C   0  0  0  0  0  0
   -5.0118    2.9962    1.8768 N   0  0  0  0  0  0
   -2.9062    3.7589    2.4381 O   0  0  0  0  0  0
   -5.6334    4.0036    2.5862 N   0  0  0  0  0  0
   -5.9754    2.1088    1.2039 C   0  0  2  0  0  0
   -6.9119    3.9003    2.3641 C   0  0  0  0  0  0
   -7.3126    2.8126    1.4018 C   0  0  0  0  0  0
   -5.7187    2.0798    0.1386 H   0  0  0  0  0  0
   -5.9849    0.6983    1.7705 C   0  0  0  0  0  0
   -7.9176    4.8013    2.9805 C   0  0  0  0  0  0
   -8.1001    2.1735    1.8107 H   0  0  0  0  0  0
   -7.6543    3.2738    0.4690 H   0  0  0  0  0  0
   -5.9775    0.4546    3.1547 C   0  0  0  0  0  0
   -6.0259   -0.3995    0.8949 C   0  0  0  0  0  0
   -7.4992    5.7444    3.9243 C   0  0  0  0  0  0
   -9.2725    4.7275    2.6350 C   0  0  0  0  0  0
   -5.9579    1.2811    3.8644 H   0  0  0  0  0  0
   -5.9949   -0.8526    3.6488 C   0  0  0  0  0  0
   -6.0430   -1.7065    1.3899 C   0  0  0  0  0  0
   -6.0455   -0.2487   -0.1842 H   0  0  0  0  0  0
   -6.4514    5.8211    4.2088 H   0  0  0  0  0  0
   -8.4250    6.6049    4.5205 C   0  0  0  0  0  0
   -9.6163    4.0046    1.8985 H   0  0  0  0  0  0
  -10.2143    5.5882    3.2278 C   0  0  0  0  0  0
   -5.9859   -1.0199    4.7233 H   0  0  0  0  0  0
   -6.0262   -1.9278    2.7646 C   0  0  0  0  0  0
   -6.0719   -2.5428    0.6953 H   0  0  0  0  0  0
   -8.0722    7.3295    5.2534 H   0  0  0  0  0  0
   -9.7846    6.5385    4.1830 C   0  0  0  0  0  0
  -11.5766    5.5250    2.8909 C   0  0  0  0  0  0
   -6.0481   -3.5374    3.3735 Cl  0  0  0  0  0  0
  -10.7264    7.3965    4.7733 C   0  0  0  0  0  0
  -12.5007    6.3851    3.4868 C   0  0  0  0  0  0
  -11.9316    4.8015    2.1577 H   0  0  0  0  0  0
  -10.4146    8.1350    5.5110 H   0  0  0  0  0  0
  -12.0763    7.3195    4.4267 C   0  0  0  0  0  0
  -13.5531    6.3243    3.2157 H   0  0  0  0  0  0
  -12.7961    7.9905    4.8918 H   0  0  0  0  0  0
  1  2  1  0  0  0
  1  5  1  0  0  0
  1 23  1  0  0  0
  2  3  1  0  0  0
  2  6  2  0  0  0
  3  4  1  0  0  0
  3 31  2  0  0  0
  4  5  1  0  0  0
  5  7  2  0  0  0
  7  8  1  0  0  0
  8  9  2  0  0  0
  9 10  1  0  0  0
  9 11  1  0  0  0
 11 12  1  0  0  0
 11 13  2  0  0  0
 12 14  2  0  0  0
 12 15  1  0  0  0
 13 16  1  0  0  0
 13 17  1  0  0  0
 14 18  1  0  0  0
 14 19  1  0  0  0
 15 20  1  0  0  0
 16 19  2  0  0  0
 16 21  1  0  0  0
 19 22  1  0  0  0
 23 24  1  0  0  0
 23 25  1  0  0  0
 23 26  1  0  0  0
 26 27  1  0  0  0
 26 28  2  0  0  0
 28 29  1  0  0  0
 28 30  1  0  0  0
 31 32  1  0  0  0
 31 33  1  0  0  0
 33 34  1  0  0  0
 33 35  1  0  0  0
 35 36  1  0  0  0
 35 37  1  0  0  0
 35 38  1  0  0  0
 38 39  1  0  0  0
 38 40  2  0  0  0
 39 41  1  0  0  0
 39 42  1  0  0  0
 41 43  2  0  0  0
 42 44  1  0  0  0
 42 45  1  0  0  0
 42 46  1  0  0  0
 43 44  1  0  0  0
 43 47  1  0  0  0
 44 48  1  0  0  0
 44 49  1  0  0  0
 46 50  2  0  0  0
 46 51  1  0  0  0
 47 52  2  0  0  0
 47 53  1  0  0  0
 50 54  1  0  0  0
 50 55  1  0  0  0
 51 56  2  0  0  0
 51 57  1  0  0  0
 52 58  1  0  0  0
 52 59  1  0  0  0
 53 60  1  0  0  0
 53 61  2  0  0  0
 55 62  1  0  0  0
 55 63  2  0  0  0
 56 63  1  0  0  0
 56 64  1  0  0  0
 59 65  1  0  0  0
 59 66  2  0  0  0
 61 66  1  0  0  0
 61 67  1  0  0  0
 63 68  1  0  0  0
 66 69  1  0  0  0
 67 70  2  0  0  0
 67 71  1  0  0  0
 69 72  1  0  0  0
 69 73  2  0  0  0
 70 73  1  0  0  0
 70 74  1  0  0  0
 73 75  1  0  0  0
M  END
> <s_m_entry_id>
18

> <s_m_entry_name>
l18_input.1

> <s_m_Source_Path>
H:\10_02_2020\GETAWAY_interpret\1_publikacja\2_materialy\6_designed_compaunds\3_designed_low_HATS5m

> <s_m_Source_File>
l18_output.mae

> <i_m_Source_File_Index>
1

> <r_mmod_Stretch_Energy-MMFF94>
41.5356903076172

> <r_mmod_Bend_Energy-MMFF94>
89.0428314208984

> <r_mmod_Torsional_Energy-MMFF94>
15.7129144668579

> <r_mmod_Improper_Torsional_Energy-MMFF94>
-0.713354468345642

> <r_mmod_Van_der_Waal_Energy-MMFF94>
348.244903564453

> <r_mmod_Electrostatic_Energy-MMFF94>
234.457366943359

> <r_mmod_Solvation_Energy-MMFF94>
-106.008110046387

> <b_mmod_Minimization_Converged-MMFF94>
1

> <r_mmod_RMS_Derivative-MMFF94>
0.00890477281063795

> <s_m_job_name>
mmod_mini_67

$$$$
l19
                    3D
 Structure written by MMmdl.
 38 39  0  0  1  0            999 V2000
    2.8269    1.7292    0.5010 N   0  0  0  0  0  0
    1.5182    2.0926    0.7400 C   0  0  0  0  0  0
    1.5327    0.0266   -0.9361 S   0  0  0  0  0  0
    3.0420    0.6763   -0.3463 C   0  0  0  0  0  0
    1.1760    3.0710    1.4044 O   0  0  0  0  0  0
    4.2278    0.2514   -0.6576 N   0  0  0  0  0  0
    4.2662   -0.8258   -1.5388 N   0  0  0  0  0  0
    5.4863   -1.2146   -1.7507 C   0  0  0  0  0  0
    6.3401   -0.7100   -1.2613 H   0  0  0  0  0  0
    5.7953   -2.3441   -2.6506 C   0  0  0  0  0  0
    4.8049   -3.0675   -3.3289 C   0  0  0  0  0  0
    7.1418   -2.6893   -2.8180 C   0  0  0  0  0  0
    5.1582   -4.1251   -4.1661 C   0  0  0  0  0  0
    3.4666   -2.7984   -3.2228 O   0  0  0  0  0  0
    7.4923   -3.7493   -3.6574 C   0  0  0  0  0  0
    7.9276   -2.1416   -2.3013 H   0  0  0  0  0  0
    4.3907   -4.6875   -4.6933 H   0  0  0  0  0  0
    6.5019   -4.4655   -4.3300 C   0  0  0  0  0  0
    3.3645   -2.0365   -2.6054 H   0  0  0  0  0  0
    8.5396   -4.0170   -3.7871 H   0  0  0  0  0  0
    6.7770   -5.2914   -4.9838 H   0  0  0  0  0  0
    3.9238    2.4754    1.0935 C   0  0  0  0  0  0
    4.7978    2.4494    0.4333 H   0  0  0  0  0  0
    3.6368    3.5254    1.2188 H   0  0  0  0  0  0
    4.2375    1.8868    2.4406 C   0  0  0  0  0  0
    3.4907    2.0304    3.2198 H   0  0  0  0  0  0
    5.3687    1.2340    2.7396 C   0  0  0  0  0  0
    6.1490    1.0697    2.0012 H   0  0  0  0  0  0
    5.5385    0.8415    3.7387 H   0  0  0  0  0  0
    0.5244    1.1402    0.0935 C   0  0  1  0  0  0
   -0.1411    1.7075   -0.5645 H   0  0  0  0  0  0
   -0.2487    0.3159    1.1255 C   0  0  0  0  0  0
   -0.7240   -0.5472    0.6420 H   0  0  0  0  0  0
    0.4264   -0.0740    1.8980 H   0  0  0  0  0  0
   -1.3536    1.1161    1.8057 C   0  0  0  0  0  0
   -0.9483    1.9380    2.4023 H   0  0  0  0  0  0
   -1.9244    0.4686    2.4793 H   0  0  0  0  0  0
   -2.0481    1.5321    1.0689 H   0  0  0  0  0  0
  1  2  1  0  0  0
  1  4  1  0  0  0
  1 22  1  0  0  0
  2  5  2  0  0  0
  2 30  1  0  0  0
  3  4  1  0  0  0
  3 30  1  0  0  0
  4  6  2  0  0  0
  6  7  1  0  0  0
  7  8  2  0  0  0
  8  9  1  0  0  0
  8 10  1  0  0  0
 10 11  1  0  0  0
 10 12  2  0  0  0
 11 13  2  0  0  0
 11 14  1  0  0  0
 12 15  1  0  0  0
 12 16  1  0  0  0
 13 17  1  0  0  0
 13 18  1  0  0  0
 14 19  1  0  0  0
 15 18  2  0  0  0
 15 20  1  0  0  0
 18 21  1  0  0  0
 22 23  1  0  0  0
 22 24  1  0  0  0
 22 25  1  0  0  0
 25 26  1  0  0  0
 25 27  2  0  0  0
 27 28  1  0  0  0
 27 29  1  0  0  0
 30 31  1  0  0  0
 30 32  1  0  0  0
 32 33  1  0  0  0
 32 34  1  0  0  0
 32 35  1  0  0  0
 35 36  1  0  0  0
 35 37  1  0  0  0
 35 38  1  0  0  0
M  END
> <s_m_entry_id>
19

> <s_m_entry_name>
l19_input.1

> <s_m_Source_Path>
H:\10_02_2020\GETAWAY_interpret\1_publikacja\2_materialy\6_designed_compaunds\3_designed_low_HATS5m

> <s_m_Source_File>
l19_output.mae

> <i_m_Source_File_Index>
1

> <r_mmod_Stretch_Energy-MMFF94>
10.7771186828613

> <r_mmod_Bend_Energy-MMFF94>
32.7783203125

> <r_mmod_Torsional_Energy-MMFF94>
-14.8285865783691

> <r_mmod_Improper_Torsional_Energy-MMFF94>
-0.00340855936519802

> <r_mmod_Van_der_Waal_Energy-MMFF94>
133.667541503906

> <r_mmod_Electrostatic_Energy-MMFF94>
-147.101715087891

> <r_mmod_Solvation_Energy-MMFF94>
-37.2246170043945

> <b_mmod_Minimization_Converged-MMFF94>
1

> <r_mmod_RMS_Derivative-MMFF94>
0.00788548961281776

> <s_m_job_name>
mmod_mini_67

$$$$
l20
                    3D
 Structure written by MMmdl.
 35 36  0  0  1  0            999 V2000
    2.8262    1.7359    0.4947 N   0  0  0  0  0  0
    1.5170    2.0635    0.7803 C   0  0  0  0  0  0
    1.5296   -0.0043   -0.9010 S   0  0  0  0  0  0
    3.0402    0.6937   -0.3677 C   0  0  0  0  0  0
    1.1678    2.9705    1.5365 O   0  0  0  0  0  0
    4.2259    0.3043   -0.7230 N   0  0  0  0  0  0
    4.2641   -0.7687   -1.6093 N   0  0  0  0  0  0
    5.4865   -1.1256   -1.8607 C   0  0  0  0  0  0
    6.3420   -0.6011   -1.3960 H   0  0  0  0  0  0
    5.7957   -2.2440   -2.7743 C   0  0  0  0  0  0
    4.8034   -2.9899   -3.4247 C   0  0  0  0  0  0
    7.1447   -2.5544   -2.9848 C   0  0  0  0  0  0
    5.1571   -4.0352   -4.2769 C   0  0  0  0  0  0
    3.4626   -2.7552   -3.2761 O   0  0  0  0  0  0
    7.4955   -3.6023   -3.8391 C   0  0  0  0  0  0
    7.9320   -1.9888   -2.4903 H   0  0  0  0  0  0
    4.3879   -4.6152   -4.7826 H   0  0  0  0  0  0
    6.5032   -4.3410   -4.4838 C   0  0  0  0  0  0
    3.3605   -1.9987   -2.6522 H   0  0  0  0  0  0
    8.5448   -3.8429   -4.0022 H   0  0  0  0  0  0
    6.7786   -5.1573   -5.1493 H   0  0  0  0  0  0
    3.9232    2.4711    1.1003 C   0  0  0  0  0  0
    4.7845    2.4851    0.4231 H   0  0  0  0  0  0
    3.6230    3.5103    1.2744 H   0  0  0  0  0  0
    4.2715    1.8321    2.4157 C   0  0  0  0  0  0
    3.5352    1.9269    3.2122 H   0  0  0  0  0  0
    5.4204    1.1907    2.6683 C   0  0  0  0  0  0
    6.1912    1.0740    1.9112 H   0  0  0  0  0  0
    5.6147    0.7596    3.6468 H   0  0  0  0  0  0
    0.5312    1.1761    0.0458 C   0  0  1  0  0  0
   -0.0414    1.7950   -0.6521 H   0  0  0  0  0  0
   -0.3867    0.4491    1.0131 C   0  0  0  0  0  0
   -1.0733   -0.2224    0.4863 H   0  0  0  0  0  0
   -0.9951    1.1669    1.5751 H   0  0  0  0  0  0
    0.1763   -0.1359    1.7498 H   0  0  0  0  0  0
  1  2  1  0  0  0
  1  4  1  0  0  0
  1 22  1  0  0  0
  2  5  2  0  0  0
  2 30  1  0  0  0
  3  4  1  0  0  0
  3 30  1  0  0  0
  4  6  2  0  0  0
  6  7  1  0  0  0
  7  8  2  0  0  0
  8  9  1  0  0  0
  8 10  1  0  0  0
 10 11  1  0  0  0
 10 12  2  0  0  0
 11 13  2  0  0  0
 11 14  1  0  0  0
 12 15  1  0  0  0
 12 16  1  0  0  0
 13 17  1  0  0  0
 13 18  1  0  0  0
 14 19  1  0  0  0
 15 18  2  0  0  0
 15 20  1  0  0  0
 18 21  1  0  0  0
 22 23  1  0  0  0
 22 24  1  0  0  0
 22 25  1  0  0  0
 25 26  1  0  0  0
 25 27  2  0  0  0
 27 28  1  0  0  0
 27 29  1  0  0  0
 30 31  1  0  0  0
 30 32  1  0  0  0
 32 33  1  0  0  0
 32 34  1  0  0  0
 32 35  1  0  0  0
M  END
> <s_m_entry_id>
20

> <s_m_entry_name>
l20_input.1

> <s_m_Source_Path>
H:\10_02_2020\GETAWAY_interpret\1_publikacja\2_materialy\6_designed_compaunds\3_designed_low_HATS5m

> <s_m_Source_File>
l20_output.mae

> <i_m_Source_File_Index>
1

> <r_mmod_Stretch_Energy-MMFF94>
9.53731250762939

> <r_mmod_Bend_Energy-MMFF94>
30.6288394927979

> <r_mmod_Torsional_Energy-MMFF94>
-6.53338956832886

> <r_mmod_Improper_Torsional_Energy-MMFF94>
0.00707146758213639

> <r_mmod_Van_der_Waal_Energy-MMFF94>
127.885414123535

> <r_mmod_Electrostatic_Energy-MMFF94>
-146.736175537109

> <r_mmod_Solvation_Energy-MMFF94>
-40.1474494934082

> <b_mmod_Minimization_Converged-MMFF94>
1

> <r_mmod_RMS_Derivative-MMFF94>
0.00975824240595102

> <s_m_job_name>
mmod_mini_67

$$$$
l21
                    3D
 Structure written by MMmdl.
 78 84  0  0  1  0            999 V2000
    2.8337    1.7551    0.4976 N   0  0  0  0  0  0
    1.5022    2.0735    0.7570 C   0  0  0  0  0  0
    0.5887    1.1226    0.0542 C   0  0  0  0  0  0
    1.4913    0.0426   -0.9125 S   0  0  0  0  0  0
    3.0284    0.6712   -0.3442 C   0  0  0  0  0  0
    1.0682    3.0164    1.4159 O   0  0  0  0  0  0
   -0.7412    1.1984    0.2029 C   0  0  0  0  0  0
   -1.1196    1.9905    0.8511 H   0  0  0  0  0  0
   -1.8215    0.4830   -0.2903 N   0  0  0  0  0  0
   -3.1035    0.8815   -0.0005 N   0  0  0  0  0  0
   -3.9181    0.1177   -0.6680 C   0  0  0  0  0  0
   -3.2552   -0.8907   -1.5615 C   0  0  0  0  0  0
   -3.6748   -1.8932   -1.4419 H   0  0  0  0  0  0
   -3.3631   -0.5611   -2.6007 H   0  0  0  0  0  0
   -1.8073   -0.7568   -1.0920 C   0  0  2  0  0  0
   -1.1617   -0.6303   -1.9689 H   0  0  0  0  0  0
   -5.3947    0.2403   -0.5929 C   0  0  0  0  0  0
   -5.9612    1.1267    0.3335 C   0  0  0  0  0  0
   -5.3134    1.7106    0.9861 H   0  0  0  0  0  0
   -7.6177   -0.3701   -1.3368 C   0  0  0  0  0  0
   -8.2477   -0.9626   -1.9996 H   0  0  0  0  0  0
   -6.2289   -0.5061   -1.4287 C   0  0  0  0  0  0
   -5.8280   -1.1979   -2.1650 H   0  0  0  0  0  0
   -8.1950    0.5125   -0.4113 C   0  0  0  0  0  0
   -7.3555    1.2720    0.4355 C   0  0  0  0  0  0
   -7.9341    2.1558    1.3612 C   0  0  0  0  0  0
   -7.3062    2.7507    2.0235 H   0  0  0  0  0  0
   -9.3209    2.2887    1.4504 C   0  0  0  0  0  0
   -9.7556    2.9775    2.1724 H   0  0  0  0  0  0
  -10.1467    1.5407    0.6163 C   0  0  0  0  0  0
  -11.2281    1.6437    0.6850 H   0  0  0  0  0  0
   -9.5879    0.6578   -0.3093 C   0  0  0  0  0  0
  -10.2517    0.0817   -0.9530 H   0  0  0  0  0  0
   -1.3746   -1.9832   -0.2966 C   0  0  0  0  0  0
   -1.7095   -2.1654    1.0529 C   0  0  0  0  0  0
   -2.2841   -1.4106    1.5879 H   0  0  0  0  0  0
   -1.3091   -3.3166    1.7384 C   0  0  0  0  0  0
   -1.5770   -3.4308    2.7873 H   0  0  0  0  0  0
   -0.5746   -4.3130    1.0927 C   0  0  0  0  0  0
   -0.2475   -4.1505   -0.2522 C   0  0  0  0  0  0
    0.3187   -4.8969   -0.8024 H   0  0  0  0  0  0
   -0.6490   -2.9991   -0.9408 C   0  0  0  0  0  0
   -0.3807   -2.9006   -1.9928 H   0  0  0  0  0  0
   -0.2449   -5.3842    1.8769 O   0  0  0  0  0  0
    0.5190   -6.4182    1.2603 C   0  0  0  0  0  0
    0.7054   -7.1888    2.0144 H   0  0  0  0  0  0
    1.4897   -6.0420    0.9207 H   0  0  0  0  0  0
   -0.0374   -6.8823    0.4394 H   0  0  0  0  0  0
    4.1851    0.1550   -0.6386 N   0  0  0  0  0  0
    4.1574   -0.9525   -1.4829 N   0  0  0  0  0  0
    5.3542   -1.4034   -1.7049 C   0  0  0  0  0  0
    6.2401   -0.9196   -1.2532 H   0  0  0  0  0  0
    5.5918   -2.5793   -2.5662 C   0  0  0  0  0  0
    4.5538   -3.2913   -3.1825 C   0  0  0  0  0  0
    6.9185   -2.9828   -2.7598 C   0  0  0  0  0  0
    4.8402   -4.3950   -3.9849 C   0  0  0  0  0  0
    3.2305   -2.9675   -3.0457 O   0  0  0  0  0  0
    7.2019   -4.0889   -3.5644 C   0  0  0  0  0  0
    7.7403   -2.4453   -2.2909 H   0  0  0  0  0  0
    4.0354   -4.9485   -4.4638 H   0  0  0  0  0  0
    6.1643   -4.7933   -4.1756 C   0  0  0  0  0  0
    3.1779   -2.1794   -2.4566 H   0  0  0  0  0  0
    8.2337   -4.4019   -3.7147 H   0  0  0  0  0  0
    6.3873   -5.6551   -4.8022 H   0  0  0  0  0  0
    3.9124    2.5131    1.0682 C   0  0  0  0  0  0
    5.1287    2.6888    0.3900 C   0  0  0  0  0  0
    3.7880    3.1157    2.3304 C   0  0  0  0  0  0
    5.2861    2.2876   -0.6086 H   0  0  0  0  0  0
    6.1764    3.4330    0.9487 C   0  0  0  0  0  0
    4.8346    3.8579    2.8932 C   0  0  0  0  0  0
    2.8889    2.9924    2.9306 H   0  0  0  0  0  0
    7.1035    3.5445    0.3874 H   0  0  0  0  0  0
    6.0332    4.0329    2.2006 C   0  0  0  0  0  0
    4.7016    4.2936    3.8829 H   0  0  0  0  0  0
    7.1666    4.7997    2.8149 C   0  0  0  0  0  0
    7.7763    5.2810    2.0431 H   0  0  0  0  0  0
    7.8014    4.1259    3.3985 H   0  0  0  0  0  0
    6.7916    5.5911    3.4724 H   0  0  0  0  0  0
  1  2  1  0  0  0
  1  5  1  0  0  0
  1 65  1  0  0  0
  2  3  1  0  0  0
  2  6  2  0  0  0
  3  4  1  0  0  0
  3  7  2  0  0  0
  4  5  1  0  0  0
  5 49  2  0  0  0
  7  8  1  0  0  0
  7  9  1  0  0  0
  9 10  1  0  0  0
  9 15  1  0  0  0
 10 11  2  0  0  0
 11 12  1  0  0  0
 11 17  1  0  0  0
 12 13  1  0  0  0
 12 14  1  0  0  0
 12 15  1  0  0  0
 15 16  1  0  0  0
 15 34  1  0  0  0
 17 18  2  0  0  0
 17 22  1  0  0  0
 18 19  1  0  0  0
 18 25  1  0  0  0
 20 21  1  0  0  0
 20 22  2  0  0  0
 20 24  1  0  0  0
 22 23  1  0  0  0
 24 25  1  0  0  0
 24 32  2  0  0  0
 25 26  2  0  0  0
 26 27  1  0  0  0
 26 28  1  0  0  0
 28 29  1  0  0  0
 28 30  2  0  0  0
 30 31  1  0  0  0
 30 32  1  0  0  0
 32 33  1  0  0  0
 34 35  1  0  0  0
 34 42  2  0  0  0
 35 36  1  0  0  0
 35 37  2  0  0  0
 37 38  1  0  0  0
 37 39  1  0  0  0
 39 40  2  0  0  0
 39 44  1  0  0  0
 40 41  1  0  0  0
 40 42  1  0  0  0
 42 43  1  0  0  0
 44 45  1  0  0  0
 45 46  1  0  0  0
 45 47  1  0  0  0
 45 48  1  0  0  0
 49 50  1  0  0  0
 50 51  2  0  0  0
 51 52  1  0  0  0
 51 53  1  0  0  0
 53 54  1  0  0  0
 53 55  2  0  0  0
 54 56  2  0  0  0
 54 57  1  0  0  0
 55 58  1  0  0  0
 55 59  1  0  0  0
 56 60  1  0  0  0
 56 61  1  0  0  0
 57 62  1  0  0  0
 58 61  2  0  0  0
 58 63  1  0  0  0
 61 64  1  0  0  0
 65 66  1  0  0  0
 65 67  2  0  0  0
 66 68  1  0  0  0
 66 69  2  0  0  0
 67 70  1  0  0  0
 67 71  1  0  0  0
 69 72  1  0  0  0
 69 73  1  0  0  0
 70 73  2  0  0  0
 70 74  1  0  0  0
 73 75  1  0  0  0
 75 76  1  0  0  0
 75 77  1  0  0  0
 75 78  1  0  0  0
M  END
> <s_m_entry_id>
21

> <s_m_entry_name>
l21_input.1

> <s_m_Source_Path>
H:\10_02_2020\GETAWAY_interpret\1_publikacja\2_materialy\6_designed_compaunds\3_designed_low_HATS5m

> <s_m_Source_File>
l21_output.mae

> <i_m_Source_File_Index>
1

> <r_mmod_Stretch_Energy-MMFF94>
46.3103065490723

> <r_mmod_Bend_Energy-MMFF94>
113.884536743164

> <r_mmod_Torsional_Energy-MMFF94>
56.0683250427246

> <r_mmod_Improper_Torsional_Energy-MMFF94>
0.527665078639984

> <r_mmod_Van_der_Waal_Energy-MMFF94>
436.452331542969

> <r_mmod_Electrostatic_Energy-MMFF94>
15.3471431732178

> <r_mmod_Solvation_Energy-MMFF94>
-68.4041748046875

> <b_mmod_Minimization_Converged-MMFF94>
1

> <r_mmod_RMS_Derivative-MMFF94>
0.00790764763951302

> <s_m_job_name>
mmod_mini_68

$$$$
l22
                    3D
 Structure written by MMmdl.
 81 87  0  0  1  0            999 V2000
    2.8323    1.7556    0.4977 N   0  0  0  0  0  0
    1.5009    2.0683    0.7686 C   0  0  0  0  0  0
    0.5905    1.1356    0.0438 C   0  0  0  0  0  0
    1.4919    0.0287   -0.9061 S   0  0  0  0  0  0
    3.0285    0.6766   -0.3520 C   0  0  0  0  0  0
    1.0686    2.9892    1.4592 O   0  0  0  0  0  0
    4.1883    0.1760   -0.6609 N   0  0  0  0  0  0
    4.1713   -0.9236   -1.5157 N   0  0  0  0  0  0
    5.3754   -1.3466   -1.7546 C   0  0  0  0  0  0
    6.2547   -0.8499   -1.3038 H   0  0  0  0  0  0
    5.6328   -2.5045   -2.6344 C   0  0  0  0  0  0
    4.6079   -3.2215   -3.2663 C   0  0  0  0  0  0
    6.9661   -2.8842   -2.8313 C   0  0  0  0  0  0
    4.9135   -4.3069   -4.0865 C   0  0  0  0  0  0
    3.2795   -2.9194   -3.1292 O   0  0  0  0  0  0
    7.2688   -3.9720   -3.6536 C   0  0  0  0  0  0
    7.7783   -2.3422   -2.3509 H   0  0  0  0  0  0
    4.1188   -4.8644   -4.5777 H   0  0  0  0  0  0
    6.2441   -4.6817   -4.2798 C   0  0  0  0  0  0
    3.2135   -2.1405   -2.5290 H   0  0  0  0  0  0
    8.3059   -4.2664   -3.8060 H   0  0  0  0  0  0
    6.4820   -5.5292   -4.9203 H   0  0  0  0  0  0
    3.9121    2.5114    1.0701 C   0  0  0  0  0  0
    5.1207    2.7044    0.3828 C   0  0  0  0  0  0
    3.7966    3.0943    2.3422 C   0  0  0  0  0  0
    5.2700    2.3196   -0.6235 H   0  0  0  0  0  0
    6.1697    3.4458    0.9425 C   0  0  0  0  0  0
    4.8446    3.8336    2.9062 C   0  0  0  0  0  0
    2.9039    2.9568    2.9489 H   0  0  0  0  0  0
    7.0906    3.5713    0.3739 H   0  0  0  0  0  0
    6.0356    4.0257    2.2048 C   0  0  0  0  0  0
    4.7189    4.2535    3.9036 H   0  0  0  0  0  0
    7.1706    4.7895    2.8198 C   0  0  0  0  0  0
    7.7701    5.2859    2.0495 H   0  0  0  0  0  0
    7.8148    4.1105    3.3869 H   0  0  0  0  0  0
    6.7977    5.5687    3.4929 H   0  0  0  0  0  0
   -0.7487    1.1439    0.1009 C   0  0  0  0  0  0
   -1.3055    0.4038   -0.4765 H   0  0  0  0  0  0
   -1.5881    1.9827    0.8000 N   0  0  0  0  0  0
   -1.1287    2.6016    1.4812 H   0  0  0  0  0  0
   -2.9986    1.6999    1.0940 C   0  0  0  0  0  0
   -3.5351    1.5975    0.1470 H   0  0  0  0  0  0
   -3.0664    0.7686    1.6649 H   0  0  0  0  0  0
   -3.6261    2.8279    1.9364 C   0  0  0  0  0  0
   -5.0151    2.8472    2.0069 N   0  0  0  0  0  0
   -2.9161    3.6561    2.5268 O   0  0  0  0  0  0
   -5.6445    3.8397    2.7301 N   0  0  0  0  0  0
   -5.9720    1.9396    1.3516 C   0  0  2  0  0  0
   -6.9246    3.7085    2.5333 C   0  0  0  0  0  0
   -7.3203    2.6133    1.5776 C   0  0  0  0  0  0
   -5.7361    1.9181    0.2813 H   0  0  0  0  0  0
   -5.9389    0.5284    1.9153 C   0  0  0  0  0  0
   -7.9375    4.5865    3.1710 C   0  0  0  0  0  0
   -8.0850    1.9564    2.0014 H   0  0  0  0  0  0
   -7.6909    3.0678    0.6526 H   0  0  0  0  0  0
   -5.8963    0.2826    3.2985 C   0  0  0  0  0  0
   -5.9753   -0.5686    1.0385 C   0  0  0  0  0  0
   -7.5215    5.5359    4.1096 C   0  0  0  0  0  0
   -9.2967    4.4849    2.8506 C   0  0  0  0  0  0
   -5.8791    1.1081    4.0094 H   0  0  0  0  0  0
   -5.8749   -1.0256    3.7900 C   0  0  0  0  0  0
   -5.9536   -1.8765    1.5309 C   0  0  0  0  0  0
   -6.0215   -0.4164   -0.0396 H   0  0  0  0  0  0
   -6.4704    5.6341    4.3747 H   0  0  0  0  0  0
   -8.4540    6.3749    4.7254 C   0  0  0  0  0  0
   -9.6388    3.7567    2.1185 H   0  0  0  0  0  0
  -10.2453    5.3238    3.4634 C   0  0  0  0  0  0
   -5.8389   -1.1945    4.8637 H   0  0  0  0  0  0
   -5.9022   -2.0997    2.9044 C   0  0  0  0  0  0
   -5.9795   -2.7121    0.8353 H   0  0  0  0  0  0
   -8.1030    7.1051    5.4538 H   0  0  0  0  0  0
   -9.8179    6.2806    4.4132 C   0  0  0  0  0  0
  -11.6119    5.2326    3.1516 C   0  0  0  0  0  0
   -5.8763   -3.7105    3.5102 Cl  0  0  0  0  0  0
  -10.7666    7.1168    5.0235 C   0  0  0  0  0  0
  -12.5428    6.0714    3.7672 C   0  0  0  0  0  0
  -11.9652    4.5037    2.4231 H   0  0  0  0  0  0
  -10.4567    7.8599    5.7575 H   0  0  0  0  0  0
  -12.1207    7.0121    4.7020 C   0  0  0  0  0  0
  -13.5986    5.9889    3.5156 H   0  0  0  0  0  0
  -12.8458    7.6665    5.1824 H   0  0  0  0  0  0
  1  2  1  0  0  0
  1  5  1  0  0  0
  1 23  1  0  0  0
  2  3  1  0  0  0
  2  6  2  0  0  0
  3  4  1  0  0  0
  3 37  2  0  0  0
  4  5  1  0  0  0
  5  7  2  0  0  0
  7  8  1  0  0  0
  8  9  2  0  0  0
  9 10  1  0  0  0
  9 11  1  0  0  0
 11 12  1  0  0  0
 11 13  2  0  0  0
 12 14  2  0  0  0
 12 15  1  0  0  0
 13 16  1  0  0  0
 13 17  1  0  0  0
 14 18  1  0  0  0
 14 19  1  0  0  0
 15 20  1  0  0  0
 16 19  2  0  0  0
 16 21  1  0  0  0
 19 22  1  0  0  0
 23 24  1  0  0  0
 23 25  2  0  0  0
 24 26  1  0  0  0
 24 27  2  0  0  0
 25 28  1  0  0  0
 25 29  1  0  0  0
 27 30  1  0  0  0
 27 31  1  0  0  0
 28 31  2  0  0  0
 28 32  1  0  0  0
 31 33  1  0  0  0
 33 34  1  0  0  0
 33 35  1  0  0  0
 33 36  1  0  0  0
 37 38  1  0  0  0
 37 39  1  0  0  0
 39 40  1  0  0  0
 39 41  1  0  0  0
 41 42  1  0  0  0
 41 43  1  0  0  0
 41 44  1  0  0  0
 44 45  1  0  0  0
 44 46  2  0  0  0
 45 47  1  0  0  0
 45 48  1  0  0  0
 47 49  2  0  0  0
 48 50  1  0  0  0
 48 51  1  0  0  0
 48 52  1  0  0  0
 49 50  1  0  0  0
 49 53  1  0  0  0
 50 54  1  0  0  0
 50 55  1  0  0  0
 52 56  2  0  0  0
 52 57  1  0  0  0
 53 58  2  0  0  0
 53 59  1  0  0  0
 56 60  1  0  0  0
 56 61  1  0  0  0
 57 62  2  0  0  0
 57 63  1  0  0  0
 58 64  1  0  0  0
 58 65  1  0  0  0
 59 66  1  0  0  0
 59 67  2  0  0  0
 61 68  1  0  0  0
 61 69  2  0  0  0
 62 69  1  0  0  0
 62 70  1  0  0  0
 65 71  1  0  0  0
 65 72  2  0  0  0
 67 72  1  0  0  0
 67 73  1  0  0  0
 69 74  1  0  0  0
 72 75  1  0  0  0
 73 76  2  0  0  0
 73 77  1  0  0  0
 75 78  1  0  0  0
 75 79  2  0  0  0
 76 79  1  0  0  0
 76 80  1  0  0  0
 79 81  1  0  0  0
M  END
> <s_m_entry_id>
22

> <s_m_entry_name>
l22_input.1

> <s_m_Source_Path>
H:\10_02_2020\GETAWAY_interpret\1_publikacja\2_materialy\6_designed_compaunds\3_designed_low_HATS5m

> <s_m_Source_File>
l22_output.mae

> <i_m_Source_File_Index>
1

> <r_mmod_Stretch_Energy-MMFF94>
52.0353507995605

> <r_mmod_Bend_Energy-MMFF94>
93.8547668457031

> <r_mmod_Torsional_Energy-MMFF94>
61.5407333374023

> <r_mmod_Improper_Torsional_Energy-MMFF94>
-0.287519305944443

> <r_mmod_Van_der_Waal_Energy-MMFF94>
428.574127197266

> <r_mmod_Electrostatic_Energy-MMFF94>
336.226440429688

> <r_mmod_Solvation_Energy-MMFF94>
-106.35311126709

> <b_mmod_Minimization_Converged-MMFF94>
1

> <r_mmod_RMS_Derivative-MMFF94>
0.00937380455434322

> <s_m_job_name>
mmod_mini_69

$$$$
l23
                    3D
 Structure written by MMmdl.
 44 46  0  0  1  0            999 V2000
    2.8378    1.7406    0.5095 N   0  0  0  0  0  0
    1.5100    2.1268    0.6750 C   0  0  0  0  0  0
    1.5202    0.0851   -0.9953 S   0  0  0  0  0  0
    3.0349    0.6380   -0.3021 C   0  0  0  0  0  0
    1.1045    3.1898    1.1505 O   0  0  0  0  0  0
    4.1818    0.0597   -0.5008 N   0  0  0  0  0  0
    4.1684   -1.0502   -1.3417 N   0  0  0  0  0  0
    5.3573   -1.5552   -1.4698 C   0  0  0  0  0  0
    6.2260   -1.1109   -0.9492 H   0  0  0  0  0  0
    5.6092   -2.7418   -2.3121 C   0  0  0  0  0  0
    4.5951   -3.3973   -3.0234 C   0  0  0  0  0  0
    6.9250   -3.2145   -2.3882 C   0  0  0  0  0  0
    4.8943   -4.5140   -3.8029 C   0  0  0  0  0  0
    3.2838   -3.0033   -3.0056 O   0  0  0  0  0  0
    7.2212   -4.3334   -3.1700 C   0  0  0  0  0  0
    7.7283   -2.7213   -1.8444 H   0  0  0  0  0  0
    4.1082   -5.0239   -4.3557 H   0  0  0  0  0  0
    6.2074   -4.9816   -3.8758 C   0  0  0  0  0  0
    3.2190   -2.2116   -2.4215 H   0  0  0  0  0  0
    8.2446   -4.7003   -3.2287 H   0  0  0  0  0  0
    6.4403   -5.8536   -4.4846 H   0  0  0  0  0  0
    3.9103    2.4989    1.0914 C   0  0  0  0  0  0
    5.1673    2.6013    0.4761 C   0  0  0  0  0  0
    3.7348    3.1708    2.3125 C   0  0  0  0  0  0
    5.3683    2.1419   -0.4889 H   0  0  0  0  0  0
    6.2052    3.3436    1.0553 C   0  0  0  0  0  0
    4.7713    3.9111    2.8955 C   0  0  0  0  0  0
    2.7981    3.1066    2.8629 H   0  0  0  0  0  0
    7.1655    3.3978    0.5436 H   0  0  0  0  0  0
    6.0116    4.0136    2.2644 C   0  0  0  0  0  0
    4.5974    4.4030    3.8519 H   0  0  0  0  0  0
    7.1331    4.7789    2.9021 C   0  0  0  0  0  0
    7.7998    5.2005    2.1425 H   0  0  0  0  0  0
    7.7127    4.1191    3.5550 H   0  0  0  0  0  0
    6.7477    5.6148    3.4954 H   0  0  0  0  0  0
    0.5413    1.0744    0.1652 C   0  0  1  0  0  0
   -0.2706    1.5567   -0.3876 H   0  0  0  0  0  0
    0.0203    0.1788    1.2921 C   0  0  0  0  0  0
   -0.4682   -0.7098    0.8722 H   0  0  0  0  0  0
    0.8429   -0.1716    1.9287 H   0  0  0  0  0  0
   -1.0002    0.8896    2.1734 C   0  0  0  0  0  0
   -0.5516    1.7328    2.7066 H   0  0  0  0  0  0
   -1.3967    0.1962    2.9223 H   0  0  0  0  0  0
   -1.8408    1.2622    1.5794 H   0  0  0  0  0  0
  1  2  1  0  0  0
  1  4  1  0  0  0
  1 22  1  0  0  0
  2  5  2  0  0  0
  2 36  1  0  0  0
  3  4  1  0  0  0
  3 36  1  0  0  0
  4  6  2  0  0  0
  6  7  1  0  0  0
  7  8  2  0  0  0
  8  9  1  0  0  0
  8 10  1  0  0  0
 10 11  1  0  0  0
 10 12  2  0  0  0
 11 13  2  0  0  0
 11 14  1  0  0  0
 12 15  1  0  0  0
 12 16  1  0  0  0
 13 17  1  0  0  0
 13 18  1  0  0  0
 14 19  1  0  0  0
 15 18  2  0  0  0
 15 20  1  0  0  0
 18 21  1  0  0  0
 22 23  1  0  0  0
 22 24  2  0  0  0
 23 25  1  0  0  0
 23 26  2  0  0  0
 24 27  1  0  0  0
 24 28  1  0  0  0
 26 29  1  0  0  0
 26 30  1  0  0  0
 27 30  2  0  0  0
 27 31  1  0  0  0
 30 32  1  0  0  0
 32 33  1  0  0  0
 32 34  1  0  0  0
 32 35  1  0  0  0
 36 37  1  0  0  0
 36 38  1  0  0  0
 38 39  1  0  0  0
 38 40  1  0  0  0
 38 41  1  0  0  0
 41 42  1  0  0  0
 41 43  1  0  0  0
 41 44  1  0  0  0
M  END
> <s_m_entry_id>
23

> <s_m_entry_name>
l23_input.1

> <s_m_Source_Path>
H:\10_02_2020\GETAWAY_interpret\1_publikacja\2_materialy\6_designed_compaunds\3_designed_low_HATS5m

> <s_m_Source_File>
l23_output.mae

> <i_m_Source_File_Index>
1

> <r_mmod_Stretch_Energy-MMFF94>
20.4338645935059

> <r_mmod_Bend_Energy-MMFF94>
40.6529579162598

> <r_mmod_Torsional_Energy-MMFF94>
31.5461196899414

> <r_mmod_Improper_Torsional_Energy-MMFF94>
0.165925458073616

> <r_mmod_Van_der_Waal_Energy-MMFF94>
210.452209472656

> <r_mmod_Electrostatic_Energy-MMFF94>
-48.9787712097168

> <r_mmod_Solvation_Energy-MMFF94>
-38.8674354553223

> <b_mmod_Minimization_Converged-MMFF94>
1

> <r_mmod_RMS_Derivative-MMFF94>
0.00862167868763208

> <s_m_job_name>
mmod_mini_69

$$$$
l24
                    3D
 Structure written by MMmdl.
 41 43  0  0  1  0            999 V2000
    2.8379    1.7457    0.5035 N   0  0  0  0  0  0
    1.5095    2.1116    0.7070 C   0  0  0  0  0  0
    1.5189    0.0616   -0.9746 S   0  0  0  0  0  0
    3.0358    0.6481   -0.3162 C   0  0  0  0  0  0
    1.0986    3.1316    1.2659 O   0  0  0  0  0  0
    4.1896    0.0932   -0.5425 N   0  0  0  0  0  0
    4.1804   -1.0157   -1.3848 N   0  0  0  0  0  0
    5.3770   -1.4928   -1.5440 C   0  0  0  0  0  0
    6.2482   -1.0290   -1.0450 H   0  0  0  0  0  0
    5.6349   -2.6723   -2.3945 C   0  0  0  0  0  0
    4.6183   -3.3511   -3.0799 C   0  0  0  0  0  0
    6.9591   -3.1133   -2.5060 C   0  0  0  0  0  0
    4.9234   -4.4596   -3.8687 C   0  0  0  0  0  0
    3.2989   -2.9886   -3.0269 O   0  0  0  0  0  0
    7.2612   -4.2241   -3.2971 C   0  0  0  0  0  0
    7.7645   -2.6016   -1.9828 H   0  0  0  0  0  0
    4.1354   -4.9877   -4.4014 H   0  0  0  0  0  0
    6.2449   -4.8957   -3.9770 C   0  0  0  0  0  0
    3.2307   -2.1992   -2.4401 H   0  0  0  0  0  0
    8.2912   -4.5664   -3.3833 H   0  0  0  0  0  0
    6.4824   -5.7613   -4.5930 H   0  0  0  0  0  0
    3.9150    2.5020    1.0805 C   0  0  0  0  0  0
    5.1523    2.6401    0.4326 C   0  0  0  0  0  0
    3.7656    3.1369    2.3243 C   0  0  0  0  0  0
    5.3303    2.2105   -0.5507 H   0  0  0  0  0  0
    6.1964    3.3807    1.0025 C   0  0  0  0  0  0
    4.8084    3.8756    2.8982 C   0  0  0  0  0  0
    2.8468    3.0429    2.8999 H   0  0  0  0  0  0
    7.1406    3.4632    0.4653 H   0  0  0  0  0  0
    6.0286    4.0137    2.2351 C   0  0  0  0  0  0
    4.6556    4.3378    3.8729 H   0  0  0  0  0  0
    7.1574    4.7770    2.8622 C   0  0  0  0  0  0
    7.7961    5.2293    2.0963 H   0  0  0  0  0  0
    7.7646    4.1076    3.4794 H   0  0  0  0  0  0
    6.7779    5.5903    3.4898 H   0  0  0  0  0  0
    0.5421    1.0980    0.1324 C   0  0  1  0  0  0
   -0.2230    1.6198   -0.4503 H   0  0  0  0  0  0
   -0.0799    0.2607    1.2382 C   0  0  0  0  0  0
    0.6779   -0.2355    1.8560 H   0  0  0  0  0  0
   -0.7523   -0.5029    0.8322 H   0  0  0  0  0  0
   -0.6694    0.8958    1.9093 H   0  0  0  0  0  0
  1  2  1  0  0  0
  1  4  1  0  0  0
  1 22  1  0  0  0
  2  5  2  0  0  0
  2 36  1  0  0  0
  3  4  1  0  0  0
  3 36  1  0  0  0
  4  6  2  0  0  0
  6  7  1  0  0  0
  7  8  2  0  0  0
  8  9  1  0  0  0
  8 10  1  0  0  0
 10 11  1  0  0  0
 10 12  2  0  0  0
 11 13  2  0  0  0
 11 14  1  0  0  0
 12 15  1  0  0  0
 12 16  1  0  0  0
 13 17  1  0  0  0
 13 18  1  0  0  0
 14 19  1  0  0  0
 15 18  2  0  0  0
 15 20  1  0  0  0
 18 21  1  0  0  0
 22 23  1  0  0  0
 22 24  2  0  0  0
 23 25  1  0  0  0
 23 26  2  0  0  0
 24 27  1  0  0  0
 24 28  1  0  0  0
 26 29  1  0  0  0
 26 30  1  0  0  0
 27 30  2  0  0  0
 27 31  1  0  0  0
 30 32  1  0  0  0
 32 33  1  0  0  0
 32 34  1  0  0  0
 32 35  1  0  0  0
 36 37  1  0  0  0
 36 38  1  0  0  0
 38 39  1  0  0  0
 38 40  1  0  0  0
 38 41  1  0  0  0
M  END
> <s_m_entry_id>
24

> <s_m_entry_name>
l24_input.1

> <s_m_Source_Path>
H:\10_02_2020\GETAWAY_interpret\1_publikacja\2_materialy\6_designed_compaunds\3_designed_low_HATS5m

> <s_m_Source_File>
l24_output.mae

> <i_m_Source_File_Index>
1

> <r_mmod_Stretch_Energy-MMFF94>
19.5044326782227

> <r_mmod_Bend_Energy-MMFF94>
37.4430541992188

> <r_mmod_Torsional_Energy-MMFF94>
41.6052856445313

> <r_mmod_Improper_Torsional_Energy-MMFF94>
0.195749372243881

> <r_mmod_Van_der_Waal_Energy-MMFF94>
205.676422119141

> <r_mmod_Electrostatic_Energy-MMFF94>
-49.277473449707

> <r_mmod_Solvation_Energy-MMFF94>
-41.7336845397949

> <b_mmod_Minimization_Converged-MMFF94>
1

> <r_mmod_RMS_Derivative-MMFF94>
0.00902319978922606

> <s_m_job_name>
mmod_mini_69

$$$$
l25
                    3D
 Structure written by MMmdl.
 89 95  0  0  1  0            999 V2000
    2.8339    1.7553    0.4977 N   0  0  0  0  0  0
    1.5022    2.0733    0.7571 C   0  0  0  0  0  0
    0.5886    1.1226    0.0540 C   0  0  0  0  0  0
    1.4912    0.0425   -0.9124 S   0  0  0  0  0  0
    3.0283    0.6712   -0.3442 C   0  0  0  0  0  0
    1.0680    3.0157    1.4165 O   0  0  0  0  0  0
   -0.7413    1.1987    0.2023 C   0  0  0  0  0  0
   -1.1197    1.9908    0.8504 H   0  0  0  0  0  0
   -1.8216    0.4836   -0.2914 N   0  0  0  0  0  0
   -3.1036    0.8826   -0.0021 N   0  0  0  0  0  0
   -3.9181    0.1194   -0.6704 C   0  0  0  0  0  0
   -3.2552   -0.8891   -1.5637 C   0  0  0  0  0  0
   -3.6752   -1.8915   -1.4444 H   0  0  0  0  0  0
   -3.3625   -0.5593   -2.6029 H   0  0  0  0  0  0
   -1.8074   -0.7558   -1.0936 C   0  0  2  0  0  0
   -1.1615   -0.6291   -1.9702 H   0  0  0  0  0  0
   -5.3947    0.2427   -0.5961 C   0  0  0  0  0  0
   -5.9613    1.1293    0.3300 C   0  0  0  0  0  0
   -5.3136    1.7128    0.9831 H   0  0  0  0  0  0
   -7.6176   -0.3665   -1.3413 C   0  0  0  0  0  0
   -8.2475   -0.9586   -2.0046 H   0  0  0  0  0  0
   -6.2288   -0.5031   -1.4324 C   0  0  0  0  0  0
   -5.8278   -1.1951   -2.1686 H   0  0  0  0  0  0
   -8.1949    0.5163   -0.4161 C   0  0  0  0  0  0
   -7.3556    1.2753    0.4313 C   0  0  0  0  0  0
   -7.9343    2.1593    1.3567 C   0  0  0  0  0  0
   -7.3065    2.7539    2.0194 H   0  0  0  0  0  0
   -9.3211    2.2928    1.4451 C   0  0  0  0  0  0
   -9.7559    2.9817    2.1670 H   0  0  0  0  0  0
  -10.1468    1.5453    0.6105 C   0  0  0  0  0  0
  -11.2281    1.6488    0.6786 H   0  0  0  0  0  0
   -9.5879    0.6622   -0.3149 C   0  0  0  0  0  0
  -10.2516    0.0865   -0.9590 H   0  0  0  0  0  0
   -1.3754   -1.9827   -0.2985 C   0  0  0  0  0  0
   -1.7112   -2.1655    1.0507 C   0  0  0  0  0  0
   -2.2860   -1.4108    1.5856 H   0  0  0  0  0  0
   -1.3114   -3.3171    1.7358 C   0  0  0  0  0  0
   -1.5801   -3.4318    2.7845 H   0  0  0  0  0  0
   -0.5767   -4.3134    1.0901 C   0  0  0  0  0  0
   -0.2487   -4.1501   -0.2545 C   0  0  0  0  0  0
    0.3179   -4.8963   -0.8048 H   0  0  0  0  0  0
   -0.6496   -2.9983   -0.9428 C   0  0  0  0  0  0
   -0.3805   -2.8994   -1.9945 H   0  0  0  0  0  0
   -0.2478   -5.3850    1.8739 O   0  0  0  0  0  0
    0.5159   -6.4191    1.2571 C   0  0  0  0  0  0
    0.7013   -7.1903    2.0108 H   0  0  0  0  0  0
    1.4870   -6.0432    0.9184 H   0  0  0  0  0  0
   -0.0403   -6.8823    0.4355 H   0  0  0  0  0  0
    4.1849    0.1551   -0.6391 N   0  0  0  0  0  0
    4.1567   -0.9524   -1.4835 N   0  0  0  0  0  0
    5.3530   -1.4049   -1.7045 C   0  0  0  0  0  0
    6.2392   -0.9223   -1.2521 H   0  0  0  0  0  0
    5.5897   -2.5811   -2.5657 C   0  0  0  0  0  0
    4.5512   -3.2912   -3.1834 C   0  0  0  0  0  0
    6.9159   -2.9868   -2.7578 C   0  0  0  0  0  0
    4.8367   -4.3952   -3.9857 C   0  0  0  0  0  0
    3.2283   -2.9651   -3.0482 O   0  0  0  0  0  0
    7.1983   -4.0933   -3.5622 C   0  0  0  0  0  0
    7.7381   -2.4508   -2.2879 H   0  0  0  0  0  0
    4.0315   -4.9473   -4.4656 H   0  0  0  0  0  0
    6.1603   -4.7958   -4.1748 C   0  0  0  0  0  0
    3.1764   -2.1772   -2.4587 H   0  0  0  0  0  0
    8.2298   -4.4080   -3.7114 H   0  0  0  0  0  0
    6.3825   -5.6579   -4.8013 H   0  0  0  0  0  0
    3.9124    2.5131    1.0683 C   0  0  0  0  0  0
    3.7889    3.1266    2.3206 C   0  0  0  0  0  0
    5.1316    2.6817    0.4009 C   0  0  0  0  0  0
    2.8905    3.0122    2.9233 H   0  0  0  0  0  0
    4.8419    3.8701    2.8793 C   0  0  0  0  0  0
    6.1825    3.4281    0.9633 C   0  0  0  0  0  0
    5.2943    2.2800   -0.5968 H   0  0  0  0  0  0
    4.6950    4.2874    3.8745 H   0  0  0  0  0  0
    6.0622    4.0454    2.2134 C   0  0  0  0  0  0
    7.0881    3.5333    0.3694 H   0  0  0  0  0  0
    7.0917    4.7945    2.8089 N   0  0  0  0  0  0
    6.7194    6.1868    3.1545 C   0  0  0  0  0  0
    8.4695    4.5612    2.3290 C   0  0  0  0  0  0
    5.7675    6.2217    3.6964 H   0  0  0  0  0  0
    7.4512    6.6007    3.8563 H   0  0  0  0  0  0
    6.6319    7.0933    1.9332 C   0  0  0  0  0  0
    8.6237    3.4876    2.1602 H   0  0  0  0  0  0
    8.6467    5.0759    1.3778 H   0  0  0  0  0  0
    9.5148    4.9890    3.3506 C   0  0  0  0  0  0
    5.8869    6.7343    1.2161 H   0  0  0  0  0  0
    7.5933    7.1650    1.4153 H   0  0  0  0  0  0
    6.3431    8.1044    2.2383 H   0  0  0  0  0  0
    9.3059    4.5602    4.3362 H   0  0  0  0  0  0
    9.5596    6.0775    3.4522 H   0  0  0  0  0  0
   10.5076    4.6518    3.0347 H   0  0  0  0  0  0
  1  2  1  0  0  0
  1  5  1  0  0  0
  1 65  1  0  0  0
  2  3  1  0  0  0
  2  6  2  0  0  0
  3  4  1  0  0  0
  3  7  2  0  0  0
  4  5  1  0  0  0
  5 49  2  0  0  0
  7  8  1  0  0  0
  7  9  1  0  0  0
  9 10  1  0  0  0
  9 15  1  0  0  0
 10 11  2  0  0  0
 11 12  1  0  0  0
 11 17  1  0  0  0
 12 13  1  0  0  0
 12 14  1  0  0  0
 12 15  1  0  0  0
 15 16  1  0  0  0
 15 34  1  0  0  0
 17 18  2  0  0  0
 17 22  1  0  0  0
 18 19  1  0  0  0
 18 25  1  0  0  0
 20 21  1  0  0  0
 20 22  2  0  0  0
 20 24  1  0  0  0
 22 23  1  0  0  0
 24 25  1  0  0  0
 24 32  2  0  0  0
 25 26  2  0  0  0
 26 27  1  0  0  0
 26 28  1  0  0  0
 28 29  1  0  0  0
 28 30  2  0  0  0
 30 31  1  0  0  0
 30 32  1  0  0  0
 32 33  1  0  0  0
 34 35  1  0  0  0
 34 42  2  0  0  0
 35 36  1  0  0  0
 35 37  2  0  0  0
 37 38  1  0  0  0
 37 39  1  0  0  0
 39 40  2  0  0  0
 39 44  1  0  0  0
 40 41  1  0  0  0
 40 42  1  0  0  0
 42 43  1  0  0  0
 44 45  1  0  0  0
 45 46  1  0  0  0
 45 47  1  0  0  0
 45 48  1  0  0  0
 49 50  1  0  0  0
 50 51  2  0  0  0
 51 52  1  0  0  0
 51 53  1  0  0  0
 53 54  1  0  0  0
 53 55  2  0  0  0
 54 56  2  0  0  0
 54 57  1  0  0  0
 55 58  1  0  0  0
 55 59  1  0  0  0
 56 60  1  0  0  0
 56 61  1  0  0  0
 57 62  1  0  0  0
 58 61  2  0  0  0
 58 63  1  0  0  0
 61 64  1  0  0  0
 65 66  2  0  0  0
 65 67  1  0  0  0
 66 68  1  0  0  0
 66 69  1  0  0  0
 67 70  2  0  0  0
 67 71  1  0  0  0
 69 72  1  0  0  0
 69 73  2  0  0  0
 70 73  1  0  0  0
 70 74  1  0  0  0
 73 75  1  0  0  0
 75 76  1  0  0  0
 75 77  1  0  0  0
 76 78  1  0  0  0
 76 79  1  0  0  0
 76 80  1  0  0  0
 77 81  1  0  0  0
 77 82  1  0  0  0
 77 83  1  0  0  0
 80 84  1  0  0  0
 80 85  1  0  0  0
 80 86  1  0  0  0
 83 87  1  0  0  0
 83 88  1  0  0  0
 83 89  1  0  0  0
M  END
> <s_m_entry_id>
25

> <s_m_entry_name>
l25_input.1

> <s_m_Source_Path>
H:\10_02_2020\GETAWAY_interpret\1_publikacja\2_materialy\6_designed_compaunds\3_designed_low_HATS5m

> <s_m_Source_File>
l25_output.mae

> <i_m_Source_File_Index>
1

> <r_mmod_Stretch_Energy-MMFF94>
50.773006439209

> <r_mmod_Bend_Energy-MMFF94>
134.849761962891

> <r_mmod_Torsional_Energy-MMFF94>
64.1814117431641

> <r_mmod_Improper_Torsional_Energy-MMFF94>
-0.935184001922607

> <r_mmod_Van_der_Waal_Energy-MMFF94>
481.730560302734

> <r_mmod_Electrostatic_Energy-MMFF94>
-69.514892578125

> <r_mmod_Solvation_Energy-MMFF94>
-76.5631713867188

> <b_mmod_Minimization_Converged-MMFF94>
1

> <r_mmod_RMS_Derivative-MMFF94>
0.00964900013059378

> <s_m_job_name>
mmod_mini_70

$$$$
l26
                    3D
 Structure written by MMmdl.
 92 98  0  0  1  0            999 V2000
    2.8326    1.7559    0.4977 N   0  0  0  0  0  0
    1.5009    2.0682    0.7687 C   0  0  0  0  0  0
    0.5905    1.1356    0.0437 C   0  0  0  0  0  0
    1.4918    0.0287   -0.9061 S   0  0  0  0  0  0
    3.0285    0.6765   -0.3519 C   0  0  0  0  0  0
    1.0683    2.9885    1.4597 O   0  0  0  0  0  0
    4.1881    0.1757   -0.6610 N   0  0  0  0  0  0
    4.1705   -0.9241   -1.5156 N   0  0  0  0  0  0
    5.3741   -1.3493   -1.7528 C   0  0  0  0  0  0
    6.2537   -0.8541   -1.3009 H   0  0  0  0  0  0
    5.6305   -2.5080   -2.6320 C   0  0  0  0  0  0
    4.6050   -3.2233   -3.2648 C   0  0  0  0  0  0
    6.9633   -2.8900   -2.8272 C   0  0  0  0  0  0
    4.9096   -4.3095   -4.0843 C   0  0  0  0  0  0
    3.2770   -2.9188   -3.1293 O   0  0  0  0  0  0
    7.2650   -3.9786   -3.6488 C   0  0  0  0  0  0
    7.7759   -2.3493   -2.3460 H   0  0  0  0  0  0
    4.1145   -4.8658   -4.5762 H   0  0  0  0  0  0
    6.2397   -4.6867   -4.2759 C   0  0  0  0  0  0
    3.2117   -2.1396   -2.5294 H   0  0  0  0  0  0
    8.3017   -4.2749   -3.7999 H   0  0  0  0  0  0
    6.4769   -5.5349   -4.9159 H   0  0  0  0  0  0
    3.9121    2.5114    1.0701 C   0  0  0  0  0  0
    3.7973    3.1057    2.3323 C   0  0  0  0  0  0
    5.1240    2.6968    0.3937 C   0  0  0  0  0  0
    2.9052    2.9775    2.9415 H   0  0  0  0  0  0
    4.8517    3.8463    2.8922 C   0  0  0  0  0  0
    6.1763    3.4402    0.9573 C   0  0  0  0  0  0
    5.2788    2.3111   -0.6115 H   0  0  0  0  0  0
    4.7121    4.2477    3.8950 H   0  0  0  0  0  0
    6.0649    4.0380    2.2178 C   0  0  0  0  0  0
    7.0756    3.5592    0.3565 H   0  0  0  0  0  0
    7.0967    4.7823    2.8152 N   0  0  0  0  0  0
    6.7219    6.1669    3.1880 C   0  0  0  0  0  0
    8.4709    4.5626    2.3190 C   0  0  0  0  0  0
    5.7725    6.1893    3.7347 H   0  0  0  0  0  0
    7.4559    6.5698    3.8938 H   0  0  0  0  0  0
    6.6262    7.0952    1.9838 C   0  0  0  0  0  0
    8.6284    3.4923    2.1329 H   0  0  0  0  0  0
    8.6366    5.0920    1.3738 H   0  0  0  0  0  0
    9.5239    4.9804    3.3367 C   0  0  0  0  0  0
    5.8802    6.7460    1.2629 H   0  0  0  0  0  0
    7.5854    7.1808    1.4641 H   0  0  0  0  0  0
    6.3340    8.0993    2.3084 H   0  0  0  0  0  0
    9.3267    4.5358    4.3178 H   0  0  0  0  0  0
    9.5642    6.0675    3.4543 H   0  0  0  0  0  0
   10.5153    4.6531    3.0063 H   0  0  0  0  0  0
   -0.7487    1.1439    0.1008 C   0  0  0  0  0  0
   -1.3055    0.4040   -0.4769 H   0  0  0  0  0  0
   -1.5881    1.9825    0.8001 N   0  0  0  0  0  0
   -1.1289    2.6009    1.4818 H   0  0  0  0  0  0
   -2.9989    1.7000    1.0931 C   0  0  0  0  0  0
   -3.5353    1.6008    0.1457 H   0  0  0  0  0  0
   -3.0676    0.7671    1.6613 H   0  0  0  0  0  0
   -3.6255    2.8261    1.9387 C   0  0  0  0  0  0
   -5.0145    2.8465    2.0087 N   0  0  0  0  0  0
   -2.9149    3.6517    2.5318 O   0  0  0  0  0  0
   -5.6432    3.8372    2.7351 N   0  0  0  0  0  0
   -5.9721    1.9424    1.3497 C   0  0  2  0  0  0
   -6.9233    3.7080    2.5374 C   0  0  0  0  0  0
   -7.3199    2.6166    1.5777 C   0  0  0  0  0  0
   -5.7358    1.9247    0.2795 H   0  0  0  0  0  0
   -5.9408    0.5290    1.9080 C   0  0  0  0  0  0
   -7.9355    4.5849    3.1777 C   0  0  0  0  0  0
   -8.0853    1.9590    1.9990 H   0  0  0  0  0  0
   -7.6897    3.0747    0.6541 H   0  0  0  0  0  0
   -5.8980    0.2777    3.2902 C   0  0  0  0  0  0
   -5.9792   -0.5646    1.0269 C   0  0  0  0  0  0
   -7.5188    5.5301    4.1202 C   0  0  0  0  0  0
   -9.2947    4.4863    2.8560 C   0  0  0  0  0  0
   -5.8793    1.1005    4.0042 H   0  0  0  0  0  0
   -5.8784   -1.0324    3.7766 C   0  0  0  0  0  0
   -5.9593   -1.8744    1.5143 C   0  0  0  0  0  0
   -6.0256   -0.4082   -0.0506 H   0  0  0  0  0  0
   -6.4679    5.6259    4.3864 H   0  0  0  0  0  0
   -8.4507    6.3680    4.7387 C   0  0  0  0  0  0
   -9.6371    3.7614    2.1209 H   0  0  0  0  0  0
  -10.2425    5.3241    3.4715 C   0  0  0  0  0  0
   -5.8423   -1.2055    4.8497 H   0  0  0  0  0  0
   -5.9078   -2.1030    2.8869 C   0  0  0  0  0  0
   -5.9869   -2.7072    0.8154 H   0  0  0  0  0  0
   -8.0992    7.0949    5.4701 H   0  0  0  0  0  0
   -9.8145    6.2767    4.4252 C   0  0  0  0  0  0
  -11.6091    5.2358    3.1585 C   0  0  0  0  0  0
   -5.8842   -3.7161    3.4864 Cl  0  0  0  0  0  0
  -10.7625    7.1117    5.0382 C   0  0  0  0  0  0
  -12.5393    6.0734    3.7768 C   0  0  0  0  0  0
  -11.9629    4.5102    2.4270 H   0  0  0  0  0  0
  -10.4521    7.8515    5.7753 H   0  0  0  0  0  0
  -12.1166    7.0100    4.7154 C   0  0  0  0  0  0
  -13.5950    5.9933    3.5243 H   0  0  0  0  0  0
  -12.8410    7.6634    5.1980 H   0  0  0  0  0  0
  1  2  1  0  0  0
  1  5  1  0  0  0
  1 23  1  0  0  0
  2  3  1  0  0  0
  2  6  2  0  0  0
  3  4  1  0  0  0
  3 48  2  0  0  0
  4  5  1  0  0  0
  5  7  2  0  0  0
  7  8  1  0  0  0
  8  9  2  0  0  0
  9 10  1  0  0  0
  9 11  1  0  0  0
 11 12  1  0  0  0
 11 13  2  0  0  0
 12 14  2  0  0  0
 12 15  1  0  0  0
 13 16  1  0  0  0
 13 17  1  0  0  0
 14 18  1  0  0  0
 14 19  1  0  0  0
 15 20  1  0  0  0
 16 19  2  0  0  0
 16 21  1  0  0  0
 19 22  1  0  0  0
 23 24  2  0  0  0
 23 25  1  0  0  0
 24 26  1  0  0  0
 24 27  1  0  0  0
 25 28  2  0  0  0
 25 29  1  0  0  0
 27 30  1  0  0  0
 27 31  2  0  0  0
 28 31  1  0  0  0
 28 32  1  0  0  0
 31 33  1  0  0  0
 33 34  1  0  0  0
 33 35  1  0  0  0
 34 36  1  0  0  0
 34 37  1  0  0  0
 34 38  1  0  0  0
 35 39  1  0  0  0
 35 40  1  0  0  0
 35 41  1  0  0  0
 38 42  1  0  0  0
 38 43  1  0  0  0
 38 44  1  0  0  0
 41 45  1  0  0  0
 41 46  1  0  0  0
 41 47  1  0  0  0
 48 49  1  0  0  0
 48 50  1  0  0  0
 50 51  1  0  0  0
 50 52  1  0  0  0
 52 53  1  0  0  0
 52 54  1  0  0  0
 52 55  1  0  0  0
 55 56  1  0  0  0
 55 57  2  0  0  0
 56 58  1  0  0  0
 56 59  1  0  0  0
 58 60  2  0  0  0
 59 61  1  0  0  0
 59 62  1  0  0  0
 59 63  1  0  0  0
 60 61  1  0  0  0
 60 64  1  0  0  0
 61 65  1  0  0  0
 61 66  1  0  0  0
 63 67  2  0  0  0
 63 68  1  0  0  0
 64 69  2  0  0  0
 64 70  1  0  0  0
 67 71  1  0  0  0
 67 72  1  0  0  0
 68 73  2  0  0  0
 68 74  1  0  0  0
 69 75  1  0  0  0
 69 76  1  0  0  0
 70 77  1  0  0  0
 70 78  2  0  0  0
 72 79  1  0  0  0
 72 80  2  0  0  0
 73 80  1  0  0  0
 73 81  1  0  0  0
 76 82  1  0  0  0
 76 83  2  0  0  0
 78 83  1  0  0  0
 78 84  1  0  0  0
 80 85  1  0  0  0
 83 86  1  0  0  0
 84 87  2  0  0  0
 84 88  1  0  0  0
 86 89  1  0  0  0
 86 90  2  0  0  0
 87 90  1  0  0  0
 87 91  1  0  0  0
 90 92  1  0  0  0
M  END
> <s_m_entry_id>
26

> <s_m_entry_name>
l26_input.1

> <s_m_Source_Path>
H:\10_02_2020\GETAWAY_interpret\1_publikacja\2_materialy\6_designed_compaunds\3_designed_low_HATS5m

> <s_m_Source_File>
l26_output.mae

> <i_m_Source_File_Index>
1

> <r_mmod_Stretch_Energy-MMFF94>
56.4855918884277

> <r_mmod_Bend_Energy-MMFF94>
114.895790100098

> <r_mmod_Torsional_Energy-MMFF94>
69.5911483764648

> <r_mmod_Improper_Torsional_Energy-MMFF94>
-1.74016880989075

> <r_mmod_Van_der_Waal_Energy-MMFF94>
473.843139648438

> <r_mmod_Electrostatic_Energy-MMFF94>
251.235549926758

> <r_mmod_Solvation_Energy-MMFF94>
-114.350112915039

> <b_mmod_Minimization_Converged-MMFF94>
1

> <r_mmod_RMS_Derivative-MMFF94>
0.00964450649917126

> <s_m_job_name>
mmod_mini_71

$$$$
l27
                    3D
 Structure written by MMmdl.
 55 57  0  0  1  0            999 V2000
    2.8385    1.7447    0.5043 N   0  0  0  0  0  0
    1.5104    2.1157    0.6981 C   0  0  0  0  0  0
    1.5201    0.0691   -0.9809 S   0  0  0  0  0  0
    3.0357    0.6445   -0.3113 C   0  0  0  0  0  0
    1.1010    3.1476    1.2362 O   0  0  0  0  0  0
    4.1874    0.0818   -0.5278 N   0  0  0  0  0  0
    4.1767   -1.0284   -1.3684 N   0  0  0  0  0  0
    5.3703   -1.5170   -1.5146 C   0  0  0  0  0  0
    6.2407   -1.0607   -1.0075 H   0  0  0  0  0  0
    5.6253   -2.7002   -2.3607 C   0  0  0  0  0  0
    4.6091   -3.3699   -3.0557 C   0  0  0  0  0  0
    6.9461   -3.1545   -2.4579 C   0  0  0  0  0  0
    4.9114   -4.4826   -3.8397 C   0  0  0  0  0  0
    3.2930   -2.9942   -3.0169 O   0  0  0  0  0  0
    7.2454   -4.2694   -3.2443 C   0  0  0  0  0  0
    7.7511   -2.6500   -1.9271 H   0  0  0  0  0  0
    4.1237   -5.0035   -4.3798 H   0  0  0  0  0  0
    6.2296   -4.9319   -3.9337 C   0  0  0  0  0  0
    3.2264   -2.2033   -2.4320 H   0  0  0  0  0  0
    8.2727   -4.6220   -3.3193 H   0  0  0  0  0  0
    6.4648   -5.8007   -4.5461 H   0  0  0  0  0  0
    3.9147    2.5014    1.0817 C   0  0  0  0  0  0
    3.7610    3.1567    2.3096 C   0  0  0  0  0  0
    5.1590    2.6231    0.4519 C   0  0  0  0  0  0
    2.8389    3.0794    2.8819 H   0  0  0  0  0  0
    4.8093    3.8970    2.8807 C   0  0  0  0  0  0
    6.2051    3.3666    1.0269 C   0  0  0  0  0  0
    5.3472    2.1847   -0.5255 H   0  0  0  0  0  0
    4.6374    4.3491    3.8564 H   0  0  0  0  0  0
    6.0551    4.0264    2.2521 C   0  0  0  0  0  0
    7.1327    3.4343    0.4621 H   0  0  0  0  0  0
    7.0795    4.7730    2.8594 N   0  0  0  0  0  0
    6.7259    6.1827    3.1495 C   0  0  0  0  0  0
    8.4676    4.4960    2.4358 C   0  0  0  0  0  0
    5.7547    6.2547    3.6521 H   0  0  0  0  0  0
    7.4393    6.6012    3.8674 H   0  0  0  0  0  0
    6.7068    7.0540    1.9000 C   0  0  0  0  0  0
    8.6045    3.4146    2.3072 H   0  0  0  0  0  0
    8.6882    4.9754    1.4752 H   0  0  0  0  0  0
    9.4862    4.9361    3.4788 C   0  0  0  0  0  0
    5.9834    6.6888    1.1640 H   0  0  0  0  0  0
    7.6893    7.0907    1.4196 H   0  0  0  0  0  0
    6.4278    8.0794    2.1637 H   0  0  0  0  0  0
    9.2349    4.5440    4.4698 H   0  0  0  0  0  0
    9.5503    6.0263    3.5471 H   0  0  0  0  0  0
   10.4819    4.5691    3.2086 H   0  0  0  0  0  0
    0.5395    1.0909    0.1420 C   0  0  1  0  0  0
   -0.2260    1.6154   -0.4393 H   0  0  0  0  0  0
   -0.0830    0.2806    1.2826 C   0  0  0  0  0  0
    0.6857   -0.2792    1.8313 H   0  0  0  0  0  0
   -0.5224    0.9736    2.0120 H   0  0  0  0  0  0
   -1.1788   -0.6732    0.8248 C   0  0  0  0  0  0
   -1.9618   -0.1373    0.2788 H   0  0  0  0  0  0
   -1.6422   -1.1545    1.6922 H   0  0  0  0  0  0
   -0.7858   -1.4639    0.1791 H   0  0  0  0  0  0
  1  2  1  0  0  0
  1  4  1  0  0  0
  1 22  1  0  0  0
  2  5  2  0  0  0
  2 47  1  0  0  0
  3  4  1  0  0  0
  3 47  1  0  0  0
  4  6  2  0  0  0
  6  7  1  0  0  0
  7  8  2  0  0  0
  8  9  1  0  0  0
  8 10  1  0  0  0
 10 11  1  0  0  0
 10 12  2  0  0  0
 11 13  2  0  0  0
 11 14  1  0  0  0
 12 15  1  0  0  0
 12 16  1  0  0  0
 13 17  1  0  0  0
 13 18  1  0  0  0
 14 19  1  0  0  0
 15 18  2  0  0  0
 15 20  1  0  0  0
 18 21  1  0  0  0
 22 23  2  0  0  0
 22 24  1  0  0  0
 23 25  1  0  0  0
 23 26  1  0  0  0
 24 27  2  0  0  0
 24 28  1  0  0  0
 26 29  1  0  0  0
 26 30  2  0  0  0
 27 30  1  0  0  0
 27 31  1  0  0  0
 30 32  1  0  0  0
 32 33  1  0  0  0
 32 34  1  0  0  0
 33 35  1  0  0  0
 33 36  1  0  0  0
 33 37  1  0  0  0
 34 38  1  0  0  0
 34 39  1  0  0  0
 34 40  1  0  0  0
 37 41  1  0  0  0
 37 42  1  0  0  0
 37 43  1  0  0  0
 40 44  1  0  0  0
 40 45  1  0  0  0
 40 46  1  0  0  0
 47 48  1  0  0  0
 47 49  1  0  0  0
 49 50  1  0  0  0
 49 51  1  0  0  0
 49 52  1  0  0  0
 52 53  1  0  0  0
 52 54  1  0  0  0
 52 55  1  0  0  0
M  END
> <s_m_entry_id>
27

> <s_m_entry_name>
l27_input.1

> <s_m_Source_Path>
H:\10_02_2020\GETAWAY_interpret\1_publikacja\2_materialy\6_designed_compaunds\3_designed_low_HATS5m

> <s_m_Source_File>
l27_output.mae

> <i_m_Source_File_Index>
1

> <r_mmod_Stretch_Energy-MMFF94>
24.8518142700195

> <r_mmod_Bend_Energy-MMFF94>
61.6741638183594

> <r_mmod_Torsional_Energy-MMFF94>
39.1426086425781

> <r_mmod_Improper_Torsional_Energy-MMFF94>
-1.27047979831696

> <r_mmod_Van_der_Waal_Energy-MMFF94>
256.607849121094

> <r_mmod_Electrostatic_Energy-MMFF94>
-134.400009155273

> <r_mmod_Solvation_Energy-MMFF94>
-47.5404510498047

> <b_mmod_Minimization_Converged-MMFF94>
1

> <r_mmod_RMS_Derivative-MMFF94>
0.00836971960961819

> <s_m_job_name>
mmod_mini_71

$$$$
l28
                    3D
 Structure written by MMmdl.
 52 54  0  0  1  0            999 V2000
    2.8381    1.7458    0.5035 N   0  0  0  0  0  0
    1.5095    2.1113    0.7071 C   0  0  0  0  0  0
    1.5188    0.0615   -0.9744 S   0  0  0  0  0  0
    3.0357    0.6481   -0.3163 C   0  0  0  0  0  0
    1.0985    3.1309    1.2667 O   0  0  0  0  0  0
    4.1895    0.0935   -0.5431 N   0  0  0  0  0  0
    4.1799   -1.0155   -1.3855 N   0  0  0  0  0  0
    5.3760   -1.4945   -1.5429 C   0  0  0  0  0  0
    6.2472   -1.0320   -1.0428 H   0  0  0  0  0  0
    5.6331   -2.6745   -2.3929 C   0  0  0  0  0  0
    4.6163   -3.3518   -3.0794 C   0  0  0  0  0  0
    6.9568   -3.1176   -2.5026 C   0  0  0  0  0  0
    4.9207   -4.4611   -3.8676 C   0  0  0  0  0  0
    3.2975   -2.9872   -3.0283 O   0  0  0  0  0  0
    7.2582   -4.2291   -3.2930 C   0  0  0  0  0  0
    7.7623   -2.6071   -1.9785 H   0  0  0  0  0  0
    4.1325   -4.9880   -4.4011 H   0  0  0  0  0  0
    6.2417   -4.8993   -3.9740 C   0  0  0  0  0  0
    3.2298   -2.1975   -2.4418 H   0  0  0  0  0  0
    8.2877   -4.5731   -3.3778 H   0  0  0  0  0  0
    6.4786   -5.7654   -4.5895 H   0  0  0  0  0  0
    3.9150    2.5015    1.0811 C   0  0  0  0  0  0
    3.7670    3.1458    2.3154 C   0  0  0  0  0  0
    5.1547    2.6334    0.4441 C   0  0  0  0  0  0
    2.8491    3.0601    2.8933 H   0  0  0  0  0  0
    4.8164    3.8851    2.8859 C   0  0  0  0  0  0
    6.2019    3.3758    1.0185 C   0  0  0  0  0  0
    5.3377    2.2041   -0.5383 H   0  0  0  0  0  0
    4.6493    4.3281    3.8667 H   0  0  0  0  0  0
    6.0575    4.0245    2.2503 C   0  0  0  0  0  0
    7.1254    3.4519    0.4482 H   0  0  0  0  0  0
    7.0833    4.7695    2.8573 N   0  0  0  0  0  0
    6.7266    6.1753    3.1626 C   0  0  0  0  0  0
    8.4695    4.5015    2.4220 C   0  0  0  0  0  0
    5.7585    6.2392    3.6721 H   0  0  0  0  0  0
    7.4432    6.5898    3.8795 H   0  0  0  0  0  0
    6.6960    7.0577    1.9211 C   0  0  0  0  0  0
    8.6095    3.4217    2.2829 H   0  0  0  0  0  0
    8.6819    4.9902    1.4643 H   0  0  0  0  0  0
    9.4935    4.9360    3.4621 C   0  0  0  0  0  0
    5.9692    6.6965    1.1866 H   0  0  0  0  0  0
    7.6753    7.1024    1.4348 H   0  0  0  0  0  0
    6.4151    8.0797    2.1959 H   0  0  0  0  0  0
    9.2503    4.5342    4.4512 H   0  0  0  0  0  0
    9.5541    6.0258    3.5396 H   0  0  0  0  0  0
   10.4887    4.5751    3.1820 H   0  0  0  0  0  0
    0.5420    1.0981    0.1321 C   0  0  1  0  0  0
   -0.2226    1.6202   -0.4509 H   0  0  0  0  0  0
   -0.0808    0.2611    1.2376 C   0  0  0  0  0  0
    0.6765   -0.2355    1.8557 H   0  0  0  0  0  0
   -0.7534   -0.5022    0.8314 H   0  0  0  0  0  0
   -0.6703    0.8964    1.9086 H   0  0  0  0  0  0
  1  2  1  0  0  0
  1  4  1  0  0  0
  1 22  1  0  0  0
  2  5  2  0  0  0
  2 47  1  0  0  0
  3  4  1  0  0  0
  3 47  1  0  0  0
  4  6  2  0  0  0
  6  7  1  0  0  0
  7  8  2  0  0  0
  8  9  1  0  0  0
  8 10  1  0  0  0
 10 11  1  0  0  0
 10 12  2  0  0  0
 11 13  2  0  0  0
 11 14  1  0  0  0
 12 15  1  0  0  0
 12 16  1  0  0  0
 13 17  1  0  0  0
 13 18  1  0  0  0
 14 19  1  0  0  0
 15 18  2  0  0  0
 15 20  1  0  0  0
 18 21  1  0  0  0
 22 23  2  0  0  0
 22 24  1  0  0  0
 23 25  1  0  0  0
 23 26  1  0  0  0
 24 27  2  0  0  0
 24 28  1  0  0  0
 26 29  1  0  0  0
 26 30  2  0  0  0
 27 30  1  0  0  0
 27 31  1  0  0  0
 30 32  1  0  0  0
 32 33  1  0  0  0
 32 34  1  0  0  0
 33 35  1  0  0  0
 33 36  1  0  0  0
 33 37  1  0  0  0
 34 38  1  0  0  0
 34 39  1  0  0  0
 34 40  1  0  0  0
 37 41  1  0  0  0
 37 42  1  0  0  0
 37 43  1  0  0  0
 40 44  1  0  0  0
 40 45  1  0  0  0
 40 46  1  0  0  0
 47 48  1  0  0  0
 47 49  1  0  0  0
 49 50  1  0  0  0
 49 51  1  0  0  0
 49 52  1  0  0  0
M  END
> <s_m_entry_id>
28

> <s_m_entry_name>
l28_input.1

> <s_m_Source_Path>
H:\10_02_2020\GETAWAY_interpret\1_publikacja\2_materialy\6_designed_compaunds\3_designed_low_HATS5m

> <s_m_Source_File>
l28_output.mae

> <i_m_Source_File_Index>
1

> <r_mmod_Stretch_Energy-MMFF94>
23.9491100311279

> <r_mmod_Bend_Energy-MMFF94>
58.4523010253906

> <r_mmod_Torsional_Energy-MMFF94>
49.7429389953613

> <r_mmod_Improper_Torsional_Energy-MMFF94>
-1.25633084774017

> <r_mmod_Van_der_Waal_Energy-MMFF94>
250.888732910156

> <r_mmod_Electrostatic_Energy-MMFF94>
-134.456146240234

> <r_mmod_Solvation_Energy-MMFF94>
-49.6118621826172

> <b_mmod_Minimization_Converged-MMFF94>
1

> <r_mmod_RMS_Derivative-MMFF94>
0.00897516496479511

> <s_m_job_name>
mmod_mini_71

$$$$
l29
                    3D
 Structure written by MMmdl.
 68 73  0  0  1  0            999 V2000
    2.8193    1.7406    0.4957 N   0  0  0  0  0  0
    1.5083    2.0658    0.7701 C   0  0  0  0  0  0
    0.5888    1.1440    0.0381 C   0  0  0  0  0  0
    1.4998    0.0262   -0.8931 S   0  0  0  0  0  0
    3.0280    0.6883   -0.3586 C   0  0  0  0  0  0
    1.1285    2.9726    1.5039 O   0  0  0  0  0  0
   -0.7412    1.2628    0.1439 C   0  0  0  0  0  0
   -1.1126    2.0709    0.7763 H   0  0  0  0  0  0
   -1.8270    0.5809   -0.3823 N   0  0  0  0  0  0
   -3.1043    1.0241   -0.1410 N   0  0  0  0  0  0
   -3.9192    0.2844   -0.8348 C   0  0  0  0  0  0
   -3.2583   -0.7503   -1.6993 C   0  0  0  0  0  0
   -3.7166   -1.7373   -1.5929 H   0  0  0  0  0  0
   -3.3151   -0.4215   -2.7428 H   0  0  0  0  0  0
   -1.8255   -0.6643   -1.1753 C   0  0  2  0  0  0
   -1.1423   -0.5676   -2.0271 H   0  0  0  0  0  0
   -5.3926    0.4568   -0.8145 C   0  0  0  0  0  0
   -5.9626    1.3650    0.0883 C   0  0  0  0  0  0
   -5.3200    1.9291    0.7631 H   0  0  0  0  0  0
   -7.6060   -0.0813   -1.6385 C   0  0  0  0  0  0
   -8.2308   -0.6546   -2.3228 H   0  0  0  0  0  0
   -6.2201   -0.2641   -1.6787 C   0  0  0  0  0  0
   -5.8159   -0.9715   -2.3982 H   0  0  0  0  0  0
   -8.1869    0.8235   -0.7370 C   0  0  0  0  0  0
   -7.3540    1.5573    0.1385 C   0  0  0  0  0  0
   -7.9362    2.4633    1.0402 C   0  0  0  0  0  0
   -7.3134    3.0392    1.7238 H   0  0  0  0  0  0
   -9.3201    2.6430    1.0779 C   0  0  0  0  0  0
   -9.7576    3.3485    1.7818 H   0  0  0  0  0  0
  -10.1394    1.9202    0.2156 C   0  0  0  0  0  0
  -11.2185    2.0597    0.2441 H   0  0  0  0  0  0
   -9.5770    1.0158   -0.6867 C   0  0  0  0  0  0
  -10.2356    0.4600   -1.3532 H   0  0  0  0  0  0
   -1.4682   -1.8995   -0.3562 C   0  0  0  0  0  0
   -1.8544   -2.0562    0.9829 C   0  0  0  0  0  0
   -2.4148   -1.2741    1.4930 H   0  0  0  0  0  0
   -1.5252   -3.2172    1.6894 C   0  0  0  0  0  0
   -1.8321   -3.3113    2.7297 H   0  0  0  0  0  0
   -0.8125   -4.2489    1.0756 C   0  0  0  0  0  0
   -0.4348   -4.1113   -0.2589 C   0  0  0  0  0  0
    0.1169   -4.8857   -0.7847 H   0  0  0  0  0  0
   -0.7645   -2.9498   -0.9685 C   0  0  0  0  0  0
   -0.4585   -2.8715   -2.0118 H   0  0  0  0  0  0
   -0.5545   -5.3263    1.8777 O   0  0  0  0  0  0
    0.1809   -6.3988    1.2929 C   0  0  0  0  0  0
    0.3080   -7.1708    2.0578 H   0  0  0  0  0  0
    1.1779   -6.0695    0.9821 H   0  0  0  0  0  0
   -0.3697   -6.8440    0.4577 H   0  0  0  0  0  0
    4.2136    0.2805   -0.6933 N   0  0  0  0  0  0
    4.2394   -0.8024   -1.5687 N   0  0  0  0  0  0
    5.4578   -1.1524   -1.8484 C   0  0  0  0  0  0
    6.3208   -0.6148   -1.4136 H   0  0  0  0  0  0
    5.7522   -2.2799   -2.7558 C   0  0  0  0  0  0
    4.7495   -3.0459   -3.3658 C   0  0  0  0  0  0
    7.0978   -2.5784   -3.0023 C   0  0  0  0  0  0
    5.0895   -4.0991   -4.2138 C   0  0  0  0  0  0
    3.4112   -2.8240   -3.1801 O   0  0  0  0  0  0
    7.4349   -3.6343   -3.8523 C   0  0  0  0  0  0
    7.8930   -1.9974   -2.5395 H   0  0  0  0  0  0
    4.3121   -4.6945   -4.6879 H   0  0  0  0  0  0
    6.4322   -4.3929   -4.4567 C   0  0  0  0  0  0
    3.3203   -2.0613   -2.5629 H   0  0  0  0  0  0
    8.4814   -3.8657   -4.0434 H   0  0  0  0  0  0
    6.6970   -5.2155   -5.1188 H   0  0  0  0  0  0
    3.9258    2.4709    1.0798 C   0  0  0  0  0  0
    3.5782    3.2761    1.7317 H   0  0  0  0  0  0
    4.5372    2.8923    0.2757 H   0  0  0  0  0  0
    4.5438    1.7765    1.6576 H   0  0  0  0  0  0
  1  2  1  0  0  0
  1  5  1  0  0  0
  1 65  1  0  0  0
  2  3  1  0  0  0
  2  6  2  0  0  0
  3  4  1  0  0  0
  3  7  2  0  0  0
  4  5  1  0  0  0
  5 49  2  0  0  0
  7  8  1  0  0  0
  7  9  1  0  0  0
  9 10  1  0  0  0
  9 15  1  0  0  0
 10 11  2  0  0  0
 11 12  1  0  0  0
 11 17  1  0  0  0
 12 13  1  0  0  0
 12 14  1  0  0  0
 12 15  1  0  0  0
 15 16  1  0  0  0
 15 34  1  0  0  0
 17 18  2  0  0  0
 17 22  1  0  0  0
 18 19  1  0  0  0
 18 25  1  0  0  0
 20 21  1  0  0  0
 20 22  2  0  0  0
 20 24  1  0  0  0
 22 23  1  0  0  0
 24 25  1  0  0  0
 24 32  2  0  0  0
 25 26  2  0  0  0
 26 27  1  0  0  0
 26 28  1  0  0  0
 28 29  1  0  0  0
 28 30  2  0  0  0
 30 31  1  0  0  0
 30 32  1  0  0  0
 32 33  1  0  0  0
 34 35  1  0  0  0
 34 42  2  0  0  0
 35 36  1  0  0  0
 35 37  2  0  0  0
 37 38  1  0  0  0
 37 39  1  0  0  0
 39 40  2  0  0  0
 39 44  1  0  0  0
 40 41  1  0  0  0
 40 42  1  0  0  0
 42 43  1  0  0  0
 44 45  1  0  0  0
 45 46  1  0  0  0
 45 47  1  0  0  0
 45 48  1  0  0  0
 49 50  1  0  0  0
 50 51  2  0  0  0
 51 52  1  0  0  0
 51 53  1  0  0  0
 53 54  1  0  0  0
 53 55  2  0  0  0
 54 56  2  0  0  0
 54 57  1  0  0  0
 55 58  1  0  0  0
 55 59  1  0  0  0
 56 60  1  0  0  0
 56 61  1  0  0  0
 57 62  1  0  0  0
 58 61  2  0  0  0
 58 63  1  0  0  0
 61 64  1  0  0  0
 65 66  1  0  0  0
 65 67  1  0  0  0
 65 68  1  0  0  0
M  END
> <s_m_entry_id>
29

> <s_m_entry_name>
l29_input.1

> <s_m_Source_Path>
H:\10_02_2020\GETAWAY_interpret\1_publikacja\2_materialy\6_designed_compaunds\3_designed_low_HATS5m

> <s_m_Source_File>
l29_output.mae

> <i_m_Source_File_Index>
1

> <r_mmod_Stretch_Energy-MMFF94>
34.8933372497559

> <r_mmod_Bend_Energy-MMFF94>
108.387985229492

> <r_mmod_Torsional_Energy-MMFF94>
16.0670490264893

> <r_mmod_Improper_Torsional_Energy-MMFF94>
0.10213927924633

> <r_mmod_Van_der_Waal_Energy-MMFF94>
349.031341552734

> <r_mmod_Electrostatic_Energy-MMFF94>
-80.4523162841797

> <r_mmod_Solvation_Energy-MMFF94>
-70.0110473632813

> <b_mmod_Minimization_Converged-MMFF94>
1

> <r_mmod_RMS_Derivative-MMFF94>
0.00694577349349856

> <s_m_job_name>
mmod_mini_72

$$$$
l30
                    3D
 Structure written by MMmdl.
 71 76  0  0  1  0            999 V2000
    2.8180    1.7424    0.4939 N   0  0  0  0  0  0
    1.5069    2.0625    0.7784 C   0  0  0  0  0  0
    0.5908    1.1528    0.0330 C   0  0  0  0  0  0
    1.5006    0.0171   -0.8914 S   0  0  0  0  0  0
    3.0280    0.6902   -0.3617 C   0  0  0  0  0  0
    1.1288    2.9508    1.5355 O   0  0  0  0  0  0
    4.2147    0.2881   -0.6993 N   0  0  0  0  0  0
    4.2474   -0.7930   -1.5766 N   0  0  0  0  0  0
    5.4690   -1.1277   -1.8621 C   0  0  0  0  0  0
    6.3268   -0.5809   -1.4283 H   0  0  0  0  0  0
    5.7757   -2.2479   -2.7746 C   0  0  0  0  0  0
    4.7820   -3.0206   -3.3905 C   0  0  0  0  0  0
    7.1247   -2.5318   -3.0203 C   0  0  0  0  0  0
    5.1340   -4.0662   -4.2431 C   0  0  0  0  0  0
    3.4413   -2.8126   -3.2067 O   0  0  0  0  0  0
    7.4739   -3.5800   -3.8749 C   0  0  0  0  0  0
    7.9133   -1.9452   -2.5531 H   0  0  0  0  0  0
    4.3636   -4.6668   -4.7219 H   0  0  0  0  0  0
    6.4800   -4.3455   -4.4850 C   0  0  0  0  0  0
    3.3417   -2.0519   -2.5881 H   0  0  0  0  0  0
    8.5231   -3.7999   -4.0653 H   0  0  0  0  0  0
    6.7541   -5.1620   -5.1508 H   0  0  0  0  0  0
    3.9244    2.4678    1.0842 C   0  0  0  0  0  0
    3.5771    3.2892    1.7159 H   0  0  0  0  0  0
    4.5567    2.8665    0.2847 H   0  0  0  0  0  0
    4.5212    1.7745    1.6852 H   0  0  0  0  0  0
   -0.7481    1.1912    0.0618 C   0  0  0  0  0  0
   -1.3087    0.4637   -0.5275 H   0  0  0  0  0  0
   -1.5812    2.0507    0.7438 N   0  0  0  0  0  0
   -1.1224    2.6473    1.4447 H   0  0  0  0  0  0
   -3.0035    1.7973    1.0092 C   0  0  0  0  0  0
   -3.5232    1.7086    0.0515 H   0  0  0  0  0  0
   -3.1025    0.8664    1.5762 H   0  0  0  0  0  0
   -3.6229    2.9368    1.8420 C   0  0  0  0  0  0
   -5.0122    2.9861    1.8854 N   0  0  0  0  0  0
   -2.9068    3.7480    2.4482 O   0  0  0  0  0  0
   -5.6340    3.9906    2.5984 N   0  0  0  0  0  0
   -5.9756    2.1005    1.2097 C   0  0  2  0  0  0
   -6.9126    3.8875    2.3765 C   0  0  0  0  0  0
   -7.3132    2.8028    1.4108 C   0  0  0  0  0  0
   -5.7193    2.0755    0.1442 H   0  0  0  0  0  0
   -5.9840    0.6879    1.7711 C   0  0  0  0  0  0
   -7.9185    4.7861    2.9962 C   0  0  0  0  0  0
   -8.1000    2.1619    1.8181 H   0  0  0  0  0  0
   -7.6556    3.2669    0.4797 H   0  0  0  0  0  0
   -5.9732    0.4390    3.1543 C   0  0  0  0  0  0
   -6.0276   -0.4066    0.8915 C   0  0  0  0  0  0
   -7.5005    5.7248    3.9445 C   0  0  0  0  0  0
   -9.2732    4.7143    2.6492 C   0  0  0  0  0  0
   -5.9516    1.2627    3.8671 H   0  0  0  0  0  0
   -5.9897   -0.8702    3.6435 C   0  0  0  0  0  0
   -6.0439   -1.7154    1.3815 C   0  0  0  0  0  0
   -6.0499   -0.2517   -0.1870 H   0  0  0  0  0  0
   -6.4529    5.7999    4.2302 H   0  0  0  0  0  0
   -8.4265    6.5828    4.5439 C   0  0  0  0  0  0
   -9.6165    3.9949    1.9092 H   0  0  0  0  0  0
  -10.2151    5.5726    3.2452 C   0  0  0  0  0  0
   -5.9780   -1.0416    4.7174 H   0  0  0  0  0  0
   -6.0236   -1.9420    2.7553 C   0  0  0  0  0  0
   -6.0748   -2.5491    0.6838 H   0  0  0  0  0  0
   -8.0740    7.3041    5.2803 H   0  0  0  0  0  0
   -9.7858    6.5185    4.2050 C   0  0  0  0  0  0
  -11.5771    5.5114    2.9068 C   0  0  0  0  0  0
   -6.0444   -3.5539    3.3581 Cl  0  0  0  0  0  0
  -10.7279    7.3739    4.7985 C   0  0  0  0  0  0
  -12.5015    6.3691    3.5059 C   0  0  0  0  0  0
  -11.9318    4.7914    2.1701 H   0  0  0  0  0  0
  -10.4165    8.1090    5.5398 H   0  0  0  0  0  0
  -12.0775    7.2990    4.4505 C   0  0  0  0  0  0
  -13.5537    6.3098    3.2337 H   0  0  0  0  0  0
  -12.7975    7.9681    4.9181 H   0  0  0  0  0  0
  1  2  1  0  0  0
  1  5  1  0  0  0
  1 23  1  0  0  0
  2  3  1  0  0  0
  2  6  2  0  0  0
  3  4  1  0  0  0
  3 27  2  0  0  0
  4  5  1  0  0  0
  5  7  2  0  0  0
  7  8  1  0  0  0
  8  9  2  0  0  0
  9 10  1  0  0  0
  9 11  1  0  0  0
 11 12  1  0  0  0
 11 13  2  0  0  0
 12 14  2  0  0  0
 12 15  1  0  0  0
 13 16  1  0  0  0
 13 17  1  0  0  0
 14 18  1  0  0  0
 14 19  1  0  0  0
 15 20  1  0  0  0
 16 19  2  0  0  0
 16 21  1  0  0  0
 19 22  1  0  0  0
 23 24  1  0  0  0
 23 25  1  0  0  0
 23 26  1  0  0  0
 27 28  1  0  0  0
 27 29  1  0  0  0
 29 30  1  0  0  0
 29 31  1  0  0  0
 31 32  1  0  0  0
 31 33  1  0  0  0
 31 34  1  0  0  0
 34 35  1  0  0  0
 34 36  2  0  0  0
 35 37  1  0  0  0
 35 38  1  0  0  0
 37 39  2  0  0  0
 38 40  1  0  0  0
 38 41  1  0  0  0
 38 42  1  0  0  0
 39 40  1  0  0  0
 39 43  1  0  0  0
 40 44  1  0  0  0
 40 45  1  0  0  0
 42 46  2  0  0  0
 42 47  1  0  0  0
 43 48  2  0  0  0
 43 49  1  0  0  0
 46 50  1  0  0  0
 46 51  1  0  0  0
 47 52  2  0  0  0
 47 53  1  0  0  0
 48 54  1  0  0  0
 48 55  1  0  0  0
 49 56  1  0  0  0
 49 57  2  0  0  0
 51 58  1  0  0  0
 51 59  2  0  0  0
 52 59  1  0  0  0
 52 60  1  0  0  0
 55 61  1  0  0  0
 55 62  2  0  0  0
 57 62  1  0  0  0
 57 63  1  0  0  0
 59 64  1  0  0  0
 62 65  1  0  0  0
 63 66  2  0  0  0
 63 67  1  0  0  0
 65 68  1  0  0  0
 65 69  2  0  0  0
 66 69  1  0  0  0
 66 70  1  0  0  0
 69 71  1  0  0  0
M  END
> <s_m_entry_id>
30

> <s_m_entry_name>
l30_input.1

> <s_m_Source_Path>
H:\10_02_2020\GETAWAY_interpret\1_publikacja\2_materialy\6_designed_compaunds\3_designed_low_HATS5m

> <s_m_Source_File>
l30_output.mae

> <i_m_Source_File_Index>
1

> <r_mmod_Stretch_Energy-MMFF94>
40.6806945800781

> <r_mmod_Bend_Energy-MMFF94>
88.1588973999023

> <r_mmod_Torsional_Energy-MMFF94>
21.4219989776611

> <r_mmod_Improper_Torsional_Energy-MMFF94>
-0.721060574054718

> <r_mmod_Van_der_Waal_Energy-MMFF94>
340.884979248047

> <r_mmod_Electrostatic_Energy-MMFF94>
239.756225585938

> <r_mmod_Solvation_Energy-MMFF94>
-107.209747314453

> <b_mmod_Minimization_Converged-MMFF94>
1

> <r_mmod_RMS_Derivative-MMFF94>
0.00853965803980827

> <s_m_job_name>
mmod_mini_73

$$$$
l31
                    3D
 Structure written by MMmdl.
 34 35  0  0  1  0            999 V2000
    2.8261    1.7243    0.5066 N   0  0  0  0  0  0
    1.5189    2.0944    0.7395 C   0  0  0  0  0  0
    1.5340    0.0218   -0.9321 S   0  0  0  0  0  0
    3.0411    0.6815   -0.3530 C   0  0  0  0  0  0
    1.1792    3.0800    1.3942 O   0  0  0  0  0  0
    4.2317    0.2762   -0.6723 N   0  0  0  0  0  0
    4.2781   -0.7941   -1.5619 N   0  0  0  0  0  0
    5.5027   -1.1339   -1.8258 C   0  0  0  0  0  0
    6.3555   -0.5992   -1.3679 H   0  0  0  0  0  0
    5.8182   -2.2455   -2.7457 C   0  0  0  0  0  0
    4.8300   -3.0021   -3.3899 C   0  0  0  0  0  0
    7.1692   -2.5379   -2.9687 C   0  0  0  0  0  0
    5.1897   -4.0405   -4.2482 C   0  0  0  0  0  0
    3.4876   -2.7851   -3.2295 O   0  0  0  0  0  0
    7.5261   -3.5787   -3.8291 C   0  0  0  0  0  0
    7.9535   -1.9637   -2.4793 H   0  0  0  0  0  0
    4.4238   -4.6287   -4.7490 H   0  0  0  0  0  0
    6.5378   -4.3283   -4.4674 C   0  0  0  0  0  0
    3.3809   -2.0306   -2.6038 H   0  0  0  0  0  0
    8.5769   -3.8054   -4.0020 H   0  0  0  0  0  0
    6.8179   -5.1392   -5.1377 H   0  0  0  0  0  0
    3.9341    2.4755    1.0650 C   0  0  0  0  0  0
    3.5978    3.1782    1.8317 H   0  0  0  0  0  0
    4.4229    3.0287    0.2568 H   0  0  0  0  0  0
    4.6605    1.7838    1.5028 H   0  0  0  0  0  0
    0.5242    1.1428    0.0911 C   0  0  1  0  0  0
   -0.1354    1.7108   -0.5725 H   0  0  0  0  0  0
   -0.2583    0.3247    1.1207 C   0  0  0  0  0  0
   -0.7346   -0.5376    0.6368 H   0  0  0  0  0  0
    0.4107   -0.0662    1.8979 H   0  0  0  0  0  0
   -1.3634    1.1317    1.7925 C   0  0  0  0  0  0
   -0.9578    1.9543    2.3880 H   0  0  0  0  0  0
   -1.9402    0.4889    2.4656 H   0  0  0  0  0  0
   -2.0527    1.5477    1.0507 H   0  0  0  0  0  0
  1  2  1  0  0  0
  1  4  1  0  0  0
  1 22  1  0  0  0
  2  5  2  0  0  0
  2 26  1  0  0  0
  3  4  1  0  0  0
  3 26  1  0  0  0
  4  6  2  0  0  0
  6  7  1  0  0  0
  7  8  2  0  0  0
  8  9  1  0  0  0
  8 10  1  0  0  0
 10 11  1  0  0  0
 10 12  2  0  0  0
 11 13  2  0  0  0
 11 14  1  0  0  0
 12 15  1  0  0  0
 12 16  1  0  0  0
 13 17  1  0  0  0
 13 18  1  0  0  0
 14 19  1  0  0  0
 15 18  2  0  0  0
 15 20  1  0  0  0
 18 21  1  0  0  0
 22 23  1  0  0  0
 22 24  1  0  0  0
 22 25  1  0  0  0
 26 27  1  0  0  0
 26 28  1  0  0  0
 28 29  1  0  0  0
 28 30  1  0  0  0
 28 31  1  0  0  0
 31 32  1  0  0  0
 31 33  1  0  0  0
 31 34  1  0  0  0
M  END
> <s_m_entry_id>
31

> <s_m_entry_name>
l31_input.1

> <s_m_Source_Path>
H:\10_02_2020\GETAWAY_interpret\1_publikacja\2_materialy\6_designed_compaunds\3_designed_low_HATS5m

> <s_m_Source_File>
l31_output.mae

> <i_m_Source_File_Index>
1

> <r_mmod_Stretch_Energy-MMFF94>
9.94615840911865

> <r_mmod_Bend_Energy-MMFF94>
31.7363891601563

> <r_mmod_Torsional_Energy-MMFF94>
-9.13062000274658

> <r_mmod_Improper_Torsional_Energy-MMFF94>
-0.0922209247946739

> <r_mmod_Van_der_Waal_Energy-MMFF94>
126.361526489258

> <r_mmod_Electrostatic_Energy-MMFF94>
-143.476760864258

> <r_mmod_Solvation_Energy-MMFF94>
-38.0751190185547

> <b_mmod_Minimization_Converged-MMFF94>
1

> <r_mmod_RMS_Derivative-MMFF94>
0.00858777947723866

> <s_m_job_name>
mmod_mini_73

$$$$
l32
                    3D
 Structure written by MMmdl.
 31 32  0  0  1  0            999 V2000
    2.8251    1.7417    0.4871 N   0  0  0  0  0  0
    1.5177    2.0539    0.7940 C   0  0  0  0  0  0
    1.5309   -0.0104   -0.8947 S   0  0  0  0  0  0
    3.0389    0.6939   -0.3685 C   0  0  0  0  0  0
    1.1708    2.9340    1.5820 O   0  0  0  0  0  0
    4.2294    0.3074   -0.7112 N   0  0  0  0  0  0
    4.2757   -0.7742   -1.5869 N   0  0  0  0  0  0
    5.5003   -1.0950   -1.8741 C   0  0  0  0  0  0
    6.3530   -0.5381   -1.4431 H   0  0  0  0  0  0
    5.8159   -2.2133   -2.7857 C   0  0  0  0  0  0
    4.8279   -2.9966   -3.3975 C   0  0  0  0  0  0
    7.1669   -2.4843   -3.0346 C   0  0  0  0  0  0
    5.1878   -4.0400   -4.2495 C   0  0  0  0  0  0
    3.4856   -2.8017   -3.2103 O   0  0  0  0  0  0
    7.5239   -3.5303   -3.8886 C   0  0  0  0  0  0
    7.9510   -1.8892   -2.5705 H   0  0  0  0  0  0
    4.4220   -4.6490   -4.7252 H   0  0  0  0  0  0
    6.5358   -4.3065   -4.4947 C   0  0  0  0  0  0
    3.3787   -2.0411   -2.5921 H   0  0  0  0  0  0
    8.5747   -3.7403   -4.0816 H   0  0  0  0  0  0
    6.8161   -5.1213   -5.1600 H   0  0  0  0  0  0
    3.9356    2.4605    1.0817 C   0  0  0  0  0  0
    3.5943    3.3009    1.6913 H   0  0  0  0  0  0
    4.5897    2.8323    0.2867 H   0  0  0  0  0  0
    4.5083    1.7685    1.7072 H   0  0  0  0  0  0
    0.5317    1.1858    0.0343 C   0  0  1  0  0  0
   -0.0109    1.8186   -0.6752 H   0  0  0  0  0  0
   -0.4263    0.4746    0.9738 C   0  0  0  0  0  0
   -1.1117   -0.1812    0.4261 H   0  0  0  0  0  0
   -1.0350    1.2025    1.5221 H   0  0  0  0  0  0
    0.1051   -0.1242    1.7227 H   0  0  0  0  0  0
  1  2  1  0  0  0
  1  4  1  0  0  0
  1 22  1  0  0  0
  2  5  2  0  0  0
  2 26  1  0  0  0
  3  4  1  0  0  0
  3 26  1  0  0  0
  4  6  2  0  0  0
  6  7  1  0  0  0
  7  8  2  0  0  0
  8  9  1  0  0  0
  8 10  1  0  0  0
 10 11  1  0  0  0
 10 12  2  0  0  0
 11 13  2  0  0  0
 11 14  1  0  0  0
 12 15  1  0  0  0
 12 16  1  0  0  0
 13 17  1  0  0  0
 13 18  1  0  0  0
 14 19  1  0  0  0
 15 18  2  0  0  0
 15 20  1  0  0  0
 18 21  1  0  0  0
 22 23  1  0  0  0
 22 24  1  0  0  0
 22 25  1  0  0  0
 26 27  1  0  0  0
 26 28  1  0  0  0
 28 29  1  0  0  0
 28 30  1  0  0  0
 28 31  1  0  0  0
M  END
> <s_m_entry_id>
32

> <s_m_entry_name>
l32_input.1

> <s_m_Source_Path>
H:\10_02_2020\GETAWAY_interpret\1_publikacja\2_materialy\6_designed_compaunds\3_designed_low_HATS5m

> <s_m_Source_File>
l32_output.mae

> <i_m_Source_File_Index>
1

> <r_mmod_Stretch_Energy-MMFF94>
8.67343044281006

> <r_mmod_Bend_Energy-MMFF94>
29.8562774658203

> <r_mmod_Torsional_Energy-MMFF94>
-1.13182091712952

> <r_mmod_Improper_Torsional_Energy-MMFF94>
-0.0138155333697796

> <r_mmod_Van_der_Waal_Energy-MMFF94>
120.595581054688

> <r_mmod_Electrostatic_Energy-MMFF94>
-143.341506958008

> <r_mmod_Solvation_Energy-MMFF94>
-41.0749664306641

> <b_mmod_Minimization_Converged-MMFF94>
1

> <r_mmod_RMS_Derivative-MMFF94>
0.00913034752011299

> <s_m_job_name>
mmod_mini_73

$$$$
l33
                    3D
 Structure written by MMmdl.
 75 80  0  0  1  0            999 V2000
    2.8199    1.7423    0.4939 N   0  0  0  0  0  0
    1.5076    2.0625    0.7734 C   0  0  0  0  0  0
    0.5886    1.1467    0.0346 C   0  0  0  0  0  0
    1.4991    0.0250   -0.8907 S   0  0  0  0  0  0
    3.0291    0.6886   -0.3591 C   0  0  0  0  0  0
    1.1241    2.9548    1.5230 O   0  0  0  0  0  0
   -0.7413    1.2747    0.1309 C   0  0  0  0  0  0
   -1.1119    2.0868    0.7587 H   0  0  0  0  0  0
   -1.8278    0.5995   -0.4019 N   0  0  0  0  0  0
   -3.1035    1.0555   -0.1758 N   0  0  0  0  0  0
   -3.9188    0.3131   -0.8662 C   0  0  0  0  0  0
   -3.2591   -0.7379   -1.7119 C   0  0  0  0  0  0
   -3.7269   -1.7196   -1.5980 H   0  0  0  0  0  0
   -3.3032   -0.4211   -2.7597 H   0  0  0  0  0  0
   -1.8307   -0.6579   -1.1751 C   0  0  2  0  0  0
   -1.1380   -0.5819   -2.0213 H   0  0  0  0  0  0
   -5.3909    0.4969   -0.8597 C   0  0  0  0  0  0
   -5.9609    1.4206    0.0272 C   0  0  0  0  0  0
   -5.3192    1.9882    0.7000 H   0  0  0  0  0  0
   -7.6019   -0.0345   -1.6944 C   0  0  0  0  0  0
   -8.2257   -0.6116   -2.3764 H   0  0  0  0  0  0
   -6.2172   -0.2284   -1.7214 C   0  0  0  0  0  0
   -5.8127   -0.9478   -2.4289 H   0  0  0  0  0  0
   -8.1827    0.8858   -0.8088 C   0  0  0  0  0  0
   -7.3511    1.6242    0.0640 C   0  0  0  0  0  0
   -7.9334    2.5458    0.9497 C   0  0  0  0  0  0
   -7.3115    3.1254    1.6310 H   0  0  0  0  0  0
   -9.3161    2.7364    0.9742 C   0  0  0  0  0  0
   -9.7536    3.4540    1.6658 H   0  0  0  0  0  0
  -10.1341    2.0092    0.1145 C   0  0  0  0  0  0
  -11.2123    2.1572    0.1328 H   0  0  0  0  0  0
   -9.5717    1.0893   -0.7720 C   0  0  0  0  0  0
  -10.2294    0.5302   -1.4366 H   0  0  0  0  0  0
   -1.4943   -1.8835   -0.3328 C   0  0  0  0  0  0
   -1.8871   -2.0111    1.0074 C   0  0  0  0  0  0
   -2.4372   -1.2119    1.5022 H   0  0  0  0  0  0
   -1.5786   -3.1646    1.7352 C   0  0  0  0  0  0
   -1.8904   -3.2358    2.7758 H   0  0  0  0  0  0
   -0.8812   -4.2182    1.1415 C   0  0  0  0  0  0
   -0.4971   -4.1097   -0.1938 C   0  0  0  0  0  0
    0.0429   -4.9024   -0.7044 H   0  0  0  0  0  0
   -0.8054   -2.9553   -0.9244 C   0  0  0  0  0  0
   -0.4958   -2.9000   -1.9681 H   0  0  0  0  0  0
   -0.6436   -5.2857    1.9629 O   0  0  0  0  0  0
    0.0726   -6.3817    1.3983 C   0  0  0  0  0  0
    0.1836   -7.1428    2.1766 H   0  0  0  0  0  0
    1.0763   -6.0766    1.0843 H   0  0  0  0  0  0
   -0.4845   -6.8308    0.5695 H   0  0  0  0  0  0
    4.2129    0.2787   -0.6971 N   0  0  0  0  0  0
    4.2383   -0.8040   -1.5750 N   0  0  0  0  0  0
    5.4547   -1.1386   -1.8713 C   0  0  0  0  0  0
    6.3251   -0.6002   -1.4531 H   0  0  0  0  0  0
    5.7480   -2.2600   -2.7867 C   0  0  0  0  0  0
    4.8970   -2.7930   -3.1930 H   0  0  0  0  0  0
    7.0239   -2.5697   -3.0580 C   0  0  0  0  0  0
    7.8355   -2.0082   -2.5971 H   0  0  0  0  0  0
    7.4401   -3.6681   -3.9442 C   0  0  0  0  0  0
    6.6780   -4.0853   -5.0443 C   0  0  0  0  0  0
    8.6757   -4.2889   -3.7113 C   0  0  0  0  0  0
    5.7275   -3.6104   -5.2798 H   0  0  0  0  0  0
    7.1293   -5.1157   -5.8750 C   0  0  0  0  0  0
    9.1265   -5.3191   -4.5414 C   0  0  0  0  0  0
    9.3007   -3.9811   -2.8737 H   0  0  0  0  0  0
    6.5258   -5.4313   -6.7241 H   0  0  0  0  0  0
    8.3517   -5.7338   -5.6218 C   0  0  0  0  0  0
   10.0849   -5.7957   -4.3437 H   0  0  0  0  0  0
    8.7026   -6.5350   -6.2695 H   0  0  0  0  0  0
    3.9117    2.4930    1.0852 C   0  0  0  0  0  0
    3.6008    2.8865    2.0597 H   0  0  0  0  0  0
    4.7743    1.8387    1.2509 H   0  0  0  0  0  0
    4.3003    3.6046    0.1513 C   0  0  0  0  0  0
    4.7810    3.3110   -0.7806 H   0  0  0  0  0  0
    4.1192    4.9079    0.4036 C   0  0  0  0  0  0
    3.6524    5.2562    1.3212 H   0  0  0  0  0  0
    4.4343    5.6631   -0.3117 H   0  0  0  0  0  0
  1  2  1  0  0  0
  1  5  1  0  0  0
  1 68  1  0  0  0
  2  3  1  0  0  0
  2  6  2  0  0  0
  3  4  1  0  0  0
  3  7  2  0  0  0
  4  5  1  0  0  0
  5 49  2  0  0  0
  7  8  1  0  0  0
  7  9  1  0  0  0
  9 10  1  0  0  0
  9 15  1  0  0  0
 10 11  2  0  0  0
 11 12  1  0  0  0
 11 17  1  0  0  0
 12 13  1  0  0  0
 12 14  1  0  0  0
 12 15  1  0  0  0
 15 16  1  0  0  0
 15 34  1  0  0  0
 17 18  2  0  0  0
 17 22  1  0  0  0
 18 19  1  0  0  0
 18 25  1  0  0  0
 20 21  1  0  0  0
 20 22  2  0  0  0
 20 24  1  0  0  0
 22 23  1  0  0  0
 24 25  1  0  0  0
 24 32  2  0  0  0
 25 26  2  0  0  0
 26 27  1  0  0  0
 26 28  1  0  0  0
 28 29  1  0  0  0
 28 30  2  0  0  0
 30 31  1  0  0  0
 30 32  1  0  0  0
 32 33  1  0  0  0
 34 35  1  0  0  0
 34 42  2  0  0  0
 35 36  1  0  0  0
 35 37  2  0  0  0
 37 38  1  0  0  0
 37 39  1  0  0  0
 39 40  2  0  0  0
 39 44  1  0  0  0
 40 41  1  0  0  0
 40 42  1  0  0  0
 42 43  1  0  0  0
 44 45  1  0  0  0
 45 46  1  0  0  0
 45 47  1  0  0  0
 45 48  1  0  0  0
 49 50  1  0  0  0
 50 51  2  0  0  0
 51 52  1  0  0  0
 51 53  1  0  0  0
 53 54  1  0  0  0
 53 55  2  0  0  0
 55 56  1  0  0  0
 55 57  1  0  0  0
 57 58  2  0  0  0
 57 59  1  0  0  0
 58 60  1  0  0  0
 58 61  1  0  0  0
 59 62  2  0  0  0
 59 63  1  0  0  0
 61 64  1  0  0  0
 61 65  2  0  0  0
 62 65  1  0  0  0
 62 66  1  0  0  0
 65 67  1  0  0  0
 68 69  1  0  0  0
 68 70  1  0  0  0
 68 71  1  0  0  0
 71 72  1  0  0  0
 71 73  2  0  0  0
 73 74  1  0  0  0
 73 75  1  0  0  0
M  END
> <s_m_entry_id>
33

> <s_m_entry_name>
l33_input.1

> <s_m_Source_Path>
H:\10_02_2020\GETAWAY_interpret\1_publikacja\2_materialy\6_designed_compaunds\3_designed_low_HATS5m

> <s_m_Source_File>
l33_output.mae

> <i_m_Source_File_Index>
1

> <r_mmod_Stretch_Energy-MMFF94>
36.1250114440918

> <r_mmod_Bend_Energy-MMFF94>
106.754165649414

> <r_mmod_Torsional_Energy-MMFF94>
9.57484149932861

> <r_mmod_Improper_Torsional_Energy-MMFF94>
0.166072592139244

> <r_mmod_Van_der_Waal_Energy-MMFF94>
357.934295654297

> <r_mmod_Electrostatic_Energy-MMFF94>
-89.4242706298828

> <r_mmod_Solvation_Energy-MMFF94>
-69.6793212890625

> <b_mmod_Minimization_Converged-MMFF94>
1

> <r_mmod_RMS_Derivative-MMFF94>
0.00720708351582289

> <s_m_job_name>
mmod_mini_74

$$$$
l34
                    3D
 Structure written by MMmdl.
 78 83  0  0  1  0            999 V2000
    2.8187    1.7438    0.4924 N   0  0  0  0  0  0
    1.5062    2.0606    0.7797 C   0  0  0  0  0  0
    0.5905    1.1535    0.0317 C   0  0  0  0  0  0
    1.4998    0.0176   -0.8907 S   0  0  0  0  0  0
    3.0290    0.6895   -0.3610 C   0  0  0  0  0  0
    1.1243    2.9384    1.5474 O   0  0  0  0  0  0
    4.2133    0.2815   -0.7003 N   0  0  0  0  0  0
    4.2402   -0.8032   -1.5756 N   0  0  0  0  0  0
    5.4570   -1.1311   -1.8783 C   0  0  0  0  0  0
    6.3265   -0.5864   -1.4667 H   0  0  0  0  0  0
    5.7515   -2.2531   -2.7925 C   0  0  0  0  0  0
    4.9013   -2.7921   -3.1928 H   0  0  0  0  0  0
    7.0276   -2.5565   -3.0702 C   0  0  0  0  0  0
    7.8387   -1.9894   -2.6154 H   0  0  0  0  0  0
    7.4447   -3.6551   -3.9559 C   0  0  0  0  0  0
    6.6789   -4.0788   -5.0509 C   0  0  0  0  0  0
    8.6845   -4.2691   -3.7279 C   0  0  0  0  0  0
    5.7248   -3.6092   -5.2826 H   0  0  0  0  0  0
    7.1309   -5.1090   -5.8813 C   0  0  0  0  0  0
    9.1361   -5.2991   -4.5578 C   0  0  0  0  0  0
    9.3123   -3.9561   -2.8944 H   0  0  0  0  0  0
    6.5245   -5.4298   -6.7265 H   0  0  0  0  0  0
    8.3576   -5.7205   -5.6330 C   0  0  0  0  0  0
   10.0977   -5.7706   -4.3638 H   0  0  0  0  0  0
    8.7090   -6.5216   -6.2804 H   0  0  0  0  0  0
    3.9108    2.4910    1.0877 C   0  0  0  0  0  0
    3.5996    2.8828    2.0628 H   0  0  0  0  0  0
    4.7719    1.8346    1.2531 H   0  0  0  0  0  0
    4.3035    3.6040    0.1571 C   0  0  0  0  0  0
    4.7839    3.3115   -0.7753 H   0  0  0  0  0  0
    4.1262    4.9072    0.4130 C   0  0  0  0  0  0
    3.6597    5.2541    1.3312 H   0  0  0  0  0  0
    4.4441    5.6634   -0.2999 H   0  0  0  0  0  0
   -0.7484    1.1922    0.0591 C   0  0  0  0  0  0
   -1.3088    0.4656   -0.5314 H   0  0  0  0  0  0
   -1.5818    2.0512    0.7413 N   0  0  0  0  0  0
   -1.1233    2.6471    1.4431 H   0  0  0  0  0  0
   -3.0044    1.7978    1.0052 C   0  0  0  0  0  0
   -3.5233    1.7105    0.0469 H   0  0  0  0  0  0
   -3.1041    0.8663    1.5709 H   0  0  0  0  0  0
   -3.6243    2.9363    1.8391 C   0  0  0  0  0  0
   -5.0137    2.9860    1.8808 N   0  0  0  0  0  0
   -2.9087    3.7462    2.4476 O   0  0  0  0  0  0
   -5.6360    3.9896    2.5947 N   0  0  0  0  0  0
   -5.9765    2.1020    1.2024 C   0  0  2  0  0  0
   -6.9143    3.8873    2.3712 C   0  0  0  0  0  0
   -7.3142    2.8041    1.4036 C   0  0  0  0  0  0
   -5.7192    2.0793    0.1370 H   0  0  0  0  0  0
   -5.9857    0.6882    1.7608 C   0  0  0  0  0  0
   -7.9205    4.7854    2.9910 C   0  0  0  0  0  0
   -8.1014    2.1627    1.8094 H   0  0  0  0  0  0
   -7.6560    3.2695    0.4729 H   0  0  0  0  0  0
   -5.9772    0.4364    3.1435 C   0  0  0  0  0  0
   -6.0275   -0.4045    0.8788 C   0  0  0  0  0  0
   -7.5030    5.7231    3.9406 C   0  0  0  0  0  0
   -9.2749    4.7143    2.6430 C   0  0  0  0  0  0
   -5.9570    1.2587    3.8580 H   0  0  0  0  0  0
   -5.9941   -0.8737    3.6299 C   0  0  0  0  0  0
   -6.0442   -1.7143    1.3661 C   0  0  0  0  0  0
   -6.0480   -0.2473   -0.1994 H   0  0  0  0  0  0
   -6.4556    5.7977    4.2271 H   0  0  0  0  0  0
   -8.4292    6.5808    4.5401 C   0  0  0  0  0  0
   -9.6179    3.9956    1.9021 H   0  0  0  0  0  0
  -10.2172    5.5722    3.2391 C   0  0  0  0  0  0
   -5.9842   -1.0473    4.7034 H   0  0  0  0  0  0
   -6.0262   -1.9437    2.7394 C   0  0  0  0  0  0
   -6.0737   -2.5466    0.6666 H   0  0  0  0  0  0
   -8.0771    7.3013    5.2775 H   0  0  0  0  0  0
   -9.7883    6.5171    4.2001 C   0  0  0  0  0  0
  -11.5789    5.5117    2.8997 C   0  0  0  0  0  0
   -6.0476   -3.5569    3.3389 Cl  0  0  0  0  0  0
  -10.7306    7.3723    4.7937 C   0  0  0  0  0  0
  -12.5035    6.3691    3.4989 C   0  0  0  0  0  0
  -11.9333    4.7925    2.1621 H   0  0  0  0  0  0
  -10.4195    8.1066    5.5360 H   0  0  0  0  0  0
  -12.0799    7.2981    4.4447 C   0  0  0  0  0  0
  -13.5555    6.3104    3.2259 H   0  0  0  0  0  0
  -12.8001    7.9669    4.9124 H   0  0  0  0  0  0
  1  2  1  0  0  0
  1  5  1  0  0  0
  1 26  1  0  0  0
  2  3  1  0  0  0
  2  6  2  0  0  0
  3  4  1  0  0  0
  3 34  2  0  0  0
  4  5  1  0  0  0
  5  7  2  0  0  0
  7  8  1  0  0  0
  8  9  2  0  0  0
  9 10  1  0  0  0
  9 11  1  0  0  0
 11 12  1  0  0  0
 11 13  2  0  0  0
 13 14  1  0  0  0
 13 15  1  0  0  0
 15 16  2  0  0  0
 15 17  1  0  0  0
 16 18  1  0  0  0
 16 19  1  0  0  0
 17 20  2  0  0  0
 17 21  1  0  0  0
 19 22  1  0  0  0
 19 23  2  0  0  0
 20 23  1  0  0  0
 20 24  1  0  0  0
 23 25  1  0  0  0
 26 27  1  0  0  0
 26 28  1  0  0  0
 26 29  1  0  0  0
 29 30  1  0  0  0
 29 31  2  0  0  0
 31 32  1  0  0  0
 31 33  1  0  0  0
 34 35  1  0  0  0
 34 36  1  0  0  0
 36 37  1  0  0  0
 36 38  1  0  0  0
 38 39  1  0  0  0
 38 40  1  0  0  0
 38 41  1  0  0  0
 41 42  1  0  0  0
 41 43  2  0  0  0
 42 44  1  0  0  0
 42 45  1  0  0  0
 44 46  2  0  0  0
 45 47  1  0  0  0
 45 48  1  0  0  0
 45 49  1  0  0  0
 46 47  1  0  0  0
 46 50  1  0  0  0
 47 51  1  0  0  0
 47 52  1  0  0  0
 49 53  2  0  0  0
 49 54  1  0  0  0
 50 55  2  0  0  0
 50 56  1  0  0  0
 53 57  1  0  0  0
 53 58  1  0  0  0
 54 59  2  0  0  0
 54 60  1  0  0  0
 55 61  1  0  0  0
 55 62  1  0  0  0
 56 63  1  0  0  0
 56 64  2  0  0  0
 58 65  1  0  0  0
 58 66  2  0  0  0
 59 66  1  0  0  0
 59 67  1  0  0  0
 62 68  1  0  0  0
 62 69  2  0  0  0
 64 69  1  0  0  0
 64 70  1  0  0  0
 66 71  1  0  0  0
 69 72  1  0  0  0
 70 73  2  0  0  0
 70 74  1  0  0  0
 72 75  1  0  0  0
 72 76  2  0  0  0
 73 76  1  0  0  0
 73 77  1  0  0  0
 76 78  1  0  0  0
M  END
> <s_m_entry_id>
34

> <s_m_entry_name>
l34_input.1

> <s_m_Source_Path>
H:\10_02_2020\GETAWAY_interpret\1_publikacja\2_materialy\6_designed_compaunds\3_designed_low_HATS5m

> <s_m_Source_File>
l34_output.mae

> <i_m_Source_File_Index>
1

> <r_mmod_Stretch_Energy-MMFF94>
41.9040412902832

> <r_mmod_Bend_Energy-MMFF94>
86.2034454345703

> <r_mmod_Torsional_Energy-MMFF94>
14.9559183120728

> <r_mmod_Improper_Torsional_Energy-MMFF94>
-0.643214106559753

> <r_mmod_Van_der_Waal_Energy-MMFF94>
349.026672363281

> <r_mmod_Electrostatic_Energy-MMFF94>
228.698120117188

> <r_mmod_Solvation_Energy-MMFF94>
-104.124008178711

> <b_mmod_Minimization_Converged-MMFF94>
1

> <r_mmod_RMS_Derivative-MMFF94>
0.0088387718424201

> <s_m_job_name>
mmod_mini_75

$$$$
l35
                    3D
 Structure written by MMmdl.
 41 42  0  0  1  0            999 V2000
    2.8272    1.7368    0.4906 N   0  0  0  0  0  0
    1.5182    2.0686    0.7747 C   0  0  0  0  0  0
    1.5339    0.0045   -0.9102 S   0  0  0  0  0  0
    3.0422    0.6861   -0.3598 C   0  0  0  0  0  0
    1.1770    2.9863    1.5210 O   0  0  0  0  0  0
    4.2310    0.2824   -0.6882 N   0  0  0  0  0  0
    4.2761   -0.8013   -1.5642 N   0  0  0  0  0  0
    5.4986   -1.1207   -1.8519 C   0  0  0  0  0  0
    6.3592   -0.5704   -1.4291 H   0  0  0  0  0  0
    5.8125   -2.2400   -2.7632 C   0  0  0  0  0  0
    4.9710   -2.7846   -3.1742 H   0  0  0  0  0  0
    7.0941   -2.5342   -3.0251 C   0  0  0  0  0  0
    7.8953   -1.9616   -2.5599 H   0  0  0  0  0  0
    7.5302   -3.6293   -3.9060 C   0  0  0  0  0  0
    6.7802   -4.0597   -5.0094 C   0  0  0  0  0  0
    8.7726   -4.2327   -3.6642 C   0  0  0  0  0  0
    5.8247   -3.5984   -5.2517 H   0  0  0  0  0  0
    7.2501   -5.0862   -5.8344 C   0  0  0  0  0  0
    9.2420   -5.2590   -4.4888 C   0  0  0  0  0  0
    9.3884   -3.9143   -2.8239 H   0  0  0  0  0  0
    6.6558   -5.4123   -6.6861 H   0  0  0  0  0  0
    8.4791   -5.6871   -5.5724 C   0  0  0  0  0  0
   10.2055   -5.7222   -4.2841 H   0  0  0  0  0  0
    8.8445   -6.4853   -6.2158 H   0  0  0  0  0  0
    3.9242    2.4885    1.0770 C   0  0  0  0  0  0
    3.6191    2.8850    2.0522 H   0  0  0  0  0  0
    4.7865    1.8336    1.2428 H   0  0  0  0  0  0
    4.3131    3.5972    0.1391 C   0  0  0  0  0  0
    4.7880    3.2998   -0.7946 H   0  0  0  0  0  0
    4.1393    4.9018    0.3900 C   0  0  0  0  0  0
    3.6784    5.2535    1.3093 H   0  0  0  0  0  0
    4.4544    5.6544   -0.3280 H   0  0  0  0  0  0
    0.5227    1.1690    0.0569 C   0  0  1  0  0  0
   -0.0592    1.7763   -0.6438 H   0  0  0  0  0  0
   -0.3753    0.3910    1.0214 C   0  0  0  0  0  0
   -0.8375   -0.4613    0.5071 H   0  0  0  0  0  0
    0.2098   -0.0118    1.8578 H   0  0  0  0  0  0
   -1.5086    1.2416    1.5842 C   0  0  0  0  0  0
   -1.1320    2.0612    2.2020 H   0  0  0  0  0  0
   -2.1615    0.6268    2.2123 H   0  0  0  0  0  0
   -2.1176    1.6661    0.7796 H   0  0  0  0  0  0
  1  2  1  0  0  0
  1  4  1  0  0  0
  1 25  1  0  0  0
  2  5  2  0  0  0
  2 33  1  0  0  0
  3  4  1  0  0  0
  3 33  1  0  0  0
  4  6  2  0  0  0
  6  7  1  0  0  0
  7  8  2  0  0  0
  8  9  1  0  0  0
  8 10  1  0  0  0
 10 11  1  0  0  0
 10 12  2  0  0  0
 12 13  1  0  0  0
 12 14  1  0  0  0
 14 15  2  0  0  0
 14 16  1  0  0  0
 15 17  1  0  0  0
 15 18  1  0  0  0
 16 19  2  0  0  0
 16 20  1  0  0  0
 18 21  1  0  0  0
 18 22  2  0  0  0
 19 22  1  0  0  0
 19 23  1  0  0  0
 22 24  1  0  0  0
 25 26  1  0  0  0
 25 27  1  0  0  0
 25 28  1  0  0  0
 28 29  1  0  0  0
 28 30  2  0  0  0
 30 31  1  0  0  0
 30 32  1  0  0  0
 33 34  1  0  0  0
 33 35  1  0  0  0
 35 36  1  0  0  0
 35 37  1  0  0  0
 35 38  1  0  0  0
 38 39  1  0  0  0
 38 40  1  0  0  0
 38 41  1  0  0  0
M  END
> <s_m_entry_id>
35

> <s_m_entry_name>
l35_input.1

> <s_m_Source_Path>
H:\10_02_2020\GETAWAY_interpret\1_publikacja\2_materialy\6_designed_compaunds\3_designed_low_HATS5m

> <s_m_Source_File>
l35_output.mae

> <i_m_Source_File_Index>
1

> <r_mmod_Stretch_Energy-MMFF94>
11.2284383773804

> <r_mmod_Bend_Energy-MMFF94>
30.2062969207764

> <r_mmod_Torsional_Energy-MMFF94>
-16.5765075683594

> <r_mmod_Improper_Torsional_Energy-MMFF94>
0.0560104846954346

> <r_mmod_Van_der_Waal_Energy-MMFF94>
134.976776123047

> <r_mmod_Electrostatic_Energy-MMFF94>
-151.989624023438

> <r_mmod_Solvation_Energy-MMFF94>
-35.1146697998047

> <b_mmod_Minimization_Converged-MMFF94>
1

> <r_mmod_RMS_Derivative-MMFF94>
0.00890819076448679

> <s_m_job_name>
mmod_mini_75

$$$$
l36
                    3D
 Structure written by MMmdl.
 38 39  0  0  1  0            999 V2000
    2.8258    1.7421    0.4870 N   0  0  0  0  0  0
    1.5167    2.0479    0.7997 C   0  0  0  0  0  0
    1.5299   -0.0150   -0.8869 S   0  0  0  0  0  0
    3.0397    0.6977   -0.3733 C   0  0  0  0  0  0
    1.1658    2.9125    1.6030 O   0  0  0  0  0  0
    4.2275    0.3160   -0.7304 N   0  0  0  0  0  0
    4.2713   -0.7652   -1.6095 N   0  0  0  0  0  0
    5.4925   -1.0659   -1.9223 C   0  0  0  0  0  0
    6.3531   -0.5038   -1.5153 H   0  0  0  0  0  0
    5.8045   -2.1786   -2.8421 C   0  0  0  0  0  0
    4.9631   -2.7343   -3.2381 H   0  0  0  0  0  0
    7.0848   -2.4541   -3.1295 C   0  0  0  0  0  0
    7.8868   -1.8714   -2.6785 H   0  0  0  0  0  0
    7.5186   -3.5412   -4.0213 C   0  0  0  0  0  0
    6.7547   -3.9770   -5.1129 C   0  0  0  0  0  0
    8.7720   -4.1306   -3.8030 C   0  0  0  0  0  0
    5.7897   -3.5262   -5.3371 H   0  0  0  0  0  0
    7.2223   -4.9953   -5.9494 C   0  0  0  0  0  0
    9.2391   -5.1487   -4.6390 C   0  0  0  0  0  0
    9.3985   -3.8075   -2.9724 H   0  0  0  0  0  0
    6.6172   -5.3257   -6.7918 H   0  0  0  0  0  0
    8.4627   -5.5824   -5.7107 C   0  0  0  0  0  0
   10.2114   -5.6011   -4.4525 H   0  0  0  0  0  0
    8.8262   -6.3742   -6.3629 H   0  0  0  0  0  0
    3.9221    2.4860    1.0834 C   0  0  0  0  0  0
    3.6232    2.8551    2.0710 H   0  0  0  0  0  0
    4.7913    1.8344    1.2240 H   0  0  0  0  0  0
    4.2923    3.6215    0.1704 C   0  0  0  0  0  0
    4.7585    3.3518   -0.7760 H   0  0  0  0  0  0
    4.1113    4.9178    0.4568 C   0  0  0  0  0  0
    3.6585    5.2422    1.3900 H   0  0  0  0  0  0
    4.4125    5.6911   -0.2450 H   0  0  0  0  0  0
    0.5322    1.1923    0.0257 C   0  0  1  0  0  0
    0.0092    1.8324   -0.6919 H   0  0  0  0  0  0
   -0.4510    0.4940    0.9486 C   0  0  0  0  0  0
   -1.1351   -0.1536    0.3895 H   0  0  0  0  0  0
   -1.0601    1.2299    1.4857 H   0  0  0  0  0  0
    0.0597   -0.1108    1.7071 H   0  0  0  0  0  0
  1  2  1  0  0  0
  1  4  1  0  0  0
  1 25  1  0  0  0
  2  5  2  0  0  0
  2 33  1  0  0  0
  3  4  1  0  0  0
  3 33  1  0  0  0
  4  6  2  0  0  0
  6  7  1  0  0  0
  7  8  2  0  0  0
  8  9  1  0  0  0
  8 10  1  0  0  0
 10 11  1  0  0  0
 10 12  2  0  0  0
 12 13  1  0  0  0
 12 14  1  0  0  0
 14 15  2  0  0  0
 14 16  1  0  0  0
 15 17  1  0  0  0
 15 18  1  0  0  0
 16 19  2  0  0  0
 16 20  1  0  0  0
 18 21  1  0  0  0
 18 22  2  0  0  0
 19 22  1  0  0  0
 19 23  1  0  0  0
 22 24  1  0  0  0
 25 26  1  0  0  0
 25 27  1  0  0  0
 25 28  1  0  0  0
 28 29  1  0  0  0
 28 30  2  0  0  0
 30 31  1  0  0  0
 30 32  1  0  0  0
 33 34  1  0  0  0
 33 35  1  0  0  0
 35 36  1  0  0  0
 35 37  1  0  0  0
 35 38  1  0  0  0
M  END
> <s_m_entry_id>
36

> <s_m_entry_name>
l36_input.1

> <s_m_Source_Path>
H:\10_02_2020\GETAWAY_interpret\1_publikacja\2_materialy\6_designed_compaunds\3_designed_low_HATS5m

> <s_m_Source_File>
l36_output.mae

> <i_m_Source_File_Index>
1

> <r_mmod_Stretch_Energy-MMFF94>
9.89685249328613

> <r_mmod_Bend_Energy-MMFF94>
28.2725715637207

> <r_mmod_Torsional_Energy-MMFF94>
-7.751051902771

> <r_mmod_Improper_Torsional_Energy-MMFF94>
0.0503271967172623

> <r_mmod_Van_der_Waal_Energy-MMFF94>
128.675079345703

> <r_mmod_Electrostatic_Energy-MMFF94>
-152.152328491211

> <r_mmod_Solvation_Energy-MMFF94>
-38.0079650878906

> <b_mmod_Minimization_Converged-MMFF94>
1

> <r_mmod_RMS_Derivative-MMFF94>
0.00963517557829618

> <s_m_job_name>
mmod_mini_75

$$$$
l37
                    3D
 Structure written by MMmdl.
 81 87  0  0  1  0            999 V2000
    2.8334    1.7455    0.5095 N   0  0  0  0  0  0
    1.5023    2.0558    0.7795 C   0  0  0  0  0  0
    0.5880    1.1544    0.0157 C   0  0  0  0  0  0
    1.4916    0.0114   -0.8749 S   0  0  0  0  0  0
    3.0289    0.6979   -0.3777 C   0  0  0  0  0  0
    1.0700    2.8999    1.5620 O   0  0  0  0  0  0
   -0.7424    1.3054    0.0758 C   0  0  0  0  0  0
   -1.1172    2.1259    0.6900 H   0  0  0  0  0  0
   -1.8269    0.6481   -0.4840 N   0  0  0  0  0  0
   -3.0996    1.1273   -0.2908 N   0  0  0  0  0  0
   -3.9102    0.4001   -1.0026 C   0  0  0  0  0  0
   -3.2479   -0.6617   -1.8325 C   0  0  0  0  0  0
   -3.7371   -1.6345   -1.7337 H   0  0  0  0  0  0
   -3.2576   -0.3420   -2.8803 H   0  0  0  0  0  0
   -1.8333   -0.6095   -1.2570 C   0  0  2  0  0  0
   -1.1167   -0.5478   -2.0841 H   0  0  0  0  0  0
   -5.3785    0.6098   -1.0331 C   0  0  0  0  0  0
   -5.9549    1.5388   -0.1560 C   0  0  0  0  0  0
   -5.3211    2.0915    0.5362 H   0  0  0  0  0  0
   -7.5760    0.1215   -1.9274 C   0  0  0  0  0  0
   -8.1920   -0.4410   -2.6284 H   0  0  0  0  0  0
   -6.1947   -0.0965   -1.9199 C   0  0  0  0  0  0
   -5.7846   -0.8191   -2.6207 H   0  0  0  0  0  0
   -8.1635    1.0473   -1.0518 C   0  0  0  0  0  0
   -7.3419    1.7664   -0.1538 C   0  0  0  0  0  0
   -7.9308    2.6934    0.7219 C   0  0  0  0  0  0
   -7.3167    3.2585    1.4222 H   0  0  0  0  0  0
   -9.3102    2.9081    0.7120 C   0  0  0  0  0  0
   -9.7529    3.6296    1.3962 H   0  0  0  0  0  0
  -10.1182    2.1997   -0.1726 C   0  0  0  0  0  0
  -11.1938    2.3664   -0.1811 H   0  0  0  0  0  0
   -9.5492    1.2748   -1.0495 C   0  0  0  0  0  0
  -10.1991    0.7308   -1.7340 H   0  0  0  0  0  0
   -1.5446   -1.8412   -0.4060 C   0  0  0  0  0  0
   -1.9755   -1.9600    0.9234 C   0  0  0  0  0  0
   -2.5217   -1.1493    1.4034 H   0  0  0  0  0  0
   -1.7104   -3.1193    1.6589 C   0  0  0  0  0  0
   -2.0511   -3.1836    2.6909 H   0  0  0  0  0  0
   -1.0194   -4.1874    1.0839 C   0  0  0  0  0  0
   -0.5977   -4.0875   -0.2408 C   0  0  0  0  0  0
   -0.0609   -4.8914   -0.7369 H   0  0  0  0  0  0
   -0.8625   -2.9272   -0.9792 C   0  0  0  0  0  0
   -0.5242   -2.8788   -2.0142 H   0  0  0  0  0  0
   -0.8260   -5.2594    1.9111 O   0  0  0  0  0  0
   -0.1184   -6.3704    1.3654 C   0  0  0  0  0  0
   -0.0441   -7.1334    2.1463 H   0  0  0  0  0  0
    0.8994   -6.0867    1.0781 H   0  0  0  0  0  0
   -0.6628   -6.8080    0.5222 H   0  0  0  0  0  0
    4.1875    0.3091   -0.8219 N   0  0  0  0  0  0
    4.1682   -0.7506   -1.7284 N   0  0  0  0  0  0
    5.3674   -1.0617   -2.1086 C   0  0  0  0  0  0
    6.2561   -0.5230   -1.7313 H   0  0  0  0  0  0
    5.6154   -2.1556   -3.0696 C   0  0  0  0  0  0
    4.7465   -2.6887   -3.4361 H   0  0  0  0  0  0
    6.8752   -2.4425   -3.4274 C   0  0  0  0  0  0
    7.7078   -1.8829   -3.0032 H   0  0  0  0  0  0
    7.2471   -3.5129   -4.3661 C   0  0  0  0  0  0
    6.4225   -3.9112   -5.4275 C   0  0  0  0  0  0
    8.5012   -4.1244   -4.2263 C   0  0  0  0  0  0
    5.4542   -3.4419   -5.5913 H   0  0  0  0  0  0
    6.8320   -4.9146   -6.3111 C   0  0  0  0  0  0
    8.9103   -5.1277   -5.1094 C   0  0  0  0  0  0
    9.1737   -3.8305   -3.4212 H   0  0  0  0  0  0
    6.1803   -5.2157   -7.1292 H   0  0  0  0  0  0
    8.0742   -5.5241   -6.1502 C   0  0  0  0  0  0
    9.8839   -5.5976   -4.9837 H   0  0  0  0  0  0
    8.3925   -6.3043   -6.8390 H   0  0  0  0  0  0
    3.9117    2.4700    1.1232 C   0  0  0  0  0  0
    3.7821    3.8312    1.4424 C   0  0  0  0  0  0
    5.1321    1.8507    1.4345 C   0  0  0  0  0  0
    2.8791    4.3867    1.1975 H   0  0  0  0  0  0
    4.8279    4.5447    2.0424 C   0  0  0  0  0  0
    6.1791    2.5606    2.0374 C   0  0  0  0  0  0
    5.2932    0.7900    1.2558 H   0  0  0  0  0  0
    4.6909    5.6041    2.2569 H   0  0  0  0  0  0
    6.0310    3.9111    2.3562 C   0  0  0  0  0  0
    7.1096    2.0405    2.2626 H   0  0  0  0  0  0
    7.1633    4.6807    2.9690 C   0  0  0  0  0  0
    7.7927    5.1098    2.1833 H   0  0  0  0  0  0
    7.7790    4.0324    3.6015 H   0  0  0  0  0  0
    6.7872    5.4903    3.6033 H   0  0  0  0  0  0
  1  2  1  0  0  0
  1  5  1  0  0  0
  1 68  1  0  0  0
  2  3  1  0  0  0
  2  6  2  0  0  0
  3  4  1  0  0  0
  3  7  2  0  0  0
  4  5  1  0  0  0
  5 49  2  0  0  0
  7  8  1  0  0  0
  7  9  1  0  0  0
  9 10  1  0  0  0
  9 15  1  0  0  0
 10 11  2  0  0  0
 11 12  1  0  0  0
 11 17  1  0  0  0
 12 13  1  0  0  0
 12 14  1  0  0  0
 12 15  1  0  0  0
 15 16  1  0  0  0
 15 34  1  0  0  0
 17 18  2  0  0  0
 17 22  1  0  0  0
 18 19  1  0  0  0
 18 25  1  0  0  0
 20 21  1  0  0  0
 20 22  2  0  0  0
 20 24  1  0  0  0
 22 23  1  0  0  0
 24 25  1  0  0  0
 24 32  2  0  0  0
 25 26  2  0  0  0
 26 27  1  0  0  0
 26 28  1  0  0  0
 28 29  1  0  0  0
 28 30  2  0  0  0
 30 31  1  0  0  0
 30 32  1  0  0  0
 32 33  1  0  0  0
 34 35  1  0  0  0
 34 42  2  0  0  0
 35 36  1  0  0  0
 35 37  2  0  0  0
 37 38  1  0  0  0
 37 39  1  0  0  0
 39 40  2  0  0  0
 39 44  1  0  0  0
 40 41  1  0  0  0
 40 42  1  0  0  0
 42 43  1  0  0  0
 44 45  1  0  0  0
 45 46  1  0  0  0
 45 47  1  0  0  0
 45 48  1  0  0  0
 49 50  1  0  0  0
 50 51  2  0  0  0
 51 52  1  0  0  0
 51 53  1  0  0  0
 53 54  1  0  0  0
 53 55  2  0  0  0
 55 56  1  0  0  0
 55 57  1  0  0  0
 57 58  2  0  0  0
 57 59  1  0  0  0
 58 60  1  0  0  0
 58 61  1  0  0  0
 59 62  2  0  0  0
 59 63  1  0  0  0
 61 64  1  0  0  0
 61 65  2  0  0  0
 62 65  1  0  0  0
 62 66  1  0  0  0
 65 67  1  0  0  0
 68 69  1  0  0  0
 68 70  2  0  0  0
 69 71  1  0  0  0
 69 72  2  0  0  0
 70 73  1  0  0  0
 70 74  1  0  0  0
 72 75  1  0  0  0
 72 76  1  0  0  0
 73 76  2  0  0  0
 73 77  1  0  0  0
 76 78  1  0  0  0
 78 79  1  0  0  0
 78 80  1  0  0  0
 78 81  1  0  0  0
M  END
> <s_m_entry_id>
37

> <s_m_entry_name>
l37_inpput.1

> <s_m_Source_Path>
H:\10_02_2020\GETAWAY_interpret\1_publikacja\2_materialy\6_designed_compaunds\3_designed_low_HATS5m

> <s_m_Source_File>
l37_output.mae

> <i_m_Source_File_Index>
1

> <r_mmod_Stretch_Energy-MMFF94>
46.6561622619629

> <r_mmod_Bend_Energy-MMFF94>
111.363410949707

> <r_mmod_Torsional_Energy-MMFF94>
55.5733947753906

> <r_mmod_Improper_Torsional_Energy-MMFF94>
0.606563746929169

> <r_mmod_Van_der_Waal_Energy-MMFF94>
438.080017089844

> <r_mmod_Electrostatic_Energy-MMFF94>
12.0634479522705

> <r_mmod_Solvation_Energy-MMFF94>
-69.2118530273438

> <b_mmod_Minimization_Converged-MMFF94>
1

> <r_mmod_RMS_Derivative-MMFF94>
0.00714430306106806

> <s_m_job_name>
mmod_mini_76

$$$$
l38
                    3D
 Structure written by MMmdl.
 84 90  0  0  1  0            999 V2000
    2.8322    1.7469    0.5086 N   0  0  0  0  0  0
    1.5008    2.0530    0.7864 C   0  0  0  0  0  0
    0.5907    1.1623    0.0113 C   0  0  0  0  0  0
    1.4920    0.0029   -0.8734 S   0  0  0  0  0  0
    3.0285    0.6999   -0.3808 C   0  0  0  0  0  0
    1.0694    2.8802    1.5875 O   0  0  0  0  0  0
    4.1871    0.3161   -0.8297 N   0  0  0  0  0  0
    4.1696   -0.7442   -1.7355 N   0  0  0  0  0  0
    5.3681   -1.0414   -2.1294 C   0  0  0  0  0  0
    6.2546   -0.4922   -1.7623 H   0  0  0  0  0  0
    5.6179   -2.1325   -3.0930 C   0  0  0  0  0  0
    4.7513   -2.6759   -3.4497 H   0  0  0  0  0  0
    6.8769   -2.4046   -3.4650 C   0  0  0  0  0  0
    7.7076   -1.8352   -3.0503 H   0  0  0  0  0  0
    7.2507   -3.4708   -4.4078 C   0  0  0  0  0  0
    6.4188   -3.8791   -5.4597 C   0  0  0  0  0  0
    8.5134   -4.0674   -4.2822 C   0  0  0  0  0  0
    5.4433   -3.4214   -5.6124 H   0  0  0  0  0  0
    6.8301   -4.8778   -6.3477 C   0  0  0  0  0  0
    8.9243   -5.0660   -5.1697 C   0  0  0  0  0  0
    9.1915   -3.7654   -3.4849 H   0  0  0  0  0  0
    6.1726   -5.1869   -7.1583 H   0  0  0  0  0  0
    8.0811   -5.4726   -6.2009 C   0  0  0  0  0  0
    9.9048   -5.5244   -5.0551 H   0  0  0  0  0  0
    8.4007   -6.2492   -6.8932 H   0  0  0  0  0  0
    3.9102    2.4714    1.1229 C   0  0  0  0  0  0
    3.7764    3.8306    1.4493 C   0  0  0  0  0  0
    5.1342    1.8554    1.4269 C   0  0  0  0  0  0
    2.8697    4.3829    1.2109 H   0  0  0  0  0  0
    4.8217    4.5454    2.0487 C   0  0  0  0  0  0
    6.1806    2.5666    2.0291 C   0  0  0  0  0  0
    5.2989    0.7962    1.2428 H   0  0  0  0  0  0
    4.6813    5.6031    2.2688 H   0  0  0  0  0  0
    6.0285    3.9151    2.3547 C   0  0  0  0  0  0
    7.1140    2.0491    2.2484 H   0  0  0  0  0  0
    7.1602    4.6862    2.9667 C   0  0  0  0  0  0
    7.7849    5.1213    2.1806 H   0  0  0  0  0  0
    7.7808    4.0375    3.5939 H   0  0  0  0  0  0
    6.7835    5.4915    3.6061 H   0  0  0  0  0  0
   -0.7479    1.2296   -0.0010 C   0  0  0  0  0  0
   -1.3068    0.5126   -0.6047 H   0  0  0  0  0  0
   -1.5832    2.1103    0.6514 N   0  0  0  0  0  0
   -1.1301    2.6908    1.3701 H   0  0  0  0  0  0
   -3.0155    1.8804    0.8834 C   0  0  0  0  0  0
   -3.5120    1.7894   -0.0863 H   0  0  0  0  0  0
   -3.1426    0.9568    1.4568 H   0  0  0  0  0  0
   -3.6391    3.0369    1.6892 C   0  0  0  0  0  0
   -5.0283    3.1086    1.6933 N   0  0  0  0  0  0
   -2.9274    3.8418    2.3089 O   0  0  0  0  0  0
   -5.6534    4.1290    2.3805 N   0  0  0  0  0  0
   -5.9866    2.2322    0.9988 C   0  0  2  0  0  0
   -6.9269    4.0439    2.1241 C   0  0  0  0  0  0
   -7.3179    2.9571    1.1569 C   0  0  0  0  0  0
   -5.7017    2.1939   -0.0590 H   0  0  0  0  0  0
   -6.0328    0.8250    1.5717 C   0  0  0  0  0  0
   -7.9351    4.9635    2.7083 C   0  0  0  0  0  0
   -8.1257    2.3323    1.5477 H   0  0  0  0  0  0
   -7.6272    3.4183    0.2128 H   0  0  0  0  0  0
   -6.0645    0.5883    2.9568 C   0  0  0  0  0  0
   -6.0690   -0.2765    0.7005 C   0  0  0  0  0  0
   -7.5285    5.9036    3.6603 C   0  0  0  0  0  0
   -9.2805    4.9103    2.3242 C   0  0  0  0  0  0
   -6.0498    1.4180    3.6628 H   0  0  0  0  0  0
   -6.1151   -0.7159    3.4564 C   0  0  0  0  0  0
   -6.1194   -1.5805    1.2011 C   0  0  0  0  0  0
   -6.0588   -0.1309   -0.3794 H   0  0  0  0  0  0
   -6.4882    5.9645    3.9744 H   0  0  0  0  0  0
   -8.4570    6.7812    4.2265 C   0  0  0  0  0  0
   -9.6147    4.1900    1.5807 H   0  0  0  0  0  0
  -10.2248    5.7884    2.8866 C   0  0  0  0  0  0
   -6.1360   -0.8779    4.5316 H   0  0  0  0  0  0
   -6.1410   -1.7950    2.5768 C   0  0  0  0  0  0
   -6.1439   -2.4198    0.5099 H   0  0  0  0  0  0
   -8.1136    7.5031    4.9667 H   0  0  0  0  0  0
   -9.8072    6.7355    3.8503 C   0  0  0  0  0  0
  -11.5776    5.7459    2.5108 C   0  0  0  0  0  0
   -6.2039   -3.4010    3.1925 Cl  0  0  0  0  0  0
  -10.7515    7.6109    4.4103 C   0  0  0  0  0  0
  -12.5044    6.6233    3.0768 C   0  0  0  0  0  0
  -11.9233    5.0254    1.7703 H   0  0  0  0  0  0
  -10.4490    8.3472    5.1540 H   0  0  0  0  0  0
  -12.0919    7.5545    4.0253 C   0  0  0  0  0  0
  -13.5494    6.5785    2.7757 H   0  0  0  0  0  0
  -12.8138    8.2389    4.4671 H   0  0  0  0  0  0
  1  2  1  0  0  0
  1  5  1  0  0  0
  1 26  1  0  0  0
  2  3  1  0  0  0
  2  6  2  0  0  0
  3  4  1  0  0  0
  3 40  2  0  0  0
  4  5  1  0  0  0
  5  7  2  0  0  0
  7  8  1  0  0  0
  8  9  2  0  0  0
  9 10  1  0  0  0
  9 11  1  0  0  0
 11 12  1  0  0  0
 11 13  2  0  0  0
 13 14  1  0  0  0
 13 15  1  0  0  0
 15 16  2  0  0  0
 15 17  1  0  0  0
 16 18  1  0  0  0
 16 19  1  0  0  0
 17 20  2  0  0  0
 17 21  1  0  0  0
 19 22  1  0  0  0
 19 23  2  0  0  0
 20 23  1  0  0  0
 20 24  1  0  0  0
 23 25  1  0  0  0
 26 27  1  0  0  0
 26 28  2  0  0  0
 27 29  1  0  0  0
 27 30  2  0  0  0
 28 31  1  0  0  0
 28 32  1  0  0  0
 30 33  1  0  0  0
 30 34  1  0  0  0
 31 34  2  0  0  0
 31 35  1  0  0  0
 34 36  1  0  0  0
 36 37  1  0  0  0
 36 38  1  0  0  0
 36 39  1  0  0  0
 40 41  1  0  0  0
 40 42  1  0  0  0
 42 43  1  0  0  0
 42 44  1  0  0  0
 44 45  1  0  0  0
 44 46  1  0  0  0
 44 47  1  0  0  0
 47 48  1  0  0  0
 47 49  2  0  0  0
 48 50  1  0  0  0
 48 51  1  0  0  0
 50 52  2  0  0  0
 51 53  1  0  0  0
 51 54  1  0  0  0
 51 55  1  0  0  0
 52 53  1  0  0  0
 52 56  1  0  0  0
 53 57  1  0  0  0
 53 58  1  0  0  0
 55 59  2  0  0  0
 55 60  1  0  0  0
 56 61  2  0  0  0
 56 62  1  0  0  0
 59 63  1  0  0  0
 59 64  1  0  0  0
 60 65  2  0  0  0
 60 66  1  0  0  0
 61 67  1  0  0  0
 61 68  1  0  0  0
 62 69  1  0  0  0
 62 70  2  0  0  0
 64 71  1  0  0  0
 64 72  2  0  0  0
 65 72  1  0  0  0
 65 73  1  0  0  0
 68 74  1  0  0  0
 68 75  2  0  0  0
 70 75  1  0  0  0
 70 76  1  0  0  0
 72 77  1  0  0  0
 75 78  1  0  0  0
 76 79  2  0  0  0
 76 80  1  0  0  0
 78 81  1  0  0  0
 78 82  2  0  0  0
 79 82  1  0  0  0
 79 83  1  0  0  0
 82 84  1  0  0  0
M  END
> <s_m_entry_id>
38

> <s_m_entry_name>
l38_input.1

> <s_m_Source_Path>
H:\10_02_2020\GETAWAY_interpret\1_publikacja\2_materialy\6_designed_compaunds\3_designed_low_HATS5m

> <s_m_Source_File>
l38_output.mae

> <i_m_Source_File_Index>
1

> <r_mmod_Stretch_Energy-MMFF94>
52.422607421875

> <r_mmod_Bend_Energy-MMFF94>
90.4632186889648

> <r_mmod_Torsional_Energy-MMFF94>
61.2184104919434

> <r_mmod_Improper_Torsional_Energy-MMFF94>
-0.239347368478775

> <r_mmod_Van_der_Waal_Energy-MMFF94>
428.842346191406

> <r_mmod_Electrostatic_Energy-MMFF94>
329.650177001953

> <r_mmod_Solvation_Energy-MMFF94>
-103.394706726074

> <b_mmod_Minimization_Converged-MMFF94>
1

> <r_mmod_RMS_Derivative-MMFF94>
0.00773849571123719

> <s_m_job_name>
mmod_mini_77

$$$$
l39
                    3D
 Structure written by MMmdl.
 47 49  0  0  1  0            999 V2000
    2.8376    1.7497    0.4972 N   0  0  0  0  0  0
    1.5106    1.9926    0.8510 C   0  0  0  0  0  0
    1.5216   -0.0647   -0.8135 S   0  0  0  0  0  0
    3.0328    0.7355   -0.4245 C   0  0  0  0  0  0
    1.1167    2.7073    1.7753 O   0  0  0  0  0  0
    4.1791    0.4366   -0.9599 N   0  0  0  0  0  0
    4.1708   -0.6095   -1.8823 N   0  0  0  0  0  0
    5.3587   -0.8266   -2.3526 C   0  0  0  0  0  0
    6.2311   -0.2293   -2.0293 H   0  0  0  0  0  0
    5.6152   -1.8862   -3.3492 C   0  0  0  0  0  0
    4.7629   -2.4763   -3.6636 H   0  0  0  0  0  0
    6.8635   -2.0754   -3.8003 C   0  0  0  0  0  0
    7.6820   -1.4624   -3.4253 H   0  0  0  0  0  0
    7.2432   -3.1030   -4.7827 C   0  0  0  0  0  0
    6.3755   -3.5459   -5.7907 C   0  0  0  0  0  0
    8.5447   -3.6233   -4.7429 C   0  0  0  0  0  0
    5.3668   -3.1464   -5.8771 H   0  0  0  0  0  0
    6.7918   -4.5047   -6.7195 C   0  0  0  0  0  0
    8.9606   -4.5820   -5.6712 C   0  0  0  0  0  0
    9.2502   -3.2920   -3.9818 H   0  0  0  0  0  0
    6.1065   -4.8415   -7.4952 H   0  0  0  0  0  0
    8.0828   -5.0242   -6.6578 C   0  0  0  0  0  0
    9.9719   -4.9813   -5.6231 H   0  0  0  0  0  0
    8.4062   -5.7697   -7.3818 H   0  0  0  0  0  0
    3.9155    2.4752    1.1114 C   0  0  0  0  0  0
    3.7503    3.8124    1.5079 C   0  0  0  0  0  0
    5.1684    1.8863    1.3414 C   0  0  0  0  0  0
    2.8175    4.3435    1.3285 H   0  0  0  0  0  0
    4.7931    4.5320    2.1055 C   0  0  0  0  0  0
    6.2125    2.6023    1.9417 C   0  0  0  0  0  0
    5.3601    0.8437    1.0978 H   0  0  0  0  0  0
    4.6274    5.5726    2.3824 H   0  0  0  0  0  0
    6.0294    3.9279    2.3386 C   0  0  0  0  0  0
    7.1693    2.1067    2.1026 H   0  0  0  0  0  0
    7.1575    4.7059    2.9488 C   0  0  0  0  0  0
    7.7390    5.1995    2.1642 H   0  0  0  0  0  0
    7.8207    4.0486    3.5210 H   0  0  0  0  0  0
    6.7786    5.4659    3.6403 H   0  0  0  0  0  0
    0.5416    1.2518   -0.0580 C   0  0  1  0  0  0
    0.2349    1.9534   -0.8425 H   0  0  0  0  0  0
   -0.6845    0.7354    0.6990 C   0  0  0  0  0  0
   -0.3846    0.0297    1.4844 H   0  0  0  0  0  0
   -1.1647    1.5744    1.2187 H   0  0  0  0  0  0
   -1.7315    0.0859   -0.1971 C   0  0  0  0  0  0
   -2.0438    0.7687   -0.9937 H   0  0  0  0  0  0
   -2.6179   -0.1732    0.3912 H   0  0  0  0  0  0
   -1.3602   -0.8352   -0.6557 H   0  0  0  0  0  0
  1  2  1  0  0  0
  1  4  1  0  0  0
  1 25  1  0  0  0
  2  5  2  0  0  0
  2 39  1  0  0  0
  3  4  1  0  0  0
  3 39  1  0  0  0
  4  6  2  0  0  0
  6  7  1  0  0  0
  7  8  2  0  0  0
  8  9  1  0  0  0
  8 10  1  0  0  0
 10 11  1  0  0  0
 10 12  2  0  0  0
 12 13  1  0  0  0
 12 14  1  0  0  0
 14 15  2  0  0  0
 14 16  1  0  0  0
 15 17  1  0  0  0
 15 18  1  0  0  0
 16 19  2  0  0  0
 16 20  1  0  0  0
 18 21  1  0  0  0
 18 22  2  0  0  0
 19 22  1  0  0  0
 19 23  1  0  0  0
 22 24  1  0  0  0
 25 26  1  0  0  0
 25 27  2  0  0  0
 26 28  1  0  0  0
 26 29  2  0  0  0
 27 30  1  0  0  0
 27 31  1  0  0  0
 29 32  1  0  0  0
 29 33  1  0  0  0
 30 33  2  0  0  0
 30 34  1  0  0  0
 33 35  1  0  0  0
 35 36  1  0  0  0
 35 37  1  0  0  0
 35 38  1  0  0  0
 39 40  1  0  0  0
 39 41  1  0  0  0
 41 42  1  0  0  0
 41 43  1  0  0  0
 41 44  1  0  0  0
 44 45  1  0  0  0
 44 46  1  0  0  0
 44 47  1  0  0  0
M  END
> <s_m_entry_id>
39

> <s_m_entry_name>
l39_input.1

> <s_m_Source_Path>
H:\10_02_2020\GETAWAY_interpret\1_publikacja\2_materialy\6_designed_compaunds\3_designed_low_HATS5m

> <s_m_Source_File>
l39_output.mae

> <i_m_Source_File_Index>
1

> <r_mmod_Stretch_Energy-MMFF94>
21.1253490447998

> <r_mmod_Bend_Energy-MMFF94>
39.7596893310547

> <r_mmod_Torsional_Energy-MMFF94>
25.6443519592285

> <r_mmod_Improper_Torsional_Energy-MMFF94>
0.192063003778458

> <r_mmod_Van_der_Waal_Energy-MMFF94>
213.574096679688

> <r_mmod_Electrostatic_Energy-MMFF94>
-53.8215522766113

> <r_mmod_Solvation_Energy-MMFF94>
-37.4224624633789

> <b_mmod_Minimization_Converged-MMFF94>
1

> <r_mmod_RMS_Derivative-MMFF94>
0.00852262787520885

> <s_m_job_name>
mmod_mini_77

$$$$
l40
                    3D
 Structure written by MMmdl.
 44 46  0  0  1  0            999 V2000
    2.8370    1.7497    0.4983 N   0  0  0  0  0  0
    1.5095    1.9975    0.8469 C   0  0  0  0  0  0
    1.5197   -0.0620   -0.8193 S   0  0  0  0  0  0
    3.0325    0.7331   -0.4216 C   0  0  0  0  0  0
    1.1106    2.7203    1.7628 O   0  0  0  0  0  0
    4.1802    0.4287   -0.9509 N   0  0  0  0  0  0
    4.1722   -0.6182   -1.8724 N   0  0  0  0  0  0
    5.3614   -0.8406   -2.3368 C   0  0  0  0  0  0
    6.2347   -0.2466   -2.0098 H   0  0  0  0  0  0
    5.6184   -1.9023   -3.3310 C   0  0  0  0  0  0
    4.7652   -2.4892   -3.6490 H   0  0  0  0  0  0
    6.8681   -2.0971   -3.7759 C   0  0  0  0  0  0
    7.6873   -1.4871   -3.3976 H   0  0  0  0  0  0
    7.2481   -3.1273   -4.7555 C   0  0  0  0  0  0
    6.3837   -3.5669   -5.7677 C   0  0  0  0  0  0
    8.5469   -3.6536   -4.7084 C   0  0  0  0  0  0
    5.3773   -3.1626   -5.8597 H   0  0  0  0  0  0
    6.8003   -4.5284   -6.6936 C   0  0  0  0  0  0
    8.9631   -4.6150   -5.6338 C   0  0  0  0  0  0
    9.2500   -3.3251   -3.9439 H   0  0  0  0  0  0
    6.1174   -4.8625   -7.4726 H   0  0  0  0  0  0
    8.0884   -5.0539   -6.6247 C   0  0  0  0  0  0
    9.9723   -5.0191   -5.5801 H   0  0  0  0  0  0
    8.4121   -5.8014   -7.3464 H   0  0  0  0  0  0
    3.9148    2.4747    1.1133 C   0  0  0  0  0  0
    3.7516    3.8133    1.5059 C   0  0  0  0  0  0
    5.1659    1.8838    1.3481 C   0  0  0  0  0  0
    2.8204    4.3460    1.3227 H   0  0  0  0  0  0
    4.7944    4.5322    2.1043 C   0  0  0  0  0  0
    6.2100    2.5992    1.9492 C   0  0  0  0  0  0
    5.3559    0.8401    1.1080 H   0  0  0  0  0  0
    4.6301    5.5739    2.3781 H   0  0  0  0  0  0
    6.0287    3.9262    2.3422 C   0  0  0  0  0  0
    7.1653    2.1019    2.1140 H   0  0  0  0  0  0
    7.1569    4.7033    2.9533 C   0  0  0  0  0  0
    7.7414    5.1940    2.1689 H   0  0  0  0  0  0
    7.8174    4.0461    3.5286 H   0  0  0  0  0  0
    6.7779    5.4658    3.6420 H   0  0  0  0  0  0
    0.5455    1.2466   -0.0522 C   0  0  1  0  0  0
    0.2014    1.9377   -0.8291 H   0  0  0  0  0  0
   -0.6371    0.6743    0.7098 C   0  0  0  0  0  0
   -0.3163    0.0268    1.5342 H   0  0  0  0  0  0
   -1.2975    0.0989    0.0519 H   0  0  0  0  0  0
   -1.2351    1.4797    1.1511 H   0  0  0  0  0  0
  1  2  1  0  0  0
  1  4  1  0  0  0
  1 25  1  0  0  0
  2  5  2  0  0  0
  2 39  1  0  0  0
  3  4  1  0  0  0
  3 39  1  0  0  0
  4  6  2  0  0  0
  6  7  1  0  0  0
  7  8  2  0  0  0
  8  9  1  0  0  0
  8 10  1  0  0  0
 10 11  1  0  0  0
 10 12  2  0  0  0
 12 13  1  0  0  0
 12 14  1  0  0  0
 14 15  2  0  0  0
 14 16  1  0  0  0
 15 17  1  0  0  0
 15 18  1  0  0  0
 16 19  2  0  0  0
 16 20  1  0  0  0
 18 21  1  0  0  0
 18 22  2  0  0  0
 19 22  1  0  0  0
 19 23  1  0  0  0
 22 24  1  0  0  0
 25 26  1  0  0  0
 25 27  2  0  0  0
 26 28  1  0  0  0
 26 29  2  0  0  0
 27 30  1  0  0  0
 27 31  1  0  0  0
 29 32  1  0  0  0
 29 33  1  0  0  0
 30 33  2  0  0  0
 30 34  1  0  0  0
 33 35  1  0  0  0
 35 36  1  0  0  0
 35 37  1  0  0  0
 35 38  1  0  0  0
 39 40  1  0  0  0
 39 41  1  0  0  0
 41 42  1  0  0  0
 41 43  1  0  0  0
 41 44  1  0  0  0
M  END
> <s_m_entry_id>
40

> <s_m_entry_name>
l40_input.1

> <s_m_Source_Path>
H:\10_02_2020\GETAWAY_interpret\1_publikacja\2_materialy\6_designed_compaunds\3_designed_low_HATS5m

> <s_m_Source_File>
l40_output.mae

> <i_m_Source_File_Index>
1

> <r_mmod_Stretch_Energy-MMFF94>
20.0951728820801

> <r_mmod_Bend_Energy-MMFF94>
36.1208419799805

> <r_mmod_Torsional_Energy-MMFF94>
37.223949432373

> <r_mmod_Improper_Torsional_Energy-MMFF94>
0.202480867505074

> <r_mmod_Van_der_Waal_Energy-MMFF94>
206.988723754883

> <r_mmod_Electrostatic_Energy-MMFF94>
-53.9218940734863

> <r_mmod_Solvation_Energy-MMFF94>
-39.3874397277832

> <b_mmod_Minimization_Converged-MMFF94>
1

> <r_mmod_RMS_Derivative-MMFF94>
0.00925800390541554

> <s_m_job_name>
mmod_mini_77

$$$$
l41
                    3D
 Structure written by MMmdl.
 92 98  0  0  1  0            999 V2000
    2.8335    1.7538    0.4996 N   0  0  0  0  0  0
    1.5020    2.0720    0.7591 C   0  0  0  0  0  0
    0.5884    1.1261    0.0503 C   0  0  0  0  0  0
    1.4912    0.0389   -0.9084 S   0  0  0  0  0  0
    3.0291    0.6741   -0.3485 C   0  0  0  0  0  0
    1.0687    3.0123    1.4221 O   0  0  0  0  0  0
   -0.7420    1.2156    0.1855 C   0  0  0  0  0  0
   -1.1191    2.0148    0.8257 H   0  0  0  0  0  0
   -1.8246    0.5097   -0.3159 N   0  0  0  0  0  0
   -3.1052    0.9292   -0.0502 N   0  0  0  0  0  0
   -3.9203    0.1623   -0.7136 C   0  0  0  0  0  0
   -3.2578   -0.8714   -1.5781 C   0  0  0  0  0  0
   -3.6933   -1.8658   -1.4478 H   0  0  0  0  0  0
   -3.3443   -0.5586   -2.6245 H   0  0  0  0  0  0
   -1.8159   -0.7490   -1.0871 C   0  0  2  0  0  0
   -1.1534   -0.6549   -1.9553 H   0  0  0  0  0  0
   -5.3962    0.3040   -0.6607 C   0  0  0  0  0  0
   -5.9640    1.2135    0.2421 C   0  0  0  0  0  0
   -5.3179    1.8010    0.8931 H   0  0  0  0  0  0
   -7.6163   -0.2925   -1.4240 C   0  0  0  0  0  0
   -8.2446   -0.8890   -2.0849 H   0  0  0  0  0  0
   -6.2282   -0.4469   -1.4946 C   0  0  0  0  0  0
   -5.8259   -1.1563   -2.2132 H   0  0  0  0  0  0
   -8.1950    0.6134   -0.5222 C   0  0  0  0  0  0
   -7.3576    1.3775    0.3225 C   0  0  0  0  0  0
   -7.9377    2.2845    1.2245 C   0  0  0  0  0  0
   -7.3114    2.8835    1.8847 H   0  0  0  0  0  0
   -9.3238    2.4358    1.2924 C   0  0  0  0  0  0
   -9.7596    3.1426    1.9962 H   0  0  0  0  0  0
  -10.1475    1.6832    0.4604 C   0  0  0  0  0  0
  -11.2283    1.8005    0.5125 H   0  0  0  0  0  0
   -9.5873    0.7773   -0.4418 C   0  0  0  0  0  0
  -10.2494    0.1979   -1.0842 H   0  0  0  0  0  0
   -1.4175   -1.9625   -0.2544 C   0  0  0  0  0  0
   -1.7681   -2.1006    1.0965 C   0  0  0  0  0  0
   -2.3288   -1.3184    1.6062 H   0  0  0  0  0  0
   -1.4028   -3.2428    1.8157 C   0  0  0  0  0  0
   -1.6827   -3.3224    2.8647 H   0  0  0  0  0  0
   -0.6893   -4.2746    1.2030 C   0  0  0  0  0  0
   -0.3468   -4.1558   -0.1427 C   0  0  0  0  0  0
    0.2034   -4.9316   -0.6680 H   0  0  0  0  0  0
   -0.7120   -3.0127   -0.8648 C   0  0  0  0  0  0
   -0.4338   -2.9490   -1.9168 H   0  0  0  0  0  0
   -0.3949   -5.3329    2.0178 O   0  0  0  0  0  0
    0.3411   -6.4056    1.4341 C   0  0  0  0  0  0
    0.4988   -7.1614    2.2095 H   0  0  0  0  0  0
    1.3250   -6.0681    1.0921 H   0  0  0  0  0  0
   -0.2238   -6.8741    0.6215 H   0  0  0  0  0  0
    4.1886    0.1698   -0.6513 N   0  0  0  0  0  0
    4.1694   -0.9299   -1.5089 N   0  0  0  0  0  0
    5.3679   -1.3695   -1.7316 C   0  0  0  0  0  0
    6.2562   -0.8958   -1.2746 H   0  0  0  0  0  0
    5.6157   -2.5302   -2.6107 C   0  0  0  0  0  0
    4.7463   -3.0000   -3.0544 H   0  0  0  0  0  0
    6.8742   -2.9491   -2.8061 C   0  0  0  0  0  0
    7.7037   -2.4465   -2.3106 H   0  0  0  0  0  0
    7.2447   -4.0963   -3.6500 C   0  0  0  0  0  0
    6.5103   -4.4728   -4.7832 C   0  0  0  0  0  0
    8.4105   -4.8109   -3.3396 C   0  0  0  0  0  0
    5.6161   -3.9268   -5.0781 H   0  0  0  0  0  0
    6.9184   -5.5536   -5.5708 C   0  0  0  0  0  0
    8.8182   -5.8915   -4.1268 C   0  0  0  0  0  0
    9.0133   -4.5377   -2.4743 H   0  0  0  0  0  0
    6.3369   -5.8365   -6.4464 H   0  0  0  0  0  0
    8.0703   -6.2641   -5.2410 C   0  0  0  0  0  0
    9.7219   -6.4406   -3.8690 H   0  0  0  0  0  0
    8.3877   -7.1045   -5.8553 H   0  0  0  0  0  0
    3.9107    2.5115    1.0731 C   0  0  0  0  0  0
    3.7878    3.1132    2.3312 C   0  0  0  0  0  0
    5.1271    2.6916    0.4038 C   0  0  0  0  0  0
    2.8913    2.9892    2.9350 H   0  0  0  0  0  0
    4.8388    3.8564    2.8938 C   0  0  0  0  0  0
    6.1761    3.4377    0.9701 C   0  0  0  0  0  0
    5.2885    2.2998   -0.5980 H   0  0  0  0  0  0
    4.6928    4.2641    3.8931 H   0  0  0  0  0  0
    6.0565    4.0432    2.2261 C   0  0  0  0  0  0
    7.0795    3.5526    0.3746 H   0  0  0  0  0  0
    7.0843    4.7916    2.8255 N   0  0  0  0  0  0
    6.7067    6.1790    3.1850 C   0  0  0  0  0  0
    8.4618    4.5690    2.3395 C   0  0  0  0  0  0
    5.7562    6.2045    3.7299 H   0  0  0  0  0  0
    7.4386    6.5897    3.8884 H   0  0  0  0  0  0
    6.6115    7.0962    1.9723 C   0  0  0  0  0  0
    8.6205    3.4977    2.1606 H   0  0  0  0  0  0
    8.6337    5.0931    1.3924 H   0  0  0  0  0  0
    9.5081    4.9926    3.3618 C   0  0  0  0  0  0
    5.8660    6.7404    1.2541 H   0  0  0  0  0  0
    7.5710    7.1771    1.4524 H   0  0  0  0  0  0
    6.3190    8.1031    2.2875 H   0  0  0  0  0  0
    9.3041    4.5541    4.3442 H   0  0  0  0  0  0
    9.5481    6.0804    3.4729 H   0  0  0  0  0  0
   10.5015    4.6629    3.0400 H   0  0  0  0  0  0
  1  2  1  0  0  0
  1  5  1  0  0  0
  1 68  1  0  0  0
  2  3  1  0  0  0
  2  6  2  0  0  0
  3  4  1  0  0  0
  3  7  2  0  0  0
  4  5  1  0  0  0
  5 49  2  0  0  0
  7  8  1  0  0  0
  7  9  1  0  0  0
  9 10  1  0  0  0
  9 15  1  0  0  0
 10 11  2  0  0  0
 11 12  1  0  0  0
 11 17  1  0  0  0
 12 13  1  0  0  0
 12 14  1  0  0  0
 12 15  1  0  0  0
 15 16  1  0  0  0
 15 34  1  0  0  0
 17 18  2  0  0  0
 17 22  1  0  0  0
 18 19  1  0  0  0
 18 25  1  0  0  0
 20 21  1  0  0  0
 20 22  2  0  0  0
 20 24  1  0  0  0
 22 23  1  0  0  0
 24 25  1  0  0  0
 24 32  2  0  0  0
 25 26  2  0  0  0
 26 27  1  0  0  0
 26 28  1  0  0  0
 28 29  1  0  0  0
 28 30  2  0  0  0
 30 31  1  0  0  0
 30 32  1  0  0  0
 32 33  1  0  0  0
 34 35  1  0  0  0
 34 42  2  0  0  0
 35 36  1  0  0  0
 35 37  2  0  0  0
 37 38  1  0  0  0
 37 39  1  0  0  0
 39 40  2  0  0  0
 39 44  1  0  0  0
 40 41  1  0  0  0
 40 42  1  0  0  0
 42 43  1  0  0  0
 44 45  1  0  0  0
 45 46  1  0  0  0
 45 47  1  0  0  0
 45 48  1  0  0  0
 49 50  1  0  0  0
 50 51  2  0  0  0
 51 52  1  0  0  0
 51 53  1  0  0  0
 53 54  1  0  0  0
 53 55  2  0  0  0
 55 56  1  0  0  0
 55 57  1  0  0  0
 57 58  2  0  0  0
 57 59  1  0  0  0
 58 60  1  0  0  0
 58 61  1  0  0  0
 59 62  2  0  0  0
 59 63  1  0  0  0
 61 64  1  0  0  0
 61 65  2  0  0  0
 62 65  1  0  0  0
 62 66  1  0  0  0
 65 67  1  0  0  0
 68 69  2  0  0  0
 68 70  1  0  0  0
 69 71  1  0  0  0
 69 72  1  0  0  0
 70 73  2  0  0  0
 70 74  1  0  0  0
 72 75  1  0  0  0
 72 76  2  0  0  0
 73 76  1  0  0  0
 73 77  1  0  0  0
 76 78  1  0  0  0
 78 79  1  0  0  0
 78 80  1  0  0  0
 79 81  1  0  0  0
 79 82  1  0  0  0
 79 83  1  0  0  0
 80 84  1  0  0  0
 80 85  1  0  0  0
 80 86  1  0  0  0
 83 87  1  0  0  0
 83 88  1  0  0  0
 83 89  1  0  0  0
 86 90  1  0  0  0
 86 91  1  0  0  0
 86 92  1  0  0  0
M  END
> <s_m_entry_id>
41

> <s_m_entry_name>
l41_input.1

> <s_m_Source_Path>
H:\10_02_2020\GETAWAY_interpret\1_publikacja\2_materialy\6_designed_compaunds\3_designed_low_HATS5m

> <s_m_Source_File>
l41_output.mae

> <i_m_Source_File_Index>
1

> <r_mmod_Stretch_Energy-MMFF94>
51.114372253418

> <r_mmod_Bend_Energy-MMFF94>
132.29833984375

> <r_mmod_Torsional_Energy-MMFF94>
63.7136306762695

> <r_mmod_Improper_Torsional_Energy-MMFF94>
-0.875904381275177

> <r_mmod_Van_der_Waal_Energy-MMFF94>
483.085754394531

> <r_mmod_Electrostatic_Energy-MMFF94>
-72.8474197387695

> <r_mmod_Solvation_Energy-MMFF94>
-77.1125869750977

> <b_mmod_Minimization_Converged-MMFF94>
1

> <r_mmod_RMS_Derivative-MMFF94>
0.00956347864121199

> <s_m_job_name>
mmod_mini_78

$$$$
l42
                    3D
 Structure written by MMmdl.
 95101  0  0  1  0            999 V2000
    2.8323    1.7558    0.4976 N   0  0  0  0  0  0
    1.5006    2.0682    0.7687 C   0  0  0  0  0  0
    0.5904    1.1357    0.0438 C   0  0  0  0  0  0
    1.4919    0.0290   -0.9058 S   0  0  0  0  0  0
    3.0290    0.6762   -0.3521 C   0  0  0  0  0  0
    1.0681    2.9884    1.4598 O   0  0  0  0  0  0
    4.1897    0.1771   -0.6597 N   0  0  0  0  0  0
    4.1728   -0.9241   -1.5155 N   0  0  0  0  0  0
    5.3738   -1.3484   -1.7543 C   0  0  0  0  0  0
    6.2621   -0.8625   -1.3102 H   0  0  0  0  0  0
    5.6245   -2.5070   -2.6354 C   0  0  0  0  0  0
    4.7553   -2.9884   -3.0670 H   0  0  0  0  0  0
    6.8855   -2.9105   -2.8471 C   0  0  0  0  0  0
    7.7152   -2.3969   -2.3632 H   0  0  0  0  0  0
    7.2587   -4.0543   -3.6943 C   0  0  0  0  0  0
    6.5141   -4.4413   -4.8172 C   0  0  0  0  0  0
    8.4370   -4.7544   -3.3981 C   0  0  0  0  0  0
    5.6097   -3.9065   -5.1012 H   0  0  0  0  0  0
    6.9248   -5.5184   -5.6085 C   0  0  0  0  0  0
    8.8472   -5.8314   -4.1890 C   0  0  0  0  0  0
    9.0477   -4.4727   -2.5411 H   0  0  0  0  0  0
    6.3353   -5.8097   -6.4760 H   0  0  0  0  0  0
    8.0893   -6.2146   -5.2928 C   0  0  0  0  0  0
    9.7607   -6.3693   -3.9423 H   0  0  0  0  0  0
    8.4086   -7.0522   -5.9099 H   0  0  0  0  0  0
    3.9113    2.5119    1.0703 C   0  0  0  0  0  0
    3.7967    3.1033    2.3339 C   0  0  0  0  0  0
    5.1220    2.7009    0.3929 C   0  0  0  0  0  0
    2.9054    2.9723    2.9436 H   0  0  0  0  0  0
    4.8505    3.8446    2.8942 C   0  0  0  0  0  0
    6.1736    3.4450    0.9569 C   0  0  0  0  0  0
    5.2760    2.3177   -0.6134 H   0  0  0  0  0  0
    4.7113    4.2436    3.8980 H   0  0  0  0  0  0
    6.0626    4.0398    2.2188 C   0  0  0  0  0  0
    7.0720    3.5669    0.3552 H   0  0  0  0  0  0
    7.0938    4.7847    2.8166 N   0  0  0  0  0  0
    6.7170    6.1676    3.1933 C   0  0  0  0  0  0
    8.4678    4.5687    2.3181 C   0  0  0  0  0  0
    5.7685    6.1870    3.7417 H   0  0  0  0  0  0
    7.4514    6.5704    3.8987 H   0  0  0  0  0  0
    6.6173    7.0986    1.9915 C   0  0  0  0  0  0
    8.6271    3.4992    2.1295 H   0  0  0  0  0  0
    8.6312    5.1005    1.3739 H   0  0  0  0  0  0
    9.5214    4.9864    3.3354 C   0  0  0  0  0  0
    5.8705    6.7497    1.2712 H   0  0  0  0  0  0
    7.5753    7.1869    1.4700 H   0  0  0  0  0  0
    6.3241    8.1014    2.3189 H   0  0  0  0  0  0
    9.3263    4.5394    4.3158 H   0  0  0  0  0  0
    9.5598    6.0733    3.4550 H   0  0  0  0  0  0
   10.5129    4.6616    3.0029 H   0  0  0  0  0  0
   -0.7488    1.1439    0.1006 C   0  0  0  0  0  0
   -1.3054    0.4039   -0.4770 H   0  0  0  0  0  0
   -1.5885    1.9827    0.7994 N   0  0  0  0  0  0
   -1.1295    2.6017    1.4807 H   0  0  0  0  0  0
   -2.9990    1.6994    1.0930 C   0  0  0  0  0  0
   -3.5348    1.5944    0.1459 H   0  0  0  0  0  0
   -3.0664    0.7694    1.6660 H   0  0  0  0  0  0
   -3.6282    2.8288    1.9323 C   0  0  0  0  0  0
   -5.0173    2.8470    2.0014 N   0  0  0  0  0  0
   -2.9196    3.6588    2.5216 O   0  0  0  0  0  0
   -5.6483    3.8410    2.7212 N   0  0  0  0  0  0
   -5.9728    1.9371    1.3472 C   0  0  2  0  0  0
   -6.9281    3.7082    2.5234 C   0  0  0  0  0  0
   -7.3220    2.6098    1.5706 C   0  0  0  0  0  0
   -5.7360    1.9136    0.2772 H   0  0  0  0  0  0
   -5.9386    0.5270    1.9139 C   0  0  0  0  0  0
   -7.9423    4.5875    3.1572 C   0  0  0  0  0  0
   -8.0861    1.9533    1.9960 H   0  0  0  0  0  0
   -7.6927    3.0611    0.6440 H   0  0  0  0  0  0
   -5.8970    0.2841    3.2975 C   0  0  0  0  0  0
   -5.9729   -0.5718    1.0392 C   0  0  0  0  0  0
   -7.5279    5.5404    4.0929 C   0  0  0  0  0  0
   -9.3012    4.4837    2.8359 C   0  0  0  0  0  0
   -5.8815    1.1111    4.0067 H   0  0  0  0  0  0
   -5.8743   -1.0230    3.7918 C   0  0  0  0  0  0
   -5.9500   -1.8786    1.5343 C   0  0  0  0  0  0
   -6.0183   -0.4219   -0.0393 H   0  0  0  0  0  0
   -6.4772    5.6403    4.3587 H   0  0  0  0  0  0
   -8.4617    6.3808    4.7051 C   0  0  0  0  0  0
   -9.6419    3.7527    2.1060 H   0  0  0  0  0  0
  -10.2510    5.3239    3.4449 C   0  0  0  0  0  0
   -5.8392   -1.1897    4.8659 H   0  0  0  0  0  0
   -5.8996   -2.0990    2.9083 C   0  0  0  0  0  0
   -5.9743   -2.7157    0.8404 H   0  0  0  0  0  0
   -8.1119    7.1137    5.4313 H   0  0  0  0  0  0
   -9.8253    6.2843    4.3919 C   0  0  0  0  0  0
  -11.6172    5.2306    3.1323 C   0  0  0  0  0  0
   -5.8722   -3.7085    3.5174 Cl  0  0  0  0  0  0
  -10.7752    7.1218    4.9985 C   0  0  0  0  0  0
  -12.5494    6.0707    3.7441 C   0  0  0  0  0  0
  -11.9693    4.4988    2.4059 H   0  0  0  0  0  0
  -10.4666    7.8676    5.7302 H   0  0  0  0  0  0
  -12.1289    7.0149    4.6760 C   0  0  0  0  0  0
  -13.6048    5.9865    3.4918 H   0  0  0  0  0  0
  -12.8549    7.6704    5.1535 H   0  0  0  0  0  0
  1  2  1  0  0  0
  1  5  1  0  0  0
  1 26  1  0  0  0
  2  3  1  0  0  0
  2  6  2  0  0  0
  3  4  1  0  0  0
  3 51  2  0  0  0
  4  5  1  0  0  0
  5  7  2  0  0  0
  7  8  1  0  0  0
  8  9  2  0  0  0
  9 10  1  0  0  0
  9 11  1  0  0  0
 11 12  1  0  0  0
 11 13  2  0  0  0
 13 14  1  0  0  0
 13 15  1  0  0  0
 15 16  2  0  0  0
 15 17  1  0  0  0
 16 18  1  0  0  0
 16 19  1  0  0  0
 17 20  2  0  0  0
 17 21  1  0  0  0
 19 22  1  0  0  0
 19 23  2  0  0  0
 20 23  1  0  0  0
 20 24  1  0  0  0
 23 25  1  0  0  0
 26 27  2  0  0  0
 26 28  1  0  0  0
 27 29  1  0  0  0
 27 30  1  0  0  0
 28 31  2  0  0  0
 28 32  1  0  0  0
 30 33  1  0  0  0
 30 34  2  0  0  0
 31 34  1  0  0  0
 31 35  1  0  0  0
 34 36  1  0  0  0
 36 37  1  0  0  0
 36 38  1  0  0  0
 37 39  1  0  0  0
 37 40  1  0  0  0
 37 41  1  0  0  0
 38 42  1  0  0  0
 38 43  1  0  0  0
 38 44  1  0  0  0
 41 45  1  0  0  0
 41 46  1  0  0  0
 41 47  1  0  0  0
 44 48  1  0  0  0
 44 49  1  0  0  0
 44 50  1  0  0  0
 51 52  1  0  0  0
 51 53  1  0  0  0
 53 54  1  0  0  0
 53 55  1  0  0  0
 55 56  1  0  0  0
 55 57  1  0  0  0
 55 58  1  0  0  0
 58 59  1  0  0  0
 58 60  2  0  0  0
 59 61  1  0  0  0
 59 62  1  0  0  0
 61 63  2  0  0  0
 62 64  1  0  0  0
 62 65  1  0  0  0
 62 66  1  0  0  0
 63 64  1  0  0  0
 63 67  1  0  0  0
 64 68  1  0  0  0
 64 69  1  0  0  0
 66 70  2  0  0  0
 66 71  1  0  0  0
 67 72  2  0  0  0
 67 73  1  0  0  0
 70 74  1  0  0  0
 70 75  1  0  0  0
 71 76  2  0  0  0
 71 77  1  0  0  0
 72 78  1  0  0  0
 72 79  1  0  0  0
 73 80  1  0  0  0
 73 81  2  0  0  0
 75 82  1  0  0  0
 75 83  2  0  0  0
 76 83  1  0  0  0
 76 84  1  0  0  0
 79 85  1  0  0  0
 79 86  2  0  0  0
 81 86  1  0  0  0
 81 87  1  0  0  0
 83 88  1  0  0  0
 86 89  1  0  0  0
 87 90  2  0  0  0
 87 91  1  0  0  0
 89 92  1  0  0  0
 89 93  2  0  0  0
 90 93  1  0  0  0
 90 94  1  0  0  0
 93 95  1  0  0  0
M  END
> <s_m_entry_id>
42

> <s_m_entry_name>
l42_input.1

> <s_m_Source_Path>
H:\10_02_2020\GETAWAY_interpret\1_publikacja\2_materialy\6_designed_compaunds\3_designed_low_HATS5m

> <s_m_Source_File>
l42_output.mae

> <i_m_Source_File_Index>
1

> <r_mmod_Stretch_Energy-MMFF94>
56.8300971984863

> <r_mmod_Bend_Energy-MMFF94>
111.969848632813

> <r_mmod_Torsional_Energy-MMFF94>
68.9608001708984

> <r_mmod_Improper_Torsional_Energy-MMFF94>
-1.69052755832672

> <r_mmod_Van_der_Waal_Energy-MMFF94>
474.126373291016

> <r_mmod_Electrostatic_Energy-MMFF94>
245.368026733398

> <r_mmod_Solvation_Energy-MMFF94>
-111.717720031738

> <b_mmod_Minimization_Converged-MMFF94>
1

> <r_mmod_RMS_Derivative-MMFF94>
0.00925278663635254

> <s_m_job_name>
mmod_mini_79

$$$$
l43
                    3D
 Structure written by MMmdl.
 58 60  0  0  1  0            999 V2000
    2.8382    1.7447    0.5040 N   0  0  0  0  0  0
    1.5100    2.1158    0.6980 C   0  0  0  0  0  0
    1.5203    0.0698   -0.9808 S   0  0  0  0  0  0
    3.0362    0.6438   -0.3113 C   0  0  0  0  0  0
    1.1008    3.1478    1.2359 O   0  0  0  0  0  0
    4.1893    0.0831   -0.5251 N   0  0  0  0  0  0
    4.1834   -1.0295   -1.3662 N   0  0  0  0  0  0
    5.3772   -1.5126   -1.5102 C   0  0  0  0  0  0
    6.2525   -1.0613   -1.0077 H   0  0  0  0  0  0
    5.6369   -2.6955   -2.3558 C   0  0  0  0  0  0
    4.7798   -3.1429   -2.8444 H   0  0  0  0  0  0
    6.8894   -3.1603   -2.4686 C   0  0  0  0  0  0
    7.7048   -2.6780   -1.9312 H   0  0  0  0  0  0
    7.2693   -4.3335   -3.2715 C   0  0  0  0  0  0
    6.5909   -4.7044   -4.4408 C   0  0  0  0  0  0
    8.3890   -5.0818   -2.8809 C   0  0  0  0  0  0
    5.7354   -4.1336   -4.7971 H   0  0  0  0  0  0
    7.0070   -5.8119   -5.1860 C   0  0  0  0  0  0
    8.8047   -6.1891   -3.6257 C   0  0  0  0  0  0
    8.9485   -4.8144   -1.9852 H   0  0  0  0  0  0
    6.4690   -6.0900   -6.0905 H   0  0  0  0  0  0
    8.1118   -6.5552   -4.7769 C   0  0  0  0  0  0
    9.6718   -6.7640   -3.3059 H   0  0  0  0  0  0
    8.4356   -7.4165   -5.3582 H   0  0  0  0  0  0
    3.9137    2.5025    1.0812 C   0  0  0  0  0  0
    3.7603    3.1552    2.3105 C   0  0  0  0  0  0
    5.1567    2.6282    0.4497 C   0  0  0  0  0  0
    2.8391    3.0748    2.8839 H   0  0  0  0  0  0
    4.8078    3.8968    2.8814 C   0  0  0  0  0  0
    6.2020    3.3730    1.0244 C   0  0  0  0  0  0
    5.3441    2.1920   -0.5290 H   0  0  0  0  0  0
    4.6364    4.3467    3.8582 H   0  0  0  0  0  0
    6.0523    4.0302    2.2511 C   0  0  0  0  0  0
    7.1285    3.4440    0.4583 H   0  0  0  0  0  0
    7.0760    4.7781    2.8581 N   0  0  0  0  0  0
    6.7195    6.1864    3.1518 C   0  0  0  0  0  0
    8.4640    4.5054    2.4316 C   0  0  0  0  0  0
    5.7491    6.2550    3.6563 H   0  0  0  0  0  0
    7.4331    6.6051    3.8692 H   0  0  0  0  0  0
    6.6959    7.0601    1.9041 C   0  0  0  0  0  0
    8.6033    3.4245    2.3008 H   0  0  0  0  0  0
    8.6818    4.9870    1.4716 H   0  0  0  0  0  0
    9.4834    4.9461    3.4737 C   0  0  0  0  0  0
    5.9721    6.6947    1.1687 H   0  0  0  0  0  0
    7.6775    7.1001    1.4220 H   0  0  0  0  0  0
    6.4151    8.0844    2.1704 H   0  0  0  0  0  0
    9.2348    4.5516    4.4645 H   0  0  0  0  0  0
    9.5449    6.0363    3.5438 H   0  0  0  0  0  0
   10.4795    4.5821    3.2011 H   0  0  0  0  0  0
    0.5394    1.0908    0.1423 C   0  0  1  0  0  0
   -0.2265    1.6150   -0.4386 H   0  0  0  0  0  0
   -0.0822    0.2803    1.2833 C   0  0  0  0  0  0
    0.6866   -0.2801    1.8310 H   0  0  0  0  0  0
   -0.5207    0.9733    2.0134 H   0  0  0  0  0  0
   -1.1790   -0.6726    0.8262 C   0  0  0  0  0  0
   -1.9625   -0.1360    0.2816 H   0  0  0  0  0  0
   -1.6416   -1.1544    1.6938 H   0  0  0  0  0  0
   -0.7872   -1.4631    0.1795 H   0  0  0  0  0  0
  1  2  1  0  0  0
  1  4  1  0  0  0
  1 25  1  0  0  0
  2  5  2  0  0  0
  2 50  1  0  0  0
  3  4  1  0  0  0
  3 50  1  0  0  0
  4  6  2  0  0  0
  6  7  1  0  0  0
  7  8  2  0  0  0
  8  9  1  0  0  0
  8 10  1  0  0  0
 10 11  1  0  0  0
 10 12  2  0  0  0
 12 13  1  0  0  0
 12 14  1  0  0  0
 14 15  2  0  0  0
 14 16  1  0  0  0
 15 17  1  0  0  0
 15 18  1  0  0  0
 16 19  2  0  0  0
 16 20  1  0  0  0
 18 21  1  0  0  0
 18 22  2  0  0  0
 19 22  1  0  0  0
 19 23  1  0  0  0
 22 24  1  0  0  0
 25 26  2  0  0  0
 25 27  1  0  0  0
 26 28  1  0  0  0
 26 29  1  0  0  0
 27 30  2  0  0  0
 27 31  1  0  0  0
 29 32  1  0  0  0
 29 33  2  0  0  0
 30 33  1  0  0  0
 30 34  1  0  0  0
 33 35  1  0  0  0
 35 36  1  0  0  0
 35 37  1  0  0  0
 36 38  1  0  0  0
 36 39  1  0  0  0
 36 40  1  0  0  0
 37 41  1  0  0  0
 37 42  1  0  0  0
 37 43  1  0  0  0
 40 44  1  0  0  0
 40 45  1  0  0  0
 40 46  1  0  0  0
 43 47  1  0  0  0
 43 48  1  0  0  0
 43 49  1  0  0  0
 50 51  1  0  0  0
 50 52  1  0  0  0
 52 53  1  0  0  0
 52 54  1  0  0  0
 52 55  1  0  0  0
 55 56  1  0  0  0
 55 57  1  0  0  0
 55 58  1  0  0  0
M  END
> <s_m_entry_id>
43

> <s_m_entry_name>
l43_input.1

> <s_m_Source_Path>
H:\10_02_2020\GETAWAY_interpret\1_publikacja\2_materialy\6_designed_compaunds\3_designed_low_HATS5m

> <s_m_Source_File>
l43_output.mae

> <i_m_Source_File_Index>
1

> <r_mmod_Stretch_Energy-MMFF94>
25.1871719360352

> <r_mmod_Bend_Energy-MMFF94>
58.9592895507813

> <r_mmod_Torsional_Energy-MMFF94>
38.5466537475586

> <r_mmod_Improper_Torsional_Energy-MMFF94>
-1.21999835968018

> <r_mmod_Van_der_Waal_Energy-MMFF94>
256.623992919922

> <r_mmod_Electrostatic_Energy-MMFF94>
-139.073333740234

> <r_mmod_Solvation_Energy-MMFF94>
-45.3033828735352

> <b_mmod_Minimization_Converged-MMFF94>
1

> <r_mmod_RMS_Derivative-MMFF94>
0.00729521596804261

> <s_m_job_name>
mmod_mini_79

$$$$
l44
                    3D
 Structure written by MMmdl.
 55 57  0  0  1  0            999 V2000
    2.8379    1.7459    0.5032 N   0  0  0  0  0  0
    1.5092    2.1116    0.7067 C   0  0  0  0  0  0
    1.5190    0.0625   -0.9746 S   0  0  0  0  0  0
    3.0362    0.6473   -0.3161 C   0  0  0  0  0  0
    1.0982    3.1316    1.2656 O   0  0  0  0  0  0
    4.1912    0.0940   -0.5397 N   0  0  0  0  0  0
    4.1860   -1.0174   -1.3823 N   0  0  0  0  0  0
    5.3818   -1.4925   -1.5360 C   0  0  0  0  0  0
    6.2580   -1.0362   -1.0396 H   0  0  0  0  0  0
    5.6428   -2.6727   -2.3851 C   0  0  0  0  0  0
    4.7850   -3.1251   -2.8678 H   0  0  0  0  0  0
    6.8975   -3.1291   -2.5078 C   0  0  0  0  0  0
    7.7137   -2.6421   -1.9760 H   0  0  0  0  0  0
    7.2790   -4.2990   -3.3149 C   0  0  0  0  0  0
    6.5941   -4.6731   -4.4794 C   0  0  0  0  0  0
    8.4066   -5.0402   -2.9336 C   0  0  0  0  0  0
    5.7322   -4.1076   -4.8285 H   0  0  0  0  0  0
    7.0119   -5.7771   -5.2289 C   0  0  0  0  0  0
    8.8238   -6.1440   -3.6828 C   0  0  0  0  0  0
    8.9711   -4.7700   -2.0419 H   0  0  0  0  0  0
    6.4688   -6.0579   -6.1295 H   0  0  0  0  0  0
    8.1245   -6.5136   -4.8291 C   0  0  0  0  0  0
    9.6971   -6.7135   -3.3702 H   0  0  0  0  0  0
    8.4496   -7.3721   -5.4137 H   0  0  0  0  0  0
    3.9141    2.5028    1.0804 C   0  0  0  0  0  0
    3.7663    3.1454    2.3156 C   0  0  0  0  0  0
    5.1527    2.6378    0.4420 C   0  0  0  0  0  0
    2.8491    3.0573    2.8943 H   0  0  0  0  0  0
    4.8149    3.8860    2.8857 C   0  0  0  0  0  0
    6.1991    3.3816    1.0160 C   0  0  0  0  0  0
    5.3351    2.2100   -0.5413 H   0  0  0  0  0  0
    4.6481    4.3276    3.8672 H   0  0  0  0  0  0
    6.0550    4.0285    2.2488 C   0  0  0  0  0  0
    7.1218    3.4602    0.4447 H   0  0  0  0  0  0
    7.0801    4.7748    2.8555 N   0  0  0  0  0  0
    6.7211    6.1795    3.1628 C   0  0  0  0  0  0
    8.4663    4.5098    2.4182 C   0  0  0  0  0  0
    5.7535    6.2409    3.6736 H   0  0  0  0  0  0
    7.4377    6.5945    3.8794 H   0  0  0  0  0  0
    6.6874    7.0633    1.9225 C   0  0  0  0  0  0
    8.6081    3.4305    2.2776 H   0  0  0  0  0  0
    8.6767    5.0001    1.4609 H   0  0  0  0  0  0
    9.4907    4.9450    3.4577 C   0  0  0  0  0  0
    5.9603    6.7017    1.1884 H   0  0  0  0  0  0
    7.6659    7.1104    1.4349 H   0  0  0  0  0  0
    6.4049    8.0844    2.1988 H   0  0  0  0  0  0
    9.2493    4.5415    4.4466 H   0  0  0  0  0  0
    9.5493    6.0348    3.5365 H   0  0  0  0  0  0
   10.4862    4.5863    3.1761 H   0  0  0  0  0  0
    0.5420    1.0977    0.1329 C   0  0  1  0  0  0
   -0.2238    1.6191   -0.4493 H   0  0  0  0  0  0
   -0.0787    0.2601    1.2390 C   0  0  0  0  0  0
    0.6797   -0.2358    1.8563 H   0  0  0  0  0  0
   -0.7510   -0.5039    0.8335 H   0  0  0  0  0  0
   -0.6681    0.8948    1.9106 H   0  0  0  0  0  0
  1  2  1  0  0  0
  1  4  1  0  0  0
  1 25  1  0  0  0
  2  5  2  0  0  0
  2 50  1  0  0  0
  3  4  1  0  0  0
  3 50  1  0  0  0
  4  6  2  0  0  0
  6  7  1  0  0  0
  7  8  2  0  0  0
  8  9  1  0  0  0
  8 10  1  0  0  0
 10 11  1  0  0  0
 10 12  2  0  0  0
 12 13  1  0  0  0
 12 14  1  0  0  0
 14 15  2  0  0  0
 14 16  1  0  0  0
 15 17  1  0  0  0
 15 18  1  0  0  0
 16 19  2  0  0  0
 16 20  1  0  0  0
 18 21  1  0  0  0
 18 22  2  0  0  0
 19 22  1  0  0  0
 19 23  1  0  0  0
 22 24  1  0  0  0
 25 26  2  0  0  0
 25 27  1  0  0  0
 26 28  1  0  0  0
 26 29  1  0  0  0
 27 30  2  0  0  0
 27 31  1  0  0  0
 29 32  1  0  0  0
 29 33  2  0  0  0
 30 33  1  0  0  0
 30 34  1  0  0  0
 33 35  1  0  0  0
 35 36  1  0  0  0
 35 37  1  0  0  0
 36 38  1  0  0  0
 36 39  1  0  0  0
 36 40  1  0  0  0
 37 41  1  0  0  0
 37 42  1  0  0  0
 37 43  1  0  0  0
 40 44  1  0  0  0
 40 45  1  0  0  0
 40 46  1  0  0  0
 43 47  1  0  0  0
 43 48  1  0  0  0
 43 49  1  0  0  0
 50 51  1  0  0  0
 50 52  1  0  0  0
 52 53  1  0  0  0
 52 54  1  0  0  0
 52 55  1  0  0  0
M  END
> <s_m_entry_id>
44

> <s_m_entry_name>
l44_input.1

> <s_m_Source_Path>
H:\10_02_2020\GETAWAY_interpret\1_publikacja\2_materialy\6_designed_compaunds\3_designed_low_HATS5m

> <s_m_Source_File>
l44_output.mae

> <i_m_Source_File_Index>
1

> <r_mmod_Stretch_Energy-MMFF94>
24.2839469909668

> <r_mmod_Bend_Energy-MMFF94>
55.7229385375977

> <r_mmod_Torsional_Energy-MMFF94>
49.1181182861328

> <r_mmod_Improper_Torsional_Energy-MMFF94>
-1.20627725124359

> <r_mmod_Van_der_Waal_Energy-MMFF94>
250.906982421875

> <r_mmod_Electrostatic_Energy-MMFF94>
-139.143157958984

> <r_mmod_Solvation_Energy-MMFF94>
-47.4089241027832

> <b_mmod_Minimization_Converged-MMFF94>
1

> <r_mmod_RMS_Derivative-MMFF94>
0.00913899671286345

> <s_m_job_name>
mmod_mini_79

$$$$
l45
                    3D
 Structure written by MMmdl.
 71 76  0  0  1  0            999 V2000
    2.8190    1.7395    0.4971 N   0  0  0  0  0  0
    1.5081    2.0657    0.7704 C   0  0  0  0  0  0
    0.5888    1.1452    0.0369 C   0  0  0  0  0  0
    1.4998    0.0249   -0.8914 S   0  0  0  0  0  0
    3.0285    0.6896   -0.3608 C   0  0  0  0  0  0
    1.1284    2.9731    1.5035 O   0  0  0  0  0  0
   -0.7411    1.2695    0.1381 C   0  0  0  0  0  0
   -1.1112    2.0807    0.7673 H   0  0  0  0  0  0
   -1.8279    0.5912   -0.3901 N   0  0  0  0  0  0
   -3.1040    1.0420   -0.1562 N   0  0  0  0  0  0
   -3.9200    0.2994   -0.8459 C   0  0  0  0  0  0
   -3.2604   -0.7450   -1.6998 C   0  0  0  0  0  0
   -3.7248   -1.7286   -1.5898 H   0  0  0  0  0  0
   -3.3092   -0.4223   -2.7456 H   0  0  0  0  0  0
   -1.8303   -0.6635   -1.1677 C   0  0  2  0  0  0
   -1.1407   -0.5830   -2.0159 H   0  0  0  0  0  0
   -5.3927    0.4772   -0.8307 C   0  0  0  0  0  0
   -5.9620    1.3912    0.0666 C   0  0  0  0  0  0
   -5.3193    1.9558    0.7408 H   0  0  0  0  0  0
   -7.6056   -0.0566   -1.6586 C   0  0  0  0  0  0
   -8.2305   -0.6307   -2.3423 H   0  0  0  0  0  0
   -6.2203   -0.2445   -1.6943 C   0  0  0  0  0  0
   -5.8164   -0.9562   -2.4097 H   0  0  0  0  0  0
   -8.1858    0.8539   -0.7625 C   0  0  0  0  0  0
   -7.3528    1.5885    0.1122 C   0  0  0  0  0  0
   -7.9344    2.5003    1.0085 C   0  0  0  0  0  0
   -7.3115    3.0769    1.6914 H   0  0  0  0  0  0
   -9.3178    2.6849    1.0416 C   0  0  0  0  0  0
   -9.7548    3.3948    1.7414 H   0  0  0  0  0  0
  -10.1371    1.9613    0.1801 C   0  0  0  0  0  0
  -11.2158    2.1046    0.2051 H   0  0  0  0  0  0
   -9.5754    1.0512   -0.7169 C   0  0  0  0  0  0
  -10.2341    0.4949   -1.3828 H   0  0  0  0  0  0
   -1.4884   -1.8913   -0.3308 C   0  0  0  0  0  0
   -1.8771   -2.0249    1.0101 C   0  0  0  0  0  0
   -2.4276   -1.2288    1.5094 H   0  0  0  0  0  0
   -1.5638   -3.1804    1.7326 C   0  0  0  0  0  0
   -1.8724   -3.2563    2.7738 H   0  0  0  0  0  0
   -0.8653   -4.2300    1.1330 C   0  0  0  0  0  0
   -0.4853   -4.1156   -0.2030 C   0  0  0  0  0  0
    0.0551   -4.9050   -0.7181 H   0  0  0  0  0  0
   -0.7985   -2.9592   -0.9284 C   0  0  0  0  0  0
   -0.4921   -2.8992   -1.9727 H   0  0  0  0  0  0
   -0.6228   -5.3000    1.9497 O   0  0  0  0  0  0
    0.0964   -6.3912    1.3795 C   0  0  0  0  0  0
    0.2120   -7.1547    2.1548 H   0  0  0  0  0  0
    1.0982   -6.0811    1.0644 H   0  0  0  0  0  0
   -0.4609   -6.8394    0.5504 H   0  0  0  0  0  0
    4.2157    0.2895   -0.6984 N   0  0  0  0  0  0
    4.2478   -0.7893   -1.5812 N   0  0  0  0  0  0
    5.4664   -1.1326   -1.8584 C   0  0  0  0  0  0
    6.3339   -0.6033   -1.4230 H   0  0  0  0  0  0
    5.7659   -2.2523   -2.7738 C   0  0  0  0  0  0
    4.9175   -2.7764   -3.1970 H   0  0  0  0  0  0
    7.0437   -2.5718   -3.0245 C   0  0  0  0  0  0
    7.8519   -2.0192   -2.5472 H   0  0  0  0  0  0
    7.4658   -3.6700   -3.9083 C   0  0  0  0  0  0
    6.7190   -4.0764   -5.0228 C   0  0  0  0  0  0
    8.6921   -4.3019   -3.6571 C   0  0  0  0  0  0
    5.7765   -3.5927   -5.2723 H   0  0  0  0  0  0
    7.1759   -5.1071   -5.8500 C   0  0  0  0  0  0
    9.1485   -5.3324   -4.4838 C   0  0  0  0  0  0
    9.3053   -4.0027   -2.8078 H   0  0  0  0  0  0
    6.5842   -5.4142   -6.7106 H   0  0  0  0  0  0
    8.3886   -5.7363   -5.5788 C   0  0  0  0  0  0
   10.0993   -5.8178   -4.2718 H   0  0  0  0  0  0
    8.7439   -6.5377   -6.2239 H   0  0  0  0  0  0
    3.9249    2.4718    1.0802 C   0  0  0  0  0  0
    3.5767    3.2669    1.7443 H   0  0  0  0  0  0
    4.5253    2.9074    0.2755 H   0  0  0  0  0  0
    4.5538    1.7762    1.6447 H   0  0  0  0  0  0
  1  2  1  0  0  0
  1  5  1  0  0  0
  1 68  1  0  0  0
  2  3  1  0  0  0
  2  6  2  0  0  0
  3  4  1  0  0  0
  3  7  2  0  0  0
  4  5  1  0  0  0
  5 49  2  0  0  0
  7  8  1  0  0  0
  7  9  1  0  0  0
  9 10  1  0  0  0
  9 15  1  0  0  0
 10 11  2  0  0  0
 11 12  1  0  0  0
 11 17  1  0  0  0
 12 13  1  0  0  0
 12 14  1  0  0  0
 12 15  1  0  0  0
 15 16  1  0  0  0
 15 34  1  0  0  0
 17 18  2  0  0  0
 17 22  1  0  0  0
 18 19  1  0  0  0
 18 25  1  0  0  0
 20 21  1  0  0  0
 20 22  2  0  0  0
 20 24  1  0  0  0
 22 23  1  0  0  0
 24 25  1  0  0  0
 24 32  2  0  0  0
 25 26  2  0  0  0
 26 27  1  0  0  0
 26 28  1  0  0  0
 28 29  1  0  0  0
 28 30  2  0  0  0
 30 31  1  0  0  0
 30 32  1  0  0  0
 32 33  1  0  0  0
 34 35  1  0  0  0
 34 42  2  0  0  0
 35 36  1  0  0  0
 35 37  2  0  0  0
 37 38  1  0  0  0
 37 39  1  0  0  0
 39 40  2  0  0  0
 39 44  1  0  0  0
 40 41  1  0  0  0
 40 42  1  0  0  0
 42 43  1  0  0  0
 44 45  1  0  0  0
 45 46  1  0  0  0
 45 47  1  0  0  0
 45 48  1  0  0  0
 49 50  1  0  0  0
 50 51  2  0  0  0
 51 52  1  0  0  0
 51 53  1  0  0  0
 53 54  1  0  0  0
 53 55  2  0  0  0
 55 56  1  0  0  0
 55 57  1  0  0  0
 57 58  2  0  0  0
 57 59  1  0  0  0
 58 60  1  0  0  0
 58 61  1  0  0  0
 59 62  2  0  0  0
 59 63  1  0  0  0
 61 64  1  0  0  0
 61 65  2  0  0  0
 62 65  1  0  0  0
 62 66  1  0  0  0
 65 67  1  0  0  0
 68 69  1  0  0  0
 68 70  1  0  0  0
 68 71  1  0  0  0
M  END
> <s_m_entry_id>
45

> <s_m_entry_name>
l45_input.1

> <s_m_Source_Path>
H:\10_02_2020\GETAWAY_interpret\1_publikacja\2_materialy\6_designed_compaunds\3_designed_low_HATS5m

> <s_m_Source_File>
l45_output.mae

> <i_m_Source_File_Index>
1

> <r_mmod_Stretch_Energy-MMFF94>
35.2101669311523

> <r_mmod_Bend_Energy-MMFF94>
106.045425415039

> <r_mmod_Torsional_Energy-MMFF94>
15.1565017700195

> <r_mmod_Improper_Torsional_Energy-MMFF94>
0.152898609638214

> <r_mmod_Van_der_Waal_Energy-MMFF94>
350.126037597656

> <r_mmod_Electrostatic_Energy-MMFF94>
-84.2514038085938

> <r_mmod_Solvation_Energy-MMFF94>
-70.2033157348633

> <b_mmod_Minimization_Converged-MMFF94>
1

> <r_mmod_RMS_Derivative-MMFF94>
0.00832208059728146

> <s_m_job_name>
mmod_mini_80

$$$$
l46
                    3D
 Structure written by MMmdl.
 74 79  0  0  1  0            999 V2000
    2.8178    1.7423    0.4939 N   0  0  0  0  0  0
    1.5067    2.0624    0.7784 C   0  0  0  0  0  0
    0.5907    1.1529    0.0330 C   0  0  0  0  0  0
    1.5006    0.0174   -0.8912 S   0  0  0  0  0  0
    3.0284    0.6899   -0.3620 C   0  0  0  0  0  0
    1.1285    2.9507    1.5355 O   0  0  0  0  0  0
    4.2162    0.2898   -0.6984 N   0  0  0  0  0  0
    4.2499   -0.7927   -1.5766 N   0  0  0  0  0  0
    5.4690   -1.1259   -1.8642 C   0  0  0  0  0  0
    6.3357   -0.5868   -1.4394 H   0  0  0  0  0  0
    5.7699   -2.2467   -2.7778 C   0  0  0  0  0  0
    4.9224   -2.7801   -3.1908 H   0  0  0  0  0  0
    7.0481   -2.5558   -3.0393 C   0  0  0  0  0  0
    7.8559   -1.9942   -2.5721 H   0  0  0  0  0  0
    7.4713   -3.6540   -3.9226 C   0  0  0  0  0  0
    6.7178   -4.0711   -5.0286 C   0  0  0  0  0  0
    8.7051   -4.2747   -3.6801 C   0  0  0  0  0  0
    5.7690   -3.5962   -5.2714 H   0  0  0  0  0  0
    7.1755   -5.1013   -5.8558 C   0  0  0  0  0  0
    9.1623   -5.3047   -4.5068 C   0  0  0  0  0  0
    9.3234   -3.9670   -2.8376 H   0  0  0  0  0  0
    6.5787   -5.4168   -6.7097 H   0  0  0  0  0  0
    8.3959   -5.7194   -5.5932 C   0  0  0  0  0  0
   10.1191   -5.7814   -4.3017 H   0  0  0  0  0  0
    8.7519   -6.5205   -6.2382 H   0  0  0  0  0  0
    3.9237    2.4684    1.0846 C   0  0  0  0  0  0
    3.5758    3.2892    1.7167 H   0  0  0  0  0  0
    4.5557    2.8680    0.2854 H   0  0  0  0  0  0
    4.5210    1.7753    1.6854 H   0  0  0  0  0  0
   -0.7482    1.1913    0.0615 C   0  0  0  0  0  0
   -1.3087    0.4638   -0.5278 H   0  0  0  0  0  0
   -1.5815    2.0508    0.7433 N   0  0  0  0  0  0
   -1.1229    2.6475    1.4443 H   0  0  0  0  0  0
   -3.0039    1.7972    1.0084 C   0  0  0  0  0  0
   -3.5233    1.7081    0.0506 H   0  0  0  0  0  0
   -3.1028    0.8666    1.5758 H   0  0  0  0  0  0
   -3.6237    2.9369    1.8406 C   0  0  0  0  0  0
   -5.0131    2.9862    1.8834 N   0  0  0  0  0  0
   -2.9079    3.7484    2.4469 O   0  0  0  0  0  0
   -5.6351    3.9912    2.5955 N   0  0  0  0  0  0
   -5.9761    2.1004    1.2075 C   0  0  2  0  0  0
   -6.9136    3.8880    2.3729 C   0  0  0  0  0  0
   -7.3138    2.8026    1.4080 C   0  0  0  0  0  0
   -5.7194    2.0755    0.1420 H   0  0  0  0  0  0
   -5.9845    0.6879    1.7690 C   0  0  0  0  0  0
   -7.9197    4.7874    2.9914 C   0  0  0  0  0  0
   -8.1005    2.1618    1.8157 H   0  0  0  0  0  0
   -7.6563    3.2659    0.4765 H   0  0  0  0  0  0
   -5.9750    0.4391    3.1522 C   0  0  0  0  0  0
   -6.0265   -0.4067    0.8893 C   0  0  0  0  0  0
   -7.5018    5.7276    3.9383 C   0  0  0  0  0  0
   -9.2743    4.7149    2.6445 C   0  0  0  0  0  0
   -5.9546    1.2630    3.8649 H   0  0  0  0  0  0
   -5.9914   -0.8700    3.6415 C   0  0  0  0  0  0
   -6.0426   -1.7155    1.3796 C   0  0  0  0  0  0
   -6.0477   -0.2519   -0.1892 H   0  0  0  0  0  0
   -6.4542    5.8033    4.2238 H   0  0  0  0  0  0
   -8.4279    6.5865    4.5363 C   0  0  0  0  0  0
   -9.6176    3.9942    1.9057 H   0  0  0  0  0  0
  -10.2164    5.5740    3.2391 C   0  0  0  0  0  0
   -5.9807   -1.0413    4.7154 H   0  0  0  0  0  0
   -6.0237   -1.9419    2.7534 C   0  0  0  0  0  0
   -6.0723   -2.5493    0.6819 H   0  0  0  0  0  0
   -8.0755    7.3090    5.2715 H   0  0  0  0  0  0
   -9.7872    6.5215    4.1974 C   0  0  0  0  0  0
  -11.5784    5.5121    2.9009 C   0  0  0  0  0  0
   -6.0443   -3.5538    3.3563 Cl  0  0  0  0  0  0
  -10.7294    7.3778    4.7895 C   0  0  0  0  0  0
  -12.5028    6.3707    3.4985 C   0  0  0  0  0  0
  -11.9330    4.7909    2.1653 H   0  0  0  0  0  0
  -10.4180    8.1141    5.5296 H   0  0  0  0  0  0
  -12.0789    7.3022    4.4416 C   0  0  0  0  0  0
  -13.5550    6.3110    3.2264 H   0  0  0  0  0  0
  -12.7989    7.9721    4.9081 H   0  0  0  0  0  0
  1  2  1  0  0  0
  1  5  1  0  0  0
  1 26  1  0  0  0
  2  3  1  0  0  0
  2  6  2  0  0  0
  3  4  1  0  0  0
  3 30  2  0  0  0
  4  5  1  0  0  0
  5  7  2  0  0  0
  7  8  1  0  0  0
  8  9  2  0  0  0
  9 10  1  0  0  0
  9 11  1  0  0  0
 11 12  1  0  0  0
 11 13  2  0  0  0
 13 14  1  0  0  0
 13 15  1  0  0  0
 15 16  2  0  0  0
 15 17  1  0  0  0
 16 18  1  0  0  0
 16 19  1  0  0  0
 17 20  2  0  0  0
 17 21  1  0  0  0
 19 22  1  0  0  0
 19 23  2  0  0  0
 20 23  1  0  0  0
 20 24  1  0  0  0
 23 25  1  0  0  0
 26 27  1  0  0  0
 26 28  1  0  0  0
 26 29  1  0  0  0
 30 31  1  0  0  0
 30 32  1  0  0  0
 32 33  1  0  0  0
 32 34  1  0  0  0
 34 35  1  0  0  0
 34 36  1  0  0  0
 34 37  1  0  0  0
 37 38  1  0  0  0
 37 39  2  0  0  0
 38 40  1  0  0  0
 38 41  1  0  0  0
 40 42  2  0  0  0
 41 43  1  0  0  0
 41 44  1  0  0  0
 41 45  1  0  0  0
 42 43  1  0  0  0
 42 46  1  0  0  0
 43 47  1  0  0  0
 43 48  1  0  0  0
 45 49  2  0  0  0
 45 50  1  0  0  0
 46 51  2  0  0  0
 46 52  1  0  0  0
 49 53  1  0  0  0
 49 54  1  0  0  0
 50 55  2  0  0  0
 50 56  1  0  0  0
 51 57  1  0  0  0
 51 58  1  0  0  0
 52 59  1  0  0  0
 52 60  2  0  0  0
 54 61  1  0  0  0
 54 62  2  0  0  0
 55 62  1  0  0  0
 55 63  1  0  0  0
 58 64  1  0  0  0
 58 65  2  0  0  0
 60 65  1  0  0  0
 60 66  1  0  0  0
 62 67  1  0  0  0
 65 68  1  0  0  0
 66 69  2  0  0  0
 66 70  1  0  0  0
 68 71  1  0  0  0
 68 72  2  0  0  0
 69 72  1  0  0  0
 69 73  1  0  0  0
 72 74  1  0  0  0
M  END
> <s_m_entry_id>
46

> <s_m_entry_name>
l46_input.1

> <s_m_Source_Path>
H:\10_02_2020\GETAWAY_interpret\1_publikacja\2_materialy\6_designed_compaunds\3_designed_low_HATS5m

> <s_m_Source_File>
l46_output.mae

> <i_m_Source_File_Index>
1

> <r_mmod_Stretch_Energy-MMFF94>
40.9916954040527

> <r_mmod_Bend_Energy-MMFF94>
85.3892364501953

> <r_mmod_Torsional_Energy-MMFF94>
20.5622749328613

> <r_mmod_Improper_Torsional_Energy-MMFF94>
-0.671011388301849

> <r_mmod_Van_der_Waal_Energy-MMFF94>
341.286346435547

> <r_mmod_Electrostatic_Energy-MMFF94>
233.82536315918

> <r_mmod_Solvation_Energy-MMFF94>
-104.789543151855

> <b_mmod_Minimization_Converged-MMFF94>
1

> <r_mmod_RMS_Derivative-MMFF94>
0.00998568069189787

> <s_m_job_name>
mmod_mini_81

$$$$
l47
                    3D
 Structure written by MMmdl.
 37 38  0  0  1  0            999 V2000
    2.8258    1.7242    0.5065 N   0  0  0  0  0  0
    1.5186    2.0945    0.7394 C   0  0  0  0  0  0
    1.5341    0.0224   -0.9320 S   0  0  0  0  0  0
    3.0417    0.6810   -0.3532 C   0  0  0  0  0  0
    1.1788    3.0802    1.3937 O   0  0  0  0  0  0
    4.2335    0.2779   -0.6703 N   0  0  0  0  0  0
    4.2849   -0.7938   -1.5610 N   0  0  0  0  0  0
    5.5094   -1.1284   -1.8223 C   0  0  0  0  0  0
    6.3673   -0.5981   -1.3695 H   0  0  0  0  0  0
    5.8291   -2.2392   -2.7418 C   0  0  0  0  0  0
    4.9901   -2.7644   -3.1821 H   0  0  0  0  0  0
    7.1122   -2.5499   -2.9755 C   0  0  0  0  0  0
    7.9100   -1.9969   -2.4817 H   0  0  0  0  0  0
    7.5537   -3.6389   -3.8613 C   0  0  0  0  0  0
    6.8257   -4.0412   -4.9897 C   0  0  0  0  0  0
    8.7798   -4.2657   -3.5969 C   0  0  0  0  0  0
    5.8841   -3.5611   -5.2494 H   0  0  0  0  0  0
    7.3006   -5.0629   -5.8178 C   0  0  0  0  0  0
    9.2543   -5.2872   -4.4245 C   0  0  0  0  0  0
    9.3787   -3.9694   -2.7364 H   0  0  0  0  0  0
    6.7234   -5.3670   -6.6892 H   0  0  0  0  0  0
    8.5129   -5.6872   -5.5336 C   0  0  0  0  0  0
   10.2048   -5.7687   -4.2022 H   0  0  0  0  0  0
    8.8822   -6.4816   -6.1793 H   0  0  0  0  0  0
    3.9334    2.4758    1.0658 C   0  0  0  0  0  0
    3.5962    3.1803    1.8304 H   0  0  0  0  0  0
    4.4242    3.0272    0.2575 H   0  0  0  0  0  0
    4.6583    1.7844    1.5064 H   0  0  0  0  0  0
    0.5241    1.1428    0.0914 C   0  0  1  0  0  0
   -0.1359    1.7104   -0.5720 H   0  0  0  0  0  0
   -0.2578    0.3245    1.1213 C   0  0  0  0  0  0
   -0.7345   -0.5377    0.6375 H   0  0  0  0  0  0
    0.4116   -0.0666    1.8981 H   0  0  0  0  0  0
   -1.3625    1.1314    1.7940 C   0  0  0  0  0  0
   -0.9565    1.9537    2.3896 H   0  0  0  0  0  0
   -1.9391    0.4885    2.4671 H   0  0  0  0  0  0
   -2.0520    1.5478    1.0527 H   0  0  0  0  0  0
  1  2  1  0  0  0
  1  4  1  0  0  0
  1 25  1  0  0  0
  2  5  2  0  0  0
  2 29  1  0  0  0
  3  4  1  0  0  0
  3 29  1  0  0  0
  4  6  2  0  0  0
  6  7  1  0  0  0
  7  8  2  0  0  0
  8  9  1  0  0  0
  8 10  1  0  0  0
 10 11  1  0  0  0
 10 12  2  0  0  0
 12 13  1  0  0  0
 12 14  1  0  0  0
 14 15  2  0  0  0
 14 16  1  0  0  0
 15 17  1  0  0  0
 15 18  1  0  0  0
 16 19  2  0  0  0
 16 20  1  0  0  0
 18 21  1  0  0  0
 18 22  2  0  0  0
 19 22  1  0  0  0
 19 23  1  0  0  0
 22 24  1  0  0  0
 25 26  1  0  0  0
 25 27  1  0  0  0
 25 28  1  0  0  0
 29 30  1  0  0  0
 29 31  1  0  0  0
 31 32  1  0  0  0
 31 33  1  0  0  0
 31 34  1  0  0  0
 34 35  1  0  0  0
 34 36  1  0  0  0
 34 37  1  0  0  0
M  END
> <s_m_entry_id>
47

> <s_m_entry_name>
l47_input.1

> <s_m_Source_Path>
H:\10_02_2020\GETAWAY_interpret\1_publikacja\2_materialy\6_designed_compaunds\3_designed_low_HATS5m

> <s_m_Source_File>
l47_output.mae

> <i_m_Source_File_Index>
1

> <r_mmod_Stretch_Energy-MMFF94>
10.2415704727173

> <r_mmod_Bend_Energy-MMFF94>
29.1588401794434

> <r_mmod_Torsional_Energy-MMFF94>
-10.0290002822876

> <r_mmod_Improper_Torsional_Energy-MMFF94>
-0.0406529307365417

> <r_mmod_Van_der_Waal_Energy-MMFF94>
126.539611816406

> <r_mmod_Electrostatic_Energy-MMFF94>
-148.110382080078

> <r_mmod_Solvation_Energy-MMFF94>
-36.2345199584961

> <b_mmod_Minimization_Converged-MMFF94>
1

> <r_mmod_RMS_Derivative-MMFF94>
0.00955955684185028

> <s_m_job_name>
mmod_mini_81

$$$$
l48
                    3D
 Structure written by MMmdl.
 34 35  0  0  1  0            999 V2000
    2.8248    1.7415    0.4871 N   0  0  0  0  0  0
    1.5174    2.0540    0.7938 C   0  0  0  0  0  0
    1.5310   -0.0100   -0.8945 S   0  0  0  0  0  0
    3.0394    0.6936   -0.3688 C   0  0  0  0  0  0
    1.1704    2.9345    1.5814 O   0  0  0  0  0  0
    4.2312    0.3097   -0.7099 N   0  0  0  0  0  0
    4.2824   -0.7731   -1.5871 N   0  0  0  0  0  0
    5.5066   -1.0894   -1.8711 C   0  0  0  0  0  0
    6.3646   -0.5378   -1.4445 H   0  0  0  0  0  0
    5.8260   -2.2070   -2.7826 C   0  0  0  0  0  0
    4.9872   -2.7525   -3.1977 H   0  0  0  0  0  0
    7.1091   -2.4988   -3.0397 C   0  0  0  0  0  0
    7.9077   -1.9257   -2.5705 H   0  0  0  0  0  0
    7.5501   -3.5921   -3.9203 C   0  0  0  0  0  0
    6.8066   -4.0197   -5.0290 C   0  0  0  0  0  0
    8.7907   -4.1968   -3.6721 C   0  0  0  0  0  0
    5.8528   -3.5572   -5.2761 H   0  0  0  0  0  0
    7.2809   -5.0446   -5.8535 C   0  0  0  0  0  0
    9.2645   -5.2215   -4.4961 C   0  0  0  0  0  0
    9.4016   -3.8805   -2.8274 H   0  0  0  0  0  0
    6.6916   -5.3685   -6.7095 H   0  0  0  0  0  0
    8.5080   -5.6468   -5.5853 C   0  0  0  0  0  0
   10.2264   -5.6857   -4.2866 H   0  0  0  0  0  0
    8.8768   -6.4438   -6.2282 H   0  0  0  0  0  0
    3.9348    2.4611    1.0821 C   0  0  0  0  0  0
    3.5928    3.2999    1.6935 H   0  0  0  0  0  0
    4.5876    2.8354    0.2872 H   0  0  0  0  0  0
    4.5092    1.7690    1.7060 H   0  0  0  0  0  0
    0.5316    1.1858    0.0345 C   0  0  1  0  0  0
   -0.0114    1.8183   -0.6749 H   0  0  0  0  0  0
   -0.4259    0.4744    0.9743 C   0  0  0  0  0  0
   -1.1113   -0.1817    0.4270 H   0  0  0  0  0  0
   -1.0347    1.2022    1.5227 H   0  0  0  0  0  0
    0.1059   -0.1241    1.7232 H   0  0  0  0  0  0
  1  2  1  0  0  0
  1  4  1  0  0  0
  1 25  1  0  0  0
  2  5  2  0  0  0
  2 29  1  0  0  0
  3  4  1  0  0  0
  3 29  1  0  0  0
  4  6  2  0  0  0
  6  7  1  0  0  0
  7  8  2  0  0  0
  8  9  1  0  0  0
  8 10  1  0  0  0
 10 11  1  0  0  0
 10 12  2  0  0  0
 12 13  1  0  0  0
 12 14  1  0  0  0
 14 15  2  0  0  0
 14 16  1  0  0  0
 15 17  1  0  0  0
 15 18  1  0  0  0
 16 19  2  0  0  0
 16 20  1  0  0  0
 18 21  1  0  0  0
 18 22  2  0  0  0
 19 22  1  0  0  0
 19 23  1  0  0  0
 22 24  1  0  0  0
 25 26  1  0  0  0
 25 27  1  0  0  0
 25 28  1  0  0  0
 29 30  1  0  0  0
 29 31  1  0  0  0
 31 32  1  0  0  0
 31 33  1  0  0  0
 31 34  1  0  0  0
M  END
> <s_m_entry_id>
48

> <s_m_entry_name>
l48_input.1

> <s_m_Source_Path>
H:\10_02_2020\GETAWAY_interpret\1_publikacja\2_materialy\6_designed_compaunds\3_designed_low_HATS5m

> <s_m_Source_File>
l48_output.mae

> <i_m_Source_File_Index>
1

> <r_mmod_Stretch_Energy-MMFF94>
8.96810817718506

> <r_mmod_Bend_Energy-MMFF94>
27.2389526367188

> <r_mmod_Torsional_Energy-MMFF94>
-1.97225522994995

> <r_mmod_Improper_Torsional_Energy-MMFF94>
0.0378047712147236

> <r_mmod_Van_der_Waal_Energy-MMFF94>
120.757545471191

> <r_mmod_Electrostatic_Energy-MMFF94>
-147.999145507813

> <r_mmod_Solvation_Energy-MMFF94>
-39.2134284973145

> <b_mmod_Minimization_Converged-MMFF94>
1

> <r_mmod_RMS_Derivative-MMFF94>
0.00829085987061262

> <s_m_job_name>
mmod_mini_81

$$$$
h1
                    3D
 Structure written by MMmdl.
 43 46  0  0  1  0            999 V2000
    1.5105    2.0954    0.7131 C   0  0  0  0  0  0
    2.8247    1.7195    0.5185 N   0  0  0  0  0  0
    1.5099    0.0560   -0.9186 S   0  0  0  0  0  0
    0.5672    1.1118    0.0905 C   0  0  0  0  0  0
    1.1662    3.1465    1.2389 O   0  0  0  0  0  0
    3.9405    2.5219    1.0929 C   0  0  1  0  0  0
    3.4911    3.1574    1.8685 H   0  0  0  0  0  0
    4.9701    1.6397    1.8590 C   0  0  0  0  0  0
    4.5483    3.4409    0.0290 C   0  0  0  0  0  0
    3.7512    3.9920   -0.4872 H   0  0  0  0  0  0
    5.0726    2.8545   -0.7354 H   0  0  0  0  0  0
    5.5043    4.4641    0.6211 C   0  0  0  0  0  0
    6.3590    4.9436   -0.1793 O   0  5  0  0  0  0
    5.3424    4.7954    1.8251 O   0  0  0  0  0  0
    6.1536    1.5718    1.4210 O   0  5  0  0  0  0
    4.5138    1.0222    2.8684 O   0  0  0  0  0  0
    3.0320    0.6823   -0.3513 C   0  0  0  0  0  0
    4.2127    0.2638   -0.6775 N   0  0  0  0  0  0
    4.2554   -0.8046   -1.5778 N   0  0  0  0  0  0
    5.4493   -1.2774   -1.7260 C   0  0  0  0  0  0
    6.5649   -0.8362   -1.0982 N   0  0  0  0  0  0
    5.7991   -2.6013   -2.7936 S   0  0  0  0  0  0
    7.7465   -1.4586   -1.3736 C   0  0  0  0  0  0
    6.4977   -0.0727   -0.4371 H   0  0  0  0  0  0
    7.5715   -2.5695   -2.3833 C   0  0  0  0  0  0
    8.8208   -1.1511   -0.8618 O   0  0  0  0  0  0
    8.1594   -2.3526   -3.2782 H   0  0  0  0  0  0
    7.8706   -3.5227   -1.9413 H   0  0  0  0  0  0
   -0.7677    1.0445    0.2594 C   0  0  0  0  0  0
   -1.6561    0.1327   -0.5790 C   0  0  0  0  0  0
   -1.6905    1.7832    1.1564 C   0  0  0  0  0  0
   -2.9518    0.4481   -0.2216 N   0  0  0  0  0  0
   -1.3418   -0.6983   -1.4130 O   0  0  0  0  0  0
   -2.9864    1.3950    0.7903 C   0  0  0  0  0  0
   -1.5393    2.6309    2.2422 C   0  0  0  0  0  0
   -3.7666   -0.0055   -0.6183 H   0  0  0  0  0  0
   -4.1321    1.8674    1.4049 C   0  0  0  0  0  0
   -0.5662    2.9029    2.6296 H   0  0  0  0  0  0
   -2.6860    3.1260    2.8806 C   0  0  0  0  0  0
   -3.9731    2.7593    2.4627 C   0  0  0  0  0  0
   -5.1207    1.5480    1.0908 H   0  0  0  0  0  0
   -2.4941    4.3010    4.3538 Br  0  0  0  0  0  0
   -4.8531    3.1479    2.9707 H   0  0  0  0  0  0
  1  2  1  0  0  0
  1  4  1  0  0  0
  1  5  2  0  0  0
  2  6  1  0  0  0
  2 17  1  0  0  0
  3  4  1  0  0  0
  3 17  1  0  0  0
  4 29  2  0  0  0
  6  7  1  0  0  0
  6  8  1  0  0  0
  6  9  1  0  0  0
  8 15  1  0  0  0
  8 16  2  0  0  0
  9 10  1  0  0  0
  9 11  1  0  0  0
  9 12  1  0  0  0
 12 13  1  0  0  0
 12 14  2  0  0  0
 17 18  2  0  0  0
 18 19  1  0  0  0
 19 20  2  0  0  0
 20 21  1  0  0  0
 20 22  1  0  0  0
 21 23  1  0  0  0
 21 24  1  0  0  0
 22 25  1  0  0  0
 23 25  1  0  0  0
 23 26  2  0  0  0
 25 27  1  0  0  0
 25 28  1  0  0  0
 29 30  1  0  0  0
 29 31  1  0  0  0
 30 32  1  0  0  0
 30 33  2  0  0  0
 31 34  2  0  0  0
 31 35  1  0  0  0
 32 36  1  0  0  0
 32 34  1  0  0  0
 34 37  1  0  0  0
 35 38  1  0  0  0
 35 39  2  0  0  0
 37 40  2  0  0  0
 37 41  1  0  0  0
 39 40  1  0  0  0
 39 42  1  0  0  0
 40 43  1  0  0  0
M  CHG  2  13  -1  15  -1
M  END
> <s_m_entry_id>
59

> <s_m_entry_name>
s1_input.1

> <s_m_Source_Path>
H:\10_02_2020\GETAWAY_interpret\1_publikacja\2_materialy\6_designed_compaunds\2_designed_high_HATS5m\R1_R2_R4

> <s_m_Source_File>
h1_output_opt.mae

> <i_m_Source_File_Index>
1

> <r_mmod_Stretch_Energy-MMFF94>
22.0795803070068

> <r_mmod_Bend_Energy-MMFF94>
157.329238891602

> <r_mmod_Torsional_Energy-MMFF94>
26.6978988647461

> <r_mmod_Improper_Torsional_Energy-MMFF94>
1.07075870037079

> <r_mmod_Van_der_Waal_Energy-MMFF94>
151.043441772461

> <r_mmod_Electrostatic_Energy-MMFF94>
-268.747772216797

> <r_mmod_Solvation_Energy-MMFF94>
-967.645263671875

> <b_mmod_Minimization_Converged-MMFF94>
1

> <r_mmod_RMS_Derivative-MMFF94>
0.0428795702755451

> <s_m_job_name>
mmod_mini_15

$$$$
h2
                    3D
 Structure written by MMmdl.
 47 49  0  0  1  0            999 V2000
    1.5076    2.0584    0.7811 C   0  0  0  0  0  0
    2.8223    1.7445    0.4936 N   0  0  0  0  0  0
    1.5032    0.0159   -0.8879 S   0  0  0  0  0  0
    1.1357    2.9425    1.5436 O   0  0  0  0  0  0
    3.9425    2.5021    1.1166 C   0  0  1  0  0  0
    3.4905    3.1605    1.8706 H   0  0  0  0  0  0
    4.8989    1.5766    1.9251 C   0  0  0  0  0  0
    4.6331    3.3927    0.0794 C   0  0  0  0  0  0
    3.8813    3.9743   -0.4703 H   0  0  0  0  0  0
    5.1669    2.7858   -0.6617 H   0  0  0  0  0  0
    5.6036    4.3773    0.7122 C   0  0  0  0  0  0
    6.5120    4.8189   -0.0499 O   0  5  0  0  0  0
    5.4023    4.7186    1.9074 O   0  0  0  0  0  0
    6.0969    1.4613    1.5393 O   0  5  0  0  0  0
    4.3740    0.9731    2.9091 O   0  0  0  0  0  0
    3.0271    0.6904   -0.3635 C   0  0  0  0  0  0
    4.2083    0.2826   -0.7027 N   0  0  0  0  0  0
    4.2509   -0.8066   -1.5778 N   0  0  0  0  0  0
    5.4337   -1.3197   -1.6707 C   0  0  0  0  0  0
    6.5379   -0.9029   -1.0073 N   0  0  0  0  0  0
    5.7808   -2.6745   -2.6997 S   0  0  0  0  0  0
    7.7080   -1.5688   -1.2239 C   0  0  0  0  0  0
    6.4698   -0.1277   -0.3600 H   0  0  0  0  0  0
    7.5363   -2.6908   -2.2219 C   0  0  0  0  0  0
    8.7705   -1.2883   -0.6736 O   0  0  0  0  0  0
    8.1646   -2.5075   -3.0967 H   0  0  0  0  0  0
    7.7881   -3.6452   -1.7536 H   0  0  0  0  0  0
    0.5841    1.1557    0.0288 C   0  0  0  0  0  0
   -1.6385    2.0646    0.7332 C   0  0  0  0  0  0
   -1.7182    3.3733    0.4369 C   0  0  0  0  0  0
   -2.6643    1.3133    1.9153 Cl  0  0  0  0  0  0
   -1.0972    3.7928   -0.3526 H   0  0  0  0  0  0
   -2.6047    4.3457    1.0829 C   0  0  0  0  0  0
   -2.3675    4.7694    2.3970 C   0  0  0  0  0  0
   -3.6897    4.8717    0.3712 C   0  0  0  0  0  0
   -1.5204    4.3766    2.9579 H   0  0  0  0  0  0
   -3.2138    5.7033    3.0032 C   0  0  0  0  0  0
   -4.5419    5.8060    0.9690 C   0  0  0  0  0  0
   -3.8834    4.5559   -0.6530 H   0  0  0  0  0  0
   -3.0088    6.0138    4.0252 H   0  0  0  0  0  0
   -4.3014    6.2187    2.2861 C   0  0  0  0  0  0
   -5.3794    6.1960    0.3950 H   0  0  0  0  0  0
   -5.1932    7.1994    2.9186 N   0  3  0  0  0  0
   -4.9492    7.5499    4.0867 O   0  0  0  0  0  0
   -6.1537    7.6361    2.2576 O   0  5  0  0  0  0
   -0.7571    1.1580    0.0297 C   0  0  0  0  0  0
   -1.2867    0.3941   -0.5397 H   0  0  0  0  0  0
  1  2  1  0  0  0
  1  4  2  0  0  0
  1 28  1  0  0  0
  2  5  1  0  0  0
  2 16  1  0  0  0
  3 16  1  0  0  0
  3 28  1  0  0  0
  5  6  1  0  0  0
  5  7  1  0  0  0
  5  8  1  0  0  0
  7 14  1  0  0  0
  7 15  2  0  0  0
  8  9  1  0  0  0
  8 10  1  0  0  0
  8 11  1  0  0  0
 11 12  1  0  0  0
 11 13  2  0  0  0
 16 17  2  0  0  0
 17 18  1  0  0  0
 18 19  2  0  0  0
 19 20  1  0  0  0
 19 21  1  0  0  0
 20 22  1  0  0  0
 20 23  1  0  0  0
 21 24  1  0  0  0
 22 24  1  0  0  0
 22 25  2  0  0  0
 24 26  1  0  0  0
 24 27  1  0  0  0
 28 46  2  0  0  0
 29 30  2  0  0  0
 29 31  1  0  0  0
 29 46  1  0  0  0
 30 32  1  0  0  0
 30 33  1  0  0  0
 33 34  2  0  0  0
 33 35  1  0  0  0
 34 36  1  0  0  0
 34 37  1  0  0  0
 35 38  2  0  0  0
 35 39  1  0  0  0
 37 40  1  0  0  0
 37 41  2  0  0  0
 38 41  1  0  0  0
 38 42  1  0  0  0
 41 43  1  0  0  0
 43 44  2  0  0  0
 43 45  1  0  0  0
 46 47  1  0  0  0
M  CHG  4  12  -1  14  -1  43   1  45  -1
M  END
> <s_m_entry_id>
60

> <s_m_entry_name>
s2_input.1

> <s_m_Source_Path>
H:\10_02_2020\GETAWAY_interpret\1_publikacja\2_materialy\6_designed_compaunds\2_designed_high_HATS5m\R1_R2_R4

> <s_m_Source_File>
h2_output_opt.mae

> <i_m_Source_File_Index>
1

> <r_mmod_Stretch_Energy-MMFF94>
21.135311126709

> <r_mmod_Bend_Energy-MMFF94>
89.7521667480469

> <r_mmod_Torsional_Energy-MMFF94>
51.9016761779785

> <r_mmod_Improper_Torsional_Energy-MMFF94>
0.56402450799942

> <r_mmod_Van_der_Waal_Energy-MMFF94>
172.826400756836

> <r_mmod_Electrostatic_Energy-MMFF94>
-54.8838729858398

> <r_mmod_Solvation_Energy-MMFF94>
-951.158935546875

> <b_mmod_Minimization_Converged-MMFF94>
1

> <r_mmod_RMS_Derivative-MMFF94>
0.0406083092093468

> <s_m_job_name>
mmod_mini_17

$$$$
h3
                    3D
 Structure written by MMmdl.
 43 46  0  0  1  0            999 V2000
    1.5114    2.0185    0.8149 C   0  0  0  0  0  0
    2.8254    1.7571    0.4717 N   0  0  0  0  0  0
    1.5108    0.0047   -0.8558 S   0  0  0  0  0  0
    1.1751    2.7719    1.7194 O   0  0  0  0  0  0
    3.9495    2.4833    1.1282 C   0  0  1  0  0  0
    3.4966    3.1657    1.8594 H   0  0  0  0  0  0
    4.8442    1.5316    1.9771 C   0  0  0  0  0  0
    4.7087    3.3405    0.1102 C   0  0  0  0  0  0
    3.9971    3.9361   -0.4767 H   0  0  0  0  0  0
    5.2567    2.7112   -0.6010 H   0  0  0  0  0  0
    5.6800    4.3055    0.7719 C   0  0  0  0  0  0
    6.6328    4.7104    0.0446 O   0  5  0  0  0  0
    5.4371    4.6694    1.9528 O   0  0  0  0  0  0
    6.0547    1.3860    1.6441 O   0  5  0  0  0  0
    4.2612    0.9393    2.9344 O   0  0  0  0  0  0
    3.0316    0.6959   -0.3698 C   0  0  0  0  0  0
    4.2116    0.2913   -0.7166 N   0  0  0  0  0  0
    4.2494   -0.8114   -1.5756 N   0  0  0  0  0  0
    5.4248   -1.3445   -1.6464 C   0  0  0  0  0  0
    6.5267   -0.9379   -0.9729 N   0  0  0  0  0  0
    5.7631   -2.7171   -2.6544 S   0  0  0  0  0  0
    7.6886   -1.6249   -1.1665 C   0  0  0  0  0  0
    6.4623   -0.1558   -0.3342 H   0  0  0  0  0  0
    7.5120   -2.7553   -2.1542 C   0  0  0  0  0  0
    8.7481   -1.3549   -0.6053 O   0  0  0  0  0  0
    8.1541   -2.5917   -3.0228 H   0  0  0  0  0  0
    7.7427   -3.7081   -1.6721 H   0  0  0  0  0  0
    0.5651    1.1888   -0.0088 C   0  0  0  0  0  0
   -0.7719    1.3212   -0.1082 C   0  0  0  0  0  0
   -1.5810    2.4556    0.5006 C   0  0  0  0  0  0
   -1.7583    0.4689   -0.8253 C   0  0  0  0  0  0
   -2.8975    2.1883    0.1775 N   0  0  0  0  0  0
   -1.2062    3.4452    1.1012 O   0  0  0  0  0  0
   -3.0128    1.0476   -0.6016 C   0  0  0  0  0  0
   -1.6898   -0.6911   -1.5822 C   0  0  0  0  0  0
   -3.6698    2.7900    0.4392 H   0  0  0  0  0  0
   -4.1937    0.5339   -1.1058 C   0  0  0  0  0  0
   -0.7582   -1.2049   -1.7871 H   0  0  0  0  0  0
   -2.8724   -1.2349   -2.1061 C   0  0  0  0  0  0
   -4.1142   -0.6267   -1.8711 C   0  0  0  0  0  0
   -5.1500    1.0106   -0.9159 H   0  0  0  0  0  0
   -2.8260   -2.1453   -2.7031 H   0  0  0  0  0  0
   -5.0189   -1.0666   -2.2875 H   0  0  0  0  0  0
  1  2  1  0  0  0
  1  4  2  0  0  0
  1 28  1  0  0  0
  2  5  1  0  0  0
  2 16  1  0  0  0
  3 16  1  0  0  0
  3 28  1  0  0  0
  5  6  1  0  0  0
  5  7  1  0  0  0
  5  8  1  0  0  0
  7 14  1  0  0  0
  7 15  2  0  0  0
  8  9  1  0  0  0
  8 10  1  0  0  0
  8 11  1  0  0  0
 11 12  1  0  0  0
 11 13  2  0  0  0
 16 17  2  0  0  0
 17 18  1  0  0  0
 18 19  2  0  0  0
 19 20  1  0  0  0
 19 21  1  0  0  0
 20 22  1  0  0  0
 20 23  1  0  0  0
 21 24  1  0  0  0
 22 24  1  0  0  0
 22 25  2  0  0  0
 24 26  1  0  0  0
 24 27  1  0  0  0
 28 29  2  0  0  0
 29 30  1  0  0  0
 29 31  1  0  0  0
 30 32  1  0  0  0
 30 33  2  0  0  0
 31 34  2  0  0  0
 31 35  1  0  0  0
 32 36  1  0  0  0
 32 34  1  0  0  0
 34 37  1  0  0  0
 35 38  1  0  0  0
 35 39  2  0  0  0
 37 40  2  0  0  0
 37 41  1  0  0  0
 39 42  1  0  0  0
 39 40  1  0  0  0
 40 43  1  0  0  0
M  CHG  2  12  -1  14  -1
M  END
> <s_m_entry_id>
61

> <s_m_entry_name>
s3_input.1

> <s_m_Source_Path>
H:\10_02_2020\GETAWAY_interpret\1_publikacja\2_materialy\6_designed_compaunds\2_designed_high_HATS5m\R1_R2_R4

> <s_m_Source_File>
h3_output_opt.mae

> <i_m_Source_File_Index>
1

> <r_mmod_Stretch_Energy-MMFF94>
22.7979202270508

> <r_mmod_Bend_Energy-MMFF94>
157.432434082031

> <r_mmod_Torsional_Energy-MMFF94>
24.0357341766357

> <r_mmod_Improper_Torsional_Energy-MMFF94>
0.820509552955627

> <r_mmod_Van_der_Waal_Energy-MMFF94>
147.037063598633

> <r_mmod_Electrostatic_Energy-MMFF94>
-216.215805053711

> <r_mmod_Solvation_Energy-MMFF94>
-1004.859375

> <b_mmod_Minimization_Converged-MMFF94>
1

> <r_mmod_RMS_Derivative-MMFF94>
0.0418880097568035

> <s_m_job_name>
mmod_mini_18

$$$$
h4
                    3D
 Structure written by MMmdl.
 36 37  0  0  1  0            999 V2000
    8.7437    0.9804   -0.7611 C   0  0  0  0  0  0
    7.5489    1.3259   -0.1630 N   0  0  0  0  0  0
    6.7933   -0.4023   -1.9248 S   0  0  0  0  0  0
    9.8510    1.3752   -0.3972 O   0  0  0  0  0  0
    7.5175    2.2841    0.9794 C   0  0  1  0  0  0
    8.5166    2.7378    1.0292 H   0  0  0  0  0  0
    6.5583    3.4838    0.7178 C   0  0  0  0  0  0
    7.2779    1.5440    2.2989 C   0  0  0  0  0  0
    7.9667    0.6927    2.3782 H   0  0  0  0  0  0
    6.2618    1.1328    2.3351 H   0  0  0  0  0  0
    7.5027    2.4315    3.5129 C   0  0  0  0  0  0
    6.9177    2.0680    4.5744 O   0  5  0  0  0  0
    8.2852    3.4105    3.3909 O   0  0  0  0  0  0
    5.5484    3.6250    1.4645 O   0  5  0  0  0  0
    6.8624    4.2198   -0.2692 O   0  0  0  0  0  0
    6.4193    0.7089   -0.6358 C   0  0  0  0  0  0
    5.2425    0.9485   -0.1528 N   0  0  0  0  0  0
    4.1825    0.2465   -0.7335 N   0  0  0  0  0  0
    3.0298    0.6939   -0.3570 C   0  0  0  0  0  0
    2.8137    1.7291    0.4887 N   0  0  0  0  0  0
    1.5374    0.0008   -0.9114 S   0  0  0  0  0  0
    1.5241    2.0693    0.7726 C   0  0  0  0  0  0
    3.6025    2.2321    0.8758 H   0  0  0  0  0  0
    0.5391    1.1719    0.0592 C   0  0  0  0  0  0
    1.2050    2.9929    1.5179 O   0  0  0  0  0  0
   -0.0667    0.6318    0.7905 H   0  0  0  0  0  0
   -0.0906    1.7677   -0.6056 H   0  0  0  0  0  0
    8.5548    0.0500   -1.9469 C   0  0  2  0  0  0
    8.7444    0.6215   -2.8608 H   0  0  0  0  0  0
   10.8699   -0.9034   -2.1285 C   0  0  0  0  0  0
   11.0492   -0.2287   -3.2800 O   0  0  0  0  0  0
   11.8213   -1.2871   -1.4633 O   0  0  0  0  0  0
   12.0273   -0.1445   -3.3894 H   0  0  0  0  0  0
    9.4238   -1.1932   -1.8282 C   0  0  0  0  0  0
    9.1097   -1.9768   -2.5283 H   0  0  0  0  0  0
    9.3734   -1.6085   -0.8136 H   0  0  0  0  0  0
  1  2  1  0  0  0
  1  4  2  0  0  0
  1 28  1  0  0  0
  2  5  1  0  0  0
  2 16  1  0  0  0
  3 16  1  0  0  0
  3 28  1  0  0  0
  5  6  1  0  0  0
  5  7  1  0  0  0
  5  8  1  0  0  0
  7 14  1  0  0  0
  7 15  2  0  0  0
  8  9  1  0  0  0
  8 10  1  0  0  0
  8 11  1  0  0  0
 11 12  1  0  0  0
 11 13  2  0  0  0
 16 17  2  0  0  0
 17 18  1  0  0  0
 18 19  2  0  0  0
 19 20  1  0  0  0
 19 21  1  0  0  0
 20 22  1  0  0  0
 20 23  1  0  0  0
 21 24  1  0  0  0
 22 24  1  0  0  0
 22 25  2  0  0  0
 24 26  1  0  0  0
 24 27  1  0  0  0
 28 29  1  0  0  0
 28 34  1  0  0  0
 30 31  1  0  0  0
 30 32  2  0  0  0
 30 34  1  0  0  0
 31 33  1  0  0  0
 34 35  1  0  0  0
 34 36  1  0  0  0
M  CHG  2  12  -1  14  -1
M  END
> <s_m_entry_id>
62

> <s_m_entry_name>
s4_input.1

> <s_m_Source_Path>
H:\10_02_2020\GETAWAY_interpret\1_publikacja\2_materialy\6_designed_compaunds\2_designed_high_HATS5m\R1_R2_R4

> <s_m_Source_File>
h4_output_opt.mae

> <i_m_Source_File_Index>
1

> <r_mmod_Stretch_Energy-MMFF94>
11.4390335083008

> <r_mmod_Bend_Energy-MMFF94>
57.6788177490234

> <r_mmod_Torsional_Energy-MMFF94>
26.7378711700439

> <r_mmod_Improper_Torsional_Energy-MMFF94>
0.920607626438141

> <r_mmod_Van_der_Waal_Energy-MMFF94>
85.1764602661133

> <r_mmod_Electrostatic_Energy-MMFF94>
-312.774993896484

> <r_mmod_Solvation_Energy-MMFF94>
-967.779235839844

> <b_mmod_Minimization_Converged-MMFF94>
1

> <r_mmod_RMS_Derivative-MMFF94>
0.045062281191349

> <s_m_job_name>
mmod_mini_19

$$$$
h5
                    3D
 Structure written by MMmdl.
 42 45  0  0  1  0            999 V2000
    1.5094    2.0709    0.7523 C   0  0  0  0  0  0
    1.5139    0.0512   -0.9124 S   0  0  0  0  0  0
    0.5599    1.1308    0.0671 C   0  0  0  0  0  0
    1.1734    3.0209    1.4464 O   0  0  0  0  0  0
    3.0353    0.6696   -0.3386 C   0  0  0  0  0  0
    4.2190    0.2167   -0.6175 N   0  0  0  0  0  0
    4.2374   -0.8882   -1.4797 N   0  0  0  0  0  0
    5.4224   -1.3617   -1.6834 C   0  0  0  0  0  0
    6.5729   -0.8920   -1.1489 N   0  0  0  0  0  0
    5.7100   -2.7277   -2.7165 S   0  0  0  0  0  0
    7.7379   -1.5222   -1.4738 C   0  0  0  0  0  0
    6.5465   -0.1008   -0.5242 H   0  0  0  0  0  0
    7.5046   -2.6773   -2.4198 C   0  0  0  0  0  0
    8.8401   -1.1868   -1.0457 O   0  0  0  0  0  0
    8.0349   -2.5004   -3.3584 H   0  0  0  0  0  0
    7.8338   -3.6094   -1.9547 H   0  0  0  0  0  0
   -0.7856    1.0995    0.1632 C   0  0  0  0  0  0
   -1.6427    0.2071   -0.7326 C   0  0  0  0  0  0
   -1.7515    1.8614    0.9975 C   0  0  0  0  0  0
   -2.9502    0.5524   -0.4603 N   0  0  0  0  0  0
   -1.2998   -0.6346   -1.5444 O   0  0  0  0  0  0
   -3.0292    1.5011    0.5461 C   0  0  0  0  0  0
   -1.6623    2.7139    2.0866 C   0  0  0  0  0  0
   -3.7473    0.1169   -0.9097 H   0  0  0  0  0  0
   -4.2054    1.9990    1.0787 C   0  0  0  0  0  0
   -0.7170    2.9732    2.5422 H   0  0  0  0  0  0
   -2.8404    3.2349    2.6438 C   0  0  0  0  0  0
   -4.1027    2.8921    2.1414 C   0  0  0  0  0  0
   -5.1761    1.6982    0.6973 H   0  0  0  0  0  0
   -2.7259    4.4137    4.1225 Br  0  0  0  0  0  0
   -5.0075    3.3005    2.5863 H   0  0  0  0  0  0
    2.8258    1.7425    0.4836 N   0  0  0  0  0  0
    4.7397    3.3261    0.0603 C   0  0  0  0  0  0
    5.0097    2.7465   -0.8276 H   0  0  0  0  0  0
    5.6670    3.6645    0.5372 H   0  0  0  0  0  0
    3.9103    4.7996   -0.5047 S   0  0  0  0  0  0
    4.8888    5.4563   -1.3694 O   0  0  0  0  0  0
    2.7301    4.3336   -1.2246 O   0  0  0  0  0  0
    3.6107    5.5724    0.6984 O   0  5  0  0  0  0
    3.9317    2.5084    1.0624 C   0  0  0  0  0  0
    4.6070    1.7769    1.5238 H   0  0  0  0  0  0
    3.5601    3.1461    1.8711 H   0  0  0  0  0  0
  1  3  1  0  0  0
  1  4  2  0  0  0
  1 32  1  0  0  0
  2  3  1  0  0  0
  2  5  1  0  0  0
  3 17  2  0  0  0
  5  6  2  0  0  0
  5 32  1  0  0  0
  6  7  1  0  0  0
  7  8  2  0  0  0
  8  9  1  0  0  0
  8 10  1  0  0  0
  9 11  1  0  0  0
  9 12  1  0  0  0
 10 13  1  0  0  0
 11 13  1  0  0  0
 11 14  2  0  0  0
 13 15  1  0  0  0
 13 16  1  0  0  0
 17 18  1  0  0  0
 17 19  1  0  0  0
 18 20  1  0  0  0
 18 21  2  0  0  0
 19 22  2  0  0  0
 19 23  1  0  0  0
 20 24  1  0  0  0
 20 22  1  0  0  0
 22 25  1  0  0  0
 23 26  1  0  0  0
 23 27  2  0  0  0
 25 28  2  0  0  0
 25 29  1  0  0  0
 27 28  1  0  0  0
 27 30  1  0  0  0
 28 31  1  0  0  0
 32 40  1  0  0  0
 33 34  1  0  0  0
 33 35  1  0  0  0
 33 36  1  0  0  0
 33 40  1  0  0  0
 36 37  2  0  0  0
 36 38  2  0  0  0
 36 39  1  0  0  0
 40 41  1  0  0  0
 40 42  1  0  0  0
M  CHG  1  39  -1
M  END
> <s_m_entry_id>
63

> <s_m_entry_name>
s5_input.1

> <s_m_Source_Path>
H:\10_02_2020\GETAWAY_interpret\1_publikacja\2_materialy\6_designed_compaunds\2_designed_high_HATS5m\R1_R2_R4

> <s_m_Source_File>
h5_output_opt.mae

> <i_m_Source_File_Index>
1

> <r_mmod_Stretch_Energy-MMFF94>
19.404426574707

> <r_mmod_Bend_Energy-MMFF94>
169.829650878906

> <r_mmod_Torsional_Energy-MMFF94>
13.4476747512817

> <r_mmod_Improper_Torsional_Energy-MMFF94>
0.198693349957466

> <r_mmod_Van_der_Waal_Energy-MMFF94>
131.217803955078

> <r_mmod_Electrostatic_Energy-MMFF94>
-626.652770996094

> <r_mmod_Solvation_Energy-MMFF94>
-411.667602539063

> <b_mmod_Minimization_Converged-MMFF94>
1

> <r_mmod_RMS_Derivative-MMFF94>
0.0386921502649784

> <s_m_job_name>
mmod_mini_20

$$$$
h6
                    3D
 Structure written by MMmdl.
 46 48  0  0  1  0            999 V2000
    1.5069    2.0562    0.7815 C   0  0  0  0  0  0
    1.4987    0.0248   -0.8964 S   0  0  0  0  0  0
    1.1185    2.9118    1.5698 O   0  0  0  0  0  0
    3.0275    0.6811   -0.3503 C   0  0  0  0  0  0
    4.2127    0.2490   -0.6560 N   0  0  0  0  0  0
    4.2310   -0.8546   -1.5197 N   0  0  0  0  0  0
    5.4196   -1.3041   -1.7541 C   0  0  0  0  0  0
    6.5737   -0.8115   -1.2489 N   0  0  0  0  0  0
    5.7082   -2.6637   -2.7954 S   0  0  0  0  0  0
    7.7425   -1.4179   -1.6039 C   0  0  0  0  0  0
    6.5472   -0.0207   -0.6235 H   0  0  0  0  0  0
    7.5084   -2.5777   -2.5439 C   0  0  0  0  0  0
    8.8483   -1.0600   -1.2043 O   0  0  0  0  0  0
    8.0113   -2.3907   -3.4955 H   0  0  0  0  0  0
    7.8675   -3.5029   -2.0874 H   0  0  0  0  0  0
    2.8213    1.7537    0.4838 N   0  0  0  0  0  0
    4.7193    3.3605    0.1159 C   0  0  0  0  0  0
    4.9640    2.8270   -0.8077 H   0  0  0  0  0  0
    5.6589    3.6679    0.5895 H   0  0  0  0  0  0
    3.8859    4.8674   -0.3478 S   0  0  0  0  0  0
    4.8464    5.5658   -1.1997 O   0  0  0  0  0  0
    2.6843    4.4476   -1.0607 O   0  0  0  0  0  0
    3.6198    5.5742    0.9031 O   0  5  0  0  0  0
    3.9253    2.4977    1.0899 C   0  0  0  0  0  0
    4.6075    1.7515    1.5162 H   0  0  0  0  0  0
    3.5523    3.0984    1.9258 H   0  0  0  0  0  0
    0.5899    1.1493    0.0336 C   0  0  0  0  0  0
   -1.7402    0.4602   -0.5625 C   0  0  0  0  0  0
   -1.8515   -0.8675   -0.3819 C   0  0  0  0  0  0
   -2.8535    1.3572   -1.5496 Cl  0  0  0  0  0  0
   -1.1758   -1.3841    0.2975 H   0  0  0  0  0  0
   -2.8459   -1.7422   -1.0114 C   0  0  0  0  0  0
   -2.7963   -2.0169   -2.3844 C   0  0  0  0  0  0
   -3.8423   -2.3320   -0.2239 C   0  0  0  0  0  0
   -2.0197   -1.5759   -3.0078 H   0  0  0  0  0  0
   -3.7425   -2.8628   -2.9719 C   0  0  0  0  0  0
   -4.7932   -3.1792   -0.8023 C   0  0  0  0  0  0
   -3.8896   -2.1339    0.8461 H   0  0  0  0  0  0
   -3.6830   -3.0573   -4.0403 H   0  0  0  0  0  0
   -4.7408   -3.4414   -2.1775 C   0  0  0  0  0  0
   -5.5585   -3.6209   -0.1681 H   0  0  0  0  0  0
   -5.7366   -4.3303   -2.7901 N   0  3  0  0  0  0
   -5.6599   -4.5468   -4.0125 O   0  0  0  0  0  0
   -6.6132   -4.8274   -2.0588 O   0  5  0  0  0  0
   -0.7432    1.2676    0.1119 C   0  0  0  0  0  0
   -1.1623    2.0696    0.7194 H   0  0  0  0  0  0
  1  3  2  0  0  0
  1 16  1  0  0  0
  1 27  1  0  0  0
  2  4  1  0  0  0
  2 27  1  0  0  0
  4  5  2  0  0  0
  4 16  1  0  0  0
  5  6  1  0  0  0
  6  7  2  0  0  0
  7  8  1  0  0  0
  7  9  1  0  0  0
  8 10  1  0  0  0
  8 11  1  0  0  0
  9 12  1  0  0  0
 10 12  1  0  0  0
 10 13  2  0  0  0
 12 14  1  0  0  0
 12 15  1  0  0  0
 16 24  1  0  0  0
 17 18  1  0  0  0
 17 19  1  0  0  0
 17 20  1  0  0  0
 17 24  1  0  0  0
 20 21  2  0  0  0
 20 22  2  0  0  0
 20 23  1  0  0  0
 24 25  1  0  0  0
 24 26  1  0  0  0
 27 45  2  0  0  0
 28 29  2  0  0  0
 28 30  1  0  0  0
 28 45  1  0  0  0
 29 31  1  0  0  0
 29 32  1  0  0  0
 32 33  2  0  0  0
 32 34  1  0  0  0
 33 35  1  0  0  0
 33 36  1  0  0  0
 34 37  2  0  0  0
 34 38  1  0  0  0
 36 39  1  0  0  0
 36 40  2  0  0  0
 37 40  1  0  0  0
 37 41  1  0  0  0
 40 42  1  0  0  0
 42 43  2  0  0  0
 42 44  1  0  0  0
 45 46  1  0  0  0
M  CHG  3  23  -1  42   1  44  -1
M  END
> <s_m_entry_id>
64

> <s_m_entry_name>
s6_input.1

> <s_m_Source_Path>
H:\10_02_2020\GETAWAY_interpret\1_publikacja\2_materialy\6_designed_compaunds\2_designed_high_HATS5m\R1_R2_R4

> <s_m_Source_File>
h6_output_opt.mae

> <i_m_Source_File_Index>
1

> <r_mmod_Stretch_Energy-MMFF94>
16.939567565918

> <r_mmod_Bend_Energy-MMFF94>
95.764778137207

> <r_mmod_Torsional_Energy-MMFF94>
39.0854911804199

> <r_mmod_Improper_Torsional_Energy-MMFF94>
0.142853885889053

> <r_mmod_Van_der_Waal_Energy-MMFF94>
153.51203918457

> <r_mmod_Electrostatic_Energy-MMFF94>
-406.455871582031

> <r_mmod_Solvation_Energy-MMFF94>
-403.626434326172

> <b_mmod_Minimization_Converged-MMFF94>
1

> <r_mmod_RMS_Derivative-MMFF94>
0.0372274965047836

> <s_m_job_name>
mmod_mini_21

$$$$
h7
                    3D
 Structure written by MMmdl.
 42 45  0  0  1  0            999 V2000
    1.5093    2.0705    0.7531 C   0  0  0  0  0  0
    1.5141    0.0507   -0.9119 S   0  0  0  0  0  0
    0.5596    1.1315    0.0665 C   0  0  0  0  0  0
    1.1754    3.0192    1.4500 O   0  0  0  0  0  0
    3.0354    0.6697   -0.3389 C   0  0  0  0  0  0
    4.2192    0.2176   -0.6182 N   0  0  0  0  0  0
    4.2383   -0.8875   -1.4803 N   0  0  0  0  0  0
    5.4236   -1.3603   -1.6834 C   0  0  0  0  0  0
    6.5736   -0.8898   -1.1486 N   0  0  0  0  0  0
    5.7126   -2.7263   -2.7161 S   0  0  0  0  0  0
    7.7391   -1.5192   -1.4728 C   0  0  0  0  0  0
    6.5464   -0.0984   -0.5239 H   0  0  0  0  0  0
    7.5070   -2.6745   -2.4188 C   0  0  0  0  0  0
    8.8409   -1.1829   -1.0443 O   0  0  0  0  0  0
    8.0376   -2.4973   -3.3572 H   0  0  0  0  0  0
    7.8368   -3.6064   -1.9535 H   0  0  0  0  0  0
   -0.7860    1.0998    0.1608 C   0  0  0  0  0  0
   -1.6419    0.2021   -0.7309 C   0  0  0  0  0  0
   -1.7530    1.8620    0.9924 C   0  0  0  0  0  0
   -2.9503    0.5411   -0.4555 N   0  0  0  0  0  0
   -1.2978   -0.6395   -1.5423 O   0  0  0  0  0  0
   -3.0303    1.4935    0.5478 C   0  0  0  0  0  0
   -1.6673    2.7239    2.0736 C   0  0  0  0  0  0
   -3.7470    0.1013   -0.9014 H   0  0  0  0  0  0
   -4.2069    1.9892    1.0819 C   0  0  0  0  0  0
   -0.7275    3.0023    2.5315 H   0  0  0  0  0  0
   -4.1038    2.8888    2.1379 C   0  0  0  0  0  0
   -5.1776    1.6816    0.7061 H   0  0  0  0  0  0
   -5.0027    3.3016    2.5923 H   0  0  0  0  0  0
    2.8258    1.7425    0.4833 N   0  0  0  0  0  0
    4.7376    3.3283    0.0598 C   0  0  0  0  0  0
    5.0080    2.7498   -0.8287 H   0  0  0  0  0  0
    5.6646    3.6680    0.5364 H   0  0  0  0  0  0
    3.9051    4.8008   -0.5035 S   0  0  0  0  0  0
    4.8827    5.4611   -1.3665 O   0  0  0  0  0  0
    2.7265    4.3332   -1.2250 O   0  0  0  0  0  0
    3.6026    5.5713    0.7005 O   0  5  0  0  0  0
    3.9319    2.5084    1.0619 C   0  0  0  0  0  0
    4.6085    1.7769    1.5214 H   0  0  0  0  0  0
    3.5609    3.1446    1.8720 H   0  0  0  0  0  0
   -2.8437    3.2458    2.6359 C   0  0  0  0  0  0
   -2.7757    3.9303    3.4811 H   0  0  0  0  0  0
  1  3  1  0  0  0
  1  4  2  0  0  0
  1 30  1  0  0  0
  2  3  1  0  0  0
  2  5  1  0  0  0
  3 17  2  0  0  0
  5  6  2  0  0  0
  5 30  1  0  0  0
  6  7  1  0  0  0
  7  8  2  0  0  0
  8  9  1  0  0  0
  8 10  1  0  0  0
  9 11  1  0  0  0
  9 12  1  0  0  0
 10 13  1  0  0  0
 11 13  1  0  0  0
 11 14  2  0  0  0
 13 15  1  0  0  0
 13 16  1  0  0  0
 17 18  1  0  0  0
 17 19  1  0  0  0
 18 20  1  0  0  0
 18 21  2  0  0  0
 19 22  2  0  0  0
 19 23  1  0  0  0
 20 24  1  0  0  0
 20 22  1  0  0  0
 22 25  1  0  0  0
 23 26  1  0  0  0
 23 41  2  0  0  0
 25 27  2  0  0  0
 25 28  1  0  0  0
 27 29  1  0  0  0
 27 41  1  0  0  0
 30 38  1  0  0  0
 31 32  1  0  0  0
 31 33  1  0  0  0
 31 34  1  0  0  0
 31 38  1  0  0  0
 34 35  2  0  0  0
 34 36  2  0  0  0
 34 37  1  0  0  0
 38 39  1  0  0  0
 38 40  1  0  0  0
 41 42  1  0  0  0
M  CHG  1  37  -1
M  END
> <s_m_entry_id>
65

> <s_m_entry_name>
s7_input.1

> <s_m_Source_Path>
H:\10_02_2020\GETAWAY_interpret\1_publikacja\2_materialy\6_designed_compaunds\2_designed_high_HATS5m\R1_R2_R4

> <s_m_Source_File>
h7_output_opt.mae

> <i_m_Source_File_Index>
1

> <r_mmod_Stretch_Energy-MMFF94>
19.4054489135742

> <r_mmod_Bend_Energy-MMFF94>
170.440124511719

> <r_mmod_Torsional_Energy-MMFF94>
12.9907541275024

> <r_mmod_Improper_Torsional_Energy-MMFF94>
0.17851035296917

> <r_mmod_Van_der_Waal_Energy-MMFF94>
127.922431945801

> <r_mmod_Electrostatic_Energy-MMFF94>
-603.403137207031

> <r_mmod_Solvation_Energy-MMFF94>
-413.293426513672

> <b_mmod_Minimization_Converged-MMFF94>
1

> <r_mmod_RMS_Derivative-MMFF94>
0.0496625229716301

> <s_m_job_name>
mmod_mini_22

$$$$
h8
                    3D
 Structure written by MMmdl.
 34 35  0  0  1  0            999 V2000
    1.5180    2.0787    0.7707 C   0  0  0  0  0  0
    1.5304    0.0228   -0.9362 S   0  0  0  0  0  0
    1.1807    2.9830    1.5371 O   0  0  0  0  0  0
    3.0353    0.6653   -0.3336 C   0  0  0  0  0  0
    4.2223    0.2073   -0.5924 N   0  0  0  0  0  0
    4.2571   -0.9072   -1.4417 N   0  0  0  0  0  0
    5.4437   -1.3914   -1.6058 C   0  0  0  0  0  0
    6.5819   -0.9244   -1.0433 N   0  0  0  0  0  0
    5.7509   -2.7710   -2.6151 S   0  0  0  0  0  0
    7.7507   -1.5676   -1.3260 C   0  0  0  0  0  0
    6.5434   -0.1260   -0.4283 H   0  0  0  0  0  0
    7.5362   -2.7317   -2.2653 C   0  0  0  0  0  0
    8.8425   -1.2360   -0.8690 O   0  0  0  0  0  0
    8.0958   -2.5702   -3.1895 H   0  0  0  0  0  0
    7.8433   -3.6609   -1.7798 H   0  0  0  0  0  0
    2.8314    1.7520    0.4775 N   0  0  0  0  0  0
    4.7785    3.3032    0.0958 C   0  0  0  0  0  0
    5.0293    2.7370   -0.8062 H   0  0  0  0  0  0
    5.7160    3.6014    0.5798 H   0  0  0  0  0  0
    3.9946    4.8158   -0.4301 S   0  0  0  0  0  0
    4.9927    5.4655   -1.2775 O   0  0  0  0  0  0
    2.8007    4.4051   -1.1606 O   0  0  0  0  0  0
    3.7173    5.5654    0.7932 O   0  5  0  0  0  0
    3.9443    2.4903    1.0795 C   0  0  0  0  0  0
    4.6001    1.7414    1.5413 H   0  0  0  0  0  0
    3.5758    3.1255    1.8914 H   0  0  0  0  0  0
    0.5291    1.1461    0.0736 C   0  0  2  0  0  0
    0.0342    0.5533    0.8493 H   0  0  0  0  0  0
   -0.4337    1.9098   -0.8002 C   0  0  0  0  0  0
    0.0438    2.5376   -1.5566 H   0  0  0  0  0  0
   -1.7786    1.9164   -0.7240 C   0  0  0  0  0  0
   -2.3459    2.7447   -1.6768 O   0  0  0  0  0  0
   -2.5107    1.2874    0.0723 O   0  5  0  0  0  0
   -3.3164    2.6733   -1.5353 H   0  0  0  0  0  0
  1  3  2  0  0  0
  1 16  1  0  0  0
  1 27  1  0  0  0
  2  4  1  0  0  0
  2 27  1  0  0  0
  4  5  2  0  0  0
  4 16  1  0  0  0
  5  6  1  0  0  0
  6  7  2  0  0  0
  7  8  1  0  0  0
  7  9  1  0  0  0
  8 10  1  0  0  0
  8 11  1  0  0  0
  9 12  1  0  0  0
 10 12  1  0  0  0
 10 13  2  0  0  0
 12 14  1  0  0  0
 12 15  1  0  0  0
 16 24  1  0  0  0
 17 18  1  0  0  0
 17 19  1  0  0  0
 17 20  1  0  0  0
 17 24  1  0  0  0
 20 21  2  0  0  0
 20 22  2  0  0  0
 20 23  1  0  0  0
 24 25  1  0  0  0
 24 26  1  0  0  0
 27 28  1  0  0  0
 27 29  1  0  0  0
 29 30  1  0  0  0
 29 31  2  0  0  0
 31 32  1  0  0  0
 31 33  1  0  0  0
 32 34  1  0  0  0
M  CHG  2  23  -1  33  -1
M  END
> <s_m_entry_id>
66

> <s_m_entry_name>
s8_input.1

> <s_m_Source_Path>
H:\10_02_2020\GETAWAY_interpret\1_publikacja\2_materialy\6_designed_compaunds\2_designed_high_HATS5m\R1_R2_R4

> <s_m_Source_File>
h8_output_opt.mae

> <i_m_Source_File_Index>
1

> <r_mmod_Stretch_Energy-MMFF94>
9.24328327178955

> <r_mmod_Bend_Energy-MMFF94>
100.698211669922

> <r_mmod_Torsional_Energy-MMFF94>
-2.36513519287109

> <r_mmod_Improper_Torsional_Energy-MMFF94>
0.0975202172994614

> <r_mmod_Van_der_Waal_Energy-MMFF94>
61.3516159057617

> <r_mmod_Electrostatic_Energy-MMFF94>
-525.431030273438

> <r_mmod_Solvation_Energy-MMFF94>
-949.155395507813

> <b_mmod_Minimization_Converged-MMFF94>
1

> <r_mmod_RMS_Derivative-MMFF94>
0.0438849925994873

> <s_m_job_name>
mmod_mini_23

$$$$
h9
                    3D
 Structure written by MMmdl.
 52 57  0  0  1  0            999 V2000
    1.5047    2.1053    0.7241 C   0  0  0  0  0  0
    1.5160    0.0487   -0.9119 S   0  0  0  0  0  0
    0.5653    1.1224    0.0888 C   0  0  0  0  0  0
    1.1755    3.1482    1.2758 O   0  0  0  0  0  0
    3.0471    0.6834   -0.3644 C   0  0  0  0  0  0
    4.2376    0.2853   -0.6983 N   0  0  0  0  0  0
    4.2606   -0.7796   -1.6098 N   0  0  0  0  0  0
    5.4533   -1.1870   -1.8963 C   0  0  0  0  0  0
    6.6086   -0.6852   -1.4032 N   0  0  0  0  0  0
    5.7457   -2.4935   -3.0022 S   0  0  0  0  0  0
    7.7816   -1.2437   -1.8181 C   0  0  0  0  0  0
    6.5816    0.0794   -0.7463 H   0  0  0  0  0  0
    7.5497   -2.3701   -2.7985 C   0  0  0  0  0  0
    8.8893   -0.8715   -1.4373 O   0  0  0  0  0  0
    8.0195   -2.1311   -3.7553 H   0  0  0  0  0  0
    7.9455   -3.3032   -2.3911 H   0  0  0  0  0  0
   -0.7723    1.0628    0.2414 C   0  0  0  0  0  0
   -1.6554    0.1527   -0.6059 C   0  0  0  0  0  0
   -1.7035    1.8100    1.1234 C   0  0  0  0  0  0
   -2.9535    0.4768   -0.2670 N   0  0  0  0  0  0
   -1.3340   -0.6828   -1.4326 O   0  0  0  0  0  0
   -2.9965    1.4276    0.7409 C   0  0  0  0  0  0
   -1.5634    2.6610    2.2083 C   0  0  0  0  0  0
   -3.7656    0.0264   -0.6730 H   0  0  0  0  0  0
   -4.1483    1.9083    1.3377 C   0  0  0  0  0  0
   -0.5957    2.9300    2.6101 H   0  0  0  0  0  0
   -2.7165    3.1645    2.8287 C   0  0  0  0  0  0
   -3.9995    2.8032    2.3943 C   0  0  0  0  0  0
   -5.1341    1.5929    1.0109 H   0  0  0  0  0  0
   -2.5385    4.3440    4.3003 Br  0  0  0  0  0  0
   -4.8845    3.1983    2.8886 H   0  0  0  0  0  0
    2.8111    1.7051    0.5156 N   0  0  0  0  0  0
    3.8740    2.5253    0.9671 N   0  0  0  0  0  0
    4.2267    3.5652    0.1120 C   0  0  0  0  0  0
    4.4886    2.2775    2.1948 C   0  0  0  0  0  0
    5.3422    4.5069    0.4940 C   0  0  0  0  0  0
    3.6451    3.7438   -0.9710 O   0  0  0  0  0  0
    5.4791    2.9519    2.7327 N   0  0  0  0  0  0
    3.9240    0.9551    3.1418 S   0  0  0  0  0  0
    6.2869    3.9657    0.5873 H   0  0  0  0  0  0
    5.0930    5.0461    1.4112 H   0  0  0  0  0  0
    5.4680    5.2513   -0.2995 H   0  0  0  0  0  0
    5.8297    2.4159    3.9613 C   0  0  0  0  0  0
    5.0838    1.3072    4.3590 C   0  0  0  0  0  0
    6.8489    2.8897    4.8118 C   0  0  0  0  0  0
    5.3189    0.6516    5.5784 C   0  0  0  0  0  0
    7.4418    3.7525    4.5205 H   0  0  0  0  0  0
    7.0921    2.2448    6.0292 C   0  0  0  0  0  0
    6.3352    1.1398    6.4054 C   0  0  0  0  0  0
    4.7296   -0.2120    5.8756 H   0  0  0  0  0  0
    7.8799    2.6119    6.6852 H   0  0  0  0  0  0
    6.5355    0.6472    7.3563 H   0  0  0  0  0  0
  1  3  1  0  0  0
  1  4  2  0  0  0
  1 32  1  0  0  0
  2  3  1  0  0  0
  2  5  1  0  0  0
  3 17  2  0  0  0
  5  6  2  0  0  0
  5 32  1  0  0  0
  6  7  1  0  0  0
  7  8  2  0  0  0
  8  9  1  0  0  0
  8 10  1  0  0  0
  9 11  1  0  0  0
  9 12  1  0  0  0
 10 13  1  0  0  0
 11 13  1  0  0  0
 11 14  2  0  0  0
 13 15  1  0  0  0
 13 16  1  0  0  0
 17 18  1  0  0  0
 17 19  1  0  0  0
 18 20  1  0  0  0
 18 21  2  0  0  0
 19 22  1  0  0  0
 19 23  2  0  0  0
 20 22  1  0  0  0
 20 24  1  0  0  0
 22 25  2  0  0  0
 23 26  1  0  0  0
 23 27  1  0  0  0
 25 28  1  0  0  0
 25 29  1  0  0  0
 27 28  2  0  0  0
 27 30  1  0  0  0
 28 31  1  0  0  0
 32 33  1  0  0  0
 33 34  1  0  0  0
 33 35  1  0  0  0
 34 36  1  0  0  0
 34 37  2  0  0  0
 35 38  2  0  0  0
 35 39  1  0  0  0
 36 40  1  0  0  0
 36 41  1  0  0  0
 36 42  1  0  0  0
 38 43  1  0  0  0
 39 44  1  0  0  0
 43 44  2  0  0  0
 43 45  1  0  0  0
 44 46  1  0  0  0
 45 47  1  0  0  0
 45 48  2  0  0  0
 46 49  2  0  0  0
 46 50  1  0  0  0
 48 51  1  0  0  0
 48 49  1  0  0  0
 49 52  1  0  0  0
M  END
> <s_m_entry_id>
67

> <s_m_entry_name>
s9_input.1

> <s_m_Source_Path>
H:\10_02_2020\GETAWAY_interpret\1_publikacja\2_materialy\6_designed_compaunds\2_designed_high_HATS5m\R1_R2_R4

> <s_m_Source_File>
h9_output_opt.mae

> <i_m_Source_File_Index>
1

> <r_mmod_Stretch_Energy-MMFF94>
29.2094039916992

> <r_mmod_Bend_Energy-MMFF94>
174.588714599609

> <r_mmod_Torsional_Energy-MMFF94>
28.4010028839111

> <r_mmod_Improper_Torsional_Energy-MMFF94>
-0.186390221118927

> <r_mmod_Van_der_Waal_Energy-MMFF94>
208.499435424805

> <r_mmod_Electrostatic_Energy-MMFF94>
-527.356079101563

> <r_mmod_Solvation_Energy-MMFF94>
-111.782821655273

> <b_mmod_Minimization_Converged-MMFF94>
1

> <r_mmod_RMS_Derivative-MMFF94>
0.0483871921896935

> <s_m_job_name>
mmod_mini_24

$$$$
h10
                    3D
 Structure written by MMmdl.
 56 60  0  0  1  0            999 V2000
    1.5014    2.0828    0.7691 C   0  0  0  0  0  0
    1.5043    0.0177   -0.8885 S   0  0  0  0  0  0
    1.1244    3.0127    1.4747 O   0  0  0  0  0  0
    3.0403    0.6940   -0.3773 C   0  0  0  0  0  0
    4.2301    0.3154   -0.7363 N   0  0  0  0  0  0
    4.2511   -0.7555   -1.6407 N   0  0  0  0  0  0
    5.4439   -1.1313   -1.9665 C   0  0  0  0  0  0
    6.6012   -0.5932   -1.5184 N   0  0  0  0  0  0
    5.7342   -2.4375   -3.0734 S   0  0  0  0  0  0
    7.7743   -1.1201   -1.9728 C   0  0  0  0  0  0
    6.5756    0.1758   -0.8666 H   0  0  0  0  0  0
    7.5399   -2.2600   -2.9368 C   0  0  0  0  0  0
    8.8837   -0.7126   -1.6357 O   0  0  0  0  0  0
    7.9672   -2.0144   -3.9118 H   0  0  0  0  0  0
    7.9778   -3.1781   -2.5384 H   0  0  0  0  0  0
    2.8078    1.7203    0.5059 N   0  0  0  0  0  0
    3.8707    2.5075    1.0040 N   0  0  0  0  0  0
    4.2198    3.5957    0.2108 C   0  0  0  0  0  0
    4.4899    2.1881    2.2130 C   0  0  0  0  0  0
    5.3473    4.5048    0.6344 C   0  0  0  0  0  0
    3.6249    3.8444   -0.8510 O   0  0  0  0  0  0
    5.4789    2.8339    2.7877 N   0  0  0  0  0  0
    3.9345    0.8092    3.0817 S   0  0  0  0  0  0
    6.2868    3.9500    0.6944 H   0  0  0  0  0  0
    5.1084    4.9984    1.5795 H   0  0  0  0  0  0
    5.4774    5.2875   -0.1207 H   0  0  0  0  0  0
    5.8356    2.2277    3.9814 C   0  0  0  0  0  0
    5.0960    1.0939    4.3146 C   0  0  0  0  0  0
    6.8550    2.6551    4.8559 C   0  0  0  0  0  0
    5.3373    0.3685    5.4925 C   0  0  0  0  0  0
    7.4431    3.5364    4.6148 H   0  0  0  0  0  0
    7.1044    1.9405    6.0325 C   0  0  0  0  0  0
    6.3535    0.8117    6.3445 C   0  0  0  0  0  0
    4.7526   -0.5139    5.7396 H   0  0  0  0  0  0
    7.8921    2.2720    6.7072 H   0  0  0  0  0  0
    6.5585    0.2647    7.2641 H   0  0  0  0  0  0
    0.5904    1.1501    0.0430 C   0  0  0  0  0  0
   -1.7359    0.4348   -0.5346 C   0  0  0  0  0  0
   -1.8361   -0.8911   -0.3353 C   0  0  0  0  0  0
   -2.8572    1.3094   -1.5328 Cl  0  0  0  0  0  0
   -1.1553   -1.3927    0.3503 H   0  0  0  0  0  0
   -2.8238   -1.7827   -0.9514 C   0  0  0  0  0  0
   -2.7763   -2.0722   -2.3214 C   0  0  0  0  0  0
   -3.8111   -2.3740   -0.1536 C   0  0  0  0  0  0
   -2.0067   -1.6302   -2.9526 H   0  0  0  0  0  0
   -3.7158   -2.9343   -2.8961 C   0  0  0  0  0  0
   -4.7550   -3.2374   -0.7192 C   0  0  0  0  0  0
   -3.8566   -2.1648    0.9143 H   0  0  0  0  0  0
   -3.6577   -3.1393   -3.9626 H   0  0  0  0  0  0
   -4.7050   -3.5143   -2.0916 C   0  0  0  0  0  0
   -5.5137   -3.6803   -0.0779 H   0  0  0  0  0  0
   -5.6942   -4.4206   -2.6892 N   0  3  0  0  0  0
   -5.6165   -4.6573   -3.9092 O   0  5  0  0  0  0
   -6.5656   -4.9113   -1.9498 O   0  0  0  0  0  0
   -0.7432    1.2593    0.1258 C   0  0  0  0  0  0
   -1.1675    2.0653    0.7247 H   0  0  0  0  0  0
  1  3  2  0  0  0
  1 16  1  0  0  0
  1 37  1  0  0  0
  2  4  1  0  0  0
  2 37  1  0  0  0
  4  5  2  0  0  0
  4 16  1  0  0  0
  5  6  1  0  0  0
  6  7  2  0  0  0
  7  8  1  0  0  0
  7  9  1  0  0  0
  8 10  1  0  0  0
  8 11  1  0  0  0
  9 12  1  0  0  0
 10 12  1  0  0  0
 10 13  2  0  0  0
 12 14  1  0  0  0
 12 15  1  0  0  0
 16 17  1  0  0  0
 17 18  1  0  0  0
 17 19  1  0  0  0
 18 20  1  0  0  0
 18 21  2  0  0  0
 19 22  2  0  0  0
 19 23  1  0  0  0
 20 24  1  0  0  0
 20 25  1  0  0  0
 20 26  1  0  0  0
 22 27  1  0  0  0
 23 28  1  0  0  0
 27 28  2  0  0  0
 27 29  1  0  0  0
 28 30  1  0  0  0
 29 31  1  0  0  0
 29 32  2  0  0  0
 30 33  2  0  0  0
 30 34  1  0  0  0
 32 35  1  0  0  0
 32 33  1  0  0  0
 33 36  1  0  0  0
 37 55  2  0  0  0
 38 39  2  0  0  0
 38 40  1  0  0  0
 38 55  1  0  0  0
 39 41  1  0  0  0
 39 42  1  0  0  0
 42 43  2  0  0  0
 42 44  1  0  0  0
 43 45  1  0  0  0
 43 46  1  0  0  0
 44 47  2  0  0  0
 44 48  1  0  0  0
 46 49  1  0  0  0
 46 50  2  0  0  0
 47 50  1  0  0  0
 47 51  1  0  0  0
 50 52  1  0  0  0
 52 53  1  0  0  0
 52 54  2  0  0  0
 55 56  1  0  0  0
M  CHG  2  52   1  53  -1
M  END
> <s_m_entry_id>
68

> <s_m_entry_name>
s10_input.1

> <s_m_Source_Path>
H:\10_02_2020\GETAWAY_interpret\1_publikacja\2_materialy\6_designed_compaunds\2_designed_high_HATS5m\R1_R2_R4

> <s_m_Source_File>
h10_output_opt.mae

> <i_m_Source_File_Index>
1

> <r_mmod_Stretch_Energy-MMFF94>
27.2736568450928

> <r_mmod_Bend_Energy-MMFF94>
104.410888671875

> <r_mmod_Torsional_Energy-MMFF94>
49.9314308166504

> <r_mmod_Improper_Torsional_Energy-MMFF94>
-0.17565706372261

> <r_mmod_Van_der_Waal_Energy-MMFF94>
233.204238891602

> <r_mmod_Electrostatic_Energy-MMFF94>
-296.419708251953

> <r_mmod_Solvation_Energy-MMFF94>
-112.140106201172

> <b_mmod_Minimization_Converged-MMFF94>
1

> <r_mmod_RMS_Derivative-MMFF94>
0.0463379062712193

> <s_m_job_name>
mmod_mini_26

$$$$
h11
                    3D
 Structure written by MMmdl.
 52 57  0  0  1  0            999 V2000
    1.5046    2.1057    0.7239 C   0  0  0  0  0  0
    1.5162    0.0487   -0.9121 S   0  0  0  0  0  0
    0.5653    1.1223    0.0890 C   0  0  0  0  0  0
    1.1770    3.1500    1.2740 O   0  0  0  0  0  0
    3.0470    0.6834   -0.3645 C   0  0  0  0  0  0
    4.2375    0.2856   -0.6990 N   0  0  0  0  0  0
    4.2604   -0.7791   -1.6108 N   0  0  0  0  0  0
    5.4532   -1.1830   -1.9016 C   0  0  0  0  0  0
    6.6088   -0.6780   -1.4126 N   0  0  0  0  0  0
    5.7453   -2.4883   -3.0090 S   0  0  0  0  0  0
    7.7820   -1.2323   -1.8328 C   0  0  0  0  0  0
    6.5820    0.0863   -0.7553 H   0  0  0  0  0  0
    7.5497   -2.3586   -2.8131 C   0  0  0  0  0  0
    8.8900   -0.8567   -1.4563 O   0  0  0  0  0  0
    8.0144   -2.1171   -3.7718 H   0  0  0  0  0  0
    7.9507   -3.2907   -2.4083 H   0  0  0  0  0  0
   -0.7720    1.0599    0.2425 C   0  0  0  0  0  0
   -1.6543    0.1454   -0.6007 C   0  0  0  0  0  0
   -1.7032    1.8050    1.1252 C   0  0  0  0  0  0
   -2.9528    0.4624   -0.2566 N   0  0  0  0  0  0
   -1.3323   -0.6886   -1.4286 O   0  0  0  0  0  0
   -2.9958    1.4149    0.7503 C   0  0  0  0  0  0
   -1.5653    2.6613    2.2054 C   0  0  0  0  0  0
   -3.7645    0.0078   -0.6583 H   0  0  0  0  0  0
   -4.1469    1.8911    1.3519 C   0  0  0  0  0  0
   -0.6024    2.9468    2.6095 H   0  0  0  0  0  0
   -3.9965    2.7891    2.4046 C   0  0  0  0  0  0
   -5.1328    1.5697    1.0315 H   0  0  0  0  0  0
   -4.8746    3.1867    2.9107 H   0  0  0  0  0  0
    2.8111    1.7048    0.5158 N   0  0  0  0  0  0
    3.8743    2.5254    0.9661 N   0  0  0  0  0  0
    4.2259    3.5652    0.1105 C   0  0  0  0  0  0
    4.4907    2.2773    2.1928 C   0  0  0  0  0  0
    5.3419    4.5069    0.4910 C   0  0  0  0  0  0
    3.6431    3.7437   -0.9720 O   0  0  0  0  0  0
    5.4822    2.9514    2.7292 N   0  0  0  0  0  0
    3.9278    0.9546    3.1403 S   0  0  0  0  0  0
    6.2868    3.9658    0.5827 H   0  0  0  0  0  0
    5.0941    5.0459    1.4087 H   0  0  0  0  0  0
    5.4664    5.2516   -0.3025 H   0  0  0  0  0  0
    5.8356    2.4145    3.9565 C   0  0  0  0  0  0
    5.0905    1.3056    4.3551 C   0  0  0  0  0  0
    6.8570    2.8874    4.8050 C   0  0  0  0  0  0
    5.3285    0.6490    5.5734 C   0  0  0  0  0  0
    7.4493    3.7503    4.5129 H   0  0  0  0  0  0
    7.1032    2.2413    6.0211 C   0  0  0  0  0  0
    6.3470    1.1361    6.3982 C   0  0  0  0  0  0
    4.7398   -0.2149    5.8713 H   0  0  0  0  0  0
    7.8927    2.6077    6.6754 H   0  0  0  0  0  0
    6.5497    0.6426    7.3481 H   0  0  0  0  0  0
   -2.7155    3.1631    2.8343 C   0  0  0  0  0  0
   -2.6113    3.8445    3.6784 H   0  0  0  0  0  0
  1  3  1  0  0  0
  1  4  2  0  0  0
  1 30  1  0  0  0
  2  3  1  0  0  0
  2  5  1  0  0  0
  3 17  2  0  0  0
  5  6  2  0  0  0
  5 30  1  0  0  0
  6  7  1  0  0  0
  7  8  2  0  0  0
  8  9  1  0  0  0
  8 10  1  0  0  0
  9 11  1  0  0  0
  9 12  1  0  0  0
 10 13  1  0  0  0
 11 13  1  0  0  0
 11 14  2  0  0  0
 13 15  1  0  0  0
 13 16  1  0  0  0
 17 18  1  0  0  0
 17 19  1  0  0  0
 18 20  1  0  0  0
 18 21  2  0  0  0
 19 22  1  0  0  0
 19 23  2  0  0  0
 20 22  1  0  0  0
 20 24  1  0  0  0
 22 25  2  0  0  0
 23 26  1  0  0  0
 23 51  1  0  0  0
 25 27  1  0  0  0
 25 28  1  0  0  0
 27 29  1  0  0  0
 27 51  2  0  0  0
 30 31  1  0  0  0
 31 32  1  0  0  0
 31 33  1  0  0  0
 32 34  1  0  0  0
 32 35  2  0  0  0
 33 36  2  0  0  0
 33 37  1  0  0  0
 34 38  1  0  0  0
 34 39  1  0  0  0
 34 40  1  0  0  0
 36 41  1  0  0  0
 37 42  1  0  0  0
 41 42  2  0  0  0
 41 43  1  0  0  0
 42 44  1  0  0  0
 43 45  1  0  0  0
 43 46  2  0  0  0
 44 47  2  0  0  0
 44 48  1  0  0  0
 46 49  1  0  0  0
 46 47  1  0  0  0
 47 50  1  0  0  0
 51 52  1  0  0  0
M  END
> <s_m_entry_id>
69

> <s_m_entry_name>
s11_input.1

> <s_m_Source_Path>
H:\10_02_2020\GETAWAY_interpret\1_publikacja\2_materialy\6_designed_compaunds\2_designed_high_HATS5m\R1_R2_R4

> <s_m_Source_File>
h11_output_opt.mae

> <i_m_Source_File_Index>
1

> <r_mmod_Stretch_Energy-MMFF94>
29.1929149627686

> <r_mmod_Bend_Energy-MMFF94>
175.000366210938

> <r_mmod_Torsional_Energy-MMFF94>
28.2125225067139

> <r_mmod_Improper_Torsional_Energy-MMFF94>
-0.19343326985836

> <r_mmod_Van_der_Waal_Energy-MMFF94>
205.286376953125

> <r_mmod_Electrostatic_Energy-MMFF94>
-506.192260742188

> <r_mmod_Solvation_Energy-MMFF94>
-111.43074798584

> <b_mmod_Minimization_Converged-MMFF94>
1

> <r_mmod_RMS_Derivative-MMFF94>
0.0464657619595528

> <s_m_job_name>
mmod_mini_27

$$$$
h12
                    3D
 Structure written by MMmdl.
 45 48  0  0  1  0            999 V2000
    1.5121    2.0617    0.8021 C   0  0  0  0  0  0
    1.5407   -0.0255   -0.8764 S   0  0  0  0  0  0
    1.1797    2.9446    1.5925 O   0  0  0  0  0  0
    3.0531    0.7058   -0.3957 C   0  0  0  0  0  0
    4.2458    0.3623   -0.7787 N   0  0  0  0  0  0
    4.2851   -0.7068   -1.6847 N   0  0  0  0  0  0
    5.4837   -1.0518   -2.0233 C   0  0  0  0  0  0
    6.6315   -0.4846   -1.5867 N   0  0  0  0  0  0
    5.7958   -2.3497   -3.1341 S   0  0  0  0  0  0
    7.8128   -0.9813   -2.0533 C   0  0  0  0  0  0
    6.5931    0.2835   -0.9345 H   0  0  0  0  0  0
    7.5977   -2.1268   -3.0152 C   0  0  0  0  0  0
    8.9149   -0.5457   -1.7274 O   0  0  0  0  0  0
    8.0091   -1.8706   -3.9943 H   0  0  0  0  0  0
    8.0625   -3.0336   -2.6213 H   0  0  0  0  0  0
    2.8145    1.7189    0.4954 N   0  0  0  0  0  0
    3.8807    2.4942    1.0119 N   0  0  0  0  0  0
    4.2135    3.6129    0.2545 C   0  0  0  0  0  0
    4.5223    2.1322    2.1977 C   0  0  0  0  0  0
    5.3388    4.5152    0.6979 C   0  0  0  0  0  0
    3.6034    3.8954   -0.7903 O   0  0  0  0  0  0
    5.5229    2.7571    2.7755 N   0  0  0  0  0  0
    3.9823    0.7241    3.0286 S   0  0  0  0  0  0
    6.2845    3.9680    0.7193 H   0  0  0  0  0  0
    5.1109    4.9664    1.6667 H   0  0  0  0  0  0
    5.4486    5.3303   -0.0254 H   0  0  0  0  0  0
    5.9037    2.1082    3.9389 C   0  0  0  0  0  0
    5.1697    0.9636    4.2465 C   0  0  0  0  0  0
    6.9418    2.5033    4.8065 C   0  0  0  0  0  0
    5.4347    0.1960    5.3922 C   0  0  0  0  0  0
    7.5259    3.3923    4.5849 H   0  0  0  0  0  0
    7.2150    1.7465    5.9509 C   0  0  0  0  0  0
    6.4694    0.6076    6.2378 C   0  0  0  0  0  0
    4.8542   -0.6944    5.6196 H   0  0  0  0  0  0
    8.0173    2.0529    6.6204 H   0  0  0  0  0  0
    6.6932    0.0276    7.1325 H   0  0  0  0  0  0
    0.5238    1.2041    0.0267 C   0  0  1  0  0  0
    0.0297    1.8361   -0.7183 H   0  0  0  0  0  0
   -1.5704    1.4383    1.3571 C   0  0  0  0  0  0
   -2.1836    1.0331    2.4888 O   0  0  0  0  0  0
   -1.9496    2.4256    0.7475 O   0  0  0  0  0  0
   -2.9083    1.6855    2.6463 H   0  0  0  0  0  0
   -0.4526    0.5078    0.9652 C   0  0  0  0  0  0
    0.0580    0.1703    1.8755 H   0  0  0  0  0  0
   -0.9256   -0.3560    0.4831 H   0  0  0  0  0  0
  1  3  2  0  0  0
  1 16  1  0  0  0
  1 37  1  0  0  0
  2  4  1  0  0  0
  2 37  1  0  0  0
  4  5  2  0  0  0
  4 16  1  0  0  0
  5  6  1  0  0  0
  6  7  2  0  0  0
  7  8  1  0  0  0
  7  9  1  0  0  0
  8 10  1  0  0  0
  8 11  1  0  0  0
  9 12  1  0  0  0
 10 12  1  0  0  0
 10 13  2  0  0  0
 12 14  1  0  0  0
 12 15  1  0  0  0
 16 17  1  0  0  0
 17 18  1  0  0  0
 17 19  1  0  0  0
 18 20  1  0  0  0
 18 21  2  0  0  0
 19 22  2  0  0  0
 19 23  1  0  0  0
 20 24  1  0  0  0
 20 25  1  0  0  0
 20 26  1  0  0  0
 22 27  1  0  0  0
 23 28  1  0  0  0
 27 28  2  0  0  0
 27 29  1  0  0  0
 28 30  1  0  0  0
 29 31  1  0  0  0
 29 32  2  0  0  0
 30 33  2  0  0  0
 30 34  1  0  0  0
 32 35  1  0  0  0
 32 33  1  0  0  0
 33 36  1  0  0  0
 37 38  1  0  0  0
 37 43  1  0  0  0
 39 40  1  0  0  0
 39 41  2  0  0  0
 39 43  1  0  0  0
 40 42  1  0  0  0
 43 44  1  0  0  0
 43 45  1  0  0  0
M  END
> <s_m_entry_id>
70

> <s_m_entry_name>
s12_input.1

> <s_m_Source_Path>
H:\10_02_2020\GETAWAY_interpret\1_publikacja\2_materialy\6_designed_compaunds\2_designed_high_HATS5m\R1_R2_R4

> <s_m_Source_File>
h12_output_opt.mae

> <i_m_Source_File_Index>
1

> <r_mmod_Stretch_Energy-MMFF94>
18.0359210968018

> <r_mmod_Bend_Energy-MMFF94>
74.2841415405273

> <r_mmod_Torsional_Energy-MMFF94>
25.8668460845947

> <r_mmod_Improper_Torsional_Energy-MMFF94>
0.0480235852301121

> <r_mmod_Van_der_Waal_Energy-MMFF94>
141.354644775391

> <r_mmod_Electrostatic_Energy-MMFF94>
-577.709655761719

> <r_mmod_Solvation_Energy-MMFF94>
-108.164627075195

> <b_mmod_Minimization_Converged-MMFF94>
1

> <r_mmod_RMS_Derivative-MMFF94>
0.0475576035678387

> <s_m_job_name>
mmod_mini_28

$$$$
h13
                    3D
 Structure written by MMmdl.
 55 60  0  0  1  0            999 V2000
    1.5034    2.0987    0.7385 C   0  0  0  0  0  0
    1.5175    0.0472   -0.9118 S   0  0  0  0  0  0
    0.5634    1.1277    0.0815 C   0  0  0  0  0  0
    1.1720    3.1178    1.3326 O   0  0  0  0  0  0
    3.0476    0.6764   -0.3599 C   0  0  0  0  0  0
    4.2397    0.2695   -0.6801 N   0  0  0  0  0  0
    4.2644   -0.8246   -1.5527 N   0  0  0  0  0  0
    5.4519   -1.1661   -1.9309 C   0  0  0  0  0  0
    6.6172   -0.5607   -1.6024 N   0  0  0  0  0  0
    5.7153   -2.5339   -2.9710 S   0  0  0  0  0  0
    7.7761   -1.1016   -2.0785 C   0  0  0  0  0  0
    6.6204    0.2810   -1.0373 H   0  0  0  0  0  0
    7.5192   -2.3258   -2.9249 C   0  0  0  0  0  0
    8.8951   -0.6517   -1.8430 O   0  0  0  0  0  0
    7.9044   -2.1657   -3.9347 H   0  0  0  0  0  0
    7.9863   -3.1990   -2.4634 H   0  0  0  0  0  0
   -0.7779    1.0773    0.2102 C   0  0  0  0  0  0
   -1.6504    0.1759   -0.6587 C   0  0  0  0  0  0
   -1.7237    1.8283    1.0744 C   0  0  0  0  0  0
   -2.9530    0.5092   -0.3475 N   0  0  0  0  0  0
   -1.3200   -0.6609   -1.4805 O   0  0  0  0  0  0
   -3.0109    1.4569    0.6621 C   0  0  0  0  0  0
   -1.6037    2.6750    2.1651 C   0  0  0  0  0  0
   -3.7592    0.0658   -0.7724 H   0  0  0  0  0  0
   -4.1728    1.9438    1.2339 C   0  0  0  0  0  0
   -0.6441    2.9356    2.5907 H   0  0  0  0  0  0
   -2.7672    3.1849    2.7610 C   0  0  0  0  0  0
   -4.0423    2.8342    2.2964 C   0  0  0  0  0  0
   -5.1530    1.6362    0.8836 H   0  0  0  0  0  0
   -2.6148    4.3580    4.2406 Br  0  0  0  0  0  0
   -4.9356    3.2340    2.7717 H   0  0  0  0  0  0
    2.8123    1.7150    0.5039 N   0  0  0  0  0  0
    4.4417    3.4386    0.2198 C   0  0  0  0  0  0
    5.7764    3.9726    0.7458 C   0  0  0  0  0  0
    3.9053    3.8539   -0.8104 O   0  0  0  0  0  0
    6.2969    3.1974    1.3180 H   0  0  0  0  0  0
    5.5689    4.8244    1.4019 H   0  0  0  0  0  0
    6.6124    4.3844   -0.3752 N   0  0  0  0  0  0
    7.3040    3.4059   -1.0756 C   0  0  0  0  0  0
    6.6471    5.7038   -0.7582 C   0  0  0  0  0  0
    7.2285    2.2044   -0.8201 O   0  0  0  0  0  0
    8.1390    3.8892   -2.1942 C   0  0  0  0  0  0
    7.3425    6.1683   -1.7432 N   0  0  0  0  0  0
    6.0236    6.3806   -0.1513 H   0  0  0  0  0  0
    8.1188    5.2576   -2.4775 C   0  0  0  0  0  0
    8.9220    3.0067   -2.9469 C   0  0  0  0  0  0
    8.8989    5.7356   -3.5337 C   0  0  0  0  0  0
    8.9365    1.9438   -2.7196 H   0  0  0  0  0  0
    9.6958    3.4981   -3.9978 C   0  0  0  0  0  0
    9.6842    4.8614   -4.2911 C   0  0  0  0  0  0
    8.8973    6.7974   -3.7718 H   0  0  0  0  0  0
   10.3085    2.8189   -4.5880 H   0  0  0  0  0  0
   10.2876    5.2467   -5.1112 H   0  0  0  0  0  0
    3.8765    2.4710    1.0321 N   0  0  0  0  0  0
    4.4437    1.9905    1.7285 H   0  0  0  0  0  0
  1  3  1  0  0  0
  1  4  2  0  0  0
  1 32  1  0  0  0
  2  3  1  0  0  0
  2  5  1  0  0  0
  3 17  2  0  0  0
  5  6  2  0  0  0
  5 32  1  0  0  0
  6  7  1  0  0  0
  7  8  2  0  0  0
  8  9  1  0  0  0
  8 10  1  0  0  0
  9 11  1  0  0  0
  9 12  1  0  0  0
 10 13  1  0  0  0
 11 13  1  0  0  0
 11 14  2  0  0  0
 13 15  1  0  0  0
 13 16  1  0  0  0
 17 18  1  0  0  0
 17 19  1  0  0  0
 18 20  1  0  0  0
 18 21  2  0  0  0
 19 22  1  0  0  0
 19 23  2  0  0  0
 20 22  1  0  0  0
 20 24  1  0  0  0
 22 25  2  0  0  0
 23 26  1  0  0  0
 23 27  1  0  0  0
 25 28  1  0  0  0
 25 29  1  0  0  0
 27 28  2  0  0  0
 27 30  1  0  0  0
 28 31  1  0  0  0
 32 54  1  0  0  0
 33 34  1  0  0  0
 33 35  2  0  0  0
 33 54  1  0  0  0
 34 36  1  0  0  0
 34 37  1  0  0  0
 34 38  1  0  0  0
 38 39  1  0  0  0
 38 40  1  0  0  0
 39 41  2  0  0  0
 39 42  1  0  0  0
 40 43  2  0  0  0
 40 44  1  0  0  0
 42 45  2  0  0  0
 42 46  1  0  0  0
 43 45  1  0  0  0
 45 47  1  0  0  0
 46 48  1  0  0  0
 46 49  2  0  0  0
 47 50  2  0  0  0
 47 51  1  0  0  0
 49 52  1  0  0  0
 49 50  1  0  0  0
 50 53  1  0  0  0
 54 55  1  0  0  0
M  END
> <s_m_entry_id>
71

> <s_m_entry_name>
s13_input.1

> <s_m_Source_Path>
H:\10_02_2020\GETAWAY_interpret\1_publikacja\2_materialy\6_designed_compaunds\2_designed_high_HATS5m\R1_R2_R4

> <s_m_Source_File>
h13_output_opt.mae

> <i_m_Source_File_Index>
1

> <r_mmod_Stretch_Energy-MMFF94>
28.133846282959

> <r_mmod_Bend_Energy-MMFF94>
159.75373840332

> <r_mmod_Torsional_Energy-MMFF94>
37.2976379394531

> <r_mmod_Improper_Torsional_Energy-MMFF94>
-3.38479924201965

> <r_mmod_Van_der_Waal_Energy-MMFF94>
233.416717529297

> <r_mmod_Electrostatic_Energy-MMFF94>
-514.574890136719

> <r_mmod_Solvation_Energy-MMFF94>
-150.716720581055

> <b_mmod_Minimization_Converged-MMFF94>
1

> <r_mmod_RMS_Derivative-MMFF94>
0.0452027320861816

> <s_m_job_name>
mmod_mini_29

$$$$
h14
                    3D
 Structure written by MMmdl.
 59 63  0  0  1  0            999 V2000
    1.5013    2.0751    0.7807 C   0  0  0  0  0  0
    1.5047    0.0218   -0.8931 S   0  0  0  0  0  0
    1.1216    2.9748    1.5244 O   0  0  0  0  0  0
    3.0402    0.6827   -0.3662 C   0  0  0  0  0  0
    4.2325    0.2829   -0.6951 N   0  0  0  0  0  0
    4.2583   -0.8224   -1.5528 N   0  0  0  0  0  0
    5.4448   -1.1559   -1.9409 C   0  0  0  0  0  0
    6.6076   -0.5343   -1.6341 N   0  0  0  0  0  0
    5.7102   -2.5337   -2.9674 S   0  0  0  0  0  0
    7.7661   -1.0674   -2.1201 C   0  0  0  0  0  0
    6.6094    0.3134   -1.0776 H   0  0  0  0  0  0
    7.5119   -2.3047   -2.9480 C   0  0  0  0  0  0
    8.8829   -0.6015   -1.9062 O   0  0  0  0  0  0
    7.8818   -2.1529   -3.9647 H   0  0  0  0  0  0
    7.9950   -3.1668   -2.4822 H   0  0  0  0  0  0
    2.8093    1.7343    0.4910 N   0  0  0  0  0  0
    4.4589    3.4454    0.3168 C   0  0  0  0  0  0
    5.8063    3.9190    0.8679 C   0  0  0  0  0  0
    3.9287    3.9318   -0.6852 O   0  0  0  0  0  0
    6.3107    3.1013    1.3935 H   0  0  0  0  0  0
    5.6195    4.7368    1.5717 H   0  0  0  0  0  0
    6.6486    4.3745   -0.2313 N   0  0  0  0  0  0
    7.3150    3.4218   -0.9893 C   0  0  0  0  0  0
    6.7130    5.7125   -0.5386 C   0  0  0  0  0  0
    7.2130    2.2096   -0.8017 O   0  0  0  0  0  0
    8.1567    3.9486   -2.0830 C   0  0  0  0  0  0
    7.4157    6.2162   -1.4988 N   0  0  0  0  0  0
    6.1077    6.3678    0.1090 H   0  0  0  0  0  0
    8.1675    5.3311   -2.2878 C   0  0  0  0  0  0
    8.9155    3.0926   -2.8893 C   0  0  0  0  0  0
    8.9542    5.8504   -3.3193 C   0  0  0  0  0  0
    8.9055    2.0182   -2.7235 H   0  0  0  0  0  0
    9.6962    3.6251   -3.9147 C   0  0  0  0  0  0
    9.7154    5.0029   -4.1297 C   0  0  0  0  0  0
    8.9766    6.9238   -3.4964 H   0  0  0  0  0  0
   10.2903    2.9667   -4.5460 H   0  0  0  0  0  0
   10.3243    5.4203   -4.9298 H   0  0  0  0  0  0
    3.8744    2.4449    1.0730 N   0  0  0  0  0  0
    4.4355    1.9133    1.7366 H   0  0  0  0  0  0
    0.5887    1.1510    0.0397 C   0  0  0  0  0  0
   -1.7731    0.4843   -0.5310 C   0  0  0  0  0  0
   -2.8246    1.0794   -1.1226 C   0  0  0  0  0  0
   -1.6868   -1.2420   -0.3521 Cl  0  0  0  0  0  0
   -2.8866    2.1665   -1.1525 H   0  0  0  0  0  0
   -3.9593    0.4025   -1.7600 C   0  0  0  0  0  0
   -5.2350    0.5173   -1.1937 C   0  0  0  0  0  0
   -3.7911   -0.3320   -2.9412 C   0  0  0  0  0  0
   -5.3838    1.0914   -0.2801 H   0  0  0  0  0  0
   -6.3343   -0.1085   -1.7909 C   0  0  0  0  0  0
   -4.8841   -0.9611   -3.5460 C   0  0  0  0  0  0
   -2.8080   -0.4199   -3.4016 H   0  0  0  0  0  0
   -7.3129   -0.0065   -1.3274 H   0  0  0  0  0  0
   -6.1546   -0.8483   -2.9669 C   0  0  0  0  0  0
   -4.7252   -1.5276   -4.4607 H   0  0  0  0  0  0
   -7.3052   -1.5073   -3.5984 N   0  3  0  0  0  0
   -8.4218   -1.3887   -3.0602 O   0  5  0  0  0  0
   -7.1129   -2.1546   -4.6429 O   0  0  0  0  0  0
   -0.7442    1.2812    0.1137 C   0  0  0  0  0  0
   -1.1434    2.1040    0.7091 H   0  0  0  0  0  0
  1  3  2  0  0  0
  1 16  1  0  0  0
  1 40  1  0  0  0
  2  4  1  0  0  0
  2 40  1  0  0  0
  4  5  2  0  0  0
  4 16  1  0  0  0
  5  6  1  0  0  0
  6  7  2  0  0  0
  7  8  1  0  0  0
  7  9  1  0  0  0
  8 10  1  0  0  0
  8 11  1  0  0  0
  9 12  1  0  0  0
 10 12  1  0  0  0
 10 13  2  0  0  0
 12 14  1  0  0  0
 12 15  1  0  0  0
 16 38  1  0  0  0
 17 18  1  0  0  0
 17 19  2  0  0  0
 17 38  1  0  0  0
 18 20  1  0  0  0
 18 21  1  0  0  0
 18 22  1  0  0  0
 22 23  1  0  0  0
 22 24  1  0  0  0
 23 25  2  0  0  0
 23 26  1  0  0  0
 24 27  2  0  0  0
 24 28  1  0  0  0
 26 29  2  0  0  0
 26 30  1  0  0  0
 27 29  1  0  0  0
 29 31  1  0  0  0
 30 32  1  0  0  0
 30 33  2  0  0  0
 31 34  2  0  0  0
 31 35  1  0  0  0
 33 36  1  0  0  0
 33 34  1  0  0  0
 34 37  1  0  0  0
 38 39  1  0  0  0
 40 58  2  0  0  0
 41 42  2  0  0  0
 41 43  1  0  0  0
 41 58  1  0  0  0
 42 44  1  0  0  0
 42 45  1  0  0  0
 45 46  2  0  0  0
 45 47  1  0  0  0
 46 48  1  0  0  0
 46 49  1  0  0  0
 47 50  2  0  0  0
 47 51  1  0  0  0
 49 52  1  0  0  0
 49 53  2  0  0  0
 50 53  1  0  0  0
 50 54  1  0  0  0
 53 55  1  0  0  0
 55 56  1  0  0  0
 55 57  2  0  0  0
 58 59  1  0  0  0
M  CHG  2  55   1  56  -1
M  END
> <s_m_entry_id>
72

> <s_m_entry_name>
s14_input.1

> <s_m_Source_Path>
H:\10_02_2020\GETAWAY_interpret\1_publikacja\2_materialy\6_designed_compaunds\2_designed_high_HATS5m\R1_R2_R4

> <s_m_Source_File>
h14_output_opt.mae

> <i_m_Source_File_Index>
1

> <r_mmod_Stretch_Energy-MMFF94>
26.3401756286621

> <r_mmod_Bend_Energy-MMFF94>
89.4554290771484

> <r_mmod_Torsional_Energy-MMFF94>
62.9297180175781

> <r_mmod_Improper_Torsional_Energy-MMFF94>
-3.79311561584473

> <r_mmod_Van_der_Waal_Energy-MMFF94>
261.243896484375

> <r_mmod_Electrostatic_Energy-MMFF94>
-283.641510009766

> <r_mmod_Solvation_Energy-MMFF94>
-150.623611450195

> <b_mmod_Minimization_Converged-MMFF94>
1

> <r_mmod_RMS_Derivative-MMFF94>
0.0487563498318195

> <s_m_job_name>
mmod_mini_30

$$$$
h15
                    3D
 Structure written by MMmdl.
 55 60  0  0  1  0            999 V2000
    1.5033    2.0989    0.7387 C   0  0  0  0  0  0
    1.5177    0.0470   -0.9118 S   0  0  0  0  0  0
    0.5632    1.1278    0.0814 C   0  0  0  0  0  0
    1.1737    3.1187    1.3328 O   0  0  0  0  0  0
    3.0476    0.6764   -0.3601 C   0  0  0  0  0  0
    4.2397    0.2699   -0.6807 N   0  0  0  0  0  0
    4.2645   -0.8242   -1.5533 N   0  0  0  0  0  0
    5.4518   -1.1629   -1.9349 C   0  0  0  0  0  0
    6.6166   -0.5548   -1.6096 N   0  0  0  0  0  0
    5.7155   -2.5298   -2.9761 S   0  0  0  0  0  0
    7.7754   -1.0924   -2.0897 C   0  0  0  0  0  0
    6.6195    0.2866   -1.0442 H   0  0  0  0  0  0
    7.5189   -2.3166   -2.9363 C   0  0  0  0  0  0
    8.8940   -0.6398   -1.8574 O   0  0  0  0  0  0
    7.8999   -2.1545   -3.9473 H   0  0  0  0  0  0
    7.9903   -3.1889   -2.4774 H   0  0  0  0  0  0
   -0.7780    1.0752    0.2101 C   0  0  0  0  0  0
   -1.6495    0.1692   -0.6550 C   0  0  0  0  0  0
   -1.7244    1.8246    1.0739 C   0  0  0  0  0  0
   -2.9527    0.4958   -0.3397 N   0  0  0  0  0  0
   -1.3180   -0.6666   -1.4775 O   0  0  0  0  0  0
   -3.0111    1.4456    0.6683 C   0  0  0  0  0  0
   -1.6073    2.6772    2.1595 C   0  0  0  0  0  0
   -3.7585    0.0482   -0.7608 H   0  0  0  0  0  0
   -4.1730    1.9285    1.2439 C   0  0  0  0  0  0
   -0.6526    2.9545    2.5879 H   0  0  0  0  0  0
   -4.0415    2.8227    2.3021 C   0  0  0  0  0  0
   -5.1532    1.6148    0.8993 H   0  0  0  0  0  0
   -4.9284    3.2253    2.7884 H   0  0  0  0  0  0
    2.8123    1.7148    0.5039 N   0  0  0  0  0  0
    4.4397    3.4401    0.2186 C   0  0  0  0  0  0
    5.7748    3.9751    0.7426 C   0  0  0  0  0  0
    3.9009    3.8560   -0.8101 O   0  0  0  0  0  0
    6.2976    3.1996    1.3124 H   0  0  0  0  0  0
    5.5676    4.8255    1.4006 H   0  0  0  0  0  0
    6.6076    4.3900   -0.3796 N   0  0  0  0  0  0
    7.2999    3.4139   -1.0827 C   0  0  0  0  0  0
    6.6382    5.7099   -0.7614 C   0  0  0  0  0  0
    7.2274    2.2119   -0.8286 O   0  0  0  0  0  0
    8.1313    3.9004   -2.2026 C   0  0  0  0  0  0
    7.3302    6.1771   -1.7476 N   0  0  0  0  0  0
    6.0144    6.3845   -0.1523 H   0  0  0  0  0  0
    8.1071    5.2691   -2.4845 C   0  0  0  0  0  0
    8.9150    3.0207   -2.9579 C   0  0  0  0  0  0
    8.8836    5.7500   -3.5420 C   0  0  0  0  0  0
    8.9327    1.9575   -2.7316 H   0  0  0  0  0  0
    9.6852    3.5150   -4.0100 C   0  0  0  0  0  0
    9.6693    4.8786   -4.3020 C   0  0  0  0  0  0
    8.8787    6.8121   -3.7791 H   0  0  0  0  0  0
   10.2985    2.8380   -4.6021 H   0  0  0  0  0  0
   10.2699    5.2663   -5.1231 H   0  0  0  0  0  0
    3.8770    2.4712    1.0311 N   0  0  0  0  0  0
    4.4463    1.9901    1.7253 H   0  0  0  0  0  0
   -2.7684    3.1859    2.7627 C   0  0  0  0  0  0
   -2.6788    3.8641    3.6110 H   0  0  0  0  0  0
  1  3  1  0  0  0
  1  4  2  0  0  0
  1 30  1  0  0  0
  2  3  1  0  0  0
  2  5  1  0  0  0
  3 17  2  0  0  0
  5  6  2  0  0  0
  5 30  1  0  0  0
  6  7  1  0  0  0
  7  8  2  0  0  0
  8  9  1  0  0  0
  8 10  1  0  0  0
  9 11  1  0  0  0
  9 12  1  0  0  0
 10 13  1  0  0  0
 11 13  1  0  0  0
 11 14  2  0  0  0
 13 15  1  0  0  0
 13 16  1  0  0  0
 17 18  1  0  0  0
 17 19  1  0  0  0
 18 20  1  0  0  0
 18 21  2  0  0  0
 19 22  1  0  0  0
 19 23  2  0  0  0
 20 22  1  0  0  0
 20 24  1  0  0  0
 22 25  2  0  0  0
 23 26  1  0  0  0
 23 54  1  0  0  0
 25 27  1  0  0  0
 25 28  1  0  0  0
 27 29  1  0  0  0
 27 54  2  0  0  0
 30 52  1  0  0  0
 31 32  1  0  0  0
 31 33  2  0  0  0
 31 52  1  0  0  0
 32 34  1  0  0  0
 32 35  1  0  0  0
 32 36  1  0  0  0
 36 37  1  0  0  0
 36 38  1  0  0  0
 37 39  2  0  0  0
 37 40  1  0  0  0
 38 41  2  0  0  0
 38 42  1  0  0  0
 40 43  2  0  0  0
 40 44  1  0  0  0
 41 43  1  0  0  0
 43 45  1  0  0  0
 44 46  1  0  0  0
 44 47  2  0  0  0
 45 48  2  0  0  0
 45 49  1  0  0  0
 47 50  1  0  0  0
 47 48  1  0  0  0
 48 51  1  0  0  0
 52 53  1  0  0  0
 54 55  1  0  0  0
M  END
> <s_m_entry_id>
73

> <s_m_entry_name>
s15_input.1

> <s_m_Source_Path>
H:\10_02_2020\GETAWAY_interpret\1_publikacja\2_materialy\6_designed_compaunds\2_designed_high_HATS5m\R1_R2_R4

> <s_m_Source_File>
h15_output_opt.mae

> <i_m_Source_File_Index>
1

> <r_mmod_Stretch_Energy-MMFF94>
28.1513290405273

> <r_mmod_Bend_Energy-MMFF94>
160.212493896484

> <r_mmod_Torsional_Energy-MMFF94>
37.0185852050781

> <r_mmod_Improper_Torsional_Energy-MMFF94>
-3.40816473960876

> <r_mmod_Van_der_Waal_Energy-MMFF94>
230.012939453125

> <r_mmod_Electrostatic_Energy-MMFF94>
-492.921325683594

> <r_mmod_Solvation_Energy-MMFF94>
-150.656600952148

> <b_mmod_Minimization_Converged-MMFF94>
1

> <r_mmod_RMS_Derivative-MMFF94>
0.0424935854971409

> <s_m_job_name>
mmod_mini_31

$$$$
h16
                    3D
 Structure written by MMmdl.
 48 51  0  0  1  0            999 V2000
    1.5116    2.0348    0.8334 C   0  0  0  0  0  0
    1.5394   -0.0346   -0.8664 S   0  0  0  0  0  0
    1.1770    2.8429    1.6998 O   0  0  0  0  0  0
    3.0520    0.6995   -0.3901 C   0  0  0  0  0  0
    4.2478    0.3421   -0.7527 N   0  0  0  0  0  0
    4.2928   -0.7645   -1.6081 N   0  0  0  0  0  0
    5.4805   -1.0582   -2.0239 C   0  0  0  0  0  0
    6.6293   -0.3985   -1.7445 N   0  0  0  0  0  0
    5.7668   -2.4269   -3.0572 S   0  0  0  0  0  0
    7.7924   -0.8918   -2.2605 C   0  0  0  0  0  0
    6.6179    0.4471   -1.1846 H   0  0  0  0  0  0
    7.5592   -2.1349   -3.0858 C   0  0  0  0  0  0
    8.8982   -0.3896   -2.0732 O   0  0  0  0  0  0
    7.8957   -1.9672   -4.1116 H   0  0  0  0  0  0
    8.0848   -2.9809   -2.6367 H   0  0  0  0  0  0
    2.8140    1.7409    0.4730 N   0  0  0  0  0  0
    4.4513    3.4705    0.3828 C   0  0  0  0  0  0
    5.8032    3.9196    0.9433 C   0  0  0  0  0  0
    3.9048    4.0115   -0.5819 O   0  0  0  0  0  0
    6.3195    3.0753    1.4124 H   0  0  0  0  0  0
    5.6213    4.6927    1.6971 H   0  0  0  0  0  0
    6.6277    4.4451   -0.1381 N   0  0  0  0  0  0
    7.2858    3.5431   -0.9625 C   0  0  0  0  0  0
    6.6837    5.7996   -0.3638 C   0  0  0  0  0  0
    7.1907    2.3214   -0.8471 O   0  0  0  0  0  0
    8.1085    4.1388   -2.0351 C   0  0  0  0  0  0
    7.3704    6.3637   -1.3018 N   0  0  0  0  0  0
    6.0866    6.4118    0.3317 H   0  0  0  0  0  0
    8.1123    5.5313   -2.1550 C   0  0  0  0  0  0
    8.8562    3.3365   -2.9043 C   0  0  0  0  0  0
    8.8810    6.1156   -3.1651 C   0  0  0  0  0  0
    8.8513    2.2539   -2.8047 H   0  0  0  0  0  0
    9.6190    3.9336   -3.9074 C   0  0  0  0  0  0
    9.6314    5.3220   -4.0378 C   0  0  0  0  0  0
    8.8977    7.1979   -3.2766 H   0  0  0  0  0  0
   10.2045    3.3171   -4.5874 H   0  0  0  0  0  0
   10.2263    5.7898   -4.8204 H   0  0  0  0  0  0
    3.8818    2.4235    1.0859 N   0  0  0  0  0  0
    4.4548    1.8578    1.7103 H   0  0  0  0  0  0
    0.5273    1.2243    0.0023 C   0  0  1  0  0  0
    0.0970    1.8847   -0.7578 H   0  0  0  0  0  0
   -1.6197    1.5340    1.2291 C   0  0  0  0  0  0
   -2.3156    1.1333    2.3139 O   0  0  0  0  0  0
   -1.9179    2.5516    0.6241 O   0  0  0  0  0  0
   -3.0158    1.8172    2.4467 H   0  0  0  0  0  0
   -0.5265    0.5595    0.8772 C   0  0  0  0  0  0
   -0.0792    0.1841    1.8057 H   0  0  0  0  0  0
   -1.0123   -0.2737    0.3557 H   0  0  0  0  0  0
  1  3  2  0  0  0
  1 16  1  0  0  0
  1 40  1  0  0  0
  2  4  1  0  0  0
  2 40  1  0  0  0
  4  5  2  0  0  0
  4 16  1  0  0  0
  5  6  1  0  0  0
  6  7  2  0  0  0
  7  8  1  0  0  0
  7  9  1  0  0  0
  8 10  1  0  0  0
  8 11  1  0  0  0
  9 12  1  0  0  0
 10 12  1  0  0  0
 10 13  2  0  0  0
 12 14  1  0  0  0
 12 15  1  0  0  0
 16 38  1  0  0  0
 17 18  1  0  0  0
 17 19  2  0  0  0
 17 38  1  0  0  0
 18 20  1  0  0  0
 18 21  1  0  0  0
 18 22  1  0  0  0
 22 23  1  0  0  0
 22 24  1  0  0  0
 23 25  2  0  0  0
 23 26  1  0  0  0
 24 27  2  0  0  0
 24 28  1  0  0  0
 26 29  2  0  0  0
 26 30  1  0  0  0
 27 29  1  0  0  0
 29 31  1  0  0  0
 30 32  1  0  0  0
 30 33  2  0  0  0
 31 34  2  0  0  0
 31 35  1  0  0  0
 33 36  1  0  0  0
 33 34  1  0  0  0
 34 37  1  0  0  0
 38 39  1  0  0  0
 40 41  1  0  0  0
 40 46  1  0  0  0
 42 43  1  0  0  0
 42 44  2  0  0  0
 42 46  1  0  0  0
 43 45  1  0  0  0
 46 47  1  0  0  0
 46 48  1  0  0  0
M  END
> <s_m_entry_id>
74

> <s_m_entry_name>
s16_input.1

> <s_m_Source_Path>
H:\10_02_2020\GETAWAY_interpret\1_publikacja\2_materialy\6_designed_compaunds\2_designed_high_HATS5m\R1_R2_R4

> <s_m_Source_File>
h16_output_opt.mae

> <i_m_Source_File_Index>
1

> <r_mmod_Stretch_Energy-MMFF94>
16.4595851898193

> <r_mmod_Bend_Energy-MMFF94>
58.3787727355957

> <r_mmod_Torsional_Energy-MMFF94>
36.654899597168

> <r_mmod_Improper_Torsional_Energy-MMFF94>
-4.02229356765747

> <r_mmod_Van_der_Waal_Energy-MMFF94>
166.173599243164

> <r_mmod_Electrostatic_Energy-MMFF94>
-573.550415039063

> <r_mmod_Solvation_Energy-MMFF94>
-146.975723266602

> <b_mmod_Minimization_Converged-MMFF94>
1

> <r_mmod_RMS_Derivative-MMFF94>
0.0395165458321571

> <s_m_job_name>
mmod_mini_32

$$$$
h17
                    3D
 Structure written by MMmdl.
 49 53  0  0  1  0            999 V2000
    1.5084    2.0885    0.7212 C   0  0  0  0  0  0
    2.8255    1.7274    0.5071 N   0  0  0  0  0  0
    1.5078    0.0596   -0.9191 S   0  0  0  0  0  0
    0.5645    1.1139    0.0874 C   0  0  0  0  0  0
    1.1599    3.1213    1.2797 O   0  0  0  0  0  0
    3.9279    2.4794    1.1673 C   0  0  1  0  0  0
    3.4429    3.1799    1.8605 H   0  0  0  0  0  0
    4.7701    1.5734    2.1103 C   0  0  0  0  0  0
    4.7174    3.3084    0.1520 C   0  0  0  0  0  0
    4.0262    3.8271   -0.5253 H   0  0  0  0  0  0
    5.3448    2.6598   -0.4696 H   0  0  0  0  0  0
    5.5888    4.3675    0.8091 C   0  0  0  0  0  0
    6.5942    4.7462    0.1404 O   0  5  0  0  0  0
    5.2166    4.8329    1.9189 O   0  0  0  0  0  0
    6.0291    1.6244    2.0435 O   0  5  0  0  0  0
    4.1025    0.8419    2.9038 O   0  0  0  0  0  0
   -0.7720    1.0496    0.2471 C   0  0  0  0  0  0
   -1.6562    0.1461   -0.6056 C   0  0  0  0  0  0
   -1.7015    1.7849    1.1406 C   0  0  0  0  0  0
   -2.9540    0.4642   -0.2589 N   0  0  0  0  0  0
   -1.3379   -0.6809   -1.4421 O   0  0  0  0  0  0
   -2.9951    1.4042    0.7589 C   0  0  0  0  0  0
   -1.5593    2.6233    2.2350 C   0  0  0  0  0  0
   -3.7665    0.0159   -0.6664 H   0  0  0  0  0  0
   -4.1456    1.8758    1.3651 C   0  0  0  0  0  0
   -0.5899    2.8882    2.6358 H   0  0  0  0  0  0
   -2.7108    3.1177    2.8652 C   0  0  0  0  0  0
   -3.9947    2.7591    2.4312 C   0  0  0  0  0  0
   -5.1320    1.5620    1.0385 H   0  0  0  0  0  0
   -2.5301    4.2803    4.3497 Br  0  0  0  0  0  0
   -4.8787    3.1469    2.9330 H   0  0  0  0  0  0
    3.0380    0.6756   -0.3444 C   0  0  0  0  0  0
    4.2124    0.2292   -0.6703 N   0  0  0  0  0  0
    4.1970   -0.8651   -1.5294 N   0  0  0  0  0  0
    5.3314   -1.1536   -2.0863 C   0  0  0  0  0  0
    6.7049   -0.4602   -1.9707 C   0  0  0  0  0  0
    5.5310   -2.2763   -3.0021 C   0  0  0  0  0  0
    7.5502   -1.2018   -2.7727 N   0  0  0  0  0  0
    6.9828    0.5295   -1.3262 O   0  0  0  0  0  0
    6.8720   -2.2556   -3.3763 C   0  0  0  0  0  0
    4.6450   -3.2269   -3.4691 C   0  0  0  0  0  0
    8.5314   -0.9884   -2.9068 H   0  0  0  0  0  0
    7.3903   -3.1938   -4.2432 C   0  0  0  0  0  0
    3.6049   -3.2229   -3.1631 H   0  0  0  0  0  0
    5.1585   -4.1824   -4.3475 C   0  0  0  0  0  0
    6.5146   -4.1706   -4.7334 C   0  0  0  0  0  0
    8.4341   -3.1840   -4.5401 H   0  0  0  0  0  0
    4.0123   -5.5222   -5.0361 Br  0  0  0  0  0  0
    6.8958   -4.9249   -5.4199 H   0  0  0  0  0  0
  1  2  1  0  0  0
  1  4  1  0  0  0
  1  5  2  0  0  0
  2  6  1  0  0  0
  2 32  1  0  0  0
  3  4  1  0  0  0
  3 32  1  0  0  0
  4 17  2  0  0  0
  6  7  1  0  0  0
  6  8  1  0  0  0
  6  9  1  0  0  0
  8 15  1  0  0  0
  8 16  2  0  0  0
  9 10  1  0  0  0
  9 11  1  0  0  0
  9 12  1  0  0  0
 12 13  1  0  0  0
 12 14  2  0  0  0
 17 18  1  0  0  0
 17 19  1  0  0  0
 18 20  1  0  0  0
 18 21  2  0  0  0
 19 22  2  0  0  0
 19 23  1  0  0  0
 20 24  1  0  0  0
 20 22  1  0  0  0
 22 25  1  0  0  0
 23 26  1  0  0  0
 23 27  2  0  0  0
 25 28  2  0  0  0
 25 29  1  0  0  0
 27 28  1  0  0  0
 27 30  1  0  0  0
 28 31  1  0  0  0
 32 33  2  0  0  0
 33 34  1  0  0  0
 34 35  2  0  0  0
 35 36  1  0  0  0
 35 37  1  0  0  0
 36 38  1  0  0  0
 36 39  2  0  0  0
 37 40  2  0  0  0
 37 41  1  0  0  0
 38 42  1  0  0  0
 38 40  1  0  0  0
 40 43  1  0  0  0
 41 44  1  0  0  0
 41 45  2  0  0  0
 43 46  2  0  0  0
 43 47  1  0  0  0
 45 46  1  0  0  0
 45 48  1  0  0  0
 46 49  1  0  0  0
M  CHG  2  13  -1  15  -1
M  END
> <s_m_entry_id>
75

> <s_m_entry_name>
s17_input.1

> <s_m_Source_Path>
H:\10_02_2020\GETAWAY_interpret\1_publikacja\2_materialy\6_designed_compaunds\2_designed_high_HATS5m\R1_R2_R4

> <s_m_Source_File>
h17_output_opt.mae

> <i_m_Source_File_Index>
1

> <r_mmod_Stretch_Energy-MMFF94>
29.0790405273438

> <r_mmod_Bend_Energy-MMFF94>
238.319671630859

> <r_mmod_Torsional_Energy-MMFF94>
21.7224369049072

> <r_mmod_Improper_Torsional_Energy-MMFF94>
1.31144142150879

> <r_mmod_Van_der_Waal_Energy-MMFF94>
205.026657104492

> <r_mmod_Electrostatic_Energy-MMFF94>
148.948654174805

> <r_mmod_Solvation_Energy-MMFF94>
-1086.56457519531

> <b_mmod_Minimization_Converged-MMFF94>
1

> <r_mmod_RMS_Derivative-MMFF94>
0.0441441051661968

> <s_m_job_name>
mmod_mini_33

$$$$
h18
                    3D
 Structure written by MMmdl.
 53 56  0  0  1  0            999 V2000
    1.5056    2.0643    0.7710 C   0  0  0  0  0  0
    2.8233    1.7456    0.4921 N   0  0  0  0  0  0
    1.5002    0.0271   -0.8982 S   0  0  0  0  0  0
    1.1305    2.9807    1.4932 O   0  0  0  0  0  0
    3.9282    2.4730    1.1737 C   0  0  1  0  0  0
    3.4471    3.1839    1.8584 H   0  0  0  0  0  0
    4.7366    1.5468    2.1266 C   0  0  0  0  0  0
    4.7525    3.2877    0.1743 C   0  0  0  0  0  0
    4.0838    3.8196   -0.5153 H   0  0  0  0  0  0
    5.3802    2.6291   -0.4358 H   0  0  0  0  0  0
    5.6307    4.3301    0.8488 C   0  0  0  0  0  0
    6.6556    4.6907    0.1999 O   0  5  0  0  0  0
    5.2459    4.8021    1.9515 O   0  0  0  0  0  0
    5.9976    1.5773    2.0825 O   0  5  0  0  0  0
    4.0444    0.8191    2.9017 O   0  0  0  0  0  0
    3.0330    0.6829   -0.3547 C   0  0  0  0  0  0
    4.2080    0.2485   -0.6955 N   0  0  0  0  0  0
    4.1937   -0.8557   -1.5418 N   0  0  0  0  0  0
    5.3299   -1.1534   -2.0900 C   0  0  0  0  0  0
    6.7050   -0.4629   -1.9752 C   0  0  0  0  0  0
    5.5306   -2.2866   -2.9926 C   0  0  0  0  0  0
    7.5517   -1.2148   -2.7660 N   0  0  0  0  0  0
    6.9835    0.5318   -1.3386 O   0  0  0  0  0  0
    6.8734   -2.2734   -3.3610 C   0  0  0  0  0  0
    4.6443   -3.2402   -3.4527 C   0  0  0  0  0  0
    8.5341   -1.0059   -2.8976 H   0  0  0  0  0  0
    7.3931   -3.2225   -4.2151 C   0  0  0  0  0  0
    3.6030   -3.2303   -3.1512 H   0  0  0  0  0  0
    5.1592   -4.2067   -4.3181 C   0  0  0  0  0  0
    6.5170   -4.2026   -4.6981 C   0  0  0  0  0  0
    8.4382   -3.2187   -4.5075 H   0  0  0  0  0  0
    4.0126   -5.5515   -4.9964 Br  0  0  0  0  0  0
    6.8994   -4.9655   -5.3744 H   0  0  0  0  0  0
    0.5822    1.1451    0.0420 C   0  0  0  0  0  0
   -1.6441    2.0091    0.7949 C   0  0  0  0  0  0
   -1.7142    1.9947    2.1368 C   0  0  0  0  0  0
   -2.6613    3.0245   -0.1790 Cl  0  0  0  0  0  0
   -1.0683    1.3347    2.7126 H   0  0  0  0  0  0
   -2.6010    2.8287    2.9521 C   0  0  0  0  0  0
   -3.9570    2.5068    3.0905 C   0  0  0  0  0  0
   -2.0848    3.9545    3.6053 C   0  0  0  0  0  0
   -4.3704    1.6319    2.5910 H   0  0  0  0  0  0
   -4.7965    3.3065    3.8724 C   0  0  0  0  0  0
   -2.9166    4.7601    4.3895 C   0  0  0  0  0  0
   -1.0316    4.2142    3.5052 H   0  0  0  0  0  0
   -5.8461    3.0361    3.9631 H   0  0  0  0  0  0
   -4.2727    4.4329    4.5204 C   0  0  0  0  0  0
   -2.4911    5.6299    4.8846 H   0  0  0  0  0  0
   -5.1510    5.2751    5.3429 N   0  3  0  0  0  0
   -6.3514    4.9622    5.4332 O   0  0  0  0  0  0
   -4.6551    6.2646    5.9132 O   0  5  0  0  0  0
   -0.7592    1.1412    0.0485 C   0  0  0  0  0  0
   -1.2876    0.4283   -0.5847 H   0  0  0  0  0  0
  1  2  1  0  0  0
  1  4  2  0  0  0
  1 34  1  0  0  0
  2  5  1  0  0  0
  2 16  1  0  0  0
  3 16  1  0  0  0
  3 34  1  0  0  0
  5  6  1  0  0  0
  5  7  1  0  0  0
  5  8  1  0  0  0
  7 14  1  0  0  0
  7 15  2  0  0  0
  8  9  1  0  0  0
  8 10  1  0  0  0
  8 11  1  0  0  0
 11 12  1  0  0  0
 11 13  2  0  0  0
 16 17  2  0  0  0
 17 18  1  0  0  0
 18 19  2  0  0  0
 19 20  1  0  0  0
 19 21  1  0  0  0
 20 22  1  0  0  0
 20 23  2  0  0  0
 21 24  2  0  0  0
 21 25  1  0  0  0
 22 26  1  0  0  0
 22 24  1  0  0  0
 24 27  1  0  0  0
 25 28  1  0  0  0
 25 29  2  0  0  0
 27 30  2  0  0  0
 27 31  1  0  0  0
 29 30  1  0  0  0
 29 32  1  0  0  0
 30 33  1  0  0  0
 34 52  2  0  0  0
 35 36  2  0  0  0
 35 37  1  0  0  0
 35 52  1  0  0  0
 36 38  1  0  0  0
 36 39  1  0  0  0
 39 40  2  0  0  0
 39 41  1  0  0  0
 40 42  1  0  0  0
 40 43  1  0  0  0
 41 44  2  0  0  0
 41 45  1  0  0  0
 43 46  1  0  0  0
 43 47  2  0  0  0
 44 47  1  0  0  0
 44 48  1  0  0  0
 47 49  1  0  0  0
 49 50  2  0  0  0
 49 51  1  0  0  0
 52 53  1  0  0  0
M  CHG  4  12  -1  14  -1  49   1  51  -1
M  END
> <s_m_entry_id>
76

> <s_m_entry_name>
s18_input.1

> <s_m_Source_Path>
H:\10_02_2020\GETAWAY_interpret\1_publikacja\2_materialy\6_designed_compaunds\2_designed_high_HATS5m\R1_R2_R4

> <s_m_Source_File>
h18_output_opt.mae

> <i_m_Source_File_Index>
1

> <r_mmod_Stretch_Energy-MMFF94>
28.0932312011719

> <r_mmod_Bend_Energy-MMFF94>
170.290390014648

> <r_mmod_Torsional_Energy-MMFF94>
47.8851470947266

> <r_mmod_Improper_Torsional_Energy-MMFF94>
0.541943252086639

> <r_mmod_Van_der_Waal_Energy-MMFF94>
226.047882080078

> <r_mmod_Electrostatic_Energy-MMFF94>
359.155731201172

> <r_mmod_Solvation_Energy-MMFF94>
-1066.50085449219

> <b_mmod_Minimization_Converged-MMFF94>
1

> <r_mmod_RMS_Derivative-MMFF94>
0.0488615036010742

> <s_m_job_name>
mmod_mini_34

$$$$
h19
                    3D
 Structure written by MMmdl.
 49 53  0  0  1  0            999 V2000
    1.5097    2.0045    0.8207 C   0  0  0  0  0  0
    2.8254    1.7637    0.4659 N   0  0  0  0  0  0
    1.5067    0.0026   -0.8498 S   0  0  0  0  0  0
    1.1607    2.7215    1.7504 O   0  0  0  0  0  0
    3.9317    2.4576    1.1826 C   0  0  1  0  0  0
    3.4518    3.1816    1.8538 H   0  0  0  0  0  0
    4.6916    1.5059    2.1520 C   0  0  0  0  0  0
    4.8090    3.2515    0.2110 C   0  0  0  0  0  0
    4.1771    3.7914   -0.5065 H   0  0  0  0  0  0
    5.4486    2.5793   -0.3709 H   0  0  0  0  0  0
    5.6797    4.2826    0.9127 C   0  0  0  0  0  0
    6.7397    4.6145    0.3065 O   0  5  0  0  0  0
    5.2562    4.7757    1.9919 O   0  0  0  0  0  0
    5.9536    1.5329    2.1657 O   0  5  0  0  0  0
    3.9647    0.7615    2.8773 O   0  0  0  0  0  0
    3.0368    0.6962   -0.3687 C   0  0  0  0  0  0
    4.2108    0.2800   -0.7341 N   0  0  0  0  0  0
    4.1963   -0.8327   -1.5691 N   0  0  0  0  0  0
    5.3397   -1.1579   -2.0858 C   0  0  0  0  0  0
    6.7259   -0.4961   -1.9390 C   0  0  0  0  0  0
    5.5397   -2.3015   -2.9754 C   0  0  0  0  0  0
    7.5763   -1.2703   -2.7040 N   0  0  0  0  0  0
    7.0095    0.4948   -1.2989 O   0  0  0  0  0  0
    6.8913   -2.3185   -3.3096 C   0  0  0  0  0  0
    4.6456   -3.2396   -3.4520 C   0  0  0  0  0  0
    8.5662   -1.0835   -2.8106 H   0  0  0  0  0  0
    7.4127   -3.2842   -4.1440 C   0  0  0  0  0  0
    3.5974   -3.2059   -3.1775 H   0  0  0  0  0  0
    5.1621   -4.2226   -4.2978 C   0  0  0  0  0  0
    6.5289   -4.2492   -4.6430 C   0  0  0  0  0  0
    8.4647   -3.3040   -4.4096 H   0  0  0  0  0  0
    4.0053   -5.5479   -4.9966 Br  0  0  0  0  0  0
    6.9122   -5.0245   -5.3045 H   0  0  0  0  0  0
    0.5656    1.1980   -0.0159 C   0  0  0  0  0  0
   -0.7689    1.3512   -0.1167 C   0  0  0  0  0  0
   -1.6592    0.3478   -0.8403 C   0  0  0  0  0  0
   -1.6889    2.3831    0.4202 C   0  0  0  0  0  0
   -2.9540    0.7684   -0.6109 N   0  0  0  0  0  0
   -1.3470   -0.6411   -1.4802 O   0  0  0  0  0  0
   -2.9855    1.9533    0.1089 C   0  0  0  0  0  0
   -1.5359    3.6180    1.0289 C   0  0  0  0  0  0
   -3.7699    0.2918   -0.9773 H   0  0  0  0  0  0
   -4.1283    2.6590    0.4396 C   0  0  0  0  0  0
   -0.5660    4.0568    1.2276 H   0  0  0  0  0  0
   -2.6774    4.3559    1.3789 C   0  0  0  0  0  0
   -3.9639    3.8755    1.0959 C   0  0  0  0  0  0
   -5.1181    2.2928    0.1863 H   0  0  0  0  0  0
   -2.5619    5.3234    1.8668 H   0  0  0  0  0  0
   -4.8351    4.4672    1.3718 H   0  0  0  0  0  0
  1  2  1  0  0  0
  1  4  2  0  0  0
  1 34  1  0  0  0
  2  5  1  0  0  0
  2 16  1  0  0  0
  3 16  1  0  0  0
  3 34  1  0  0  0
  5  6  1  0  0  0
  5  7  1  0  0  0
  5  8  1  0  0  0
  7 14  1  0  0  0
  7 15  2  0  0  0
  8  9  1  0  0  0
  8 10  1  0  0  0
  8 11  1  0  0  0
 11 12  1  0  0  0
 11 13  2  0  0  0
 16 17  2  0  0  0
 17 18  1  0  0  0
 18 19  2  0  0  0
 19 20  1  0  0  0
 19 21  1  0  0  0
 20 22  1  0  0  0
 20 23  2  0  0  0
 21 24  2  0  0  0
 21 25  1  0  0  0
 22 26  1  0  0  0
 22 24  1  0  0  0
 24 27  1  0  0  0
 25 28  1  0  0  0
 25 29  2  0  0  0
 27 30  2  0  0  0
 27 31  1  0  0  0
 29 30  1  0  0  0
 29 32  1  0  0  0
 30 33  1  0  0  0
 34 35  2  0  0  0
 35 36  1  0  0  0
 35 37  1  0  0  0
 36 38  1  0  0  0
 36 39  2  0  0  0
 37 40  2  0  0  0
 37 41  1  0  0  0
 38 42  1  0  0  0
 38 40  1  0  0  0
 40 43  1  0  0  0
 41 44  1  0  0  0
 41 45  2  0  0  0
 43 46  2  0  0  0
 43 47  1  0  0  0
 45 48  1  0  0  0
 45 46  1  0  0  0
 46 49  1  0  0  0
M  CHG  2  12  -1  14  -1
M  END
> <s_m_entry_id>
77

> <s_m_entry_name>
s19_input.1

> <s_m_Source_Path>
H:\10_02_2020\GETAWAY_interpret\1_publikacja\2_materialy\6_designed_compaunds\2_designed_high_HATS5m\R1_R2_R4

> <s_m_Source_File>
h19_output_opt.mae

> <i_m_Source_File_Index>
1

> <r_mmod_Stretch_Energy-MMFF94>
29.0930137634277

> <r_mmod_Bend_Energy-MMFF94>
237.686401367188

> <r_mmod_Torsional_Energy-MMFF94>
22.5096054077148

> <r_mmod_Improper_Torsional_Energy-MMFF94>
0.558323323726654

> <r_mmod_Van_der_Waal_Energy-MMFF94>
203.081451416016

> <r_mmod_Electrostatic_Energy-MMFF94>
173.76237487793

> <r_mmod_Solvation_Energy-MMFF94>
-1091.5126953125

> <b_mmod_Minimization_Converged-MMFF94>
1

> <r_mmod_RMS_Derivative-MMFF94>
0.0484868250787258

> <s_m_job_name>
mmod_mini_35

$$$$
h20
                    3D
 Structure written by MMmdl.
 42 44  0  0  1  0            999 V2000
    1.5161    2.0873    0.7413 C   0  0  0  0  0  0
    2.8306    1.7391    0.4935 N   0  0  0  0  0  0
    1.5290    0.0342   -0.9402 S   0  0  0  0  0  0
    1.1597    3.0560    1.4123 O   0  0  0  0  0  0
    3.9377    2.4764    1.1660 C   0  0  1  0  0  0
    3.4567    3.2019    1.8352 H   0  0  0  0  0  0
    4.7375    1.5683    2.1444 C   0  0  0  0  0  0
    4.7692    3.2698    0.1552 C   0  0  0  0  0  0
    4.1055    3.7884   -0.5492 H   0  0  0  0  0  0
    5.3996    2.5980   -0.4376 H   0  0  0  0  0  0
    5.6447    4.3249    0.8136 C   0  0  0  0  0  0
    6.6768    4.6674    0.1665 O   0  5  0  0  0  0
    5.2504    4.8238    1.9011 O   0  0  0  0  0  0
    5.9987    1.5992    2.1139 O   0  5  0  0  0  0
    4.0362    0.8573    2.9275 O   0  0  0  0  0  0
    3.0437    0.6680   -0.3371 C   0  0  0  0  0  0
    4.2212    0.2115   -0.6377 N   0  0  0  0  0  0
    4.2181   -0.8989   -1.4765 N   0  0  0  0  0  0
    5.3614   -1.2059   -2.0040 C   0  0  0  0  0  0
    6.7379   -0.5217   -1.8728 C   0  0  0  0  0  0
    5.5704   -2.3469   -2.8949 C   0  0  0  0  0  0
    7.5931   -1.2838   -2.6446 N   0  0  0  0  0  0
    7.0117    0.4763   -1.2394 O   0  0  0  0  0  0
    6.9188   -2.3434   -3.2423 C   0  0  0  0  0  0
    4.6864   -3.2994   -3.3619 C   0  0  0  0  0  0
    8.5785   -1.0807   -2.7621 H   0  0  0  0  0  0
    7.4469   -3.3016   -4.0810 C   0  0  0  0  0  0
    3.6406   -3.2817   -3.0768 H   0  0  0  0  0  0
    5.2097   -4.2750   -4.2118 C   0  0  0  0  0  0
    6.5733   -4.2808   -4.5705 C   0  0  0  0  0  0
    8.4964   -3.3053   -4.3569 H   0  0  0  0  0  0
    4.0668   -5.6188   -4.8982 Br  0  0  0  0  0  0
    6.9622   -5.0507   -5.2350 H   0  0  0  0  0  0
    0.5249    1.1363    0.0947 C   0  0  2  0  0  0
    0.0642    0.5320    0.8827 H   0  0  0  0  0  0
   -1.5921    2.4476    0.1125 C   0  0  0  0  0  0
   -2.2092    3.4935   -0.4765 O   0  0  0  0  0  0
   -1.9602    2.0221    1.1960 O   0  0  0  0  0  0
   -2.9224    3.7670    0.1497 H   0  0  0  0  0  0
   -0.4920    1.8902   -0.7514 C   0  0  0  0  0  0
   -0.9778    1.2313   -1.4810 H   0  0  0  0  0  0
   -0.0125    2.7182   -1.2880 H   0  0  0  0  0  0
  1  2  1  0  0  0
  1  4  2  0  0  0
  1 34  1  0  0  0
  2  5  1  0  0  0
  2 16  1  0  0  0
  3 16  1  0  0  0
  3 34  1  0  0  0
  5  6  1  0  0  0
  5  7  1  0  0  0
  5  8  1  0  0  0
  7 14  1  0  0  0
  7 15  2  0  0  0
  8  9  1  0  0  0
  8 10  1  0  0  0
  8 11  1  0  0  0
 11 12  1  0  0  0
 11 13  2  0  0  0
 16 17  2  0  0  0
 17 18  1  0  0  0
 18 19  2  0  0  0
 19 20  1  0  0  0
 19 21  1  0  0  0
 20 22  1  0  0  0
 20 23  2  0  0  0
 21 24  2  0  0  0
 21 25  1  0  0  0
 22 26  1  0  0  0
 22 24  1  0  0  0
 24 27  1  0  0  0
 25 28  1  0  0  0
 25 29  2  0  0  0
 27 30  2  0  0  0
 27 31  1  0  0  0
 29 30  1  0  0  0
 29 32  1  0  0  0
 30 33  1  0  0  0
 34 35  1  0  0  0
 34 40  1  0  0  0
 36 37  1  0  0  0
 36 38  2  0  0  0
 36 40  1  0  0  0
 37 39  1  0  0  0
 40 41  1  0  0  0
 40 42  1  0  0  0
M  CHG  2  12  -1  14  -1
M  END
> <s_m_entry_id>
78

> <s_m_entry_name>
s20_input.1

> <s_m_Source_Path>
H:\10_02_2020\GETAWAY_interpret\1_publikacja\2_materialy\6_designed_compaunds\2_designed_high_HATS5m\R1_R2_R4

> <s_m_Source_File>
h20_output_opt.mae

> <i_m_Source_File_Index>
1

> <r_mmod_Stretch_Energy-MMFF94>
18.3843231201172

> <r_mmod_Bend_Energy-MMFF94>
137.387908935547

> <r_mmod_Torsional_Energy-MMFF94>
19.5710563659668

> <r_mmod_Improper_Torsional_Energy-MMFF94>
0.751033067703247

> <r_mmod_Van_der_Waal_Energy-MMFF94>
139.613693237305

> <r_mmod_Electrostatic_Energy-MMFF94>
110.68229675293

> <r_mmod_Solvation_Energy-MMFF94>
-1092.67883300781

> <b_mmod_Minimization_Converged-MMFF94>
1

> <r_mmod_RMS_Derivative-MMFF94>
0.0491045862436295

> <s_m_job_name>
mmod_mini_35

$$$$
h21
                    3D
 Structure written by MMmdl.
 48 52  0  0  1  0            999 V2000
    1.5113    2.0087    0.8209 C   0  0  0  0  0  0
    1.5105    0.0006   -0.8519 S   0  0  0  0  0  0
    0.5673    1.1978   -0.0140 C   0  0  0  0  0  0
    1.1731    2.7082    1.7677 O   0  0  0  0  0  0
   -0.7682    1.3463   -0.1041 C   0  0  0  0  0  0
   -1.6612    0.3402   -0.8196 C   0  0  0  0  0  0
   -1.6862    2.3730    0.4465 C   0  0  0  0  0  0
   -2.9553    0.7517   -0.5693 N   0  0  0  0  0  0
   -1.3509   -0.6436   -1.4681 O   0  0  0  0  0  0
   -2.9845    1.9341    0.1542 C   0  0  0  0  0  0
   -1.5284    3.6087    1.0536 C   0  0  0  0  0  0
   -3.7731    0.2704   -0.9252 H   0  0  0  0  0  0
   -4.1269    2.6303    0.5050 C   0  0  0  0  0  0
   -0.5524    4.0433    1.2277 H   0  0  0  0  0  0
   -2.6718    4.3324    1.4223 C   0  0  0  0  0  0
   -3.9615    3.8470    1.1626 C   0  0  0  0  0  0
   -5.1179    2.2572    0.2669 H   0  0  0  0  0  0
   -2.4732    6.0131    2.2730 Br  0  0  0  0  0  0
   -4.8390    4.4221    1.4505 H   0  0  0  0  0  0
    3.0325    0.6971   -0.3693 C   0  0  0  0  0  0
    4.2180    0.3021   -0.7141 N   0  0  0  0  0  0
    4.2597   -0.7952   -1.5622 N   0  0  0  0  0  0
    5.4576   -1.1546   -1.9061 C   0  0  0  0  0  0
    6.8212   -0.5421   -1.5152 C   0  0  0  0  0  0
    5.7654   -2.2801   -2.7855 C   0  0  0  0  0  0
    7.7611   -1.3199   -2.1618 N   0  0  0  0  0  0
    7.0207    0.4166   -0.7968 O   0  0  0  0  0  0
    7.1527   -2.3300   -2.9008 C   0  0  0  0  0  0
    4.9341   -3.1773   -3.4258 C   0  0  0  0  0  0
    8.7602   -1.1649   -2.1003 H   0  0  0  0  0  0
    7.7745   -3.2901   -3.6703 C   0  0  0  0  0  0
    3.8568   -3.1180   -3.3202 H   0  0  0  0  0  0
    5.5529   -4.1540   -4.2076 C   0  0  0  0  0  0
    6.9562   -4.2143   -4.3319 C   0  0  0  0  0  0
    8.8546   -3.3362   -3.7656 H   0  0  0  0  0  0
    4.4879   -5.4251   -5.1205 Br  0  0  0  0  0  0
    7.4194   -4.9842   -4.9469 H   0  0  0  0  0  0
    2.8227    1.7606    0.4665 N   0  0  0  0  0  0
    4.6927    3.3984    0.1323 C   0  0  0  0  0  0
    4.9157    2.9071   -0.8197 H   0  0  0  0  0  0
    5.6413    3.6987    0.5920 H   0  0  0  0  0  0
    3.8226    4.9098   -0.2427 S   0  0  0  0  0  0
    4.7291    5.6425   -1.1241 O   0  0  0  0  0  0
    2.5871    4.4971   -0.8997 O   0  0  0  0  0  0
    3.6189    5.5757    1.0418 O   0  5  0  0  0  0
    3.9310    2.4880    1.0885 C   0  0  0  0  0  0
    4.6292    1.7340    1.4730 H   0  0  0  0  0  0
    3.5685    3.0527    1.9534 H   0  0  0  0  0  0
  1  3  1  0  0  0
  1  4  2  0  0  0
  1 38  1  0  0  0
  2  3  1  0  0  0
  2 20  1  0  0  0
  3  5  2  0  0  0
  5  6  1  0  0  0
  5  7  1  0  0  0
  6  8  1  0  0  0
  6  9  2  0  0  0
  7 10  2  0  0  0
  7 11  1  0  0  0
  8 12  1  0  0  0
  8 10  1  0  0  0
 10 13  1  0  0  0
 11 14  1  0  0  0
 11 15  2  0  0  0
 13 16  2  0  0  0
 13 17  1  0  0  0
 15 16  1  0  0  0
 15 18  1  0  0  0
 16 19  1  0  0  0
 20 21  2  0  0  0
 20 38  1  0  0  0
 21 22  1  0  0  0
 22 23  2  0  0  0
 23 24  1  0  0  0
 23 25  1  0  0  0
 24 26  1  0  0  0
 24 27  2  0  0  0
 25 28  2  0  0  0
 25 29  1  0  0  0
 26 30  1  0  0  0
 26 28  1  0  0  0
 28 31  1  0  0  0
 29 32  1  0  0  0
 29 33  2  0  0  0
 31 34  2  0  0  0
 31 35  1  0  0  0
 33 34  1  0  0  0
 33 36  1  0  0  0
 34 37  1  0  0  0
 38 46  1  0  0  0
 39 40  1  0  0  0
 39 41  1  0  0  0
 39 42  1  0  0  0
 39 46  1  0  0  0
 42 43  2  0  0  0
 42 44  2  0  0  0
 42 45  1  0  0  0
 46 47  1  0  0  0
 46 48  1  0  0  0
M  CHG  1  45  -1
M  END
> <s_m_entry_id>
79

> <s_m_entry_name>
s21_input.1

> <s_m_Source_Path>
H:\10_02_2020\GETAWAY_interpret\1_publikacja\2_materialy\6_designed_compaunds\2_designed_high_HATS5m\R1_R2_R4

> <s_m_Source_File>
h21_output_opt.mae

> <i_m_Source_File_Index>
1

> <r_mmod_Stretch_Energy-MMFF94>
24.8711948394775

> <r_mmod_Bend_Energy-MMFF94>
242.707733154297

> <r_mmod_Torsional_Energy-MMFF94>
14.8953113555908

> <r_mmod_Improper_Torsional_Energy-MMFF94>
0.866659700870514

> <r_mmod_Van_der_Waal_Energy-MMFF94>
181.566650390625

> <r_mmod_Electrostatic_Energy-MMFF94>
-327.561218261719

> <r_mmod_Solvation_Energy-MMFF94>
-418.569030761719

> <b_mmod_Minimization_Converged-MMFF94>
1

> <r_mmod_RMS_Derivative-MMFF94>
0.0453308373689651

> <s_m_job_name>
mmod_mini_35

$$$$
h22
                    3D
 Structure written by MMmdl.
 52 55  0  0  1  0            999 V2000
    1.5072    2.0628    0.7778 C   0  0  0  0  0  0
    1.5040    0.0281   -0.9037 S   0  0  0  0  0  0
    1.1409    2.9416    1.5489 O   0  0  0  0  0  0
    3.0280    0.6770   -0.3469 C   0  0  0  0  0  0
    4.2130    0.2409   -0.6414 N   0  0  0  0  0  0
    4.2534   -0.8578   -1.4878 N   0  0  0  0  0  0
    5.4519   -1.2490   -1.7925 C   0  0  0  0  0  0
    6.8177   -0.6713   -1.3587 C   0  0  0  0  0  0
    5.7582   -2.3836   -2.6604 C   0  0  0  0  0  0
    7.7572   -1.4744   -1.9742 N   0  0  0  0  0  0
    7.0191    0.2834   -0.6355 O   0  0  0  0  0  0
    7.1467   -2.4697   -2.7313 C   0  0  0  0  0  0
    4.9247   -3.2602   -3.3259 C   0  0  0  0  0  0
    8.7576   -1.3452   -1.8810 H   0  0  0  0  0  0
    7.7675   -3.4471   -3.4795 C   0  0  0  0  0  0
    3.8465   -3.1729   -3.2548 H   0  0  0  0  0  0
    5.5425   -4.2541   -4.0866 C   0  0  0  0  0  0
    6.9470   -4.3510   -4.1660 C   0  0  0  0  0  0
    8.8485   -3.5213   -3.5403 H   0  0  0  0  0  0
    4.4744   -5.4988   -5.0317 Br  0  0  0  0  0  0
    7.4094   -5.1339   -4.7650 H   0  0  0  0  0  0
    2.8217    1.7516    0.4824 N   0  0  0  0  0  0
    4.7563    3.3189    0.1095 C   0  0  0  0  0  0
    5.0155    2.7613   -0.7954 H   0  0  0  0  0  0
    5.6892    3.6269    0.5960 H   0  0  0  0  0  0
    3.9519    4.8223   -0.4105 S   0  0  0  0  0  0
    4.9382    5.4859   -1.2608 O   0  0  0  0  0  0
    2.7600    4.3984   -1.1367 O   0  0  0  0  0  0
    3.6710    5.5656    0.8156 O   0  5  0  0  0  0
    3.9308    2.4905    1.0875 C   0  0  0  0  0  0
    4.5927    1.7418    1.5406 H   0  0  0  0  0  0
    3.5577    3.1159    1.9051 H   0  0  0  0  0  0
    0.5833    1.1455    0.0424 C   0  0  0  0  0  0
   -1.6465    1.9853    0.8158 C   0  0  0  0  0  0
   -1.7076    1.9589    2.1581 C   0  0  0  0  0  0
   -2.6856    2.9931   -0.1428 Cl  0  0  0  0  0  0
   -1.0486    1.3027    2.7234 H   0  0  0  0  0  0
   -2.5999    2.7723    2.9884 C   0  0  0  0  0  0
   -3.9561    2.4457    3.1140 C   0  0  0  0  0  0
   -2.0873    3.8813    3.6724 C   0  0  0  0  0  0
   -4.3668    1.5828    2.5919 H   0  0  0  0  0  0
   -4.7994    3.2247    3.9126 C   0  0  0  0  0  0
   -2.9229    4.6662    4.4734 C   0  0  0  0  0  0
   -1.0338    4.1441    3.5835 H   0  0  0  0  0  0
   -5.8490    2.9510    3.9926 H   0  0  0  0  0  0
   -4.2792    4.3349    4.5907 C   0  0  0  0  0  0
   -2.5000    5.5235    4.9922 H   0  0  0  0  0  0
   -5.1615    5.1555    5.4307 N   0  3  0  0  0  0
   -6.3612    4.8372    5.5113 O   0  0  0  0  0  0
   -4.6694    6.1328    6.0248 O   0  5  0  0  0  0
   -0.7579    1.1321    0.0565 C   0  0  0  0  0  0
   -1.2842    0.4192   -0.5785 H   0  0  0  0  0  0
  1  3  2  0  0  0
  1 22  1  0  0  0
  1 33  1  0  0  0
  2  4  1  0  0  0
  2 33  1  0  0  0
  4  5  2  0  0  0
  4 22  1  0  0  0
  5  6  1  0  0  0
  6  7  2  0  0  0
  7  8  1  0  0  0
  7  9  1  0  0  0
  8 10  1  0  0  0
  8 11  2  0  0  0
  9 12  2  0  0  0
  9 13  1  0  0  0
 10 14  1  0  0  0
 10 12  1  0  0  0
 12 15  1  0  0  0
 13 16  1  0  0  0
 13 17  2  0  0  0
 15 18  2  0  0  0
 15 19  1  0  0  0
 17 18  1  0  0  0
 17 20  1  0  0  0
 18 21  1  0  0  0
 22 30  1  0  0  0
 23 24  1  0  0  0
 23 25  1  0  0  0
 23 26  1  0  0  0
 23 30  1  0  0  0
 26 27  2  0  0  0
 26 28  2  0  0  0
 26 29  1  0  0  0
 30 31  1  0  0  0
 30 32  1  0  0  0
 33 51  2  0  0  0
 34 35  2  0  0  0
 34 36  1  0  0  0
 34 51  1  0  0  0
 35 37  1  0  0  0
 35 38  1  0  0  0
 38 39  2  0  0  0
 38 40  1  0  0  0
 39 41  1  0  0  0
 39 42  1  0  0  0
 40 43  2  0  0  0
 40 44  1  0  0  0
 42 45  1  0  0  0
 42 46  2  0  0  0
 43 46  1  0  0  0
 43 47  1  0  0  0
 46 48  1  0  0  0
 48 49  2  0  0  0
 48 50  1  0  0  0
 51 52  1  0  0  0
M  CHG  3  29  -1  48   1  50  -1
M  END
> <s_m_entry_id>
80

> <s_m_entry_name>
s22_input.1

> <s_m_Source_Path>
H:\10_02_2020\GETAWAY_interpret\1_publikacja\2_materialy\6_designed_compaunds\2_designed_high_HATS5m\R1_R2_R4

> <s_m_Source_File>
h22_output_opt.mae

> <i_m_Source_File_Index>
1

> <r_mmod_Stretch_Energy-MMFF94>
24.1732406616211

> <r_mmod_Bend_Energy-MMFF94>
177.321426391602

> <r_mmod_Torsional_Energy-MMFF94>
39.154899597168

> <r_mmod_Improper_Torsional_Energy-MMFF94>
0.0469920597970486

> <r_mmod_Van_der_Waal_Energy-MMFF94>
202.791961669922

> <r_mmod_Electrostatic_Energy-MMFF94>
-89.0425491333008

> <r_mmod_Solvation_Energy-MMFF94>
-424.748260498047

> <b_mmod_Minimization_Converged-MMFF94>
1

> <r_mmod_RMS_Derivative-MMFF94>
0.0359113551676273

> <s_m_job_name>
mmod_mini_36

$$$$
h23
                    3D
 Structure written by MMmdl.
 48 52  0  0  1  0            999 V2000
    1.5115    2.0125    0.8218 C   0  0  0  0  0  0
    1.5108    0.0036   -0.8552 S   0  0  0  0  0  0
    1.1831    2.7171    1.7680 O   0  0  0  0  0  0
    3.0324    0.6938   -0.3663 C   0  0  0  0  0  0
    4.2174    0.2901   -0.7029 N   0  0  0  0  0  0
    4.2564   -0.8107   -1.5468 N   0  0  0  0  0  0
    5.4537   -1.1845   -1.8768 C   0  0  0  0  0  0
    6.8199   -0.5864   -1.4734 C   0  0  0  0  0  0
    5.7576   -2.3161   -2.7496 C   0  0  0  0  0  0
    7.7575   -1.3768   -2.1079 N   0  0  0  0  0  0
    7.0227    0.3720   -0.7555 O   0  0  0  0  0  0
    7.1454   -2.3821   -2.8503 C   0  0  0  0  0  0
    4.9227   -3.2055   -3.3958 C   0  0  0  0  0  0
    8.7577   -1.2331   -2.0362 H   0  0  0  0  0  0
    7.7640   -3.3517   -3.6104 C   0  0  0  0  0  0
    3.8451   -3.1335   -3.3017 H   0  0  0  0  0  0
    5.5382   -4.1916   -4.1684 C   0  0  0  0  0  0
    6.9420   -4.2683   -4.2779 C   0  0  0  0  0  0
    8.8444   -3.4104   -3.6944 H   0  0  0  0  0  0
    4.4681   -5.4528   -5.0890 Br  0  0  0  0  0  0
    7.4027   -5.0454   -4.8858 H   0  0  0  0  0  0
    2.8236    1.7617    0.4643 N   0  0  0  0  0  0
    4.7222    3.3698    0.1261 C   0  0  0  0  0  0
    4.9636    2.8567   -0.8096 H   0  0  0  0  0  0
    5.6624    3.6745    0.5998 H   0  0  0  0  0  0
    3.8709    4.8774   -0.3026 S   0  0  0  0  0  0
    4.8069    5.5907   -1.1688 O   0  0  0  0  0  0
    2.6543    4.4580   -0.9902 O   0  0  0  0  0  0
    3.6300    5.5681    0.9624 O   0  5  0  0  0  0
    3.9349    2.4853    1.0863 C   0  0  0  0  0  0
    4.6176    1.7282    1.4920 H   0  0  0  0  0  0
    3.5713    3.0698    1.9374 H   0  0  0  0  0  0
    0.5660    1.1934   -0.0124 C   0  0  0  0  0  0
   -0.7694    1.3349   -0.1151 C   0  0  0  0  0  0
   -1.5721    2.4670    0.5057 C   0  0  0  0  0  0
   -1.7584    0.4979   -0.8454 C   0  0  0  0  0  0
   -2.8892    2.2140    0.1726 N   0  0  0  0  0  0
   -1.1930    3.4420    1.1269 O   0  0  0  0  0  0
   -3.0096    1.0831   -0.6202 C   0  0  0  0  0  0
   -1.6944   -0.6530   -1.6163 C   0  0  0  0  0  0
   -3.6586    2.8167    0.4406 H   0  0  0  0  0  0
   -4.1919    0.5834   -1.1348 C   0  0  0  0  0  0
   -0.7650   -1.1698   -1.8242 H   0  0  0  0  0  0
   -2.8785   -1.1823   -2.1513 C   0  0  0  0  0  0
   -4.1171   -0.5687   -1.9135 C   0  0  0  0  0  0
   -5.1458    1.0643   -0.9431 H   0  0  0  0  0  0
   -2.8359   -2.0855   -2.7595 H   0  0  0  0  0  0
   -5.0231   -0.9975   -2.3386 H   0  0  0  0  0  0
  1  3  2  0  0  0
  1 22  1  0  0  0
  1 33  1  0  0  0
  2  4  1  0  0  0
  2 33  1  0  0  0
  4  5  2  0  0  0
  4 22  1  0  0  0
  5  6  1  0  0  0
  6  7  2  0  0  0
  7  8  1  0  0  0
  7  9  1  0  0  0
  8 10  1  0  0  0
  8 11  2  0  0  0
  9 12  2  0  0  0
  9 13  1  0  0  0
 10 14  1  0  0  0
 10 12  1  0  0  0
 12 15  1  0  0  0
 13 16  1  0  0  0
 13 17  2  0  0  0
 15 18  2  0  0  0
 15 19  1  0  0  0
 17 18  1  0  0  0
 17 20  1  0  0  0
 18 21  1  0  0  0
 22 30  1  0  0  0
 23 24  1  0  0  0
 23 25  1  0  0  0
 23 26  1  0  0  0
 23 30  1  0  0  0
 26 27  2  0  0  0
 26 28  2  0  0  0
 26 29  1  0  0  0
 30 31  1  0  0  0
 30 32  1  0  0  0
 33 34  2  0  0  0
 34 35  1  0  0  0
 34 36  1  0  0  0
 35 37  1  0  0  0
 35 38  2  0  0  0
 36 39  2  0  0  0
 36 40  1  0  0  0
 37 41  1  0  0  0
 37 39  1  0  0  0
 39 42  1  0  0  0
 40 43  1  0  0  0
 40 44  2  0  0  0
 42 45  2  0  0  0
 42 46  1  0  0  0
 44 47  1  0  0  0
 44 45  1  0  0  0
 45 48  1  0  0  0
M  CHG  1  29  -1
M  END
> <s_m_entry_id>
81

> <s_m_entry_name>
s23_input.1

> <s_m_Source_Path>
H:\10_02_2020\GETAWAY_interpret\1_publikacja\2_materialy\6_designed_compaunds\2_designed_high_HATS5m\R1_R2_R4

> <s_m_Source_File>
h23_output_opt.mae

> <i_m_Source_File_Index>
1

> <r_mmod_Stretch_Energy-MMFF94>
25.4320678710938

> <r_mmod_Bend_Energy-MMFF94>
243.914352416992

> <r_mmod_Torsional_Energy-MMFF94>
11.1706104278564

> <r_mmod_Improper_Torsional_Energy-MMFF94>
0.809231638908386

> <r_mmod_Van_der_Waal_Energy-MMFF94>
176.95783996582

> <r_mmod_Electrostatic_Energy-MMFF94>
-265.458129882813

> <r_mmod_Solvation_Energy-MMFF94>
-465.217254638672

> <b_mmod_Minimization_Converged-MMFF94>
1

> <r_mmod_RMS_Derivative-MMFF94>
0.041878916323185

> <s_m_job_name>
mmod_mini_36

$$$$
h24
                    3D
 Structure written by MMmdl.
 41 43  0  0  1  0            999 V2000
    1.5185    2.0195    0.8258 C   0  0  0  0  0  0
    1.5328   -0.0284   -0.8688 S   0  0  0  0  0  0
    1.1747    2.8078    1.7055 O   0  0  0  0  0  0
    3.0386    0.7008   -0.3767 C   0  0  0  0  0  0
    4.2276    0.3224   -0.7285 N   0  0  0  0  0  0
    4.2844   -0.7678   -1.5851 N   0  0  0  0  0  0
    5.4855   -1.0972   -1.9466 C   0  0  0  0  0  0
    6.8397   -0.4560   -1.5696 C   0  0  0  0  0  0
    5.8073   -2.2097   -2.8375 C   0  0  0  0  0  0
    7.7885   -1.2078   -2.2337 N   0  0  0  0  0  0
    7.0268    0.5025   -0.8475 O   0  0  0  0  0  0
    7.1937   -2.2269   -2.9713 C   0  0  0  0  0  0
    4.9884   -3.1219   -3.4726 C   0  0  0  0  0  0
    8.7845   -1.0302   -2.1843 H   0  0  0  0  0  0
    7.8271   -3.1676   -3.7552 C   0  0  0  0  0  0
    3.9115   -3.0880   -3.3524 H   0  0  0  0  0  0
    5.6189   -4.0792   -4.2689 C   0  0  0  0  0  0
    7.0215   -4.1063   -4.4120 C   0  0  0  0  0  0
    8.9066   -3.1882   -3.8651 H   0  0  0  0  0  0
    4.5712   -5.3686   -5.1760 Br  0  0  0  0  0  0
    7.4940   -4.8616   -5.0381 H   0  0  0  0  0  0
    2.8272    1.7556    0.4725 N   0  0  0  0  0  0
    4.6928    3.4010    0.1083 C   0  0  0  0  0  0
    4.9246    2.8992   -0.8360 H   0  0  0  0  0  0
    5.6372    3.7160    0.5668 H   0  0  0  0  0  0
    3.8130    4.8995   -0.2931 S   0  0  0  0  0  0
    4.7253    5.6343   -1.1669 O   0  0  0  0  0  0
    2.5924    4.4692   -0.9668 O   0  0  0  0  0  0
    3.5818    5.5758    0.9815 O   0  5  0  0  0  0
    3.9388    2.4955    1.0761 C   0  0  0  0  0  0
    4.6426    1.7477    1.4627 H   0  0  0  0  0  0
    3.5811    3.0662    1.9392 H   0  0  0  0  0  0
    0.5272    1.2174   -0.0007 C   0  0  1  0  0  0
    0.0940    1.8851   -0.7521 H   0  0  0  0  0  0
   -1.5524    1.5144    1.3758 C   0  0  0  0  0  0
   -2.0747    2.2880    0.4052 O   0  0  0  0  0  0
   -1.9620    1.5777    2.5261 O   0  0  0  0  0  0
   -2.7655    2.8388    0.8467 H   0  0  0  0  0  0
   -0.5209    0.5416    0.8708 C   0  0  0  0  0  0
   -0.0549    0.0699    1.7453 H   0  0  0  0  0  0
   -1.0664   -0.2350    0.3209 H   0  0  0  0  0  0
  1  3  2  0  0  0
  1 22  1  0  0  0
  1 33  1  0  0  0
  2  4  1  0  0  0
  2 33  1  0  0  0
  4  5  2  0  0  0
  4 22  1  0  0  0
  5  6  1  0  0  0
  6  7  2  0  0  0
  7  8  1  0  0  0
  7  9  1  0  0  0
  8 10  1  0  0  0
  8 11  2  0  0  0
  9 12  2  0  0  0
  9 13  1  0  0  0
 10 14  1  0  0  0
 10 12  1  0  0  0
 12 15  1  0  0  0
 13 16  1  0  0  0
 13 17  2  0  0  0
 15 18  2  0  0  0
 15 19  1  0  0  0
 17 18  1  0  0  0
 17 20  1  0  0  0
 18 21  1  0  0  0
 22 30  1  0  0  0
 23 24  1  0  0  0
 23 25  1  0  0  0
 23 26  1  0  0  0
 23 30  1  0  0  0
 26 27  2  0  0  0
 26 28  2  0  0  0
 26 29  1  0  0  0
 30 31  1  0  0  0
 30 32  1  0  0  0
 33 34  1  0  0  0
 33 39  1  0  0  0
 35 36  1  0  0  0
 35 37  2  0  0  0
 35 39  1  0  0  0
 36 38  1  0  0  0
 39 40  1  0  0  0
 39 41  1  0  0  0
M  CHG  1  29  -1
M  END
> <s_m_entry_id>
82

> <s_m_entry_name>
s24_input.1

> <s_m_Source_Path>
H:\10_02_2020\GETAWAY_interpret\1_publikacja\2_materialy\6_designed_compaunds\2_designed_high_HATS5m\R1_R2_R4

> <s_m_Source_File>
h24_output_opt.mae

> <i_m_Source_File_Index>
1

> <r_mmod_Stretch_Energy-MMFF94>
14.3034687042236

> <r_mmod_Bend_Energy-MMFF94>
144.368148803711

> <r_mmod_Torsional_Energy-MMFF94>
13.2965326309204

> <r_mmod_Improper_Torsional_Energy-MMFF94>
0.389194935560226

> <r_mmod_Van_der_Waal_Energy-MMFF94>
116.73046875

> <r_mmod_Electrostatic_Energy-MMFF94>
-365.182952880859

> <r_mmod_Solvation_Energy-MMFF94>
-426.155151367188

> <b_mmod_Minimization_Converged-MMFF94>
1

> <r_mmod_RMS_Derivative-MMFF94>
0.0453257374465466

> <s_m_job_name>
mmod_mini_36

$$$$
h25
                    3D
 Structure written by MMmdl.
 58 64  0  0  1  0            999 V2000
    1.5051    2.0524    0.7965 C   0  0  0  0  0  0
    1.5204    0.0049   -0.8588 S   0  0  0  0  0  0
    0.5610    1.1835    0.0139 C   0  0  0  0  0  0
    1.1840    2.8888    1.6309 O   0  0  0  0  0  0
   -0.7848    1.2643   -0.0246 C   0  0  0  0  0  0
   -1.6465    0.2054   -0.7084 C   0  0  0  0  0  0
   -1.7450    2.2334    0.5642 C   0  0  0  0  0  0
   -2.9513    0.5382   -0.4083 N   0  0  0  0  0  0
   -1.3060   -0.7575   -1.3728 O   0  0  0  0  0  0
   -3.0244    1.7153    0.3191 C   0  0  0  0  0  0
   -1.6485    3.4732    1.1760 C   0  0  0  0  0  0
   -3.7513    0.0082   -0.7343 H   0  0  0  0  0  0
   -4.1963    2.3354    0.7151 C   0  0  0  0  0  0
   -0.7017    3.9741    1.3226 H   0  0  0  0  0  0
   -2.8222    4.1216    1.5900 C   0  0  0  0  0  0
   -4.0865    3.5571    1.3736 C   0  0  0  0  0  0
   -5.1691    1.8995    0.5109 H   0  0  0  0  0  0
   -2.6988    5.8081    2.4439 Br  0  0  0  0  0  0
   -4.9879    4.0736    1.6963 H   0  0  0  0  0  0
    3.0468    0.7020   -0.3889 C   0  0  0  0  0  0
    4.2361    0.3460   -0.7649 N   0  0  0  0  0  0
    4.2835   -0.7203   -1.6519 N   0  0  0  0  0  0
    5.4808   -1.0316   -2.0422 C   0  0  0  0  0  0
    6.8363   -0.3901   -1.6703 C   0  0  0  0  0  0
    5.7960   -2.1180   -2.9667 C   0  0  0  0  0  0
    7.7796   -1.1181   -2.3675 N   0  0  0  0  0  0
    7.0265    0.5518   -0.9277 O   0  0  0  0  0  0
    7.1802   -2.1221   -3.1221 C   0  0  0  0  0  0
    4.9732   -3.0190   -3.6126 C   0  0  0  0  0  0
    8.7751   -0.9345   -2.3294 H   0  0  0  0  0  0
    7.8075   -3.0378   -3.9397 C   0  0  0  0  0  0
    3.8981   -2.9958   -3.4751 H   0  0  0  0  0  0
    5.5975   -3.9509   -4.4431 C   0  0  0  0  0  0
    6.9979   -3.9647   -4.6083 C   0  0  0  0  0  0
    8.8852   -3.0482   -4.0667 H   0  0  0  0  0  0
    4.5445   -5.2237   -5.3673 Br  0  0  0  0  0  0
    7.4656   -4.7002   -5.2609 H   0  0  0  0  0  0
    2.8109    1.7221    0.4895 N   0  0  0  0  0  0
    3.8780    2.4812    1.0246 N   0  0  0  0  0  0
    4.2412    3.5914    0.2702 C   0  0  0  0  0  0
    4.4882    2.1171    2.2258 C   0  0  0  0  0  0
    5.3946    4.4581    0.7125 C   0  0  0  0  0  0
    3.6374    3.8945   -0.7725 O   0  0  0  0  0  0
    5.4594    2.7527    2.8414 N   0  0  0  0  0  0
    3.9399    0.6971    3.0305 S   0  0  0  0  0  0
    6.3162    3.8737    0.7697 H   0  0  0  0  0  0
    5.1654    4.9455    1.6633 H   0  0  0  0  0  0
    5.5542    5.2462   -0.0313 H   0  0  0  0  0  0
    5.8126    2.0995    4.0108 C   0  0  0  0  0  0
    5.0853    0.9426    4.2864 C   0  0  0  0  0  0
    6.8170    2.5018    4.9141 C   0  0  0  0  0  0
    5.3247    0.1695    5.4342 C   0  0  0  0  0  0
    7.3952    3.4007    4.7180 H   0  0  0  0  0  0
    7.0646    1.7397    6.0609 C   0  0  0  0  0  0
    6.3263    0.5883    6.3153 C   0  0  0  0  0  0
    4.7497   -0.7305    5.6362 H   0  0  0  0  0  0
    7.8409    2.0518    6.7577 H   0  0  0  0  0  0
    6.5297    0.0043    7.2122 H   0  0  0  0  0  0
  1  3  1  0  0  0
  1  4  2  0  0  0
  1 38  1  0  0  0
  2  3  1  0  0  0
  2 20  1  0  0  0
  3  5  2  0  0  0
  5  6  1  0  0  0
  5  7  1  0  0  0
  6  8  1  0  0  0
  6  9  2  0  0  0
  7 10  2  0  0  0
  7 11  1  0  0  0
  8 12  1  0  0  0
  8 10  1  0  0  0
 10 13  1  0  0  0
 11 14  1  0  0  0
 11 15  2  0  0  0
 13 16  2  0  0  0
 13 17  1  0  0  0
 15 16  1  0  0  0
 15 18  1  0  0  0
 16 19  1  0  0  0
 20 21  2  0  0  0
 20 38  1  0  0  0
 21 22  1  0  0  0
 22 23  2  0  0  0
 23 24  1  0  0  0
 23 25  1  0  0  0
 24 26  1  0  0  0
 24 27  2  0  0  0
 25 28  2  0  0  0
 25 29  1  0  0  0
 26 30  1  0  0  0
 26 28  1  0  0  0
 28 31  1  0  0  0
 29 32  1  0  0  0
 29 33  2  0  0  0
 31 34  2  0  0  0
 31 35  1  0  0  0
 33 34  1  0  0  0
 33 36  1  0  0  0
 34 37  1  0  0  0
 38 39  1  0  0  0
 39 40  1  0  0  0
 39 41  1  0  0  0
 40 42  1  0  0  0
 40 43  2  0  0  0
 41 44  2  0  0  0
 41 45  1  0  0  0
 42 46  1  0  0  0
 42 47  1  0  0  0
 42 48  1  0  0  0
 44 49  1  0  0  0
 45 50  1  0  0  0
 49 50  2  0  0  0
 49 51  1  0  0  0
 50 52  1  0  0  0
 51 53  1  0  0  0
 51 54  2  0  0  0
 52 55  2  0  0  0
 52 56  1  0  0  0
 54 57  1  0  0  0
 54 55  1  0  0  0
 55 58  1  0  0  0
M  END
> <s_m_entry_id>
83

> <s_m_entry_name>
s25_input.1

> <s_m_Source_Path>
H:\10_02_2020\GETAWAY_interpret\1_publikacja\2_materialy\6_designed_compaunds\2_designed_high_HATS5m\R1_R2_R4

> <s_m_Source_File>
h25_output_opt.mae

> <i_m_Source_File_Index>
1

> <r_mmod_Stretch_Energy-MMFF94>
36.9639358520508

> <r_mmod_Bend_Energy-MMFF94>
254.091781616211

> <r_mmod_Torsional_Energy-MMFF94>
20.8417873382568

> <r_mmod_Improper_Torsional_Energy-MMFF94>
0.404509484767914

> <r_mmod_Van_der_Waal_Energy-MMFF94>
263.302398681641

> <r_mmod_Electrostatic_Energy-MMFF94>
-235.200454711914

> <r_mmod_Solvation_Energy-MMFF94>
-111.455718994141

> <b_mmod_Minimization_Converged-MMFF94>
1

> <r_mmod_RMS_Derivative-MMFF94>
0.0489688329398632

> <s_m_job_name>
mmod_mini_36

$$$$
h26
                    3D
 Structure written by MMmdl.
 62 67  0  0  1  0            999 V2000
    1.5023    2.0903    0.7632 C   0  0  0  0  0  0
    1.5091    0.0201   -0.8951 S   0  0  0  0  0  0
    1.1471    3.0460    1.4431 O   0  0  0  0  0  0
    3.0405    0.6921   -0.3757 C   0  0  0  0  0  0
    4.2310    0.3173   -0.7301 N   0  0  0  0  0  0
    4.2778   -0.7422   -1.6249 N   0  0  0  0  0  0
    5.4734   -1.0406   -2.0303 C   0  0  0  0  0  0
    6.8270   -0.3883   -1.6705 C   0  0  0  0  0  0
    5.7878   -2.1186   -2.9646 C   0  0  0  0  0  0
    7.7689   -1.1036   -2.3826 N   0  0  0  0  0  0
    7.0170    0.5518   -0.9255 O   0  0  0  0  0  0
    7.1701   -2.1088   -3.1362 C   0  0  0  0  0  0
    4.9659   -3.0234   -3.6062 C   0  0  0  0  0  0
    8.7629   -0.9106   -2.3554 H   0  0  0  0  0  0
    7.7962   -3.0136   -3.9667 C   0  0  0  0  0  0
    3.8923   -3.0112   -3.4561 H   0  0  0  0  0  0
    5.5891   -3.9446   -4.4495 C   0  0  0  0  0  0
    6.9875   -3.9441   -4.6313 C   0  0  0  0  0  0
    8.8724   -3.0129   -4.1064 H   0  0  0  0  0  0
    4.5371   -5.2217   -5.3689 Br  0  0  0  0  0  0
    7.4543   -4.6714   -5.2937 H   0  0  0  0  0  0
    2.8076    1.7162    0.5075 N   0  0  0  0  0  0
    3.8746    2.5022    1.0001 N   0  0  0  0  0  0
    4.2525    3.5624    0.1836 C   0  0  0  0  0  0
    4.4719    2.2048    2.2252 C   0  0  0  0  0  0
    5.4057    4.4482    0.5871 C   0  0  0  0  0  0
    3.6641    3.8049   -0.8834 O   0  0  0  0  0  0
    5.4440    2.8662    2.8110 N   0  0  0  0  0  0
    3.9027    0.8390    3.1059 S   0  0  0  0  0  0
    6.3240    3.8641    0.6859 H   0  0  0  0  0  0
    5.1701    4.9894    1.5066 H   0  0  0  0  0  0
    5.5757    5.1925   -0.1983 H   0  0  0  0  0  0
    5.7803    2.2795    4.0201 C   0  0  0  0  0  0
    5.0390    1.1476    4.3562 C   0  0  0  0  0  0
    6.7805    2.7247    4.9077 C   0  0  0  0  0  0
    5.2605    0.4412    5.5496 C   0  0  0  0  0  0
    7.3694    3.6051    4.6648 H   0  0  0  0  0  0
    7.0103    2.0291    6.0995 C   0  0  0  0  0  0
    6.2582    0.9017    6.4141 C   0  0  0  0  0  0
    4.6747   -0.4398    5.7988 H   0  0  0  0  0  0
    7.7834    2.3743    6.7842 H   0  0  0  0  0  0
    6.4477    0.3696    7.3458 H   0  0  0  0  0  0
    0.5847    1.1462    0.0522 C   0  0  0  0  0  0
   -1.6344    1.9932    0.8380 C   0  0  0  0  0  0
   -1.6645    2.0011    2.1816 C   0  0  0  0  0  0
   -2.6958    2.9765   -0.1217 Cl  0  0  0  0  0  0
   -0.9942    1.3597    2.7505 H   0  0  0  0  0  0
   -2.5377    2.8383    3.0082 C   0  0  0  0  0  0
   -3.8831    2.4984    3.1976 C   0  0  0  0  0  0
   -2.0188    3.9859    3.6197 C   0  0  0  0  0  0
   -4.2982    1.6066    2.7306 H   0  0  0  0  0  0
   -4.7099    3.3019    3.9893 C   0  0  0  0  0  0
   -2.8379    4.7954    4.4132 C   0  0  0  0  0  0
   -0.9738    4.2599    3.4799 H   0  0  0  0  0  0
   -5.7513    3.0167    4.1196 H   0  0  0  0  0  0
   -4.1836    4.4503    4.5954 C   0  0  0  0  0  0
   -2.4115    5.6826    4.8757 H   0  0  0  0  0  0
   -5.0474    5.2979    5.4277 N   0  3  0  0  0  0
   -6.2422    4.9733    5.5595 O   0  5  0  0  0  0
   -4.5467    6.3022    5.9639 O   0  0  0  0  0  0
   -0.7560    1.1275    0.0804 C   0  0  0  0  0  0
   -1.2877    0.4026   -0.5363 H   0  0  0  0  0  0
  1  3  2  0  0  0
  1 22  1  0  0  0
  1 43  1  0  0  0
  2  4  1  0  0  0
  2 43  1  0  0  0
  4  5  2  0  0  0
  4 22  1  0  0  0
  5  6  1  0  0  0
  6  7  2  0  0  0
  7  8  1  0  0  0
  7  9  1  0  0  0
  8 10  1  0  0  0
  8 11  2  0  0  0
  9 12  2  0  0  0
  9 13  1  0  0  0
 10 14  1  0  0  0
 10 12  1  0  0  0
 12 15  1  0  0  0
 13 16  1  0  0  0
 13 17  2  0  0  0
 15 18  2  0  0  0
 15 19  1  0  0  0
 17 18  1  0  0  0
 17 20  1  0  0  0
 18 21  1  0  0  0
 22 23  1  0  0  0
 23 24  1  0  0  0
 23 25  1  0  0  0
 24 26  1  0  0  0
 24 27  2  0  0  0
 25 28  2  0  0  0
 25 29  1  0  0  0
 26 30  1  0  0  0
 26 31  1  0  0  0
 26 32  1  0  0  0
 28 33  1  0  0  0
 29 34  1  0  0  0
 33 34  2  0  0  0
 33 35  1  0  0  0
 34 36  1  0  0  0
 35 37  1  0  0  0
 35 38  2  0  0  0
 36 39  2  0  0  0
 36 40  1  0  0  0
 38 41  1  0  0  0
 38 39  1  0  0  0
 39 42  1  0  0  0
 43 61  2  0  0  0
 44 45  2  0  0  0
 44 46  1  0  0  0
 44 61  1  0  0  0
 45 47  1  0  0  0
 45 48  1  0  0  0
 48 49  2  0  0  0
 48 50  1  0  0  0
 49 51  1  0  0  0
 49 52  1  0  0  0
 50 53  2  0  0  0
 50 54  1  0  0  0
 52 55  1  0  0  0
 52 56  2  0  0  0
 53 56  1  0  0  0
 53 57  1  0  0  0
 56 58  1  0  0  0
 58 59  1  0  0  0
 58 60  2  0  0  0
 61 62  1  0  0  0
M  CHG  2  58   1  59  -1
M  END
> <s_m_entry_id>
84

> <s_m_entry_name>
s26_input.1

> <s_m_Source_Path>
H:\10_02_2020\GETAWAY_interpret\1_publikacja\2_materialy\6_designed_compaunds\2_designed_high_HATS5m\R1_R2_R4

> <s_m_Source_File>
h26_output_opt.mae

> <i_m_Source_File_Index>
1

> <r_mmod_Stretch_Energy-MMFF94>
34.4803581237793

> <r_mmod_Bend_Energy-MMFF94>
184.38020324707

> <r_mmod_Torsional_Energy-MMFF94>
50.4789733886719

> <r_mmod_Improper_Torsional_Energy-MMFF94>
-0.275174528360367

> <r_mmod_Van_der_Waal_Energy-MMFF94>
282.169769287109

> <r_mmod_Electrostatic_Energy-MMFF94>
1.05865371227264

> <r_mmod_Solvation_Energy-MMFF94>
-115.07014465332

> <b_mmod_Minimization_Converged-MMFF94>
1

> <r_mmod_RMS_Derivative-MMFF94>
0.0495717115700245

> <s_m_job_name>
mmod_mini_37

$$$$
h27
                    3D
 Structure written by MMmdl.
 58 64  0  0  1  0            999 V2000
    1.5050    2.0529    0.7964 C   0  0  0  0  0  0
    1.5207    0.0049   -0.8589 S   0  0  0  0  0  0
    1.1858    2.8911    1.6297 O   0  0  0  0  0  0
    3.0468    0.7020   -0.3891 C   0  0  0  0  0  0
    4.2360    0.3464   -0.7658 N   0  0  0  0  0  0
    4.2831   -0.7192   -1.6535 N   0  0  0  0  0  0
    5.4798   -1.0267   -2.0488 C   0  0  0  0  0  0
    6.8347   -0.3812   -1.6819 C   0  0  0  0  0  0
    5.7945   -2.1113   -2.9754 C   0  0  0  0  0  0
    7.7774   -1.1057   -2.3835 N   0  0  0  0  0  0
    7.0251    0.5607   -0.9393 O   0  0  0  0  0  0
    7.1781   -2.1109   -3.1365 C   0  0  0  0  0  0
    4.9718   -3.0142   -3.6188 C   0  0  0  0  0  0
    8.7725   -0.9189   -2.3494 H   0  0  0  0  0  0
    7.8048   -3.0239   -3.9576 C   0  0  0  0  0  0
    3.8972   -2.9946   -3.4769 H   0  0  0  0  0  0
    5.5956   -3.9434   -4.4528 C   0  0  0  0  0  0
    6.9953   -3.9526   -4.6238 C   0  0  0  0  0  0
    8.8820   -3.0308   -4.0889 H   0  0  0  0  0  0
    4.5426   -5.2183   -5.3742 Br  0  0  0  0  0  0
    7.4626   -4.6861   -5.2790 H   0  0  0  0  0  0
    2.8109    1.7217    0.4897 N   0  0  0  0  0  0
    3.8786    2.4807    1.0240 N   0  0  0  0  0  0
    4.2434    3.5893    0.2681 C   0  0  0  0  0  0
    4.4882    2.1175    2.2258 C   0  0  0  0  0  0
    5.3990    4.4540    0.7084 C   0  0  0  0  0  0
    3.6395    3.8924   -0.7746 O   0  0  0  0  0  0
    5.4597    2.7530    2.8410 N   0  0  0  0  0  0
    3.9384    0.6990    3.0322 S   0  0  0  0  0  0
    6.3192    3.8674    0.7664 H   0  0  0  0  0  0
    5.1714    4.9438    1.6583 H   0  0  0  0  0  0
    5.5604    5.2402   -0.0370 H   0  0  0  0  0  0
    5.8114    2.1014    4.0118 C   0  0  0  0  0  0
    5.0827    0.9458    4.2890 C   0  0  0  0  0  0
    6.8155    2.5044    4.9152 C   0  0  0  0  0  0
    5.3200    0.1748    5.4385 C   0  0  0  0  0  0
    7.3950    3.4022    4.7180 H   0  0  0  0  0  0
    7.0610    1.7443    6.0638 C   0  0  0  0  0  0
    6.3211    0.5943    6.3199 C   0  0  0  0  0  0
    4.7437   -0.7240    5.6419 H   0  0  0  0  0  0
    7.8371    2.0568    6.7608 H   0  0  0  0  0  0
    6.5228    0.0120    7.2183 H   0  0  0  0  0  0
    0.5608    1.1833    0.0141 C   0  0  0  0  0  0
   -0.7850    1.2633   -0.0268 C   0  0  0  0  0  0
   -1.6450    0.2081   -0.7187 C   0  0  0  0  0  0
   -1.7468    2.2305    0.5609 C   0  0  0  0  0  0
   -2.9511    0.5436   -0.4285 N   0  0  0  0  0  0
   -1.3026   -0.7547   -1.3825 O   0  0  0  0  0  0
   -3.0258    1.7183    0.3032 C   0  0  0  0  0  0
   -1.6540    3.4644    1.1837 C   0  0  0  0  0  0
   -3.7504    0.0171   -0.7615 H   0  0  0  0  0  0
   -4.1985    2.3405    0.6935 C   0  0  0  0  0  0
   -0.7125    3.9706    1.3509 H   0  0  0  0  0  0
   -2.8265    4.1189    1.5942 C   0  0  0  0  0  0
   -4.0888    3.5569    1.3599 C   0  0  0  0  0  0
   -5.1713    1.9095    0.4791 H   0  0  0  0  0  0
   -2.7546    5.0855    2.0922 H   0  0  0  0  0  0
   -4.9848    4.0843    1.6824 H   0  0  0  0  0  0
  1  3  2  0  0  0
  1 22  1  0  0  0
  1 43  1  0  0  0
  2  4  1  0  0  0
  2 43  1  0  0  0
  4  5  2  0  0  0
  4 22  1  0  0  0
  5  6  1  0  0  0
  6  7  2  0  0  0
  7  8  1  0  0  0
  7  9  1  0  0  0
  8 10  1  0  0  0
  8 11  2  0  0  0
  9 12  2  0  0  0
  9 13  1  0  0  0
 10 14  1  0  0  0
 10 12  1  0  0  0
 12 15  1  0  0  0
 13 16  1  0  0  0
 13 17  2  0  0  0
 15 18  2  0  0  0
 15 19  1  0  0  0
 17 18  1  0  0  0
 17 20  1  0  0  0
 18 21  1  0  0  0
 22 23  1  0  0  0
 23 24  1  0  0  0
 23 25  1  0  0  0
 24 26  1  0  0  0
 24 27  2  0  0  0
 25 28  2  0  0  0
 25 29  1  0  0  0
 26 30  1  0  0  0
 26 31  1  0  0  0
 26 32  1  0  0  0
 28 33  1  0  0  0
 29 34  1  0  0  0
 33 34  2  0  0  0
 33 35  1  0  0  0
 34 36  1  0  0  0
 35 37  1  0  0  0
 35 38  2  0  0  0
 36 39  2  0  0  0
 36 40  1  0  0  0
 38 41  1  0  0  0
 38 39  1  0  0  0
 39 42  1  0  0  0
 43 44  2  0  0  0
 44 45  1  0  0  0
 44 46  1  0  0  0
 45 47  1  0  0  0
 45 48  2  0  0  0
 46 49  1  0  0  0
 46 50  2  0  0  0
 47 51  1  0  0  0
 47 49  1  0  0  0
 49 52  2  0  0  0
 50 53  1  0  0  0
 50 54  1  0  0  0
 52 55  1  0  0  0
 52 56  1  0  0  0
 54 57  1  0  0  0
 54 55  2  0  0  0
 55 58  1  0  0  0
M  END
> <s_m_entry_id>
85

> <s_m_entry_name>
s27_input.1

> <s_m_Source_Path>
H:\10_02_2020\GETAWAY_interpret\1_publikacja\2_materialy\6_designed_compaunds\2_designed_high_HATS5m\R1_R2_R4

> <s_m_Source_File>
h27_output_opt.mae

> <i_m_Source_File_Index>
1

> <r_mmod_Stretch_Energy-MMFF94>
36.9998092651367

> <r_mmod_Bend_Energy-MMFF94>
254.651565551758

> <r_mmod_Torsional_Energy-MMFF94>
20.4018859863281

> <r_mmod_Improper_Torsional_Energy-MMFF94>
0.375884711742401

> <r_mmod_Van_der_Waal_Energy-MMFF94>
260.053741455078

> <r_mmod_Electrostatic_Energy-MMFF94>
-214.191833496094

> <r_mmod_Solvation_Energy-MMFF94>
-110.881942749023

> <b_mmod_Minimization_Converged-MMFF94>
1

> <r_mmod_RMS_Derivative-MMFF94>
0.0355273485183716

> <s_m_job_name>
mmod_mini_37

$$$$
h28
                    3D
 Structure written by MMmdl.
 51 55  0  0  1  0            999 V2000
    1.5127    2.0775    0.7835 C   0  0  0  0  0  0
    1.5410   -0.0141   -0.8935 S   0  0  0  0  0  0
    1.1778    2.9989    1.5274 O   0  0  0  0  0  0
    3.0521    0.6995   -0.3872 C   0  0  0  0  0  0
    4.2462    0.3498   -0.7543 N   0  0  0  0  0  0
    4.3110   -0.7077   -1.6504 N   0  0  0  0  0  0
    5.5112   -0.9841   -2.0576 C   0  0  0  0  0  0
    6.8533   -0.3084   -1.6982 C   0  0  0  0  0  0
    5.8438   -2.0550   -2.9939 C   0  0  0  0  0  0
    7.8071   -1.0057   -2.4124 N   0  0  0  0  0  0
    7.0275    0.6337   -0.9518 O   0  0  0  0  0  0
    7.2256   -2.0202   -3.1668 C   0  0  0  0  0  0
    5.0376   -2.9734   -3.6362 C   0  0  0  0  0  0
    8.7976   -0.7951   -2.3857 H   0  0  0  0  0  0
    7.8669   -2.9126   -3.9991 C   0  0  0  0  0  0
    3.9641   -2.9804   -3.4849 H   0  0  0  0  0  0
    5.6763   -3.8820   -4.4814 C   0  0  0  0  0  0
    7.0743   -3.8564   -4.6644 C   0  0  0  0  0  0
    8.9428   -2.8926   -4.1397 H   0  0  0  0  0  0
    4.6464   -5.1763   -5.4018 Br  0  0  0  0  0  0
    7.5534   -4.5742   -5.3284 H   0  0  0  0  0  0
    2.8143    1.7148    0.5010 N   0  0  0  0  0  0
    3.8843    2.4911    1.0087 N   0  0  0  0  0  0
    4.2521    3.5753    0.2186 C   0  0  0  0  0  0
    4.4994    2.1583    2.2165 C   0  0  0  0  0  0
    5.4114    4.4486    0.6316 C   0  0  0  0  0  0
    3.6478    3.8497   -0.8317 O   0  0  0  0  0  0
    5.4765    2.8058    2.8098 N   0  0  0  0  0  0
    3.9461    0.7649    3.0635 S   0  0  0  0  0  0
    6.3303    3.8613    0.7024 H   0  0  0  0  0  0
    5.1882    4.9645    1.5686 H   0  0  0  0  0  0
    5.5723    5.2140   -0.1352 H   0  0  0  0  0  0
    5.8316    2.1834    3.9954 C   0  0  0  0  0  0
    5.0988    1.0391    4.3069 C   0  0  0  0  0  0
    6.8427    2.6049    4.8824 C   0  0  0  0  0  0
    5.3389    0.2974    5.4750 C   0  0  0  0  0  0
    7.4254    3.4944    4.6584 H   0  0  0  0  0  0
    7.0911    1.8740    6.0491 C   0  0  0  0  0  0
    6.3471    0.7349    6.3394 C   0  0  0  0  0  0
    4.7594   -0.5929    5.7052 H   0  0  0  0  0  0
    7.8726    2.2008    6.7333 H   0  0  0  0  0  0
    6.5511    0.1753    7.2516 H   0  0  0  0  0  0
    0.5242    1.1872    0.0484 C   0  0  1  0  0  0
   -0.0202    1.8024   -0.6746 H   0  0  0  0  0  0
   -1.4295    1.3683    1.6100 C   0  0  0  0  0  0
   -2.1237    2.0478    0.6776 O   0  0  0  0  0  0
   -1.6957    1.4658    2.7989 O   0  0  0  0  0  0
   -2.7995    2.5691    1.1750 H   0  0  0  0  0  0
   -0.3874    0.4549    1.0221 C   0  0  0  0  0  0
    0.1886    0.0304    1.8542 H   0  0  0  0  0  0
   -0.9270   -0.3666    0.5354 H   0  0  0  0  0  0
  1  3  2  0  0  0
  1 22  1  0  0  0
  1 43  1  0  0  0
  2  4  1  0  0  0
  2 43  1  0  0  0
  4  5  2  0  0  0
  4 22  1  0  0  0
  5  6  1  0  0  0
  6  7  2  0  0  0
  7  8  1  0  0  0
  7  9  1  0  0  0
  8 10  1  0  0  0
  8 11  2  0  0  0
  9 12  2  0  0  0
  9 13  1  0  0  0
 10 14  1  0  0  0
 10 12  1  0  0  0
 12 15  1  0  0  0
 13 16  1  0  0  0
 13 17  2  0  0  0
 15 18  2  0  0  0
 15 19  1  0  0  0
 17 18  1  0  0  0
 17 20  1  0  0  0
 18 21  1  0  0  0
 22 23  1  0  0  0
 23 24  1  0  0  0
 23 25  1  0  0  0
 24 26  1  0  0  0
 24 27  2  0  0  0
 25 28  2  0  0  0
 25 29  1  0  0  0
 26 30  1  0  0  0
 26 31  1  0  0  0
 26 32  1  0  0  0
 28 33  1  0  0  0
 29 34  1  0  0  0
 33 34  2  0  0  0
 33 35  1  0  0  0
 34 36  1  0  0  0
 35 37  1  0  0  0
 35 38  2  0  0  0
 36 39  2  0  0  0
 36 40  1  0  0  0
 38 41  1  0  0  0
 38 39  1  0  0  0
 39 42  1  0  0  0
 43 44  1  0  0  0
 43 49  1  0  0  0
 45 46  1  0  0  0
 45 47  2  0  0  0
 45 49  1  0  0  0
 46 48  1  0  0  0
 49 50  1  0  0  0
 49 51  1  0  0  0
M  END
> <s_m_entry_id>
86

> <s_m_entry_name>
s28_input.1

> <s_m_Source_Path>
H:\10_02_2020\GETAWAY_interpret\1_publikacja\2_materialy\6_designed_compaunds\2_designed_high_HATS5m\R1_R2_R4

> <s_m_Source_File>
h28_output_opt.mae

> <i_m_Source_File_Index>
1

> <r_mmod_Stretch_Energy-MMFF94>
24.9747104644775

> <r_mmod_Bend_Energy-MMFF94>
151.094863891602

> <r_mmod_Torsional_Energy-MMFF94>
25.4676837921143

> <r_mmod_Improper_Torsional_Energy-MMFF94>
0.140802726149559

> <r_mmod_Van_der_Waal_Energy-MMFF94>
193.751281738281

> <r_mmod_Electrostatic_Energy-MMFF94>
-279.398071289063

> <r_mmod_Solvation_Energy-MMFF94>
-113.221099853516

> <b_mmod_Minimization_Converged-MMFF94>
1

> <r_mmod_RMS_Derivative-MMFF94>
0.0452675074338913

> <s_m_job_name>
mmod_mini_37

$$$$
h29
                    3D
 Structure written by MMmdl.
 61 67  0  0  1  0            999 V2000
    1.5048    2.1031    0.7327 C   0  0  0  0  0  0
    1.5181    0.0484   -0.9154 S   0  0  0  0  0  0
    0.5655    1.1236    0.0864 C   0  0  0  0  0  0
    1.1735    3.1395    1.2962 O   0  0  0  0  0  0
   -0.7737    1.0658    0.2292 C   0  0  0  0  0  0
   -1.6517    0.1595   -0.6280 C   0  0  0  0  0  0
   -1.7116    1.8122    1.1052 C   0  0  0  0  0  0
   -2.9522    0.4852   -0.2993 N   0  0  0  0  0  0
   -1.3265   -0.6750   -1.4541 O   0  0  0  0  0  0
   -3.0020    1.4333    0.7106 C   0  0  0  0  0  0
   -1.5803    2.6605    2.1934 C   0  0  0  0  0  0
   -3.7614    0.0373   -0.7135 H   0  0  0  0  0  0
   -4.1584    1.9142    1.2983 C   0  0  0  0  0  0
   -0.6156    2.9267    2.6041 H   0  0  0  0  0  0
   -2.7380    3.1643    2.8050 C   0  0  0  0  0  0
   -4.0177    2.8062    2.3585 C   0  0  0  0  0  0
   -5.1417    1.6012    0.9619 H   0  0  0  0  0  0
   -2.5716    4.3398    4.2812 Br  0  0  0  0  0  0
   -4.9064    3.2014    2.8459 H   0  0  0  0  0  0
    3.0441    0.6773   -0.3592 C   0  0  0  0  0  0
    4.2383    0.2817   -0.6767 N   0  0  0  0  0  0
    4.3018   -0.7780   -1.5700 N   0  0  0  0  0  0
    5.4916   -1.2773   -1.7055 C   0  0  0  0  0  0
    6.8123   -0.8737   -1.0107 C   0  0  0  0  0  0
    5.8323   -2.3865   -2.5928 C   0  0  0  0  0  0
    7.7639   -1.7297   -1.5280 N   0  0  0  0  0  0
    6.9733    0.0018   -0.1839 O   0  0  0  0  0  0
    7.1993   -2.6106   -2.4457 C   0  0  0  0  0  0
    5.0447   -3.1321   -3.4470 C   0  0  0  0  0  0
    8.7412   -1.7136   -1.2623 H   0  0  0  0  0  0
    7.8437   -3.6020   -3.1546 C   0  0  0  0  0  0
    3.9826   -2.9379   -3.5443 H   0  0  0  0  0  0
    5.6868   -4.1386   -4.1700 C   0  0  0  0  0  0
    7.0698   -4.3751   -4.0293 C   0  0  0  0  0  0
    8.9081   -3.7838   -3.0461 H   0  0  0  0  0  0
    4.6821   -5.2091   -5.3649 Br  0  0  0  0  0  0
    7.5518   -5.1655   -4.6026 H   0  0  0  0  0  0
    2.8118    1.7126    0.5077 N   0  0  0  0  0  0
    4.5299    1.9732    2.1447 C   0  0  0  0  0  0
    5.8750    2.6581    2.4097 C   0  0  0  0  0  0
    4.0693    1.0688    2.8450 O   0  0  0  0  0  0
    5.7121    3.7377    2.4950 H   0  0  0  0  0  0
    6.5378    2.4599    1.5603 H   0  0  0  0  0  0
    6.4839    2.1483    3.6335 N   0  0  0  0  0  0
    6.1478    2.7324    4.8460 C   0  0  0  0  0  0
    7.3359    1.0704    3.5666 C   0  0  0  0  0  0
    5.3612    3.6711    4.9606 O   0  0  0  0  0  0
    6.7974    2.1521    6.0397 C   0  0  0  0  0  0
    7.9188    0.5249    4.5825 N   0  0  0  0  0  0
    7.5072    0.6762    2.5516 H   0  0  0  0  0  0
    7.6597    1.0690    5.8502 C   0  0  0  0  0  0
    6.5573    2.6699    7.3183 C   0  0  0  0  0  0
    8.2848    0.5057    6.9658 C   0  0  0  0  0  0
    5.8850    3.5131    7.4604 H   0  0  0  0  0  0
    7.1884    2.0975    8.4223 C   0  0  0  0  0  0
    8.0515    1.0164    8.2461 C   0  0  0  0  0  0
    8.9597   -0.3386    6.8404 H   0  0  0  0  0  0
    7.0078    2.4936    9.4201 H   0  0  0  0  0  0
    8.5449    0.5681    9.1069 H   0  0  0  0  0  0
    3.8813    2.4696    1.0258 N   0  0  0  0  0  0
    4.3962    3.0214    0.3413 H   0  0  0  0  0  0
  1  3  1  0  0  0
  1  4  2  0  0  0
  1 38  1  0  0  0
  2  3  1  0  0  0
  2 20  1  0  0  0
  3  5  2  0  0  0
  5  6  1  0  0  0
  5  7  1  0  0  0
  6  8  1  0  0  0
  6  9  2  0  0  0
  7 10  2  0  0  0
  7 11  1  0  0  0
  8 12  1  0  0  0
  8 10  1  0  0  0
 10 13  1  0  0  0
 11 14  1  0  0  0
 11 15  2  0  0  0
 13 16  2  0  0  0
 13 17  1  0  0  0
 15 16  1  0  0  0
 15 18  1  0  0  0
 16 19  1  0  0  0
 20 21  2  0  0  0
 20 38  1  0  0  0
 21 22  1  0  0  0
 22 23  2  0  0  0
 23 24  1  0  0  0
 23 25  1  0  0  0
 24 26  1  0  0  0
 24 27  2  0  0  0
 25 28  2  0  0  0
 25 29  1  0  0  0
 26 30  1  0  0  0
 26 28  1  0  0  0
 28 31  1  0  0  0
 29 32  1  0  0  0
 29 33  2  0  0  0
 31 34  2  0  0  0
 31 35  1  0  0  0
 33 34  1  0  0  0
 33 36  1  0  0  0
 34 37  1  0  0  0
 38 60  1  0  0  0
 39 40  1  0  0  0
 39 41  2  0  0  0
 39 60  1  0  0  0
 40 42  1  0  0  0
 40 43  1  0  0  0
 40 44  1  0  0  0
 44 45  1  0  0  0
 44 46  1  0  0  0
 45 47  2  0  0  0
 45 48  1  0  0  0
 46 49  2  0  0  0
 46 50  1  0  0  0
 48 51  2  0  0  0
 48 52  1  0  0  0
 49 51  1  0  0  0
 51 53  1  0  0  0
 52 54  1  0  0  0
 52 55  2  0  0  0
 53 56  2  0  0  0
 53 57  1  0  0  0
 55 58  1  0  0  0
 55 56  1  0  0  0
 56 59  1  0  0  0
 60 61  1  0  0  0
M  END
> <s_m_entry_id>
87

> <s_m_entry_name>
s29_input.1

> <s_m_Source_Path>
H:\10_02_2020\GETAWAY_interpret\1_publikacja\2_materialy\6_designed_compaunds\2_designed_high_HATS5m\R1_R2_R4

> <s_m_Source_File>
h29_output_opt.mae

> <i_m_Source_File_Index>
1

> <r_mmod_Stretch_Energy-MMFF94>
35.8483619689941

> <r_mmod_Bend_Energy-MMFF94>
235.642715454102

> <r_mmod_Torsional_Energy-MMFF94>
30.6539344787598

> <r_mmod_Improper_Torsional_Energy-MMFF94>
-3.47887992858887

> <r_mmod_Van_der_Waal_Energy-MMFF94>
288.634368896484

> <r_mmod_Electrostatic_Energy-MMFF94>
-209.587738037109

> <r_mmod_Solvation_Energy-MMFF94>
-159.602691650391

> <b_mmod_Minimization_Converged-MMFF94>
1

> <r_mmod_RMS_Derivative-MMFF94>
0.0429959557950497

> <s_m_job_name>
mmod_mini_37

$$$$
h30
                    3D
 Structure written by MMmdl.
 65 70  0  0  1  0            999 V2000
    1.5017    2.0705    0.7917 C   0  0  0  0  0  0
    1.5099    0.0143   -0.8908 S   0  0  0  0  0  0
    1.1418    2.9525    1.5636 O   0  0  0  0  0  0
    3.0388    0.6828   -0.3674 C   0  0  0  0  0  0
    4.2328    0.2909   -0.6915 N   0  0  0  0  0  0
    4.2944   -0.7888   -1.5608 N   0  0  0  0  0  0
    5.4755   -1.3171   -1.6564 C   0  0  0  0  0  0
    6.7866   -0.9309   -0.9343 C   0  0  0  0  0  0
    5.8131   -2.4501   -2.5141 C   0  0  0  0  0  0
    7.7316   -1.8163   -1.4125 N   0  0  0  0  0  0
    6.9455   -0.0463   -0.1168 O   0  0  0  0  0  0
    7.1707   -2.7015   -2.3283 C   0  0  0  0  0  0
    5.0305   -3.1942   -3.3741 C   0  0  0  0  0  0
    8.7018   -1.8178   -1.1212 H   0  0  0  0  0  0
    7.8101   -3.7201   -3.0023 C   0  0  0  0  0  0
    3.9758   -2.9786   -3.5020 H   0  0  0  0  0  0
    5.6676   -4.2282   -4.0619 C   0  0  0  0  0  0
    7.0410   -4.4924   -3.8819 C   0  0  0  0  0  0
    8.8670   -3.9233   -2.8634 H   0  0  0  0  0  0
    4.6689   -5.2990   -5.2616 Br  0  0  0  0  0  0
    7.5192   -5.3040   -4.4281 H   0  0  0  0  0  0
    2.8091    1.7369    0.4851 N   0  0  0  0  0  0
    4.4810    1.8511    2.1884 C   0  0  0  0  0  0
    5.8286    2.4907    2.5397 C   0  0  0  0  0  0
    3.9817    0.9136    2.8144 O   0  0  0  0  0  0
    5.6849    3.5677    2.6772 H   0  0  0  0  0  0
    6.5193    2.3232    1.7061 H   0  0  0  0  0  0
    6.3792    1.9032    3.7563 N   0  0  0  0  0  0
    6.0058    2.4277    4.9850 C   0  0  0  0  0  0
    7.2129    0.8131    3.6635 C   0  0  0  0  0  0
    5.2331    3.3752    5.1202 O   0  0  0  0  0  0
    6.5958    1.7700    6.1694 C   0  0  0  0  0  0
    7.7444    0.2013    4.6698 N   0  0  0  0  0  0
    7.4176    0.4711    2.6359 H   0  0  0  0  0  0
    7.4447    0.6811    5.9544 C   0  0  0  0  0  0
    6.3140    2.2223    7.4643 C   0  0  0  0  0  0
    8.0137    0.0451    7.0609 C   0  0  0  0  0  0
    5.6523    3.0703    7.6261 H   0  0  0  0  0  0
    6.8893    1.5777    8.5588 C   0  0  0  0  0  0
    7.7386    0.4901    8.3573 C   0  0  0  0  0  0
    8.6773   -0.8050    6.9157 H   0  0  0  0  0  0
    6.6760    1.9227    9.5691 H   0  0  0  0  0  0
    8.1886   -0.0143    9.2107 H   0  0  0  0  0  0
    3.8806    2.4296    1.0815 N   0  0  0  0  0  0
    4.4303    3.0077    0.4478 H   0  0  0  0  0  0
    0.5846    1.1604    0.0335 C   0  0  0  0  0  0
   -1.6420    2.0573    0.7426 C   0  0  0  0  0  0
   -1.7230    3.3681    0.4563 C   0  0  0  0  0  0
   -2.6720    1.2955    1.9148 Cl  0  0  0  0  0  0
   -1.1009    3.7946   -0.3286 H   0  0  0  0  0  0
   -2.6126    4.3350    1.1067 C   0  0  0  0  0  0
   -2.3854    4.7430    2.4276 C   0  0  0  0  0  0
   -3.6894    4.8734    0.3917 C   0  0  0  0  0  0
   -1.5444    4.3410    2.9912 H   0  0  0  0  0  0
   -3.2337    5.6728    3.0374 C   0  0  0  0  0  0
   -4.5433    5.8038    0.9929 C   0  0  0  0  0  0
   -3.8752    4.5704   -0.6378 H   0  0  0  0  0  0
   -3.0357    5.9704    4.0646 H   0  0  0  0  0  0
   -4.3130    6.2004    2.3168 C   0  0  0  0  0  0
   -5.3745    6.2041    0.4168 H   0  0  0  0  0  0
   -5.2073    7.1773    2.9516 N   0  3  0  0  0  0
   -4.9762    7.5113    4.1286 O   0  5  0  0  0  0
   -6.1559    7.6274    2.2850 O   0  0  0  0  0  0
   -0.7568    1.1566    0.0354 C   0  0  0  0  0  0
   -1.2833    0.3910   -0.5349 H   0  0  0  0  0  0
  1  3  2  0  0  0
  1 22  1  0  0  0
  1 46  1  0  0  0
  2  4  1  0  0  0
  2 46  1  0  0  0
  4  5  2  0  0  0
  4 22  1  0  0  0
  5  6  1  0  0  0
  6  7  2  0  0  0
  7  8  1  0  0  0
  7  9  1  0  0  0
  8 10  1  0  0  0
  8 11  2  0  0  0
  9 12  2  0  0  0
  9 13  1  0  0  0
 10 14  1  0  0  0
 10 12  1  0  0  0
 12 15  1  0  0  0
 13 16  1  0  0  0
 13 17  2  0  0  0
 15 18  2  0  0  0
 15 19  1  0  0  0
 17 18  1  0  0  0
 17 20  1  0  0  0
 18 21  1  0  0  0
 22 44  1  0  0  0
 23 24  1  0  0  0
 23 25  2  0  0  0
 23 44  1  0  0  0
 24 26  1  0  0  0
 24 27  1  0  0  0
 24 28  1  0  0  0
 28 29  1  0  0  0
 28 30  1  0  0  0
 29 31  2  0  0  0
 29 32  1  0  0  0
 30 33  2  0  0  0
 30 34  1  0  0  0
 32 35  2  0  0  0
 32 36  1  0  0  0
 33 35  1  0  0  0
 35 37  1  0  0  0
 36 38  1  0  0  0
 36 39  2  0  0  0
 37 40  2  0  0  0
 37 41  1  0  0  0
 39 42  1  0  0  0
 39 40  1  0  0  0
 40 43  1  0  0  0
 44 45  1  0  0  0
 46 64  2  0  0  0
 47 48  2  0  0  0
 47 49  1  0  0  0
 47 64  1  0  0  0
 48 50  1  0  0  0
 48 51  1  0  0  0
 51 52  2  0  0  0
 51 53  1  0  0  0
 52 54  1  0  0  0
 52 55  1  0  0  0
 53 56  2  0  0  0
 53 57  1  0  0  0
 55 58  1  0  0  0
 55 59  2  0  0  0
 56 59  1  0  0  0
 56 60  1  0  0  0
 59 61  1  0  0  0
 61 62  1  0  0  0
 61 63  2  0  0  0
 64 65  1  0  0  0
M  CHG  2  61   1  62  -1
M  END
> <s_m_entry_id>
88

> <s_m_entry_name>
s30_input.1

> <s_m_Source_Path>
H:\10_02_2020\GETAWAY_interpret\1_publikacja\2_materialy\6_designed_compaunds\2_designed_high_HATS5m\R1_R2_R4

> <s_m_Source_File>
h30_output_opt.mae

> <i_m_Source_File_Index>
1

> <r_mmod_Stretch_Energy-MMFF94>
34.2716407775879

> <r_mmod_Bend_Energy-MMFF94>
168.692367553711

> <r_mmod_Torsional_Energy-MMFF94>
56.1142959594727

> <r_mmod_Improper_Torsional_Energy-MMFF94>
-3.84426188468933

> <r_mmod_Van_der_Waal_Energy-MMFF94>
309.810089111328

> <r_mmod_Electrostatic_Energy-MMFF94>
27.4219818115234

> <r_mmod_Solvation_Energy-MMFF94>
-163.722320556641

> <b_mmod_Minimization_Converged-MMFF94>
1

> <r_mmod_RMS_Derivative-MMFF94>
0.0477063804864883

> <s_m_job_name>
mmod_mini_40

$$$$
h31
                    3D
 Structure written by MMmdl.
 61 67  0  0  1  0            999 V2000
    1.5049    2.1029    0.7397 C   0  0  0  0  0  0
    1.5185    0.0463   -0.9126 S   0  0  0  0  0  0
    1.1842    3.1308    1.3242 O   0  0  0  0  0  0
    3.0440    0.6772   -0.3605 C   0  0  0  0  0  0
    4.2377    0.2813   -0.6799 N   0  0  0  0  0  0
    4.2985   -0.7805   -1.5712 N   0  0  0  0  0  0
    5.4886   -1.2771   -1.7132 C   0  0  0  0  0  0
    6.8129   -0.8677   -1.0290 C   0  0  0  0  0  0
    5.8259   -2.3886   -2.5988 C   0  0  0  0  0  0
    7.7630   -1.7234   -1.5494 N   0  0  0  0  0  0
    6.9774    0.0116   -0.2070 O   0  0  0  0  0  0
    7.1944   -2.6091   -2.4600 C   0  0  0  0  0  0
    5.0343   -3.1392   -3.4448 C   0  0  0  0  0  0
    8.7421   -1.7041   -1.2904 H   0  0  0  0  0  0
    7.8363   -3.6017   -3.1694 C   0  0  0  0  0  0
    3.9711   -2.9479   -3.5357 H   0  0  0  0  0  0
    5.6738   -4.1471   -4.1682 C   0  0  0  0  0  0
    7.0583   -4.3800   -4.0358 C   0  0  0  0  0  0
    8.9018   -3.7808   -3.0673 H   0  0  0  0  0  0
    4.6635   -5.2246   -5.3519 Br  0  0  0  0  0  0
    7.5382   -5.1715   -4.6092 H   0  0  0  0  0  0
    2.8126    1.7137    0.5052 N   0  0  0  0  0  0
    4.5325    1.9519    2.1444 C   0  0  0  0  0  0
    5.8801    2.6293    2.4158 C   0  0  0  0  0  0
    4.0683    1.0430    2.8363 O   0  0  0  0  0  0
    5.7183    3.7067    2.5276 H   0  0  0  0  0  0
    6.5370    2.4511    1.5574 H   0  0  0  0  0  0
    6.4976    2.0905    3.6228 N   0  0  0  0  0  0
    6.1727    2.6472    4.8512 C   0  0  0  0  0  0
    7.3472    1.0131    3.5241 C   0  0  0  0  0  0
    5.3891    3.5845    4.9940 O   0  0  0  0  0  0
    6.8310    2.0383    6.0258 C   0  0  0  0  0  0
    7.9375    0.4434    4.5222 N   0  0  0  0  0  0
    7.5096    0.6422    2.4990 H   0  0  0  0  0  0
    7.6899    0.9586    5.8042 C   0  0  0  0  0  0
    6.6025    2.5268    7.3180 C   0  0  0  0  0  0
    8.3236    0.3690    6.9012 C   0  0  0  0  0  0
    5.9329    3.3675    7.4852 H   0  0  0  0  0  0
    7.2421    1.9283    8.4031 C   0  0  0  0  0  0
    8.1021    0.8504    8.1949 C   0  0  0  0  0  0
    8.9961   -0.4732    6.7507 H   0  0  0  0  0  0
    7.0706    2.3016    9.4112 H   0  0  0  0  0  0
    8.6022    0.3819    9.0408 H   0  0  0  0  0  0
    3.8851    2.4623    1.0309 N   0  0  0  0  0  0
    4.4025    3.0175    0.3510 H   0  0  0  0  0  0
    0.5642    1.1249    0.0804 C   0  0  0  0  0  0
   -0.7749    1.0553    0.2158 C   0  0  0  0  0  0
   -1.5969    1.8962    1.1809 C   0  0  0  0  0  0
   -1.7544    0.1725   -0.4749 C   0  0  0  0  0  0
   -2.9103    1.5200    0.9770 N   0  0  0  0  0  0
   -1.2332    2.7051    2.0137 O   0  0  0  0  0  0
   -3.0147    0.5144    0.0289 C   0  0  0  0  0  0
   -1.6762   -0.8165   -1.4441 C   0  0  0  0  0  0
   -3.6892    1.9076    1.4968 H   0  0  0  0  0  0
   -4.1915   -0.0880   -0.3775 C   0  0  0  0  0  0
   -0.7402   -1.1287   -1.8915 H   0  0  0  0  0  0
   -2.8543   -1.4448   -1.8756 C   0  0  0  0  0  0
   -4.1019   -1.0843   -1.3460 C   0  0  0  0  0  0
   -5.1523    0.2000    0.0370 H   0  0  0  0  0  0
   -2.7997   -2.2236   -2.6357 H   0  0  0  0  0  0
   -5.0029   -1.5852   -1.6961 H   0  0  0  0  0  0
  1  3  2  0  0  0
  1 22  1  0  0  0
  1 46  1  0  0  0
  2  4  1  0  0  0
  2 46  1  0  0  0
  4  5  2  0  0  0
  4 22  1  0  0  0
  5  6  1  0  0  0
  6  7  2  0  0  0
  7  8  1  0  0  0
  7  9  1  0  0  0
  8 10  1  0  0  0
  8 11  2  0  0  0
  9 12  2  0  0  0
  9 13  1  0  0  0
 10 14  1  0  0  0
 10 12  1  0  0  0
 12 15  1  0  0  0
 13 16  1  0  0  0
 13 17  2  0  0  0
 15 18  2  0  0  0
 15 19  1  0  0  0
 17 18  1  0  0  0
 17 20  1  0  0  0
 18 21  1  0  0  0
 22 44  1  0  0  0
 23 24  1  0  0  0
 23 25  2  0  0  0
 23 44  1  0  0  0
 24 26  1  0  0  0
 24 27  1  0  0  0
 24 28  1  0  0  0
 28 29  1  0  0  0
 28 30  1  0  0  0
 29 31  2  0  0  0
 29 32  1  0  0  0
 30 33  2  0  0  0
 30 34  1  0  0  0
 32 35  2  0  0  0
 32 36  1  0  0  0
 33 35  1  0  0  0
 35 37  1  0  0  0
 36 38  1  0  0  0
 36 39  2  0  0  0
 37 40  2  0  0  0
 37 41  1  0  0  0
 39 42  1  0  0  0
 39 40  1  0  0  0
 40 43  1  0  0  0
 44 45  1  0  0  0
 46 47  2  0  0  0
 47 48  1  0  0  0
 47 49  1  0  0  0
 48 50  1  0  0  0
 48 51  2  0  0  0
 49 52  1  0  0  0
 49 53  2  0  0  0
 50 54  1  0  0  0
 50 52  1  0  0  0
 52 55  2  0  0  0
 53 56  1  0  0  0
 53 57  1  0  0  0
 55 58  1  0  0  0
 55 59  1  0  0  0
 57 60  1  0  0  0
 57 58  2  0  0  0
 58 61  1  0  0  0
M  END
> <s_m_entry_id>
89

> <s_m_entry_name>
s31_input.1

> <s_m_Source_Path>
H:\10_02_2020\GETAWAY_interpret\1_publikacja\2_materialy\6_designed_compaunds\2_designed_high_HATS5m\R1_R2_R4

> <s_m_Source_File>
h31_output_opt.mae

> <i_m_Source_File_Index>
1

> <r_mmod_Stretch_Energy-MMFF94>
36.2991104125977

> <r_mmod_Bend_Energy-MMFF94>
236.360870361328

> <r_mmod_Torsional_Energy-MMFF94>
26.6536960601807

> <r_mmod_Improper_Torsional_Energy-MMFF94>
-3.6059558391571

> <r_mmod_Van_der_Waal_Energy-MMFF94>
283.330322265625

> <r_mmod_Electrostatic_Energy-MMFF94>
-174.155746459961

> <r_mmod_Solvation_Energy-MMFF94>
-178.766128540039

> <b_mmod_Minimization_Converged-MMFF94>
1

> <r_mmod_RMS_Derivative-MMFF94>
0.0486691705882549

> <s_m_job_name>
mmod_mini_40

$$$$
h32
                    3D
 Structure written by MMmdl.
 54 58  0  0  1  0            999 V2000
    1.5118    2.1013    0.7570 C   0  0  0  0  0  0
    1.5406    0.0176   -0.9355 S   0  0  0  0  0  0
    1.1731    3.0665    1.4421 O   0  0  0  0  0  0
    3.0502    0.6709   -0.3547 C   0  0  0  0  0  0
    4.2486    0.2702   -0.6498 N   0  0  0  0  0  0
    4.3280   -0.8034   -1.5253 N   0  0  0  0  0  0
    5.5145   -1.3201   -1.6143 C   0  0  0  0  0  0
    6.8166   -0.9250   -0.8810 C   0  0  0  0  0  0
    5.8691   -2.4457   -2.4751 C   0  0  0  0  0  0
    7.7732   -1.8000   -1.3555 N   0  0  0  0  0  0
    6.9619   -0.0415   -0.0598 O   0  0  0  0  0  0
    7.2274   -2.6857   -2.2800 C   0  0  0  0  0  0
    5.1000   -3.1925   -3.3449 C   0  0  0  0  0  0
    8.7412   -1.7935   -1.0574 H   0  0  0  0  0  0
    7.8813   -3.6950   -2.9541 C   0  0  0  0  0  0
    4.0444   -2.9856   -3.4798 H   0  0  0  0  0  0
    5.7518   -4.2170   -4.0331 C   0  0  0  0  0  0
    7.1261   -4.4697   -3.8437 C   0  0  0  0  0  0
    8.9389   -3.8894   -2.8081 H   0  0  0  0  0  0
    4.7723   -5.2904   -5.2462 Br  0  0  0  0  0  0
    7.6159   -5.2740   -4.3903 H   0  0  0  0  0  0
    2.8147    1.7238    0.4937 N   0  0  0  0  0  0
    4.4899    1.9128    2.1871 C   0  0  0  0  0  0
    5.8412    2.5623    2.5048 C   0  0  0  0  0  0
    3.9884    1.0069    2.8567 O   0  0  0  0  0  0
    5.7011    3.6447    2.5970 H   0  0  0  0  0  0
    6.5273    2.3576    1.6758 H   0  0  0  0  0  0
    6.3965    2.0257    3.7426 N   0  0  0  0  0  0
    6.0320    2.6041    4.9496 C   0  0  0  0  0  0
    7.2270    0.9304    3.6923 C   0  0  0  0  0  0
    5.2619    3.5581    5.0484 O   0  0  0  0  0  0
    6.6284    1.9974    6.1579 C   0  0  0  0  0  0
    7.7634    0.3616    4.7210 N   0  0  0  0  0  0
    7.4243    0.5432    2.6794 H   0  0  0  0  0  0
    7.4735    0.8980    5.9853 C   0  0  0  0  0  0
    6.3564    2.5069    7.4335 C   0  0  0  0  0  0
    8.0487    0.3099    7.1149 C   0  0  0  0  0  0
    5.6977    3.3628    7.5623 H   0  0  0  0  0  0
    6.9378    1.9097    8.5515 C   0  0  0  0  0  0
    7.7834    0.8122    8.3923 C   0  0  0  0  0  0
    8.7096   -0.5473    7.0027 H   0  0  0  0  0  0
    6.7321    2.2993    9.5470 H   0  0  0  0  0  0
    8.2381    0.3447    9.2640 H   0  0  0  0  0  0
    3.8866    2.4438    1.0578 N   0  0  0  0  0  0
    4.4389    2.9889    0.3973 H   0  0  0  0  0  0
    0.5269    1.1513    0.0917 C   0  0  2  0  0  0
    0.0511    0.5522    0.8744 H   0  0  0  0  0  0
   -1.5123    2.6158    0.0420 C   0  0  0  0  0  0
   -2.0936    1.8280    0.9666 O   0  0  0  0  0  0
   -1.8758    3.7707   -0.1273 O   0  0  0  0  0  0
   -2.7824    2.3887    1.3990 H   0  0  0  0  0  0
   -0.4719    1.9006   -0.7780 C   0  0  0  0  0  0
   -1.0133    1.2233   -1.4496 H   0  0  0  0  0  0
    0.0362    2.6514   -1.3962 H   0  0  0  0  0  0
  1  3  2  0  0  0
  1 22  1  0  0  0
  1 46  1  0  0  0
  2  4  1  0  0  0
  2 46  1  0  0  0
  4  5  2  0  0  0
  4 22  1  0  0  0
  5  6  1  0  0  0
  6  7  2  0  0  0
  7  8  1  0  0  0
  7  9  1  0  0  0
  8 10  1  0  0  0
  8 11  2  0  0  0
  9 12  2  0  0  0
  9 13  1  0  0  0
 10 14  1  0  0  0
 10 12  1  0  0  0
 12 15  1  0  0  0
 13 16  1  0  0  0
 13 17  2  0  0  0
 15 18  2  0  0  0
 15 19  1  0  0  0
 17 18  1  0  0  0
 17 20  1  0  0  0
 18 21  1  0  0  0
 22 44  1  0  0  0
 23 24  1  0  0  0
 23 25  2  0  0  0
 23 44  1  0  0  0
 24 26  1  0  0  0
 24 27  1  0  0  0
 24 28  1  0  0  0
 28 29  1  0  0  0
 28 30  1  0  0  0
 29 31  2  0  0  0
 29 32  1  0  0  0
 30 33  2  0  0  0
 30 34  1  0  0  0
 32 35  2  0  0  0
 32 36  1  0  0  0
 33 35  1  0  0  0
 35 37  1  0  0  0
 36 38  1  0  0  0
 36 39  2  0  0  0
 37 40  2  0  0  0
 37 41  1  0  0  0
 39 42  1  0  0  0
 39 40  1  0  0  0
 40 43  1  0  0  0
 44 45  1  0  0  0
 46 47  1  0  0  0
 46 52  1  0  0  0
 48 49  1  0  0  0
 48 50  2  0  0  0
 48 52  1  0  0  0
 49 51  1  0  0  0
 52 53  1  0  0  0
 52 54  1  0  0  0
M  END
> <s_m_entry_id>
90

> <s_m_entry_name>
s32_input.1

> <s_m_Source_Path>
H:\10_02_2020\GETAWAY_interpret\1_publikacja\2_materialy\6_designed_compaunds\2_designed_high_HATS5m\R1_R2_R4

> <s_m_Source_File>
h32_output_opt.mae

> <i_m_Source_File_Index>
1

> <r_mmod_Stretch_Energy-MMFF94>
24.3514785766602

> <r_mmod_Bend_Energy-MMFF94>
135.357833862305

> <r_mmod_Torsional_Energy-MMFF94>
31.798397064209

> <r_mmod_Improper_Torsional_Energy-MMFF94>
-3.62740778923035

> <r_mmod_Van_der_Waal_Energy-MMFF94>
221.456817626953

> <r_mmod_Electrostatic_Energy-MMFF94>
-261.299407958984

> <r_mmod_Solvation_Energy-MMFF94>
-162.676864624023

> <b_mmod_Minimization_Converged-MMFF94>
1

> <r_mmod_RMS_Derivative-MMFF94>
0.043228842318058

> <s_m_job_name>
mmod_mini_40

$$$$
h33
                    3D
 Structure written by MMmdl.
 43 45  0  0  1  0            999 V2000
   -0.1368    0.3240    0.4713 C   0  0  0  0  0  0
   -1.5062    0.5802    0.3012 N   0  0  0  0  0  0
   -1.3627   -1.9866    0.5256 S   0  0  0  0  0  0
    0.1434   -1.1383    0.4189 C   0  0  0  0  0  0
    0.7104    1.1787    0.6955 O   0  0  0  0  0  0
   -1.9240    2.0141    0.2080 C   0  0  1  0  0  0
   -0.9817    2.5792    0.1799 H   0  0  0  0  0  0
   -2.4950    2.4528   -1.1731 C   0  0  0  0  0  0
   -2.6192    2.4705    1.4956 C   0  0  0  0  0  0
   -2.1076    2.0396    2.3672 H   0  0  0  0  0  0
   -3.6500    2.1110    1.5382 H   0  0  0  0  0  0
   -2.6052    3.9812    1.6825 C   0  0  0  0  0  0
   -3.6730    4.4957    2.1241 O   0  5  0  0  0  0
   -1.5188    4.5836    1.4708 O   0  0  0  0  0  0
   -3.1456    3.5322   -1.2325 O   0  5  0  0  0  0
   -2.2357    1.6911   -2.1515 O   0  0  0  0  0  0
   -2.3291   -0.5456    0.2265 C   0  0  0  0  0  0
    1.3542   -1.7233    0.3175 C   0  0  0  0  0  0
    1.5558   -3.2247    0.4936 C   0  0  0  0  0  0
    2.7118   -1.1655    0.0951 C   0  0  0  0  0  0
    2.9224   -3.4195    0.4770 N   0  0  0  0  0  0
    0.7257   -4.1043    0.6425 O   0  0  0  0  0  0
    3.6039   -2.2369    0.2355 C   0  0  0  0  0  0
    3.2194    0.0670   -0.2850 C   0  0  0  0  0  0
    3.3577   -4.3299    0.5708 H   0  0  0  0  0  0
    4.9749   -2.1193    0.0931 C   0  0  0  0  0  0
    2.5786    0.9128   -0.4971 H   0  0  0  0  0  0
    4.6067    0.2130   -0.4329 C   0  0  0  0  0  0
    5.4817   -0.8644   -0.2354 C   0  0  0  0  0  0
    5.6360   -2.9714    0.2147 H   0  0  0  0  0  0
    5.3150    1.8974   -0.9319 Br  0  0  0  0  0  0
    6.5552   -0.7372   -0.3586 H   0  0  0  0  0  0
   -3.6577   -0.6618    0.0017 C   0  0  0  0  0  0
   -4.2954   -2.0130   -0.0256 C   0  0  0  0  0  0
   -4.6010    0.3770   -0.1922 C   0  0  0  0  0  0
   -4.9341   -2.4365    0.9348 O   0  0  0  0  0  0
   -4.1423   -2.6888   -1.2127 N   0  0  0  0  0  0
   -5.4324    1.1758   -0.3421 N   0  0  0  0  0  0
   -3.6799   -2.2336   -1.9964 H   0  0  0  0  0  0
   -4.7581   -3.9709   -1.4592 C   0  0  0  0  0  0
   -4.8060   -4.5582   -0.5384 H   0  0  0  0  0  0
   -4.1679   -4.5016   -2.2100 H   0  0  0  0  0  0
   -5.7695   -3.8016   -1.8375 H   0  0  0  0  0  0
  1  2  1  0  0  0
  1  4  1  0  0  0
  1  5  2  0  0  0
  2  6  1  0  0  0
  2 17  1  0  0  0
  3  4  1  0  0  0
  3 17  1  0  0  0
  4 18  2  0  0  0
  6  7  1  0  0  0
  6  8  1  0  0  0
  6  9  1  0  0  0
  8 15  1  0  0  0
  8 16  2  0  0  0
  9 10  1  0  0  0
  9 11  1  0  0  0
  9 12  1  0  0  0
 12 13  1  0  0  0
 12 14  2  0  0  0
 17 33  2  0  0  0
 18 19  1  0  0  0
 18 20  1  0  0  0
 19 21  1  0  0  0
 19 22  2  0  0  0
 20 23  2  0  0  0
 20 24  1  0  0  0
 21 23  1  0  0  0
 21 25  1  0  0  0
 23 26  1  0  0  0
 24 27  1  0  0  0
 24 28  2  0  0  0
 26 29  2  0  0  0
 26 30  1  0  0  0
 28 29  1  0  0  0
 28 31  1  0  0  0
 29 32  1  0  0  0
 33 34  1  0  0  0
 33 35  1  0  0  0
 34 36  2  0  0  0
 34 37  1  0  0  0
 35 38  3  0  0  0
 37 39  1  0  0  0
 37 40  1  0  0  0
 40 41  1  0  0  0
 40 42  1  0  0  0
 40 43  1  0  0  0
M  CHG  2  13  -1  15  -1
M  END
> <s_m_entry_id>
91

> <s_m_entry_name>
s37_input.1

> <s_m_Source_Path>
H:\10_02_2020\GETAWAY_interpret\1_publikacja\2_materialy\6_designed_compaunds\2_designed_high_HATS5m\R1_R2_R4

> <s_m_Source_File>
h33_output_opt.mae

> <i_m_Source_File_Index>
1

> <r_mmod_Stretch_Energy-MMFF94>
28.6183547973633

> <r_mmod_Bend_Energy-MMFF94>
182.183898925781

> <r_mmod_Torsional_Energy-MMFF94>
49.0479736328125

> <r_mmod_Improper_Torsional_Energy-MMFF94>
1.33300840854645

> <r_mmod_Van_der_Waal_Energy-MMFF94>
172.305801391602

> <r_mmod_Electrostatic_Energy-MMFF94>
-46.2058753967285

> <r_mmod_Solvation_Energy-MMFF94>
-994.123413085938

> <b_mmod_Minimization_Converged-MMFF94>
1

> <r_mmod_RMS_Derivative-MMFF94>
0.0482822582125664

> <s_m_job_name>
mmod_mini_43

$$$$
h34
                    3D
 Structure written by MMmdl.
 47 48  0  0  1  0            999 V2000
    0.5202    1.5652    1.7461 C   0  0  0  0  0  0
    0.2487    2.5849    0.8227 N   0  0  0  0  0  0
   -0.3477    0.3975   -0.4583 S   0  0  0  0  0  0
    0.2194    0.2427    1.1497 C   0  0  0  0  0  0
    0.9419    1.7051    2.8894 O   0  0  0  0  0  0
    0.5619    3.9827    1.2505 C   0  0  1  0  0  0
    1.1537    3.8634    2.1694 H   0  0  0  0  0  0
    1.6198    4.7354    0.3906 C   0  0  0  0  0  0
   -0.7107    4.7156    1.6896 C   0  0  0  0  0  0
   -1.3595    4.0311    2.2531 H   0  0  0  0  0  0
   -1.2934    5.0459    0.8265 H   0  0  0  0  0  0
   -0.4359    5.9044    2.5997 C   0  0  0  0  0  0
   -1.1466    6.9318    2.4011 O   0  5  0  0  0  0
    0.4046    5.7468    3.5255 O   0  0  0  0  0  0
    1.6649    5.9939    0.4688 O   0  5  0  0  0  0
    2.3819    4.0126   -0.3174 O   0  0  0  0  0  0
[truncated: 182,892 more chars]
